# Supplementary material for: StCDF1: A ‘jack of all trades’ clock output with a central role in regulating potato nitrate reduction activity
Source: New Phytol. 2024 Nov 6;245(1):282–98. doi: 10.1111/nph.20186 (PMC11617646; doi:10.1111/nph.20186)
Supplement: Supplementary file 1 — Dataset S1 Significant DAP‐seq peaks in the three experiments. [file NPH-245-282-s007.xlsx]

## Sheet: Sheet1
Dataset S1. Significant DAP-Seq peaks found in the three experiments
exp1	Significant DAP-Seq peaks found in experiment 1
exp2	Significant DAP-Seq peaks found in experiment 2
exp3	Significant DAP-Seq peaks found in experiment 3
HC peak	Significant peaks found in at least two of the three experiments

## Sheet: exp1
IP	Control	Fold	Q_-lg10	Chr	start	End	Peak #	annotation	distanceToTSS	geneId
4748.8	678.6	7	999	ST4.03ch09	61523639	61523840	P00001	Distal Intergenic	15916	PGSC0003DMG400043098	Conserved gene of unknown function	--	--
4283.3	1022.1	4.2	999	ST4.03ch09	17364593	17364794	P00002	Distal Intergenic	-26552	PGSC0003DMG400031465	Protein kinase atsik	AT3G08760.1	Protein kinase superfamily protein
4181	875.3	4.8	999	ST4.03ch01	16941139	16941340	P00003	Promoter (1-2kb)	-1064	PGSC0003DMG400015865	Gene of unknown function	--	--
3131.7	638.5	4.9	999	ST4.03ch01	8076709	8076910	P00004	Downstream (1-2kb)	4930	PGSC0003DMG400030001	LRX1	AT2G33520.1	--
2626.3	507.6	5.2	999	ST4.03ch01	55605789	55605990	P00005	Distal Intergenic	31692	PGSC0003DMG400026773	Gene of unknown function	--	--
2006.8	187.1	10.7	999	ST4.03ch01	88659513	88659714	P00006	Distal Intergenic	-32869	PGSC0003DMG400018039	PhD-finger protein	AT1G14770.1	RING/FYVE/PHD zinc finger superfamily protein
1929	170.8	11.3	999	ST4.03ch01	88660683	88660884	P00007	Distal Intergenic	-34039	PGSC0003DMG400018039	PhD-finger protein	AT1G14770.1	RING/FYVE/PHD zinc finger superfamily protein
2033	286.2	7.1	319.36	ST4.03ch02	48605908	48606109	P00008	Downstream (2-3kb)	4781	PGSC0003DMG400039694	RNase H family protein	AT5G42905.1	Polynucleotidyl transferase, ribonuclease H-like superfamily protein
1532.7	131.1	11.7	298.88	ST4.03ch07	56752100	56752301	P00009	Distal Intergenic	-38077	PGSC0003DMG400022114	Ent-kaurene synthase B, chloroplast	AT1G79460.1	Terpenoid cyclases/Protein prenyltransferases superfamily protein
1458.2	109.9	13.3	297.25	ST4.03ch10	59745934	59746135	P00010	Distal Intergenic	20666	PGSC0003DMG400007194	Conserved gene of unknown function	AT1G17140.2	interactor of constitutive active rops 1
1771.6	161.2	11	267.5	ST4.03ch01	88653664	88653865	P00011	Distal Intergenic	-27020	PGSC0003DMG400018039	PhD-finger protein	AT1G14770.1	RING/FYVE/PHD zinc finger superfamily protein
2968	912.1	3.3	247.11	ST4.03ch01	16941627	16941828	P00012	Promoter (1-2kb)	-1552	PGSC0003DMG400015865	Gene of unknown function	--	--
1275.9	114	11.2	244.46	ST4.03ch02	48604754	48604955	P00013	Distal Intergenic	5935	PGSC0003DMG400039694	RNase H family protein	AT5G42905.1	Polynucleotidyl transferase, ribonuclease H-like superfamily protein
1382	153.3	9	243.51	ST4.03ch10	59754289	59754490	P00014	Distal Intergenic	29021	PGSC0003DMG400007194	Conserved gene of unknown function	AT1G17140.2	interactor of constitutive active rops 1
1193.5	100.9	11.8	233.89	ST4.03ch02	48601249	48601450	P00015	Distal Intergenic	9440	PGSC0003DMG400039694	RNase H family protein	AT5G42905.1	Polynucleotidyl transferase, ribonuclease H-like superfamily protein
1197.7	103.8	11.5	232.56	ST4.03ch01	88633083	88633284	P00016	Distal Intergenic	-6439	PGSC0003DMG400018039	PhD-finger protein	AT1G14770.1	RING/FYVE/PHD zinc finger superfamily protein
1198.9	111.2	10.8	226.59	ST4.03ch02	48587348	48587549	P00017	Distal Intergenic	23341	PGSC0003DMG400039694	RNase H family protein	AT5G42905.1	Polynucleotidyl transferase, ribonuclease H-like superfamily protein
2719.2	746.9	3.6	222.9	ST4.03ch09	61526830	61527031	P00018	Distal Intergenic	12725	PGSC0003DMG400043098	Conserved gene of unknown function	--	--
2244.7	594.9	3.8	220.18	ST4.03ch09	43800783	43800984	P00019	Distal Intergenic	2085	PGSC0003DMG403017663	30S ribosomal protein S2, chloroplastic	ATCG00160.1	ribosomal protein S2
1265.8	152.7	8.3	214.62	ST4.03ch10	59750722	59750923	P00020	Distal Intergenic	25454	PGSC0003DMG400007194	Conserved gene of unknown function	AT1G17140.2	interactor of constitutive active rops 1
1171.1	123.9	9.5	210.73	ST4.03ch07	56754219	56754420	P00021	Distal Intergenic	-40196	PGSC0003DMG400022114	Ent-kaurene synthase B, chloroplast	AT1G79460.1	Terpenoid cyclases/Protein prenyltransferases superfamily protein
1330.1	203.6	6.5	199.13	ST4.03ch11	2436703	2436904	P00022	Distal Intergenic	3552	PGSC0003DMG401016141	14-3-3 protein	--	--
883	55.4	15.9	188.58	ST4.03ch04	72198607	72198808	P00023	Distal Intergenic	-29116	PGSC0003DMG403025662	Conserved gene of unknown function	--	--
1716.7	404.7	4.2	187.94	ST4.03ch02	2550609	2550810	P00024	Distal Intergenic	57227	PGSC0003DMG400023312	Retrotransposon protein	--	--
996	94.4	10.6	186.49	ST4.03ch10	59754209	59754410	P00025	Distal Intergenic	28941	PGSC0003DMG400007194	Conserved gene of unknown function	AT1G17140.2	interactor of constitutive active rops 1
1017	105.3	9.7	183.82	ST4.03ch07	56754120	56754321	P00026	Distal Intergenic	-40097	PGSC0003DMG400022114	Ent-kaurene synthase B, chloroplast	AT1G79460.1	Terpenoid cyclases/Protein prenyltransferases superfamily protein
917	76.3	12	180.02	ST4.03ch01	88643928	88644129	P00027	Distal Intergenic	-17284	PGSC0003DMG400018039	PhD-finger protein	AT1G14770.1	RING/FYVE/PHD zinc finger superfamily protein
1190.8	200.7	5.9	167.78	ST4.03ch09	61526512	61526713	P00028	Distal Intergenic	13043	PGSC0003DMG400043098	Conserved gene of unknown function	--	--
1222.7	219	5.6	165.71	ST4.03ch01	55605647	55605848	P00029	Distal Intergenic	31834	PGSC0003DMG400026773	Gene of unknown function	--	--
966.2	126	7.7	157.02	ST4.03ch02	48589132	48589333	P00030	Distal Intergenic	21557	PGSC0003DMG400039694	RNase H family protein	AT5G42905.1	Polynucleotidyl transferase, ribonuclease H-like superfamily protein
828.2	80.6	10.3	153.52	ST4.03ch07	56757388	56757589	P00031	Distal Intergenic	-43365	PGSC0003DMG400022114	Ent-kaurene synthase B, chloroplast	AT1G79460.1	Terpenoid cyclases/Protein prenyltransferases superfamily protein
1196	246.4	4.9	145.96	ST4.03ch08	32191410	32191611	P00032	Promoter (<=1kb)	-115	PGSC0003DMG400020779	Ribosomal protein S1	--	--
2112	762.7	2.8	141.58	ST4.03ch01	57860822	57861023	P00033	Promoter (<=1kb)	-757	PGSC0003DMG402011339	NAD(P)H-quinone oxidoreductase subunit 4L, chloroplastic	ATCG01070.1	NADH-ubiquinone/plastoquinone oxidoreductase chain 4L
1142	258	4.4	128.96	ST4.03ch03	42173188	42173389	P00034	Distal Intergenic	10088	PGSC0003DMG400014267	Multidrug resistance pump	AT4G23030.1	MATE efflux family protein
1035.4	134.5	7.7	128.89	ST4.03ch01	88653591	88653792	P00035	Distal Intergenic	-26947	PGSC0003DMG400018039	PhD-finger protein	AT1G14770.1	RING/FYVE/PHD zinc finger superfamily protein
939.9	164.4	5.7	128.78	ST4.03ch09	61528760	61528961	P00036	Distal Intergenic	10795	PGSC0003DMG400043098	Conserved gene of unknown function	--	--
982.1	194.8	5	123.52	ST4.03ch03	47940557	47940758	P00037	Distal Intergenic	19287	PGSC0003DMG400004335	MTN3 homolog	AT4G25010.1	Nodulin MtN3 family protein
603.1	44.6	13.5	122.61	ST4.03ch10	59745041	59745242	P00038	Distal Intergenic	19773	PGSC0003DMG400007194	Conserved gene of unknown function	AT1G17140.2	interactor of constitutive active rops 1
1458.1	455.2	3.2	118.55	ST4.03ch01	51058068	51058269	P00039	Downstream (1-2kb)	1109	PGSC0003DMG400003499	30S ribosomal protein S3, chloroplastic	ATCG00800.1	structural constituent of ribosome
1022.7	225.5	4.5	118.02	ST4.03ch02	17594660	17594861	P00040	Promoter (<=1kb)	-512	PGSC0003DMG400044817	30S ribosomal protein S18, chloroplastic	ATCG00650.1	ribosomal protein S18
1656.4	175.4	9.4	117.24	ST4.03ch01	88658259	88658460	P00041	Distal Intergenic	-31615	PGSC0003DMG400018039	PhD-finger protein	AT1G14770.1	RING/FYVE/PHD zinc finger superfamily protein
923.9	107.8	8.6	116.67	ST4.03ch02	48603640	48603841	P00042	Distal Intergenic	7049	PGSC0003DMG400039694	RNase H family protein	AT5G42905.1	Polynucleotidyl transferase, ribonuclease H-like superfamily protein
621.8	64.4	9.7	111.73	ST4.03ch08	46731968	46732169	P00043	Distal Intergenic	-15021	PGSC0003DMG400036541	PAE	AT2G46930.1	Pectinacetylesterase family protein
932.9	200.2	4.7	109.8	ST4.03ch01	50917571	50917772	P00044	Promoter (<=1kb)	-465	PGSC0003DMG400045454	30S ribosomal protein S18, chloroplastic	ATCG00650.1	ribosomal protein S18
1207.7	346.3	3.5	108.18	ST4.03ch01	50920259	50920460	P00045	Downstream (<1kb)	858	PGSC0003DMG401005300	ATP-dependent Clp protease proteolytic subunit	ATCG00670.1	plastid-encoded CLP P
1783.9	154	11.6	106.13	ST4.03ch01	88657176	88657377	P00046	Distal Intergenic	-30532	PGSC0003DMG400018039	PhD-finger protein	AT1G14770.1	RING/FYVE/PHD zinc finger superfamily protein
708.5	113.7	6.2	102.43	ST4.03ch08	34221007	34221208	P00047	Intron (PGSC0003DMT400055971/PGSC0003DMG400021743, intron 2 of 2)	3824	PGSC0003DMG400021743	Conserved gene of unknown function	AT5G48050.1	--
858.5	181.5	4.7	102.37	ST4.03ch01	57862747	57862948	P00048	Promoter (1-2kb)	-1016	PGSC0003DMG401011339	NADH-plastoquinone oxidoreductase subunit 4	ATCG01090.1	NADPH dehydrogenases
1407.9	490.4	2.9	98.93	ST4.03ch01	16942318	16942519	P00049	Promoter (2-3kb)	-2243	PGSC0003DMG400015865	Gene of unknown function	--	--
592	72.3	8.2	98.65	ST4.03ch07	10767599	10767800	P00050	Distal Intergenic	-64750	PGSC0003DMG400004101	H(+)-transporting ATPase	AT2G18960.1	H(+)-ATPase 1
1265.8	408.4	3.1	98.51	ST4.03ch01	50985534	50985735	P00051	Promoter (<=1kb)	-332	PGSC0003DMG400034831	ORF107c	--	--
2096	938.1	2.2	96.96	ST4.03ch02	889398	889599	P00052	Distal Intergenic	2029	PGSC0003DMG400036840	Gag-pol polyprotein	AT3G43490.1	Zinc knuckle (CCHC-type) family protein
1333.2	461.4	2.9	94.6	ST4.03ch12	3290154	3290355	P00053	Exon (PGSC0003DMT400036532/PGSC0003DMG400014075, exon 1 of 1)	725	PGSC0003DMG400014075	DNA-directed RNA polymerase subunit alpha	ATCG00740.1	RNA polymerase subunit alpha
601	83.1	7.2	93.95	ST4.03ch07	56750409	56750610	P00054	Distal Intergenic	-36386	PGSC0003DMG400022114	Ent-kaurene synthase B, chloroplast	AT1G79460.1	Terpenoid cyclases/Protein prenyltransferases superfamily protein
520.8	53.3	9.8	93.69	ST4.03ch04	72203756	72203957	P00055	Distal Intergenic	-34265	PGSC0003DMG403025662	Conserved gene of unknown function	--	--
721	138.6	5.2	92.2	ST4.03ch12	48255489	48255690	P00056	Distal Intergenic	15077	PGSC0003DMG400033609	Uncharacterized mitochondrial protein	ATMG00660.1	--
1313.2	465	2.8	90.06	ST4.03ch09	61524172	61524373	P00057	Distal Intergenic	15383	PGSC0003DMG400043098	Conserved gene of unknown function	--	--
487	47	10.4	90.03	ST4.03ch04	51836851	51837052	P00058	Promoter (2-3kb)	-2824	PGSC0003DMG400006698	F-box protein 7	AT1G21760.1	F-box protein 7
1498.2	582.4	2.6	89.28	ST4.03ch09	43802243	43802444	P00059	Distal Intergenic	3545	PGSC0003DMG403017663	30S ribosomal protein S2, chloroplastic	ATCG00160.1	ribosomal protein S2
502	57.4	8.7	86.3	ST4.03ch02	48599487	48599688	P00060	Distal Intergenic	11202	PGSC0003DMG400039694	RNase H family protein	AT5G42905.1	Polynucleotidyl transferase, ribonuclease H-like superfamily protein
829.1	100.8	8.2	82.77	ST4.03ch02	48603547	48603748	P00061	Distal Intergenic	7142	PGSC0003DMG400039694	RNase H family protein	AT5G42905.1	Polynucleotidyl transferase, ribonuclease H-like superfamily protein
1433.2	181.2	7.9	82.7	ST4.03ch01	88654760	88654961	P00062	Distal Intergenic	-28116	PGSC0003DMG400018039	PhD-finger protein	AT1G14770.1	RING/FYVE/PHD zinc finger superfamily protein
465	49.4	9.4	82.44	ST4.03ch06	18360434	18360635	P00063	Distal Intergenic	-43780	PGSC0003DMG400015846	Clathrin assembly protein	AT2G25430.1	epsin N-terminal homology (ENTH) domain-containing protein / clathrin assembly protein-related
589.7	103.3	5.7	80.12	ST4.03ch01	16240571	16240772	P00064	Distal Intergenic	5575	PGSC0003DMG400015063	ATPase	ATCG01280.1	Chloroplast Ycf2;ATPase, AAA type, core
884.4	250.5	3.5	80.07	ST4.03ch07	28956264	28956465	P00065	Distal Intergenic	120877	PGSC0003DMG400040542	Gene of unknown function	--	--
839.5	230.2	3.6	78.53	ST4.03ch04	33077442	33077643	P00066	Distal Intergenic	3598	PGSC0003DMG400029000	Conserved gene of unknown function	--	--
474	58.5	8.1	78.36	ST4.03ch05	40592437	40592638	P00067	Distal Intergenic	47222	PGSC0003DMG400036716	Gene of unknown function	--	--
1349.2	141.7	9.5	76.73	ST4.03ch01	88656022	88656223	P00068	Distal Intergenic	-29378	PGSC0003DMG400018039	PhD-finger protein	AT1G14770.1	RING/FYVE/PHD zinc finger superfamily protein
642	134.5	4.8	76.66	ST4.03ch12	43965041	43965242	P00069	Promoter (1-2kb)	-1415	PGSC0003DMG400023070	Conserved gene of unknown function	--	--
651.9	139.7	4.7	76.56	ST4.03ch07	48533707	48533908	P00070	Distal Intergenic	-3090	PGSC0003DMG402018368	GH3 family protein	AT4G03400.1	Auxin-responsive GH3 family protein
452.6	53.5	8.5	76.4	ST4.03ch02	48600268	48600469	P00071	Distal Intergenic	10421	PGSC0003DMG400039694	RNase H family protein	AT5G42905.1	Polynucleotidyl transferase, ribonuclease H-like superfamily protein
391.3	34.8	11.2	74.34	ST4.03ch10	59744985	59745186	P00072	Distal Intergenic	19717	PGSC0003DMG400007194	Conserved gene of unknown function	AT1G17140.2	interactor of constitutive active rops 1
374.5	31.7	11.8	72.22	ST4.03ch03	31178501	31178702	P00073	Distal Intergenic	-76412	PGSC0003DMG400046982	Gene of unknown function	--	--
405	42.9	9.4	71.78	ST4.03ch09	6104133	6104334	P00074	Distal Intergenic	-11768	PGSC0003DMG400001752	P58IPK	AT5G03160.1	homolog of mamallian P58IPK
1257.9	505	2.5	70.88	ST4.03ch01	51057969	51058170	P00075	Downstream (1-2kb)	1010	PGSC0003DMG400003499	30S ribosomal protein S3, chloroplastic	ATCG00800.1	structural constituent of ribosome
472.8	70.4	6.7	70.76	ST4.03ch04	41021918	41022119	P00076	Downstream (<1kb)	1405	PGSC0003DMG400001137	Uncharacterized mitochondrial protein	ATMG01110.1	Mitovirus RNA-dependent RNA polymerase
438	58	7.5	69.71	ST4.03ch02	48587103	48587304	P00077	Distal Intergenic	23586	PGSC0003DMG400039694	RNase H family protein	AT5G42905.1	Polynucleotidyl transferase, ribonuclease H-like superfamily protein
383.3	38.3	10	69.26	ST4.03ch05	37455837	37456038	P00078	Promoter (1-2kb)	-1059	PGSC0003DMG400006469	Gene of unknown function	--	--
515	91.2	5.6	69.15	ST4.03ch03	41222091	41222292	P00079	Distal Intergenic	1397	PGSC0003DMG400007561	Protein phosphatase 2c	AT5G51760.1	Protein phosphatase 2C family protein
621.8	142.9	4.4	68.87	ST4.03ch05	13118803	13119004	P00080	Distal Intergenic	-19057	PGSC0003DMG400014914	Ubiquitin-protein ligase	AT1G24330.1	ARM repeat superfamily protein
395.7	43.5	9.1	68.8	ST4.03ch06	56848855	56849056	P00081	Intron (PGSC0003DMT400077993/PGSC0003DMG400030334, intron 2 of 2)	3338	PGSC0003DMG400030334	Transcription elongation factor B polypeptide	AT5G59140.1	BTB/POZ domain-containing protein
408.5	49.1	8.3	68.03	ST4.03ch01	16240516	16240717	P00082	Distal Intergenic	5630	PGSC0003DMG400015063	ATPase	ATCG01280.1	Chloroplast Ycf2;ATPase, AAA type, core
522.7	97.3	5.4	67.94	ST4.03ch11	30943001	30943202	P00083	Distal Intergenic	-22594	PGSC0003DMG400022929	Aspartate aminotransferase	AT2G13810.1	AGD2-like defense response protein 1
607.1	138.9	4.4	67.63	ST4.03ch01	8074592	8074793	P00084	Distal Intergenic	7047	PGSC0003DMG400030001	LRX1	AT2G33520.1	--
843.7	267.4	3.2	66.77	ST4.03ch04	19709197	19709398	P00085	Downstream (<1kb)	742	PGSC0003DMG400019919	Membrane protein ycf1	ATCG01130.1	Ycf1 protein
555.1	115.2	4.8	66.67	ST4.03ch04	65137936	65138137	P00086	Distal Intergenic	-10358	PGSC0003DMG400009370	Gene of unknown function	--	--
1354	585.7	2.3	66.66	ST4.03ch01	8075955	8076156	P00087	Downstream (2-3kb)	5684	PGSC0003DMG400030001	LRX1	AT2G33520.1	--
418	56.2	7.4	65.84	ST4.03ch01	16752633	16752834	P00088	Distal Intergenic	-8788	PGSC0003DMG400040250	Gene of unknown function	--	--
531	109.8	4.8	63.98	ST4.03ch10	30726408	30726609	P00089	Distal Intergenic	6166	PGSC0003DMG400029015	Conserved gene of unknown function	AT2G19380.1	RNA recognition motif (RRM)-containing protein
405	54.4	7.4	63.89	ST4.03ch07	914780	914981	P00090	Distal Intergenic	15259	PGSC0003DMG400041014	Protein YIF1A	AT1G30890.1	Integral membrane HRF1 family protein
1319	575.2	2.3	63.81	ST4.03ch11	29616606	29616807	P00091	Distal Intergenic	7720	PGSC0003DMG400036114	Gene of unknown function	--	--
1672	818.2	2	63.58	ST4.03ch02	17592798	17592999	P00092	Promoter (2-3kb)	-2374	PGSC0003DMG400044817	30S ribosomal protein S18, chloroplastic	ATCG00650.1	ribosomal protein S18
487	90.6	5.4	63.33	ST4.03ch08	20375100	20375301	P00093	Distal Intergenic	-7523	PGSC0003DMG400036987	Gene of unknown function	--	--
414.1	59.2	7	63.31	ST4.03ch01	88632862	88633063	P00094	Distal Intergenic	-6218	PGSC0003DMG400018039	PhD-finger protein	AT1G14770.1	RING/FYVE/PHD zinc finger superfamily protein
433.8	67.9	6.4	63.23	ST4.03ch04	71135503	71135704	P00095	Promoter (1-2kb)	-1248	PGSC0003DMG400009948	Lupus la ribonucleoprotein	AT4G35890.1	winged-helix DNA-binding transcription factor family protein
499.3	97.1	5.1	62.82	ST4.03ch02	39292603	39292804	P00096	Distal Intergenic	-5507	PGSC0003DMG401003570	Pentatricopeptide repeat-containing protein	AT1G79540.1	Pentatricopeptide repeat (PPR) superfamily protein
405	56.4	7.2	62.68	ST4.03ch11	19374178	19374379	P00097	Distal Intergenic	80823	PGSC0003DMG400028026	Proton-dependent oligopeptide transport family protein	AT5G13400.1	Major facilitator superfamily protein
503.7	100.5	5	62.28	ST4.03ch12	58344783	58344984	P00098	Intron (PGSC0003DMT400075236/PGSC0003DMG400029264, intron 1 of 1)	3746	PGSC0003DMG400029264	Anthocyanin acyltransferase	AT3G26040.1	HXXXD-type acyl-transferase family protein
675.9	45.3	14.9	62.14	ST4.03ch09	61525616	61525817	P00099	Distal Intergenic	13939	PGSC0003DMG400043098	Conserved gene of unknown function	--	--
676	188.2	3.6	62.1	ST4.03ch10	49372936	49373137	P00100	Promoter (<=1kb)	-252	PGSC0003DMG400039210	Gene of unknown function	--	--
468	84.1	5.6	62.06	ST4.03ch05	29769426	29769627	P00101	Distal Intergenic	-12828	PGSC0003DMG400046203	Gene of unknown function	--	--
362.8	41.9	8.7	61.85	ST4.03ch02	48600121	48600322	P00102	Distal Intergenic	10568	PGSC0003DMG400039694	RNase H family protein	AT5G42905.1	Polynucleotidyl transferase, ribonuclease H-like superfamily protein
390	53.1	7.4	60.86	ST4.03ch11	23244662	23244863	P00103	Distal Intergenic	12809	PGSC0003DMG400045960	Gene of unknown function	--	--
726.1	223.6	3.2	59.59	ST4.03ch01	50917326	50917527	P00104	Promoter (<=1kb)	-710	PGSC0003DMG400045454	30S ribosomal protein S18, chloroplastic	ATCG00650.1	ribosomal protein S18
620.1	166.5	3.7	59.19	ST4.03ch07	56462411	56462612	P00105	Exon (PGSC0003DMT400057252/PGSC0003DMG401022238, exon 2 of 2)	1802	PGSC0003DMG401022238	ATP synthase subunit alpha, mitochondrial	AT2G07698.1	ATPase, F1 complex, alpha subunit protein
646.5	180.3	3.6	59.17	ST4.03ch03	37184096	37184297	P00106	Distal Intergenic	2565	PGSC0003DMG400008333	Uncharacterized mitochondrial protein/AtMg00620	AT2G07722.1	--
356.7	43.9	8.1	59.03	ST4.03ch09	46423146	46423347	P00107	Distal Intergenic	-17094	PGSC0003DMG400018861	F-box protein	AT1G13570.1	F-box/RNI-like superfamily protein
492.4	103.9	4.7	58.49	ST4.03ch12	48274025	48274226	P00108	Distal Intergenic	-23183	PGSC0003DMG400033612	Ribosomal protein L5	AT2G07725.1	Ribosomal L5P family protein
320.3	31.2	10.3	58.17	ST4.03ch04	24438587	24438788	P00109	Distal Intergenic	-4965	PGSC0003DMG400044803	Protein phosphatase 2c	AT4G16580.1	Protein phosphatase 2C family protein
503.6	110.3	4.6	57.74	ST4.03ch03	60066867	60067068	P00110	Promoter (<=1kb)	-141	PGSC0003DMG400002651	NAD(P)H-quinone oxidoreductase subunit J, chloroplastic	ATCG00420.1	NADH dehydrogenase subunit J
473.4	97.6	4.9	57.11	ST4.03ch07	41798825	41799026	P00111	Distal Intergenic	-46824	PGSC0003DMG400011751	2-oxoglutarate-dependent dioxygenase	AT5G24530.1	2-oxoglutarate (2OG) and Fe(II)-dependent oxygenase superfamily protein
378.5	55.3	6.8	57.03	ST4.03ch10	59746110	59746311	P00112	Distal Intergenic	20842	PGSC0003DMG400007194	Conserved gene of unknown function	AT1G17140.2	interactor of constitutive active rops 1
308.8	29.8	10.4	56.54	ST4.03ch07	34552037	34552238	P00113	Distal Intergenic	15735	PGSC0003DMG400041286	Integrase core domain containing protein	--	--
700.8	218.3	3.2	56.46	ST4.03ch07	12946713	12946914	P00114	Distal Intergenic	19828	PGSC0003DMG400043285	Gene of unknown function	--	--
481	102.3	4.7	56.36	ST4.03ch07	9563103	9563304	P00115	Distal Intergenic	1843	PGSC0003DMG400039865	Gene of unknown function	--	--
695.9	216.1	3.2	56.2	ST4.03ch05	30697638	30697839	P00116	Distal Intergenic	3915	PGSC0003DMG400037567	Gene of unknown function	--	--
505.1	116.7	4.3	55.59	ST4.03ch02	48589288	48589489	P00117	Distal Intergenic	21401	PGSC0003DMG400039694	RNase H family protein	AT5G42905.1	Polynucleotidyl transferase, ribonuclease H-like superfamily protein
394	64.3	6.1	55.52	ST4.03ch01	88644075	88644276	P00118	Distal Intergenic	-17431	PGSC0003DMG400018039	PhD-finger protein	AT1G14770.1	RING/FYVE/PHD zinc finger superfamily protein
617.9	175.8	3.5	55.39	ST4.03ch06	11275480	11275681	P00119	Distal Intergenic	7610	PGSC0003DMG400035784	Gene of unknown function	--	--
546.4	139.9	3.9	54.71	ST4.03ch05	5086089	5086290	P00120	Distal Intergenic	-5542	PGSC0003DMG400038012	Gag-pol protein	--	--
1389.3	292.9	4.7	53.57	ST4.03ch09	35543361	35543562	P00121	Promoter (1-2kb)	-1214	PGSC0003DMG400029008	NAD(P)H-quinone oxidoreductase subunit 5, chloroplastic	ATCG01010.1	NADH-Ubiquinone oxidoreductase (complex I), chain 5 protein
547	142.3	3.8	53.56	ST4.03ch07	43608913	43609114	P00122	Intron (PGSC0003DMT400044762/PGSC0003DMG400017374, intron 1 of 3)	4313	PGSC0003DMG400017374	Pentatricopeptide repeat-containing protein	AT5G09950.1	Tetratricopeptide repeat (TPR)-like superfamily protein
918	361.3	2.5	53.09	ST4.03ch01	13255449	13255650	P00123	Downstream (1-2kb)	1322	PGSC0003DMG400000878	50S ribosomal protein L32, chloroplastic	ATCG01020.1	ribosomal protein L32
503.6	122.6	4.1	52.69	ST4.03ch08	56668301	56668502	P00124	Exon (PGSC0003DMT400031580/PGSC0003DMG400012117, exon 3 of 3)	4734	PGSC0003DMG400012117	Valacyclovir hydrolase	AT4G24140.1	alpha/beta-Hydrolases superfamily protein
790.4	284.8	2.8	52.61	ST4.03ch04	19710557	19710758	P00125	Promoter (<=1kb)	-568	PGSC0003DMG400019919	Membrane protein ycf1	ATCG01130.1	Ycf1 protein
531	137.2	3.9	52.27	ST4.03ch09	24020578	24020779	P00126	Distal Intergenic	10619	PGSC0003DMG400034875	Conserved gene of unknown function	--	--
328.2	44.7	7.3	51.5	ST4.03ch04	72204000	72204201	P00127	Distal Intergenic	-34509	PGSC0003DMG403025662	Conserved gene of unknown function	--	--
465.4	106.7	4.4	51.42	ST4.03ch03	12224881	12225082	P00128	Distal Intergenic	8178	PGSC0003DMG400007652	Gene of unknown function	--	--
259.2	20.7	12.5	50.66	ST4.03ch02	5657641	5657842	P00129	Distal Intergenic	29665	PGSC0003DMG400037590	Polyprotein protein	--	--
535.2	144.5	3.7	50.64	ST4.03ch08	34225548	34225749	P00130	Promoter (<=1kb)	-667	PGSC0003DMG400021743	Conserved gene of unknown function	AT5G48050.1	--
794	228.1	3.5	50.48	ST4.03ch01	50921311	50921512	P00131	Promoter (<=1kb)	-144	PGSC0003DMG401005300	ATP-dependent Clp protease proteolytic subunit	ATCG00670.1	plastid-encoded CLP P
1128.1	200.8	5.6	50.47	ST4.03ch09	35542835	35543036	P00132	Promoter (1-2kb)	-1093	PGSC0003DMG400029012	Cytochrome c biogenesis protein ccsA	ATCG01040.1	Cytochrome C assembly protein
661.1	215.6	3.1	50.39	ST4.03ch04	33075290	33075491	P00133	Distal Intergenic	1446	PGSC0003DMG400029000	Conserved gene of unknown function	--	--
428	92.9	4.6	49.43	ST4.03ch04	66835667	66835868	P00134	Intron (PGSC0003DMT400027557/PGSC0003DMG402010623, intron 10 of 13)	7243	PGSC0003DMG402010623	1-O-acylglucose:anthocyanin-O-acyltransferase	AT1G73280.1	serine carboxypeptidase-like 3
1406.8	176.7	8	49.28	ST4.03ch01	88655929	88656130	P00135	Distal Intergenic	-29285	PGSC0003DMG400018039	PhD-finger protein	AT1G14770.1	RING/FYVE/PHD zinc finger superfamily protein
394.1	77.5	5.1	49.14	ST4.03ch04	26992463	26992664	P00136	Distal Intergenic	-21029	PGSC0003DMG400026860	Ubiquitin-protein ligase	AT3G53550.1	FBD-like domain family protein
628	200.7	3.1	48.97	ST4.03ch09	27040342	27040543	P00137	Promoter (<=1kb)	-760	PGSC0003DMG400012079	Conserved gene of unknown function	--	--
302	38.9	7.8	48.62	ST4.03ch10	20763450	20763651	P00138	Distal Intergenic	-31829	PGSC0003DMG400034795	Conserved gene of unknown function	--	--
375.1	71.2	5.3	47.8	ST4.03ch03	18638401	18638602	P00139	Intron (PGSC0003DMT400046016/PGSC0003DMG400017853, intron 1 of 2)	1321	PGSC0003DMG400017853	Conserved gene of unknown function	AT2G07820.1	--
415.6	91.6	4.5	47.31	ST4.03ch07	9563374	9563575	P00140	Distal Intergenic	2114	PGSC0003DMG400039865	Gene of unknown function	--	--
299	39.5	7.6	47.25	ST4.03ch02	27342714	27342915	P00141	Promoter (2-3kb)	-2119	PGSC0003DMG400010434	Gene of unknown function	AT5G63260.1	Zinc finger C-x8-C-x5-C-x3-H type family protein
422	96	4.4	46.85	ST4.03ch06	18681683	18681884	P00142	Distal Intergenic	-65350	PGSC0003DMG401019948	White-brown-complex ABC transporter family	AT2G01320.3	ABC-2 type transporter family protein
1252	616.4	2	46.73	ST4.03ch02	17592201	17592402	P00143	Promoter (2-3kb)	-2971	PGSC0003DMG400044817	30S ribosomal protein S18, chloroplastic	ATCG00650.1	ribosomal protein S18
524.4	149.9	3.5	46.73	ST4.03ch04	64409153	64409354	P00144	Distal Intergenic	-6384	PGSC0003DMG400002124	Ripening regulated protein DDTFR18	AT5G65380.1	MATE efflux family protein
393.6	82.4	4.8	46.59	ST4.03ch01	88647133	88647334	P00145	Distal Intergenic	-20489	PGSC0003DMG400018039	PhD-finger protein	AT1G14770.1	RING/FYVE/PHD zinc finger superfamily protein
470.9	121.4	3.9	46.41	ST4.03ch07	56462604	56462805	P00146	Promoter (<=1kb)	-142	PGSC0003DMG402022238	Conserved gene of unknown function	--	--
323.4	51.1	6.3	46.25	ST4.03ch12	34919580	34919781	P00147	Distal Intergenic	-11745	PGSC0003DMG400020534	Protein ycf2	ATCG00860.1	Chloroplast Ycf2;ATPase, AAA type, core
508.3	142.5	3.6	46.13	ST4.03ch01	48693155	48693356	P00148	Distal Intergenic	-4447	PGSC0003DMG400028038	Zinc finger protein KNUCKLES	AT5G14010.1	C2H2 and C2HC zinc fingers superfamily protein
297.1	41.1	7.2	45.8	ST4.03ch05	46167699	46167900	P00149	Downstream (<1kb)	1459	PGSC0003DMG400039571	Conserved gene of unknown function	--	--
323.5	52.9	6.1	45.7	ST4.03ch12	26726929	26727130	P00150	Distal Intergenic	23392	PGSC0003DMG400035322	Gene of unknown function	--	--
329.7	55.5	5.9	45.49	ST4.03ch10	35812138	35812339	P00151	Distal Intergenic	4392	PGSC0003DMG400044306	Gene of unknown function	--	--
397.2	87.4	4.5	45.23	ST4.03ch01	88633328	88633529	P00152	Distal Intergenic	-6684	PGSC0003DMG400018039	PhD-finger protein	AT1G14770.1	RING/FYVE/PHD zinc finger superfamily protein
403.7	91	4.4	45.2	ST4.03ch04	19708405	19708606	P00153	Downstream (<1kb)	1534	PGSC0003DMG400019919	Membrane protein ycf1	ATCG01130.1	Ycf1 protein
427.9	102.3	4.2	45.19	ST4.03ch12	48305119	48305320	P00154	Distal Intergenic	7861	PGSC0003DMG400033612	Ribosomal protein L5	AT2G07725.1	Ribosomal L5P family protein
611	203.4	3	45.05	ST4.03ch01	45785578	45785779	P00155	Distal Intergenic	7401	PGSC0003DMG400041833	Gene of unknown function	--	--
220	14.2	15.5	45.01	ST4.03ch11	30990597	30990798	P00156	Distal Intergenic	-22676	PGSC0003DMG400022939	Clathrin assembly protein	AT1G03050.1	ENTH/ANTH/VHS superfamily protein
469	124.7	3.8	44.89	ST4.03ch04	35306560	35306761	P00157	Distal Intergenic	4854	PGSC0003DMG400042640	Ribosomal protein L16	ATMG00080.1	ribosomal protein L16
386	83.8	4.6	44.43	ST4.03ch12	27257736	27257937	P00158	Distal Intergenic	11030	PGSC0003DMG400035822	Gene of unknown function	--	--
287	39.5	7.3	44.34	ST4.03ch01	37132120	37132321	P00159	Distal Intergenic	-60054	PGSC0003DMG400013088	Neutral invertase	AT3G06500.1	Plant neutral invertase family protein
284	38	7.5	44.22	ST4.03ch06	16375130	16375331	P00160	Distal Intergenic	14563	PGSC0003DMG400043499	(Fragment)	--	--
300	45.6	6.6	43.95	ST4.03ch03	9622486	9622687	P00161	Distal Intergenic	-12684	PGSC0003DMG401022924	Calmodulin	AT3G50770.1	calmodulin-like 41
864	367.3	2.4	43.55	ST4.03ch12	48200222	48200423	P00162	Distal Intergenic	-15159	PGSC0003DMG400033607	Uncharacterized mitochondrial protein	ATMG01110.1	Mitovirus RNA-dependent RNA polymerase
438.2	113.1	3.9	43.09	ST4.03ch12	16332658	16332859	P00163	Promoter (1-2kb)	-1694	PGSC0003DMG400011829	Glucosyltransferase	AT4G27560.1	UDP-Glycosyltransferase superfamily protein
283.1	41	6.9	43.02	ST4.03ch10	59750998	59751199	P00164	Distal Intergenic	25730	PGSC0003DMG400007194	Conserved gene of unknown function	AT1G17140.2	interactor of constitutive active rops 1
928.7	413.2	2.2	42.95	ST4.03ch09	17364921	17365122	P00165	Distal Intergenic	-26224	PGSC0003DMG400031465	Protein kinase atsik	AT3G08760.1	Protein kinase superfamily protein
691.2	260.5	2.7	42.81	ST4.03ch01	8075058	8075259	P00166	Distal Intergenic	6581	PGSC0003DMG400030001	LRX1	AT2G33520.1	--
268.9	36	7.5	42.4	ST4.03ch04	41023667	41023868	P00167	Promoter (<=1kb)	-294	PGSC0003DMG400001137	Uncharacterized mitochondrial protein	ATMG01110.1	Mitovirus RNA-dependent RNA polymerase
226.4	20.2	11.2	42	ST4.03ch02	27517657	27517858	P00168	Intron (PGSC0003DMT400027072/PGSC0003DMG400010441, intron 4 of 4)	6218	PGSC0003DMG400010441	Pyrroline-5-carboxylate reductase	AT5G14800.1	pyrroline-5- carboxylate (P5C) reductase
332.9	64.7	5.1	41.63	ST4.03ch07	56749753	56749954	P00169	Distal Intergenic	-35730	PGSC0003DMG400022114	Ent-kaurene synthase B, chloroplast	AT1G79460.1	Terpenoid cyclases/Protein prenyltransferases superfamily protein
1099.4	380.8	2.9	41.14	ST4.03ch09	35542692	35542893	P00170	Promoter (<=1kb)	-950	PGSC0003DMG400029012	Cytochrome c biogenesis protein ccsA	ATCG01040.1	Cytochrome C assembly protein
397.9	97.8	4.1	41.06	ST4.03ch07	48150294	48150495	P00171	Distal Intergenic	8205	PGSC0003DMG400005445	Flavonol synthase/flavanone 3-hydroxylase	AT2G36690.1	2-oxoglutarate (2OG) and Fe(II)-dependent oxygenase superfamily protein
252	31.1	8.1	40.73	ST4.03ch06	32458800	32459001	P00172	Promoter (2-3kb)	-2829	PGSC0003DMG400010876	Gene of unknown function	--	--
320	60.2	5.3	40.67	ST4.03ch10	45687265	45687466	P00173	Distal Intergenic	7057	PGSC0003DMG400038170	Xan	AT1G80110.1	phloem protein 2-B11
311	56.1	5.5	40.63	ST4.03ch11	43454249	43454450	P00174	Distal Intergenic	17664	PGSC0003DMG400003020	Disease resistance protein R3a	AT3G14470.1	NB-ARC domain-containing disease resistance protein
690.3	268.4	2.6	40.62	ST4.03ch04	33074947	33075148	P00175	Distal Intergenic	1103	PGSC0003DMG400029000	Conserved gene of unknown function	--	--
417.9	110	3.8	40.44	ST4.03ch07	56755707	56755908	P00176	Distal Intergenic	-41684	PGSC0003DMG400022114	Ent-kaurene synthase B, chloroplast	AT1G79460.1	Terpenoid cyclases/Protein prenyltransferases superfamily protein
309.4	56.7	5.5	40.41	ST4.03ch01	88646856	88647057	P00177	Distal Intergenic	-20212	PGSC0003DMG400018039	PhD-finger protein	AT1G14770.1	RING/FYVE/PHD zinc finger superfamily protein
609.6	220.4	2.8	40.05	ST4.03ch04	19710868	19711069	P00178	Promoter (<=1kb)	-879	PGSC0003DMG400019919	Membrane protein ycf1	ATCG01130.1	Ycf1 protein
315.8	60	5.3	39.79	ST4.03ch07	56757256	56757457	P00179	Distal Intergenic	-43233	PGSC0003DMG400022114	Ent-kaurene synthase B, chloroplast	AT1G79460.1	Terpenoid cyclases/Protein prenyltransferases superfamily protein
306.9	57.2	5.4	39.24	ST4.03ch12	48257977	48258178	P00180	Distal Intergenic	17565	PGSC0003DMG400033609	Uncharacterized mitochondrial protein	ATMG00660.1	--
665.4	233.4	2.9	39.04	ST4.03ch09	35540228	35540429	P00181	Downstream (<1kb)	1464	PGSC0003DMG400029012	Cytochrome c biogenesis protein ccsA	ATCG01040.1	Cytochrome C assembly protein
317.5	63.4	5	38.8	ST4.03ch08	39073010	39073211	P00182	Distal Intergenic	9300	PGSC0003DMG400002235	Transcriptional factor TINY	AT5G11590.1	Integrase-type DNA-binding superfamily protein
381.8	95.8	4	38.61	ST4.03ch11	31038945	31039146	P00183	Distal Intergenic	-7916	PGSC0003DMG400022938	Armadillo repeat-containing protein	AT4G33945.1	ARM repeat superfamily protein
232.9	27.4	8.5	38.61	ST4.03ch06	30583063	30583264	P00184	Distal Intergenic	9645	PGSC0003DMG400023958	Monovalent cation:proton antiporter	AT2G13620.1	cation/hydrogen exchanger 15
303	57.6	5.3	38.57	ST4.03ch01	36879012	36879213	P00185	Distal Intergenic	11147	PGSC0003DMG400038299	Late blight resistance protein	--	--
333.1	72.2	4.6	38.18	ST4.03ch03	37344060	37344261	P00186	Downstream (<1kb)	789	PGSC0003DMG400031309	Gene of unknown function	--	--
254	36.2	7	38.18	ST4.03ch05	5709689	5709890	P00187	Distal Intergenic	-5123	PGSC0003DMG400025614	Homeobox-leucine zipper protein HAT7	AT1G69780.1	Homeobox-leucine zipper protein family
293	53.7	5.5	38.08	ST4.03ch09	54860416	54860617	P00188	Distal Intergenic	-16129	PGSC0003DMG400006073	Singapore isolate B (sub-type 7) whole genome shotgun sequence assembly, scaffold_0	--	--
291.8	53	5.5	37.85	ST4.03ch02	48588818	48589019	P00189	Distal Intergenic	21871	PGSC0003DMG400039694	RNase H family protein	AT5G42905.1	Polynucleotidyl transferase, ribonuclease H-like superfamily protein
207.8	19.1	10.9	37.83	ST4.03ch09	28965460	28965661	P00190	Distal Intergenic	-10424	PGSC0003DMG400045469	Gene of unknown function	--	--
598.6	222	2.7	37.71	ST4.03ch01	51075642	51075843	P00191	Promoter (2-3kb)	-2031	PGSC0003DMG400004187	Membrane protein ycf1	ATCG01130.1	Ycf1 protein
273	46	5.9	37.63	ST4.03ch01	42994301	42994502	P00192	Distal Intergenic	-8783	PGSC0003DMG400022084	Pentatricopeptide repeat-containing protein	AT5G56310.1	Pentatricopeptide repeat (PPR) superfamily protein
391	103.4	3.8	37.36	ST4.03ch10	47092323	47092524	P00193	Distal Intergenic	-12304	PGSC0003DMG401011946	KAK (KAKTUS) isoform 1	AT4G38600.1	HEAT repeat ;HECT-domain (ubiquitin-transferase)
223.1	26.7	8.4	37.02	ST4.03ch03	7923414	7923615	P00194	Distal Intergenic	-61558	PGSC0003DMG400035553	Integrase core domain containing protein	--	--
306.1	62.2	4.9	36.86	ST4.03ch08	43864458	43864659	P00195	Distal Intergenic	-24426	PGSC0003DMG400029051	Tocopherol cyclase	AT4G32770.1	tocopherol cyclase, chloroplast / vitamin E deficient 1 (VTE1) / sucrose export defective 1 (SXD1)
555	199.2	2.8	36.65	ST4.03ch04	35292251	35292452	P00196	Promoter (<=1kb)	-634	PGSC0003DMG400030936	Ribosomal protein L16	ATMG00080.1	ribosomal protein L16
270	46.6	5.8	36.41	ST4.03ch04	25977325	25977526	P00197	Distal Intergenic	-8000	PGSC0003DMG400034366	Gene of unknown function	--	--
309	64.9	4.8	36.38	ST4.03ch10	42623119	42623320	P00198	Downstream (2-3kb)	3475	PGSC0003DMG400006209	I-box binding factor	AT1G49010.1	Duplicated homeodomain-like superfamily protein
595.6	226.9	2.6	36.19	ST4.03ch03	48395745	48395946	P00199	Promoter (<=1kb)	-461	PGSC0003DMG400019855	Uncharacterized mitochondrial protein	ATMG00030.1	--
406.2	115.8	3.5	36.13	ST4.03ch08	56668730	56668931	P00200	Intron (PGSC0003DMT400031580/PGSC0003DMG400012117, intron 2 of 2)	4305	PGSC0003DMG400012117	Valacyclovir hydrolase	AT4G24140.1	alpha/beta-Hydrolases superfamily protein
239.1	34.5	6.9	35.99	ST4.03ch12	31021991	31022192	P00201	Promoter (1-2kb)	-1256	PGSC0003DMG400035826	Ubiquitin carboxyl-terminal hydrolase 16	--	--
208	22.2	9.4	35.69	ST4.03ch03	14632829	14633030	P00202	Distal Intergenic	-9595	PGSC0003DMG400009765	Gene of unknown function	--	--
349.1	86.3	4	35.68	ST4.03ch12	48305351	48305552	P00203	Distal Intergenic	8093	PGSC0003DMG400033612	Ribosomal protein L5	AT2G07725.1	Ribosomal L5P family protein
368.9	96.7	3.8	35.63	ST4.03ch12	4602385	4602586	P00204	Promoter (2-3kb)	-2628	PGSC0003DMG400040395	Ulp1 protease family, C-terminal catalytic domain containing protein	--	--
309	66.2	4.7	35.49	ST4.03ch11	22416198	22416399	P00205	Distal Intergenic	12434	PGSC0003DMG400038474	Integrase core domain containing protein	--	--
246.6	39	6.3	35.38	ST4.03ch01	9333182	9333383	P00206	Distal Intergenic	38578	PGSC0003DMG400033931	Gene of unknown function	--	--
355.5	90.9	3.9	35.33	ST4.03ch03	2624911	2625112	P00207	Distal Intergenic	-9822	PGSC0003DMG400024059	Vacuolar protein sorting-associated protein VPS28	AT4G05000.1	Vacuolar protein sorting-associated protein VPS28 family protein
197.1	19.6	10.1	35.25	ST4.03ch08	8122294	8122495	P00208	Distal Intergenic	-11389	PGSC0003DMG400025216	Lupus la ribonucleoprotein	AT2G43970.1	RNA-binding protein
227	30.8	7.4	35.24	ST4.03ch04	24548597	24548798	P00209	Downstream (<1kb)	1711	PGSC0003DMG400002971	Cytochrome c oxidase subunit 1	ATMG01360.1	cytochrome oxidase
243.1	37.5	6.5	35.23	ST4.03ch01	34068241	34068442	P00210	Distal Intergenic	14671	PGSC0003DMG400037288	Gene of unknown function	--	--
431	132.9	3.2	34.91	ST4.03ch08	48483983	48484184	P00211	Downstream (2-3kb)	2727	PGSC0003DMG400017063	Blight resistance protein T118	AT3G50950.2	HOPZ-ACTIVATED RESISTANCE 1
178.3	13.9	12.8	34.89	ST4.03ch12	28692816	28693017	P00212	Distal Intergenic	-21492	PGSC0003DMG400039064	Gene of unknown function	--	--
271.5	50.4	5.4	34.85	ST4.03ch10	10895934	10896135	P00213	Distal Intergenic	48236	PGSC0003DMG400043253	Integrase core domain containing protein	--	--
224	30.1	7.4	34.51	ST4.03ch02	48587991	48588192	P00214	Distal Intergenic	22698	PGSC0003DMG400039694	RNase H family protein	AT5G42905.1	Polynucleotidyl transferase, ribonuclease H-like superfamily protein
235.8	35.9	6.6	34.47	ST4.03ch06	453245	453446	P00215	Distal Intergenic	-4560	PGSC0003DMG400017931	Conserved gene of unknown function	AT4G02370.1	Protein of unknown function, DUF538
284.8	57.3	5	34.38	ST4.03ch06	30584527	30584728	P00216	Distal Intergenic	8181	PGSC0003DMG400023958	Monovalent cation:proton antiporter	AT2G13620.1	cation/hydrogen exchanger 15
179	14.6	12.3	34.35	ST4.03ch06	32214754	32214955	P00217	Distal Intergenic	1681	PGSC0003DMG400042989	Gene of unknown function	--	--
263	47.7	5.5	34.32	ST4.03ch03	30481255	30481456	P00218	Distal Intergenic	-7345	PGSC0003DMG400013969	Kinesin heavy chain	--	--
276	53.1	5.2	34.29	ST4.03ch01	88634531	88634732	P00219	Distal Intergenic	-7887	PGSC0003DMG400018039	PhD-finger protein	AT1G14770.1	RING/FYVE/PHD zinc finger superfamily protein
483.6	165.6	2.9	34.23	ST4.03ch06	20372747	20372948	P00220	Distal Intergenic	13883	PGSC0003DMG400044127	Gene of unknown function	--	--
429.8	134.7	3.2	34.09	ST4.03ch01	31224783	31224984	P00221	Distal Intergenic	-8201	PGSC0003DMG400041523	Gene of unknown function	--	--
232	34.1	6.8	34.09	ST4.03ch02	32880333	32880534	P00222	Distal Intergenic	-3103	PGSC0003DMG400010727	Heat-and acid-stable phosphoprotein	AT5G46020.1	--
342	87.9	3.9	33.69	ST4.03ch04	38982371	38982572	P00223	Distal Intergenic	-14324	PGSC0003DMG400041093	Gene of unknown function	--	--
250.6	43.3	5.8	33.63	ST4.03ch05	25954012	25954213	P00224	Distal Intergenic	-59224	PGSC0003DMG400028005	Gene of unknown function	--	--
232	35.5	6.5	33.52	ST4.03ch03	28629663	28629864	P00225	Distal Intergenic	-5193	PGSC0003DMG400035932	Gene of unknown function	--	--
161	9.5	17	33.49	ST4.03ch09	32856010	32856211	P00226	Distal Intergenic	-30305	PGSC0003DMG400036617	Conserved gene of unknown function	--	--
176	14.2	12.4	33.3	ST4.03ch04	14971601	14971802	P00227	Distal Intergenic	18499	PGSC0003DMG400036866	Gene of unknown function	--	--
244.9	41.9	5.8	33.3	ST4.03ch10	34326030	34326231	P00228	Downstream (<1kb)	2098	PGSC0003DMG400044594	Integrase core domain containing protein	--	--
192.5	20.6	9.4	33.28	ST4.03ch01	28400036	28400237	P00229	Distal Intergenic	79622	PGSC0003DMG400041520	Gene of unknown function	--	--
220.6	31.4	7	33.2	ST4.03ch08	26740260	26740461	P00230	Distal Intergenic	-10766	PGSC0003DMG400038638	Gene of unknown function	--	--
194	22	8.8	33.1	ST4.03ch10	7072566	7072767	P00231	Distal Intergenic	9949	PGSC0003DMG400021850	Gene of unknown function	--	--
362.3	100.1	3.6	33.01	ST4.03ch10	23760287	23760488	P00232	Distal Intergenic	5529	PGSC0003DMG400041589	Gene of unknown function	--	--
202	24.7	8.2	32.87	ST4.03ch02	24133638	24133839	P00233	Promoter (1-2kb)	-1518	PGSC0003DMG400013101	Ethylene-induced esterase	AT2G23550.2	methyl esterase 6
182.4	17.5	10.4	32.86	ST4.03ch10	14370089	14370290	P00234	Distal Intergenic	-32571	PGSC0003DMG400038927	Gene of unknown function	--	--
371	105.4	3.5	32.78	ST4.03ch01	55599942	55600143	P00235	Distal Intergenic	37539	PGSC0003DMG400026773	Gene of unknown function	--	--
309.4	73.3	4.2	32.73	ST4.03ch03	31552617	31552818	P00236	Distal Intergenic	-4146	PGSC0003DMG400005521	Conserved gene of unknown function	AT3G45020.1	Ribosomal L18p/L5e family protein
214	29.1	7.4	32.7	ST4.03ch12	34918141	34918342	P00237	Distal Intergenic	-13184	PGSC0003DMG400020534	Protein ycf2	ATCG00860.1	Chloroplast Ycf2;ATPase, AAA type, core
347.9	93.3	3.7	32.63	ST4.03ch06	960948	961149	P00238	Distal Intergenic	-5377	PGSC0003DMG400020729	TIR1	AT3G62980.1	F-box/RNI-like superfamily protein
451	151.7	3	32.62	ST4.03ch04	64636691	64636892	P00239	Distal Intergenic	-17125	PGSC0003DMG400012903	Kinase family protein	AT1G28390.1	Protein kinase superfamily protein
189.6	20.9	9.1	32.52	ST4.03ch09	38038081	38038282	P00240	Distal Intergenic	55660	PGSC0003DMG400042876	Gene of unknown function	--	--
247.2	44.4	5.6	32.45	ST4.03ch09	33192759	33192960	P00241	Distal Intergenic	26330	PGSC0003DMG400039828	Gene of unknown function	--	--
219.6	32.1	6.8	32.39	ST4.03ch07	21963913	21964114	P00242	Distal Intergenic	-20720	PGSC0003DMG400041713	Gene of unknown function	--	--
138.3	4.7	29.6	32.37	ST4.03ch10	1012668	1012869	P00243	Distal Intergenic	-9045	PGSC0003DMG400014411	K+ channel protein	AT5G55630.2	Outward rectifying potassium channel protein
227	35.1	6.5	32.36	ST4.03ch12	48711234	48711435	P00244	Distal Intergenic	20878	PGSC0003DMG400043385	Gag-pol polyprotein	--	--
299.6	70	4.3	32.32	ST4.03ch06	18680474	18680675	P00245	Distal Intergenic	-66559	PGSC0003DMG401019948	White-brown-complex ABC transporter family	AT2G01320.3	ABC-2 type transporter family protein
350	95.3	3.7	32.3	ST4.03ch04	25550194	25550395	P00246	Distal Intergenic	72618	PGSC0003DMG400043696	Gene of unknown function	--	--
179.8	18	10	32.09	ST4.03ch08	5203835	5204036	P00247	Promoter (1-2kb)	-1752	PGSC0003DMG400005841	Calcineurin B	AT5G24270.2	Calcium-binding EF-hand family protein
235	39.5	5.9	32.06	ST4.03ch11	35075450	35075651	P00248	Distal Intergenic	-8235	PGSC0003DMG402032501	Transcription factor	AT4G24020.1	NIN like protein 7
185	19.9	9.3	31.95	ST4.03ch04	10825364	10825565	P00249	Distal Intergenic	7202	PGSC0003DMG400026890	Zeatin O-xylosyltransferase	AT2G18570.1	UDP-Glycosyltransferase superfamily protein
154.7	9.7	15.9	31.87	ST4.03ch12	28692782	28692983	P00250	Distal Intergenic	-21458	PGSC0003DMG400039064	Gene of unknown function	--	--
204.4	27.5	7.4	31.74	ST4.03ch07	9565018	9565219	P00251	Distal Intergenic	3758	PGSC0003DMG400039865	Gene of unknown function	--	--
246	45.2	5.4	31.5	ST4.03ch10	30978504	30978705	P00252	Distal Intergenic	13887	PGSC0003DMG400004394	Conserved gene of unknown function	AT5G65600.1	Concanavalin A-like lectin protein kinase family protein
218	33.3	6.5	31.35	ST4.03ch06	10965525	10965726	P00253	Distal Intergenic	38605	PGSC0003DMG400037826	Conserved gene of unknown function	--	--
382.2	116.4	3.3	31.32	ST4.03ch12	41108290	41108491	P00254	Distal Intergenic	-7381	PGSC0003DMG400040149	Gene of unknown function	--	--
436	147	3	31.21	ST4.03ch12	48290129	48290330	P00255	Distal Intergenic	-7079	PGSC0003DMG400033612	Ribosomal protein L5	AT2G07725.1	Ribosomal L5P family protein
605.2	93.5	6.5	31.19	ST4.03ch02	48602477	48602678	P00256	Distal Intergenic	8212	PGSC0003DMG400039694	RNase H family protein	AT5G42905.1	Polynucleotidyl transferase, ribonuclease H-like superfamily protein
397.1	125.5	3.2	31.17	ST4.03ch09	6889568	6889769	P00257	Distal Intergenic	7254	PGSC0003DMG400002008	Protein ycf2	ATCG00860.1	Chloroplast Ycf2;ATPase, AAA type, core
202	27.9	7.2	31.01	ST4.03ch05	21375262	21375463	P00258	Distal Intergenic	26626	PGSC0003DMG400021396	Orf147a protein	AT1G60720.1	RNA-directed DNA polymerase (reverse transcriptase)-related family protein
217.1	34.5	6.3	30.8	ST4.03ch12	22605448	22605649	P00259	Distal Intergenic	18557	PGSC0003DMG400045108	Gene of unknown function	--	--
462	164.2	2.8	30.8	ST4.03ch09	9919173	9919374	P00260	Distal Intergenic	-7530	PGSC0003DMG400038379	Conserved gene of unknown function	--	--
221.4	36.8	6	30.65	ST4.03ch01	57844349	57844550	P00261	Downstream (2-3kb)	-3105	PGSC0003DMG400037175	Gene of unknown function	--	--
230.6	40.2	5.7	30.62	ST4.03ch04	24432826	24433027	P00262	Distal Intergenic	-10726	PGSC0003DMG400044803	Protein phosphatase 2c	AT4G16580.1	Protein phosphatase 2C family protein
349.1	100.8	3.5	30.53	ST4.03ch06	32698545	32698746	P00263	Distal Intergenic	12279	PGSC0003DMG400013864	Cytochrome c oxidase subunit 2	ATMG00160.1	cytochrome oxidase 2
276.9	62.7	4.4	30.46	ST4.03ch11	2436666	2436867	P00264	Distal Intergenic	3515	PGSC0003DMG401016141	14-3-3 protein	--	--
183.8	21.6	8.5	30.35	ST4.03ch04	38679107	38679308	P00265	Distal Intergenic	-10076	PGSC0003DMG400042110	Gene of unknown function	--	--
218	35.5	6.1	30.26	ST4.03ch09	53442524	53442725	P00266	Distal Intergenic	-11075	PGSC0003DMG400031858	Conserved gene of unknown function	AT4G11900.1	S-locus lectin protein kinase family protein
235.4	43.3	5.4	30.25	ST4.03ch08	56875401	56875602	P00267	Distal Intergenic	-13539	PGSC0003DMG400012108	Gene of unknown function	--	--
409.7	135.5	3	30.24	ST4.03ch10	59745275	59745476	P00268	Distal Intergenic	20007	PGSC0003DMG400007194	Conserved gene of unknown function	AT1G17140.2	interactor of constitutive active rops 1
396	127.1	3.1	30.19	ST4.03ch01	88662344	88662545	P00269	Distal Intergenic	-35700	PGSC0003DMG400018039	PhD-finger protein	AT1G14770.1	RING/FYVE/PHD zinc finger superfamily protein
617.8	266.2	2.3	30.12	ST4.03ch12	3289703	3289904	P00270	Downstream (<1kb)	1176	PGSC0003DMG400014075	DNA-directed RNA polymerase subunit alpha	ATCG00740.1	RNA polymerase subunit alpha
223.7	38.6	5.8	30.06	ST4.03ch11	24535621	24535822	P00271	Distal Intergenic	-71241	PGSC0003DMG400046721	Gag-pol polyprotein	--	--
249.5	50.8	4.9	30	ST4.03ch02	48606774	48606975	P00272	Downstream (1-2kb)	3915	PGSC0003DMG400039694	RNase H family protein	AT5G42905.1	Polynucleotidyl transferase, ribonuclease H-like superfamily protein
227.9	40.6	5.6	29.95	ST4.03ch07	8506404	8506605	P00273	Distal Intergenic	6446	PGSC0003DMG400034801	Gene of unknown function	--	--
285	68.9	4.1	29.64	ST4.03ch09	11214764	11214965	P00274	Exon (PGSC0003DMT400034321/PGSC0003DMG400013197, exon 1 of 1)	997	PGSC0003DMG400013197	Conserved gene of unknown function	--	--
500	193	2.6	29.6	ST4.03ch04	21435421	21435622	P00275	Promoter (2-3kb)	-2208	PGSC0003DMG400025585	ADP-ribosylation factor	AT1G10630.1	ADP-ribosylation factor A1F
135.3	6.6	20.5	29.46	ST4.03ch01	42965744	42965945	P00276	Promoter (2-3kb)	-2271	PGSC0003DMG400022086	Gene of unknown function	--	--
197.1	28.9	6.8	29.46	ST4.03ch09	19430633	19430834	P00277	Distal Intergenic	10595	PGSC0003DMG400040778	Gene of unknown function	--	--
241	48	5	29.43	ST4.03ch01	42060590	42060791	P00278	Distal Intergenic	-67594	PGSC0003DMG400043384	Gene of unknown function	--	--
220.6	38.6	5.7	29.38	ST4.03ch09	26577998	26578199	P00279	Distal Intergenic	4207	PGSC0003DMG400035940	Gag-pol polyprotein	--	--
543.1	221.5	2.5	29.36	ST4.03ch07	48533216	48533417	P00280	Distal Intergenic	-3581	PGSC0003DMG402018368	GH3 family protein	AT4G03400.1	Auxin-responsive GH3 family protein
535.8	216.3	2.5	29.33	ST4.03ch04	2738769	2738970	P00281	Distal Intergenic	-4130	PGSC0003DMG400029513	Cyclin	AT1G14750.1	Cyclin family protein
233.4	44.9	5.2	29.32	ST4.03ch07	29789241	29789442	P00282	Distal Intergenic	2156	PGSC0003DMG400045306	Conserved gene of unknown function	--	--
215.2	36.8	5.9	29.27	ST4.03ch03	27745185	27745386	P00283	Distal Intergenic	-22193	PGSC0003DMG400046863	Gene of unknown function	--	--
202	30.4	6.6	29.27	ST4.03ch07	29969259	29969460	P00284	Distal Intergenic	-176707	PGSC0003DMG400040650	Gene of unknown function	--	--
239.5	47.5	5	29.22	ST4.03ch12	48270298	48270499	P00285	Distal Intergenic	-26910	PGSC0003DMG400033612	Ribosomal protein L5	AT2G07725.1	Ribosomal L5P family protein
222	39.2	5.7	29.1	ST4.03ch09	20243035	20243236	P00286	Distal Intergenic	-15104	PGSC0003DMG400042617	Gene of unknown function	--	--
188.8	25.9	7.3	29.08	ST4.03ch12	36416672	36416873	P00287	Distal Intergenic	-19569	PGSC0003DMG400029096	Gene of unknown function	--	--
209.3	34.9	6	28.95	ST4.03ch05	5075703	5075904	P00288	Distal Intergenic	-6149	PGSC0003DMG400031271	AAA ATPase	AT3G28580.1	P-loop containing nucleoside triphosphate hydrolases superfamily protein
230	43.3	5.3	28.92	ST4.03ch12	32903663	32903864	P00289	Distal Intergenic	7786	PGSC0003DMG400041134	Conserved gene of unknown function	--	--
157.5	14.3	11	28.63	ST4.03ch03	31178471	31178672	P00290	Distal Intergenic	-76442	PGSC0003DMG400046982	Gene of unknown function	--	--
227.1	43.1	5.3	28.47	ST4.03ch05	29316586	29316787	P00291	Distal Intergenic	-21022	PGSC0003DMG400041305	Conserved gene of unknown function	--	--
139	8.1	17.1	28.44	ST4.03ch04	18873488	18873689	P00292	Distal Intergenic	-127956	PGSC0003DMG400046200	Gene of unknown function	--	--
139	8.4	16.4	28.44	ST4.03ch09	42989134	42989335	P00293	Distal Intergenic	-6852	PGSC0003DMG400023100	CDPK adapter protein 1	AT1G05410.1	Protein of unknown function (DUF1423)
307	83.8	3.7	28.31	ST4.03ch09	1337266	1337467	P00294	Distal Intergenic	-4394	PGSC0003DMG400008815	DC1 domain-containing protein	AT2G37820.1	Cysteine/Histidine-rich C1 domain family protein
182.6	24.3	7.5	28.23	ST4.03ch03	12221810	12222011	P00295	Distal Intergenic	11249	PGSC0003DMG400007652	Gene of unknown function	--	--
232	41.2	5.6	28.2	ST4.03ch01	16243564	16243765	P00296	Downstream (2-3kb)	2582	PGSC0003DMG400015063	ATPase	ATCG01280.1	Chloroplast Ycf2;ATPase, AAA type, core
202	32.2	6.3	28.17	ST4.03ch11	33880665	33880866	P00297	Distal Intergenic	4623	PGSC0003DMG400037770	Conserved gene of unknown function	--	--
190	27	7	28.14	ST4.03ch08	8033205	8033406	P00298	Distal Intergenic	-3569	PGSC0003DMG400025214	Ankyrin repeat-containing protein	AT2G31820.1	Ankyrin repeat family protein
207.1	35.9	5.8	27.96	ST4.03ch08	32407207	32407408	P00299	Distal Intergenic	-41518	PGSC0003DMG400012990	Conserved gene of unknown function	AT4G10220.1	Protein of Unknown Function (DUF239)
287.9	74.2	3.9	27.91	ST4.03ch07	8663054	8663255	P00300	Distal Intergenic	33576	PGSC0003DMG400039413	Gene of unknown function	--	--
391	132.5	3	27.83	ST4.03ch01	37735076	37735277	P00301	Distal Intergenic	14682	PGSC0003DMG400044090	Integrase core domain containing protein	--	--
327.7	96.4	3.4	27.77	ST4.03ch05	37455942	37456143	P00302	Promoter (<=1kb)	-954	PGSC0003DMG400006469	Gene of unknown function	--	--
159	16.7	9.5	27.71	ST4.03ch08	8401444	8401645	P00303	Distal Intergenic	6693	PGSC0003DMG400039715	Conserved gene of unknown function	--	--
424.6	153.1	2.8	27.68	ST4.03ch06	32710014	32710215	P00304	Distal Intergenic	-5558	PGSC0003DMG400042874	Gene of unknown function	--	--
238.2	51	4.7	27.63	ST4.03ch07	26612610	26612811	P00305	Distal Intergenic	-12938	PGSC0003DMG400037456	Integrase core domain containing protein	--	--
164.5	18.8	8.7	27.6	ST4.03ch01	60391295	60391496	P00306	Distal Intergenic	-5254	PGSC0003DMG400006279	F-box family protein	AT5G02920.1	F-box/RNI-like superfamily protein
340	104.3	3.3	27.54	ST4.03ch08	48483600	48483801	P00307	Downstream (2-3kb)	3110	PGSC0003DMG400017063	Blight resistance protein T118	AT3G50950.2	HOPZ-ACTIVATED RESISTANCE 1
444.3	34.3	12.9	27.47	ST4.03ch09	61527955	61528156	P00308	Distal Intergenic	11600	PGSC0003DMG400043098	Conserved gene of unknown function	--	--
168.2	20.9	8	27.29	ST4.03ch09	11571108	11571309	P00309	Downstream (<1kb)	1096	PGSC0003DMG400011625	Gene of unknown function	--	--
625.9	285.2	2.2	27.28	ST4.03ch12	48247388	48247589	P00310	Distal Intergenic	6976	PGSC0003DMG400033609	Uncharacterized mitochondrial protein	ATMG00660.1	--
447	169.9	2.6	27.03	ST4.03ch08	15045667	15045868	P00311	Distal Intergenic	92373	PGSC0003DMG400017702	Methylenetetrahydrofolate dehydrogenase	AT2G38660.3	Amino acid dehydrogenase family protein
400	64.2	6.2	27.01	ST4.03ch10	59747155	59747356	P00312	Distal Intergenic	21887	PGSC0003DMG400007194	Conserved gene of unknown function	AT1G17140.2	interactor of constitutive active rops 1
189.8	29.8	6.4	27.01	ST4.03ch01	48633151	48633352	P00313	Downstream (<1kb)	1660	PGSC0003DMG400043900	Isopentenyltransferase	AT3G63110.1	isopentenyltransferase 3
286.9	76.8	3.7	26.97	ST4.03ch12	48254518	48254719	P00314	Distal Intergenic	14106	PGSC0003DMG400033609	Uncharacterized mitochondrial protein	ATMG00660.1	--
165	19.6	8.4	26.95	ST4.03ch01	19995405	19995606	P00315	Distal Intergenic	-17324	PGSC0003DMG400020858	Condensin complex subunit 1	AT3G57060.2	binding
194	31.4	6.2	26.85	ST4.03ch04	14489314	14489515	P00316	Distal Intergenic	5532	PGSC0003DMG400034692	Integrase core domain containing protein	--	--
347.8	111.8	3.1	26.59	ST4.03ch04	53466598	53466799	P00317	Distal Intergenic	15629	PGSC0003DMG400007639	Cytochrome P450	AT4G36220.1	ferulic acid 5-hydroxylase 1
403.5	145.7	2.8	26.37	ST4.03ch01	54525106	54525307	P00318	Distal Intergenic	-8806	PGSC0003DMG400035804	Conserved gene of unknown function	--	--
232.5	50.3	4.6	26.34	ST4.03ch09	27044778	27044979	P00319	Distal Intergenic	3626	PGSC0003DMG400012079	Conserved gene of unknown function	--	--
256.7	62.8	4.1	26.33	ST4.03ch12	39785151	39785352	P00320	Distal Intergenic	-6263	PGSC0003DMG400002453	Gene of unknown function	--	--
174.6	24.4	7.2	26.3	ST4.03ch12	17771836	17772037	P00321	Distal Intergenic	-21484	PGSC0003DMG400047310	Gene of unknown function	--	--
344.6	95.6	3.6	26.29	ST4.03ch01	53784520	53784721	P00322	Promoter (1-2kb)	-1097	PGSC0003DMG400004211	Photosystem Q(B) protein	ATCG00020.1	photosystem II reaction center protein A
197	34.5	5.7	25.97	ST4.03ch01	65891684	65891885	P00323	Promoter (1-2kb)	-1283	PGSC0003DMG400038766	Hydrolase	AT3G53010.1	Domain of unknown function (DUF303)
197	34.5	5.7	25.97	ST4.03ch12	30372075	30372276	P00324	Distal Intergenic	-154820	PGSC0003DMG400039096	Gene of unknown function	--	--
122.8	6.3	19.5	25.9	ST4.03ch05	40902218	40902419	P00325	Distal Intergenic	5309	PGSC0003DMG400039419	Ubiquitin	AT1G40087.1	Plant transposase (Ptta/En/Spm family)
252.9	32.6	7.8	25.87	ST4.03ch10	59749553	59749754	P00326	Distal Intergenic	24285	PGSC0003DMG400007194	Conserved gene of unknown function	AT1G17140.2	interactor of constitutive active rops 1
211	41.2	5.1	25.67	ST4.03ch06	21139035	21139236	P00327	Distal Intergenic	-49675	PGSC0003DMG400036470	Gene of unknown function	--	--
202	37.8	5.3	25.59	ST4.03ch03	50531777	50531978	P00328	Distal Intergenic	-3139	PGSC0003DMG400015260	CONSTANS interacting protein 2a	AT5G63470.2	nuclear factor Y, subunit C4
207.3	40.9	5.1	25.48	ST4.03ch10	7336320	7336521	P00329	Distal Intergenic	-101533	PGSC0003DMG400042980	Gene of unknown function	--	--
362.4	124.1	2.9	25.34	ST4.03ch12	48276591	48276792	P00330	Distal Intergenic	-20617	PGSC0003DMG400033612	Ribosomal protein L5	AT2G07725.1	Ribosomal L5P family protein
199.6	37.5	5.3	25.14	ST4.03ch12	33834831	33835032	P00331	Distal Intergenic	-18160	PGSC0003DMG400003357	CONSTANS interacting protein 2b	AT1G08970.3	nuclear factor Y, subunit C9
154.5	18.5	8.4	25.11	ST4.03ch08	12214020	12214221	P00332	Distal Intergenic	-53148	PGSC0003DMG400001178	Conserved gene of unknown function	AT1G30135.1	jasmonate-zim-domain protein 8
333.5	108.3	3.1	25.02	ST4.03ch03	37181560	37181761	P00333	Promoter (<=1kb)	29	PGSC0003DMG400008333	Uncharacterized mitochondrial protein/AtMg00620	AT2G07722.1	--
152	17.2	8.8	25.01	ST4.03ch12	23652233	23652434	P00334	Distal Intergenic	-10568	PGSC0003DMG400046392	Gene of unknown function	--	--
207.3	41.3	5	25.01	ST4.03ch10	49229686	49229887	P00335	Distal Intergenic	-6187	PGSC0003DMG400039458	Polyprotein	--	--
116	5.7	20.2	24.93	ST4.03ch06	19515297	19515498	P00336	Distal Intergenic	-9670	PGSC0003DMG400029882	Flavonol 4'-sulfotransferase	AT5G07010.1	sulfotransferase 2A
248	61.5	4	24.9	ST4.03ch11	7916642	7916843	P00337	Promoter (2-3kb)	-2746	PGSC0003DMG400006042	RING-H2 finger protein ATL1L	AT1G49230.1	RING/U-box superfamily protein
327.6	105.2	3.1	24.88	ST4.03ch12	33100142	33100343	P00338	Distal Intergenic	3221	PGSC0003DMG400035129	Gene of unknown function	--	--
239.6	57.9	4.1	24.87	ST4.03ch04	11246144	11246345	P00339	Distal Intergenic	-9902	PGSC0003DMG400012704	Conserved gene of unknown function	AT3G50170.1	Plant protein of unknown function (DUF247)
1155.6	144.6	8	24.81	ST4.03ch01	88658377	88658578	P00340	Distal Intergenic	-31733	PGSC0003DMG400018039	PhD-finger protein	AT1G14770.1	RING/FYVE/PHD zinc finger superfamily protein
342.6	115	3	24.81	ST4.03ch02	3619738	3619939	P00341	Distal Intergenic	3367	PGSC0003DMG400031333	Gene of unknown function	--	--
152.8	18.7	8.2	24.61	ST4.03ch01	18173330	18173531	P00342	Distal Intergenic	74966	PGSC0003DMG400043003	Gene of unknown function	--	--
399.3	150.9	2.6	24.39	ST4.03ch03	18048371	18048572	P00343	Distal Intergenic	-8025	PGSC0003DMG400008529	Transposon MuDR mudrA	--	--
206.4	42.5	4.9	24.33	ST4.03ch07	36718006	36718207	P00344	Distal Intergenic	8652	PGSC0003DMG400043005	Retrotransposon gag protein	--	--
215	47	4.6	24.26	ST4.03ch06	59415963	59416164	P00345	Distal Intergenic	2357	PGSC0003DMG400024037	Aminotransferase ybdL	AT1G77670.1	Pyridoxal phosphate (PLP)-dependent transferases superfamily protein
222.8	50	4.5	24.23	ST4.03ch01	18174770	18174971	P00346	Distal Intergenic	76406	PGSC0003DMG400043003	Gene of unknown function	--	--
312.7	99.2	3.2	24.06	ST4.03ch01	47991431	47991632	P00347	Distal Intergenic	77857	PGSC0003DMG400043192	Gene of unknown function	--	--
152.6	19.8	7.7	23.98	ST4.03ch12	10035071	10035272	P00348	Distal Intergenic	30142	PGSC0003DMG400029820	Conserved gene of unknown function	AT3G20340.1	--
177	29	6.1	23.98	ST4.03ch09	40511841	40512042	P00349	Distal Intergenic	-19232	PGSC0003DMG400041284	Polyprotein protein	--	--
145	16.2	8.9	23.92	ST4.03ch06	35310555	35310756	P00350	Promoter (2-3kb)	-2115	PGSC0003DMG400027576	Conserved gene of unknown function	AT3G30387.1	Protein of unknown function (DUF784)
208.2	44.2	4.7	23.87	ST4.03ch10	10965068	10965269	P00351	Distal Intergenic	-20848	PGSC0003DMG400043253	Integrase core domain containing protein	--	--
192	36.8	5.2	23.85	ST4.03ch11	28192966	28193167	P00352	Distal Intergenic	-11938	PGSC0003DMG400020976	ECP63 protein	AT2G36640.1	embryonic cell protein 63
167	25.3	6.6	23.82	ST4.03ch08	8583757	8583958	P00353	Distal Intergenic	-9009	PGSC0003DMG400038001	Integrase core domain containing protein	--	--
204.1	39.3	5.2	23.79	ST4.03ch01	48690499	48690700	P00354	Distal Intergenic	-7103	PGSC0003DMG400028038	Zinc finger protein KNUCKLES	AT5G14010.1	C2H2 and C2HC zinc fingers superfamily protein
196	38.9	5	23.79	ST4.03ch05	930781	930982	P00355	Distal Intergenic	-4723	PGSC0003DMG400034336	Gene of unknown function	AT1G62850.2	Class I peptide chain release factor
169	26.4	6.4	23.74	ST4.03ch10	28708923	28709124	P00356	Distal Intergenic	9745	PGSC0003DMG400046118	Gene of unknown function	--	--
244	62.9	3.9	23.72	ST4.03ch01	38708272	38708473	P00357	Distal Intergenic	-55554	PGSC0003DMG400041364	Gag-pol protein	--	--
163.6	24.2	6.8	23.68	ST4.03ch03	5273388	5273589	P00358	Distal Intergenic	-6872	PGSC0003DMG400017133	Lipid transfer protein	AT3G18280.1	Bifunctional inhibitor/lipid-transfer protein/seed storage 2S albumin superfamily protein
129.1	11.9	10.9	23.62	ST4.03ch07	8119748	8119949	P00359	Downstream (2-3kb)	2459	PGSC0003DMG400037466	AT hook motif family protein	AT3G58090.1	Disease resistance-responsive (dirigent-like protein) family protein
127	10.8	11.7	23.6	ST4.03ch03	48891561	48891762	P00360	Distal Intergenic	-3099	PGSC0003DMG400037684	Double-stranded RNA binding protein	AT1G09700.1	dsRNA-binding domain-like superfamily protein
185.4	34.2	5.4	23.49	ST4.03ch02	5646855	5647056	P00361	Distal Intergenic	18879	PGSC0003DMG400037590	Polyprotein protein	--	--
170	27.7	6.1	23.43	ST4.03ch10	7072774	7072975	P00362	Distal Intergenic	9741	PGSC0003DMG400021850	Gene of unknown function	--	--
363	131.5	2.8	23.4	ST4.03ch12	48301440	48301641	P00363	Distal Intergenic	4182	PGSC0003DMG400033612	Ribosomal protein L5	AT2G07725.1	Ribosomal L5P family protein
153	21	7.3	23.38	ST4.03ch06	46993551	46993752	P00364	Promoter (<=1kb)	-935	PGSC0003DMG400031324	Seed maturation protein PM27	AT1G72100.1	late embryogenesis abundant domain-containing protein / LEA domain-containing protein
140	15.5	9	23.35	ST4.03ch05	16696641	16696842	P00365	Promoter (2-3kb)	-2579	PGSC0003DMG400025407	Pyruvate dehydrogenase	AT5G50850.1	Transketolase family protein
228.5	53.8	4.3	23.35	ST4.03ch08	27110780	27110981	P00366	Distal Intergenic	3196	PGSC0003DMG400005437	Conserved gene of unknown function	--	--
306.6	98.7	3.1	23.31	ST4.03ch12	4602238	4602439	P00367	Promoter (2-3kb)	-2481	PGSC0003DMG400040395	Ulp1 protease family, C-terminal catalytic domain containing protein	--	--
403.5	157.2	2.6	23.27	ST4.03ch12	48277629	48277830	P00368	Distal Intergenic	-19579	PGSC0003DMG400033612	Ribosomal protein L5	AT2G07725.1	Ribosomal L5P family protein
155	22	7.1	23.27	ST4.03ch11	7695620	7695821	P00369	Distal Intergenic	-7600	PGSC0003DMG400003986	Structural molecule	AT1G25270.1	nodulin MtN21 /EamA-like transporter family protein
105.8	4.3	24.3	23.15	ST4.03ch03	23681795	23681996	P00370	Distal Intergenic	-9325	PGSC0003DMG400042470	Sensory transduction histidine kinase bacterial	AT5G26594.1	response regulator 24
170.8	28.1	6.1	23.14	ST4.03ch01	18174877	18175078	P00371	Distal Intergenic	76513	PGSC0003DMG400043003	Gene of unknown function	--	--
164	25.7	6.4	23.13	ST4.03ch10	25781476	25781677	P00372	Distal Intergenic	73976	PGSC0003DMG400037496	Gene of unknown function	--	--
253.9	69.4	3.7	23.1	ST4.03ch01	75654767	75654968	P00373	Downstream (<1kb)	1039	PGSC0003DMG400022467	N-acetyltransferase	AT3G22560.1	Acyl-CoA N-acyltransferases (NAT) superfamily protein
350	125.2	2.8	23.05	ST4.03ch04	35040269	35040470	P00374	Distal Intergenic	-5939	PGSC0003DMG400030942	ATP synthase protein MI25	ATMG00640.1	hydrogen ion transporting ATP synthases, rotational mechanism;zinc ion binding
165.3	26.2	6.3	23.05	ST4.03ch12	14442867	14443068	P00375	Distal Intergenic	15826	PGSC0003DMG400042209	Integrase core domain containing protein	--	--
323.5	109.5	3	23	ST4.03ch04	40721504	40721705	P00376	Intron (PGSC0003DMT400068930/PGSC0003DMG400026811, intron 1 of 2)	2256	PGSC0003DMG400026811	Gene of unknown function	--	--
190	37.6	5	22.95	ST4.03ch07	9564914	9565115	P00377	Distal Intergenic	3654	PGSC0003DMG400039865	Gene of unknown function	--	--
282	85.2	3.3	22.91	ST4.03ch04	22774504	22774705	P00378	Distal Intergenic	-25566	PGSC0003DMG400036345	Gene of unknown function	--	--
193.9	39.2	4.9	22.9	ST4.03ch09	7085751	7085952	P00379	Distal Intergenic	7021	PGSC0003DMG400035555	Gene of unknown function	--	--
104	4.5	23.1	22.88	ST4.03ch07	27439012	27439213	P00380	Distal Intergenic	-66772	PGSC0003DMG400038436	Gene of unknown function	--	--
274	81.2	3.4	22.75	ST4.03ch01	88646428	88646629	P00381	Distal Intergenic	-19784	PGSC0003DMG400018039	PhD-finger protein	AT1G14770.1	RING/FYVE/PHD zinc finger superfamily protein
139.9	16.5	8.5	22.69	ST4.03ch09	39987207	39987408	P00382	Distal Intergenic	47947	PGSC0003DMG400040777	Gene of unknown function	--	--
147	19.6	7.5	22.53	ST4.03ch05	17828909	17829110	P00383	Distal Intergenic	-55014	PGSC0003DMG400033921	Zinc finger protein	AT1G57820.1	Zinc finger (C3HC4-type RING finger) family protein
284.4	88.1	3.2	22.49	ST4.03ch12	48275394	48275595	P00384	Distal Intergenic	-21814	PGSC0003DMG400033612	Ribosomal protein L5	AT2G07725.1	Ribosomal L5P family protein
264.1	77.4	3.4	22.41	ST4.03ch10	59751336	59751537	P00385	Distal Intergenic	26068	PGSC0003DMG400007194	Conserved gene of unknown function	AT1G17140.2	interactor of constitutive active rops 1
220	53.7	4.1	22.4	ST4.03ch09	43170415	43170616	P00386	Distal Intergenic	23736	PGSC0003DMG400030177	Zinc finger family protein	AT3G25030.2	RING/U-box superfamily protein
204	45.3	4.5	22.38	ST4.03ch07	32089486	32089687	P00387	Distal Intergenic	32623	PGSC0003DMG400034456	Integrase core domain containing protein	--	--
136	15.4	8.8	22.35	ST4.03ch10	20953790	20953991	P00388	Distal Intergenic	35087	PGSC0003DMG400041724	Mediator of RNA polymerase II transcription subunit 29	--	--
557.8	264.9	2.1	22.29	ST4.03ch05	25428320	25428521	P00389	Downstream (<1kb)	1101	PGSC0003DMG400007773	Gene of unknown function	--	--
243.1	66.6	3.7	22.25	ST4.03ch06	24025591	24025792	P00390	Distal Intergenic	-31377	PGSC0003DMG400043013	Conserved gene of unknown function	--	--
159.3	25.4	6.3	22.2	ST4.03ch09	26576484	26576685	P00391	Distal Intergenic	5721	PGSC0003DMG400035940	Gag-pol polyprotein	--	--
129.3	13.1	9.9	22.19	ST4.03ch09	28965525	28965726	P00392	Distal Intergenic	-10489	PGSC0003DMG400045469	Gene of unknown function	--	--
212.9	50.6	4.2	22.18	ST4.03ch11	32529630	32529831	P00393	Distal Intergenic	8477	PGSC0003DMG400039483	Gene of unknown function	--	--
180	34.8	5.2	22.17	ST4.03ch04	66661666	66661867	P00394	Distal Intergenic	-6148	PGSC0003DMG400004968	Conserved gene of unknown function	--	--
232	60.2	3.9	22.11	ST4.03ch04	34988249	34988450	P00395	Distal Intergenic	-19390	PGSC0003DMG400045437	Integrase core domain containing protein	--	--
124	11.8	10.5	22.08	ST4.03ch05	40608310	40608511	P00396	Distal Intergenic	63095	PGSC0003DMG400036716	Gene of unknown function	--	--
264.9	78.4	3.4	22.08	ST4.03ch04	41014574	41014775	P00397	Distal Intergenic	8749	PGSC0003DMG400001137	Uncharacterized mitochondrial protein	ATMG01110.1	Mitovirus RNA-dependent RNA polymerase
185.3	37.5	4.9	22.08	ST4.03ch05	19941091	19941292	P00398	Distal Intergenic	-6267	PGSC0003DMG400014007	Protein disulfide isomerase	AT1G77510.1	PDI-like 1-2
194	41.9	4.6	22	ST4.03ch09	29746891	29747092	P00399	Distal Intergenic	6553	PGSC0003DMG400038274	Gene of unknown function	--	--
139	17.6	7.9	21.82	ST4.03ch03	50973576	50973777	P00400	Distal Intergenic	10115	PGSC0003DMG400015185	Cytochrome P450	AT3G48520.1	cytochrome P450, family 94, subfamily B, polypeptide 3
143.4	19.9	7.2	21.81	ST4.03ch09	42381687	42381888	P00401	Distal Intergenic	34886	PGSC0003DMG400047073	Conserved gene of unknown function	--	--
148	21.3	7	21.6	ST4.03ch08	26387842	26388043	P00402	Distal Intergenic	-11633	PGSC0003DMG400025196	Conserved gene of unknown function	AT1G49245.1	Prefoldin chaperone subunit family protein
190	40.6	4.7	21.59	ST4.03ch10	2686847	2687048	P00403	Distal Intergenic	-5509	PGSC0003DMG400021286	Triacylglycerol lipase	AT5G50890.1	alpha/beta-Hydrolases superfamily protein
209.2	50.6	4.1	21.56	ST4.03ch03	22361644	22361845	P00404	Distal Intergenic	-7414	PGSC0003DMG400011961	Multidrug resistance pump	AT1G33110.1	MATE efflux family protein
196	43.9	4.5	21.56	ST4.03ch03	42990197	42990398	P00405	Distal Intergenic	-14178	PGSC0003DMG400014295	KDEL motif-containing protein 1	AT5G23850.1	Arabidopsis thaliana protein of unknown function (DUF821)
150	22.7	6.6	21.51	ST4.03ch01	38188772	38188973	P00406	Distal Intergenic	3094	PGSC0003DMG400036972	Integrase core domain containing protein	--	--
328	117.3	2.8	21.42	ST4.03ch09	41196927	41197128	P00407	Distal Intergenic	-47687	PGSC0003DMG400046263	Gene of unknown function	--	--
160.8	27.7	5.8	21.37	ST4.03ch02	18672230	18672431	P00408	Exon (PGSC0003DMT400086262/PGSC0003DMG400035833, exon 1 of 1)	102	PGSC0003DMG400035833	Gene of unknown function	--	--
124	12.1	10.2	21.37	ST4.03ch09	13813785	13813986	P00409	Distal Intergenic	31621	PGSC0003DMG400036003	Gibberellin 20-oxidase 1	AT4G25420.1	2-oxoglutarate (2OG) and Fe(II)-dependent oxygenase superfamily protein
129	14.5	8.9	21.27	ST4.03ch09	18521951	18522152	P00410	Distal Intergenic	25406	PGSC0003DMG400041597	Gene of unknown function	--	--
220	56.8	3.9	21.24	ST4.03ch05	22198704	22198905	P00411	Distal Intergenic	-29800	PGSC0003DMG400034704	Gene of unknown function	--	--
193.6	44	4.4	21.14	ST4.03ch03	31552508	31552709	P00412	Distal Intergenic	-4255	PGSC0003DMG400005521	Conserved gene of unknown function	AT3G45020.1	Ribosomal L18p/L5e family protein
119.6	11.2	10.7	21.05	ST4.03ch10	37936662	37936863	P00413	Distal Intergenic	-7274	PGSC0003DMG400044821	Gene of unknown function	--	--
934	154.4	6	21.03	ST4.03ch01	88661760	88661961	P00414	Distal Intergenic	-35116	PGSC0003DMG400018039	PhD-finger protein	AT1G14770.1	RING/FYVE/PHD zinc finger superfamily protein
143	21	6.8	20.98	ST4.03ch05	13879061	13879262	P00415	Distal Intergenic	-6481	PGSC0003DMG400046826	Integrase core domain containing protein	--	--
182.9	38.4	4.8	20.98	ST4.03ch04	66430021	66430222	P00416	Distal Intergenic	-7530	PGSC0003DMG400004928	S-locus-specific glycoprotein S13	AT4G27290.1	S-locus lectin protein kinase family protein
194.4	44.6	4.4	20.93	ST4.03ch04	62304450	62304651	P00417	Distal Intergenic	3947	PGSC0003DMG400027552	Gene of unknown function	--	--
327.4	120	2.7	20.88	ST4.03ch08	15048773	15048974	P00418	Distal Intergenic	89267	PGSC0003DMG400017702	Methylenetetrahydrofolate dehydrogenase	AT2G38660.3	Amino acid dehydrogenase family protein
139.5	19.4	7.2	20.85	ST4.03ch01	32413667	32413868	P00419	Distal Intergenic	-48357	PGSC0003DMG401013065	50S ribosomal protein L3	AT3G17465.1	ribosomal protein L3 plastid
154	25.3	6.1	20.81	ST4.03ch01	18178363	18178564	P00420	Distal Intergenic	79999	PGSC0003DMG400043003	Gene of unknown function	--	--
116	10.5	11.1	20.75	ST4.03ch01	20741405	20741606	P00421	Distal Intergenic	73274	PGSC0003DMG400042928	Integrase core domain containing protein	--	--
188	41.2	4.6	20.73	ST4.03ch08	10294995	10295196	P00422	Distal Intergenic	-16993	PGSC0003DMG400009652	Conserved gene of unknown function	AT5G46230.1	Protein of unknown function, DUF538
214.3	55.5	3.9	20.62	ST4.03ch02	16467020	16467221	P00423	Distal Intergenic	33025	PGSC0003DMG400032278	TdcA1-ORF2 protein	--	--
120.2	12.8	9.4	20.61	ST4.03ch02	34648447	34648648	P00424	Distal Intergenic	-3749	PGSC0003DMG400034788	SKP1 1	AT1G75950.1	S phase kinase-associated protein 1
211.5	41.4	5.1	20.61	ST4.03ch04	19708626	19708827	P00425	Downstream (<1kb)	1313	PGSC0003DMG400019919	Membrane protein ycf1	ATCG01130.1	Ycf1 protein
163.5	30.6	5.3	20.54	ST4.03ch08	16721991	16722192	P00426	Distal Intergenic	-68132	PGSC0003DMG400032780	Conserved gene of unknown function	AT4G32295.1	--
198.9	47.2	4.2	20.52	ST4.03ch12	22605582	22605783	P00427	Distal Intergenic	18691	PGSC0003DMG400045108	Gene of unknown function	--	--
257.6	79.4	3.2	20.47	ST4.03ch08	56927599	56927800	P00428	Distal Intergenic	10605	PGSC0003DMG400039526	CG15040	--	--
156.7	27.9	5.6	20.46	ST4.03ch04	46511891	46512092	P00429	Promoter (2-3kb)	-2146	PGSC0003DMG401028714	Conserved gene of unknown function	AT4G23860.2	PHD finger protein-related
249	74	3.4	20.45	ST4.03ch10	32805895	32806096	P00430	Downstream (<1kb)	4630	PGSC0003DMG400037452	Gene of unknown function	--	--
160.5	29.5	5.4	20.37	ST4.03ch01	8153737	8153938	P00431	Distal Intergenic	3400	PGSC0003DMG400037399	Gene of unknown function	--	--
120	12.2	9.9	20.36	ST4.03ch12	45533773	45533974	P00432	Distal Intergenic	-36368	PGSC0003DMG400046018	Gene of unknown function	--	--
144.3	22.2	6.5	20.34	ST4.03ch11	8486318	8486519	P00433	Distal Intergenic	-3133	PGSC0003DMG400006020	Cyclin A1	AT1G44110.1	Cyclin A1;1
153.9	27	5.7	20.29	ST4.03ch07	42378159	42378360	P00434	Distal Intergenic	-7733	PGSC0003DMG400038406	Gene of unknown function	--	--
153.3	26.3	5.8	20.29	ST4.03ch12	23217948	23218149	P00435	Distal Intergenic	-41749	PGSC0003DMG400035552	Gene of unknown function	--	--
319	116.3	2.7	20.21	ST4.03ch12	25584916	25585117	P00436	Distal Intergenic	43813	PGSC0003DMG400037974	'chromo' domain containing protein	--	--
470	200.1	2.3	20.09	ST4.03ch01	48584872	48585073	P00437	Promoter (1-2kb)	-1134	PGSC0003DMG400013206	Conserved gene of unknown function	--	--
289.3	99.2	2.9	20.06	ST4.03ch04	3495477	3495678	P00438	Intron (PGSC0003DMT400075834/PGSC0003DMG400029482, intron 4 of 9)	5016	PGSC0003DMG400029482	UBX domain-containing protein	AT1G14570.2	UBX domain-containing protein
386	159.2	2.4	20.06	ST4.03ch08	15045133	15045334	P00439	Distal Intergenic	92907	PGSC0003DMG400017702	Methylenetetrahydrofolate dehydrogenase	AT2G38660.3	Amino acid dehydrogenase family protein
166	32.1	5.2	20.04	ST4.03ch01	47956182	47956383	P00440	Distal Intergenic	113106	PGSC0003DMG400043192	Gene of unknown function	--	--
165.4	32.2	5.1	20.04	ST4.03ch12	33834914	33835115	P00441	Distal Intergenic	-18077	PGSC0003DMG400003357	CONSTANS interacting protein 2b	AT1G08970.3	nuclear factor Y, subunit C9
155	27.4	5.7	20.01	ST4.03ch07	36150711	36150912	P00442	Distal Intergenic	21973	PGSC0003DMG400044784	Ankyrin repeat-containing protein	AT4G14400.1	ankyrin repeat family protein
140.6	21.1	6.7	19.95	ST4.03ch12	24616355	24616556	P00443	Distal Intergenic	6381	PGSC0003DMG400025608	Gene of unknown function	--	--
180	39.5	4.6	19.91	ST4.03ch06	16295455	16295656	P00444	Distal Intergenic	-23242	PGSC0003DMG400041760	Athila retroelement ORF1 protein	--	--
267	86.5	3.1	19.91	ST4.03ch01	54524318	54524519	P00445	Distal Intergenic	-9594	PGSC0003DMG400035804	Conserved gene of unknown function	--	--
135.7	19.7	6.9	19.9	ST4.03ch12	7698742	7698943	P00446	Downstream (2-3kb)	-3390	PGSC0003DMG400013171	Conserved gene of unknown function	ATMG01250.1	RNA-directed DNA polymerase (reverse transcriptase)
154	27.4	5.6	19.79	ST4.03ch10	29876851	29877052	P00447	Distal Intergenic	-26535	PGSC0003DMG400016677	Conserved gene of unknown function	AT3G21000.1	Gag-Pol-related retrotransposon family protein
122.2	14.3	8.6	19.78	ST4.03ch12	36994469	36994670	P00448	Distal Intergenic	5544	PGSC0003DMG400044787	Uncharacterized histidine-rich protein DDB_G0274557	--	--
177	38.2	4.6	19.71	ST4.03ch10	45584865	45585066	P00449	Distal Intergenic	14704	PGSC0003DMG400001289	E8 protein homolog	AT1G06620.1	2-oxoglutarate (2OG) and Fe(II)-dependent oxygenase superfamily protein
193	46.3	4.2	19.7	ST4.03ch07	27902801	27903002	P00450	Distal Intergenic	-4357	PGSC0003DMG400041453	Gene of unknown function	--	--
134.8	19.9	6.8	19.66	ST4.03ch02	9037295	9037496	P00451	Distal Intergenic	-6107	PGSC0003DMG400019902	Rapid ALkalinization Factor	AT3G05490.1	ralf-like 22
130	17.4	7.5	19.64	ST4.03ch10	10408256	10408457	P00452	Distal Intergenic	-10820	PGSC0003DMG400044742	Gene of unknown function	--	--
404	173.7	2.3	19.57	ST4.03ch09	7105807	7106008	P00453	Promoter (1-2kb)	-1086	PGSC0003DMG400002017	S-locus-specific glycoprotein S6	AT1G11330.1	S-locus lectin protein kinase family protein
168	34.8	4.8	19.55	ST4.03ch07	26914487	26914688	P00454	Distal Intergenic	19664	PGSC0003DMG400036697	Gene of unknown function	--	--
121.1	14.4	8.4	19.54	ST4.03ch08	16722055	16722256	P00455	Distal Intergenic	-68196	PGSC0003DMG400032780	Conserved gene of unknown function	AT4G32295.1	--
169.7	35.9	4.7	19.54	ST4.03ch10	20972861	20973062	P00456	Distal Intergenic	29368	PGSC0003DMG400043437	Gene of unknown function	--	--
155	28.4	5.5	19.52	ST4.03ch05	49608414	49608615	P00457	Distal Intergenic	-22245	PGSC0003DMG400026795	Plant resistance protein	AT1G53350.1	Disease resistance protein (CC-NBS-LRR class) family
437.3	196.9	2.2	19.52	ST4.03ch02	17594452	17594653	P00458	Promoter (<=1kb)	-720	PGSC0003DMG400044817	30S ribosomal protein S18, chloroplastic	ATCG00650.1	ribosomal protein S18
171.7	37	4.6	19.52	ST4.03ch04	64409200	64409401	P00459	Distal Intergenic	-6431	PGSC0003DMG400002124	Ripening regulated protein DDTFR18	AT5G65380.1	MATE efflux family protein
180	40.6	4.4	19.49	ST4.03ch01	48630172	48630373	P00460	Distal Intergenic	4639	PGSC0003DMG400043900	Isopentenyltransferase	AT3G63110.1	isopentenyltransferase 3
183.5	42.5	4.3	19.48	ST4.03ch01	53215272	53215473	P00461	Distal Intergenic	26547	PGSC0003DMG400004204	60S ribosomal protein L27	AT2G32220.1	Ribosomal L27e protein family
159	30.8	5.2	19.45	ST4.03ch02	20125127	20125328	P00462	Promoter (<=1kb)	-924	PGSC0003DMG400045200	NAC transcription factor	AT5G46590.1	NAC domain containing protein 96
105	8.1	12.9	19.42	ST4.03ch10	29489638	29489839	P00463	Promoter (<=1kb)	-988	PGSC0003DMG400016665	Annexin	AT5G12380.1	annexin 8
316.5	118.8	2.7	19.37	ST4.03ch12	44482069	44482270	P00464	Distal Intergenic	-29049	PGSC0003DMG400030131	Caffeoyl-CoA O-methyltransferase 6	AT4G34050.1	S-adenosyl-L-methionine-dependent methyltransferases superfamily protein
168.9	35.5	4.8	19.32	ST4.03ch03	7923289	7923490	P00465	Distal Intergenic	-61433	PGSC0003DMG400035553	Integrase core domain containing protein	--	--
125	16.3	7.7	19.28	ST4.03ch03	10050352	10050553	P00466	Distal Intergenic	2930	PGSC0003DMG400043942	Integrase core domain containing protein	--	--
220.7	62.4	3.5	19.27	ST4.03ch09	43307378	43307579	P00467	Distal Intergenic	-5937	PGSC0003DMG400046080	S haplotype-specific F-box protein	AT1G47790.1	F-box and associated interaction domains-containing protein
137.2	21.7	6.3	19.26	ST4.03ch09	20186208	20186409	P00468	Distal Intergenic	11655	PGSC0003DMG400046648	Gene of unknown function	--	--
110	10.5	10.5	19.23	ST4.03ch08	24452497	24452698	P00469	Distal Intergenic	9092	PGSC0003DMG400044497	Gene of unknown function	--	--
241.4	74.5	3.2	19.18	ST4.03ch09	27199903	27200104	P00470	Downstream (<1kb)	414	PGSC0003DMG400031500	Uncharacterized mitochondrial protein/AtMg00620	ATMG00620.1	--
122.6	15.9	7.7	19.16	ST4.03ch11	6088928	6089129	P00471	Distal Intergenic	-7637	PGSC0003DMG400001999	BZIP protein	AT5G04840.1	bZIP protein
163.6	33.2	4.9	19.15	ST4.03ch01	67349999	67350200	P00472	Distal Intergenic	-5570	PGSC0003DMG400020984	Gene of unknown function	--	--
141.6	23.4	6.1	19.11	ST4.03ch04	8352904	8353105	P00473	Distal Intergenic	-5276	PGSC0003DMG400023622	Peroxisomal small heat shock protein	AT5G37670.1	HSP20-like chaperones superfamily protein
173.1	38.6	4.5	19.08	ST4.03ch02	48587594	48587795	P00474	Distal Intergenic	23095	PGSC0003DMG400039694	RNase H family protein	AT5G42905.1	Polynucleotidyl transferase, ribonuclease H-like superfamily protein
129.5	18.2	7.1	19.06	ST4.03ch04	38981536	38981737	P00475	Distal Intergenic	-13489	PGSC0003DMG400041093	Gene of unknown function	--	--
154.3	29.8	5.2	19.04	ST4.03ch12	39784915	39785116	P00476	Distal Intergenic	-6499	PGSC0003DMG400002453	Gene of unknown function	--	--
132	19.9	6.6	18.96	ST4.03ch02	10997734	10997935	P00477	Promoter (2-3kb)	-2557	PGSC0003DMG400044093	Gene of unknown function	--	--
229.4	68.4	3.4	18.93	ST4.03ch08	47644191	47644392	P00478	Distal Intergenic	19449	PGSC0003DMG400017072	NBS-LRR resistance protein	AT3G14460.1	LRR and NB-ARC domains-containing disease resistance protein
151.6	28.5	5.3	18.86	ST4.03ch04	39357860	39358061	P00479	Distal Intergenic	-39640	PGSC0003DMG400035656	'chromo' domain containing protein	--	--
90	4.4	20.5	18.77	ST4.03ch05	12337269	12337470	P00480	Downstream (<1kb)	630	PGSC0003DMG400017467	Gene of unknown function	AT1G67560.1	PLAT/LH2 domain-containing lipoxygenase family protein
392	169.3	2.3	18.72	ST4.03ch08	38916368	38916569	P00481	Distal Intergenic	-14146	PGSC0003DMG400002228	Conserved gene of unknown function	AT5G23340.1	RNI-like superfamily protein
243	76.7	3.2	18.72	ST4.03ch12	7398549	7398750	P00482	Distal Intergenic	2222	PGSC0003DMG400014006	Retrotransposon protein	--	--
121	15.2	8	18.67	ST4.03ch10	8102244	8102445	P00483	Distal Intergenic	96972	PGSC0003DMG400041714	Conserved gene of unknown function	--	--
250.8	81.4	3.1	18.61	ST4.03ch03	37452424	37452625	P00484	Distal Intergenic	-9449	PGSC0003DMG400021006	Histone-lysine n-methyltransferase, suvh	AT2G22740.1	SU(VAR)3-9 homolog 6
234.2	72.7	3.2	18.54	ST4.03ch05	13118764	13118965	P00485	Distal Intergenic	-19018	PGSC0003DMG400014914	Ubiquitin-protein ligase	AT1G24330.1	ARM repeat superfamily protein
143.6	25.8	5.6	18.54	ST4.03ch02	9465344	9465545	P00486	Distal Intergenic	-27200	PGSC0003DMG400019006	Pentatricopeptide repeat-containing protein	AT4G14850.1	Pentatricopeptide repeat (PPR) superfamily protein
162.8	34.1	4.8	18.48	ST4.03ch05	39908630	39908831	P00487	Distal Intergenic	-3564	PGSC0003DMG400042291	Gene of unknown function	--	--
168.3	37.5	4.5	18.45	ST4.03ch04	44341000	44341201	P00488	Distal Intergenic	-8071	PGSC0003DMG400010853	Zinc finger protein	AT5G04240.1	Zinc finger (C2H2 type) family protein / transcription factor jumonji (jmj) family protein
256.7	82.2	3.1	18.39	ST4.03ch12	48293482	48293683	P00489	Distal Intergenic	-3726	PGSC0003DMG400033612	Ribosomal protein L5	AT2G07725.1	Ribosomal L5P family protein
192	49	3.9	18.35	ST4.03ch10	37427754	37427955	P00490	Distal Intergenic	6408	PGSC0003DMG400042853	Conserved gene of unknown function	AT1G43770.2	RING/FYVE/PHD zinc finger superfamily protein
373.6	159.5	2.3	18.31	ST4.03ch10	59745648	59745849	P00491	Distal Intergenic	20380	PGSC0003DMG400007194	Conserved gene of unknown function	AT1G17140.2	interactor of constitutive active rops 1
135.4	22.7	6	18.26	ST4.03ch02	13020442	13020643	P00492	Distal Intergenic	27617	PGSC0003DMG400017975	FAD-linked oxidoreductase 1	AT5G44360.1	FAD-binding Berberine family protein
128.1	20	6.4	18.25	ST4.03ch11	36634533	36634734	P00493	Distal Intergenic	-18093	PGSC0003DMG400013186	Ubiquitin carboxyl-terminal hydrolase	AT4G30890.3	ubiquitin-specific protease 24
106	10.5	10.1	18.21	ST4.03ch09	30054899	30055100	P00494	Downstream (<1kb)	5155	PGSC0003DMG400046611	Ubiquitin	AT3G30200.1	Plant transposase (Ptta/En/Spm family)
124	17.9	6.9	18.2	ST4.03ch05	36902042	36902243	P00495	Distal Intergenic	4817	PGSC0003DMG400046164	Integrase core domain containing protein	--	--
193	50	3.9	18.17	ST4.03ch06	4920853	4921054	P00496	Distal Intergenic	10217	PGSC0003DMG400045399	Gag-pol polyprotein	--	--
213	61.2	3.5	18.11	ST4.03ch08	19295672	19295873	P00497	Distal Intergenic	-4659	PGSC0003DMG400026653	Conserved gene of unknown function	AT5G27390.1	Mog1/PsbP/DUF1795-like photosystem II reaction center PsbP family protein
202	55.8	3.6	18.1	ST4.03ch02	28074773	28074974	P00498	Distal Intergenic	-9739	PGSC0003DMG400010359	Phloem protein 2	AT1G31200.1	phloem protein 2-A9
347.6	143	2.4	18.08	ST4.03ch12	48204865	48205066	P00499	Distal Intergenic	-10516	PGSC0003DMG400033607	Uncharacterized mitochondrial protein	ATMG01110.1	Mitovirus RNA-dependent RNA polymerase
115.6	14.5	7.9	18.07	ST4.03ch05	37569299	37569500	P00500	Distal Intergenic	27463	PGSC0003DMG400044190	Gene of unknown function	--	--
128	19.6	6.5	18.02	ST4.03ch07	8839078	8839279	P00501	Distal Intergenic	25137	PGSC0003DMG400039721	Gene of unknown function	--	--
118	15.5	7.6	17.94	ST4.03ch12	33002637	33002838	P00502	Distal Intergenic	-18203	PGSC0003DMG400039249	Conserved gene of unknown function	--	--
185.4	47.1	3.9	17.91	ST4.03ch02	21557113	21557314	P00503	Distal Intergenic	-26330	PGSC0003DMG400004498	Xaa-Pro aminopeptidase 2	AT4G36760.1	aminopeptidase P1
158	33.5	4.7	17.86	ST4.03ch01	88548699	88548900	P00504	Distal Intergenic	35295	PGSC0003DMG400014669	Gene of unknown function	--	--
96	7.8	12.4	17.84	ST4.03ch04	43932363	43932564	P00505	Distal Intergenic	17831	PGSC0003DMG400036549	Gene of unknown function	--	--
142.3	26	5.5	17.83	ST4.03ch07	26967238	26967439	P00506	Distal Intergenic	-30571	PGSC0003DMG400040376	Gene of unknown function	--	--
243	79.1	3.1	17.81	ST4.03ch11	8006538	8006739	P00507	Distal Intergenic	7210	PGSC0003DMG400006062	Protein SENSITIVITY TO RED LIGHT REDUCED	AT5G59560.1	sensitivity to red light reduced protein (SRR1)
145	27.4	5.3	17.79	ST4.03ch07	34357703	34357904	P00508	Distal Intergenic	19989	PGSC0003DMG400046834	Heat shock protein DnaJ N-terminal domain-containing protein	AT5G18750.1	DNAJ heat shock N-terminal domain-containing protein
145	27.4	5.3	17.79	ST4.03ch11	11878153	11878354	P00509	Distal Intergenic	11981	PGSC0003DMG400018033	Gene of unknown function	--	--
150.9	30.1	5	17.7	ST4.03ch10	50121612	50121813	P00510	Distal Intergenic	35918	PGSC0003DMG400042462	Gene of unknown function	--	--
157	33.8	4.6	17.65	ST4.03ch06	1535517	1535718	P00511	Distal Intergenic	-6792	PGSC0003DMG400041213	Gene of unknown function	--	--
161	35.5	4.5	17.63	ST4.03ch10	21017754	21017955	P00512	Distal Intergenic	-9933	PGSC0003DMG400045443	Integrase core domain containing protein	--	--
149.6	30	5	17.48	ST4.03ch02	5646757	5646958	P00513	Distal Intergenic	18781	PGSC0003DMG400037590	Polyprotein protein	--	--
171.8	41.2	4.2	17.43	ST4.03ch12	43966132	43966333	P00514	Promoter (2-3kb)	-2506	PGSC0003DMG400023070	Conserved gene of unknown function	--	--
122.6	18.5	6.6	17.4	ST4.03ch11	6874738	6874939	P00515	Distal Intergenic	2136	PGSC0003DMG400028678	Pectinesterase inhibitor	AT5G64620.1	cell wall / vacuolar inhibitor of fructosidase 2
140.9	26.3	5.4	17.38	ST4.03ch01	53215541	53215742	P00516	Distal Intergenic	26816	PGSC0003DMG400004204	60S ribosomal protein L27	AT2G32220.1	Ribosomal L27e protein family
132	22.3	5.9	17.35	ST4.03ch07	25006252	25006453	P00517	Distal Intergenic	7110	PGSC0003DMG400017039	1-aminocyclopropane-1-carboxylate synthase	AT4G26200.1	1-amino-cyclopropane-1-carboxylate synthase 7
135	24.4	5.5	17.24	ST4.03ch01	28852922	28853123	P00518	Distal Intergenic	-4111	PGSC0003DMG400006516	L-ascorbate oxidase homolog	AT1G55570.1	SKU5 similar 12
155	33.1	4.7	17.22	ST4.03ch10	19796486	19796687	P00519	Distal Intergenic	34797	PGSC0003DMG400016108	Endo-1,3-1,4-beta-d-glucanase	AT3G23600.1	alpha/beta-Hydrolases superfamily protein
123.4	19.5	6.3	17.08	ST4.03ch03	48220964	48221165	P00520	Distal Intergenic	12120	PGSC0003DMG400012024	O-methyltransferase	AT4G35160.1	O-methyltransferase family protein
132.7	23.7	5.6	17.06	ST4.03ch06	13957758	13957959	P00521	Distal Intergenic	9469	PGSC0003DMG400047303	Gene of unknown function	--	--
232.3	48.2	4.8	17.06	ST4.03ch08	27111910	27112111	P00522	Downstream (1-2kb)	2066	PGSC0003DMG400005437	Conserved gene of unknown function	--	--
89.3	6.4	14	17.05	ST4.03ch04	13450600	13450801	P00523	Distal Intergenic	6889	PGSC0003DMG400035537	GH24370	--	--
209	62.5	3.3	17.03	ST4.03ch04	29318560	29318761	P00524	Distal Intergenic	7119	PGSC0003DMG400046665	Gene of unknown function	--	--
154	33.5	4.6	17.01	ST4.03ch01	28599570	28599771	P00525	Distal Intergenic	-4656	PGSC0003DMG400034346	F-box protein	AT1G67623.1	F-box family protein
161.5	37.1	4.4	17	ST4.03ch09	36764207	36764408	P00526	Distal Intergenic	10793	PGSC0003DMG400039858	Integrase core domain containing protein	--	--
161.3	37.7	4.3	17	ST4.03ch09	60685871	60686072	P00527	Distal Intergenic	-18710	PGSC0003DMG400016628	Tospovirus resistance protein C	AT3G46730.1	NB-ARC domain-containing disease resistance protein
286	108.1	2.6	16.99	ST4.03ch06	15990605	15990806	P00528	Distal Intergenic	-27172	PGSC0003DMG400038178	Gene of unknown function	--	--
109	13.2	8.3	16.98	ST4.03ch03	46968511	46968712	P00529	Distal Intergenic	8168	PGSC0003DMG400000564	Cytochrome P450	AT1G64940.1	cytochrome P450, family 87, subfamily A, polypeptide 6
184.5	49.9	3.7	16.98	ST4.03ch04	23000677	23000878	P00530	Distal Intergenic	-25064	PGSC0003DMG400024005	Gene of unknown function	--	--
177	45.3	3.9	16.89	ST4.03ch01	78897335	78897536	P00531	Promoter (2-3kb)	-2106	PGSC0003DMG400018284	Vetispiradiene synthase	AT5G23960.1	terpene synthase 21
105.1	12.6	8.3	16.87	ST4.03ch07	8669983	8670184	P00532	Distal Intergenic	-32220	PGSC0003DMG400021017	Serine-threonine protein kinase, plant-type	AT3G47570.1	Leucine-rich repeat protein kinase family protein
222	70.6	3.1	16.84	ST4.03ch05	37489582	37489783	P00533	Distal Intergenic	-3221	PGSC0003DMG400037431	Conserved gene of unknown function	--	--
150.5	32.2	4.7	16.81	ST4.03ch05	44083738	44083939	P00534	Distal Intergenic	13150	PGSC0003DMG400021651	1-aminocyclopropane-1-carboxylate synthase 4	AT1G01480.1	1-amino-cyclopropane-1-carboxylate synthase 2
380.8	171.6	2.2	16.76	ST4.03ch01	37733387	37733588	P00535	Distal Intergenic	12993	PGSC0003DMG400044090	Integrase core domain containing protein	--	--
107.2	13.5	7.9	16.74	ST4.03ch02	27345866	27346067	P00536	Distal Intergenic	-5271	PGSC0003DMG400010434	Gene of unknown function	AT5G63260.1	Zinc finger C-x8-C-x5-C-x3-H type family protein
393.3	180.3	2.2	16.73	ST4.03ch08	27111229	27111430	P00537	Downstream (2-3kb)	2747	PGSC0003DMG400005437	Conserved gene of unknown function	--	--
327.3	136.4	2.4	16.71	ST4.03ch09	37978559	37978760	P00538	Distal Intergenic	-3812	PGSC0003DMG400042876	Gene of unknown function	--	--
169.6	42.2	4	16.64	ST4.03ch09	20048915	20049116	P00539	Distal Intergenic	19304	PGSC0003DMG400040056	Conserved gene of unknown function	--	--
131	24	5.5	16.62	ST4.03ch08	50726228	50726429	P00540	Promoter (2-3kb)	-2049	PGSC0003DMG400001870	Hcr2-p1.1	AT4G08850.1	Leucine-rich repeat receptor-like protein kinase family protein
110	14.9	7.4	16.61	ST4.03ch05	49609625	49609826	P00541	Distal Intergenic	-23456	PGSC0003DMG400026795	Plant resistance protein	AT1G53350.1	Disease resistance protein (CC-NBS-LRR class) family
82	5	16.5	16.6	ST4.03ch09	58636527	58636728	P00542	Promoter (<=1kb)	-201	PGSC0003DMG400044494	Flavin-containing monooxygenase family protein	AT1G48910.1	Flavin-containing monooxygenase family protein
153.7	34.4	4.5	16.59	ST4.03ch06	6321721	6321922	P00543	Distal Intergenic	54248	PGSC0003DMG400014116	2-oxoglutarate-dependent dioxygenase	AT1G55290.1	2-oxoglutarate (2OG) and Fe(II)-dependent oxygenase superfamily protein
155.3	35.1	4.4	16.59	ST4.03ch04	72202876	72203077	P00544	Distal Intergenic	-33385	PGSC0003DMG403025662	Conserved gene of unknown function	--	--
117	17.6	6.7	16.55	ST4.03ch07	48398504	48398705	P00545	Distal Intergenic	-5267	PGSC0003DMG400018373	Conserved gene of unknown function	AT4G28240.1	Wound-responsive family protein
117	17.9	6.5	16.55	ST4.03ch09	7466511	7466712	P00546	Distal Intergenic	-5004	PGSC0003DMG400023906	Chloroplast lumen common family protein	AT2G37400.1	Tetratricopeptide repeat (TPR)-like superfamily protein
312.2	127.5	2.4	16.55	ST4.03ch06	32721569	32721770	P00547	Distal Intergenic	5947	PGSC0003DMG400042874	Gene of unknown function	--	--
91	7.8	11.7	16.54	ST4.03ch12	45588251	45588452	P00548	Promoter (1-2kb)	-1286	PGSC0003DMG400040931	Integrase core domain containing protein	--	--
101.8	11.7	8.7	16.53	ST4.03ch05	23897075	23897276	P00549	Downstream (2-3kb)	7121	PGSC0003DMG400034681	Gene of unknown function	--	--
114	16.2	7	16.41	ST4.03ch12	41196425	41196626	P00550	Distal Intergenic	13532	PGSC0003DMG400041996	Late blight resistance protein	--	--
131.9	24	5.5	16.35	ST4.03ch08	17165376	17165577	P00551	Distal Intergenic	-23330	PGSC0003DMG400013768	Non-LTR retroelement reverse transcriptase	AT1G43760.1	DNAse I-like superfamily protein
131.4	24.1	5.5	16.35	ST4.03ch02	48591444	48591645	P00552	Distal Intergenic	19245	PGSC0003DMG400039694	RNase H family protein	AT5G42905.1	Polynucleotidyl transferase, ribonuclease H-like superfamily protein
260.3	95.9	2.7	16.35	ST4.03ch05	37479959	37480160	P00553	Downstream (<1kb)	-3902	PGSC0003DMG400006472	Photosystem II CP47 chlorophyll apoprotein	ATCG00680.1	photosystem II reaction center protein B
256	92.6	2.8	16.33	ST4.03ch07	31033567	31033768	P00554	Distal Intergenic	28580	PGSC0003DMG400038030	Gene of unknown function	--	--
116	17	6.8	16.32	ST4.03ch10	12527071	12527272	P00555	Distal Intergenic	7955	PGSC0003DMG400035248	Conserved gene of unknown function	--	--
73.4	2.5	29.1	16.31	ST4.03ch07	37131754	37131955	P00556	Distal Intergenic	-25862	PGSC0003DMG400018004	Abscisic insensitive 1B	AT5G57050.1	Protein phosphatase 2C family protein
101	11.5	8.8	16.28	ST4.03ch09	27704953	27705154	P00557	Distal Intergenic	2140	PGSC0003DMG400042973	Gene of unknown function	--	--
358	158.5	2.3	16.26	ST4.03ch08	34218895	34219096	P00558	Downstream (<1kb)	885	PGSC0003DMG400021744	Ribosomal protein S12	AT2G07675.1	Ribosomal protein S12/S23 family protein
226.4	75	3	16.21	ST4.03ch08	56927728	56927929	P00559	Distal Intergenic	10476	PGSC0003DMG400039526	CG15040	--	--
128.6	23.2	5.5	16.17	ST4.03ch10	19792995	19793196	P00560	Distal Intergenic	31306	PGSC0003DMG400016108	Endo-1,3-1,4-beta-d-glucanase	AT3G23600.1	alpha/beta-Hydrolases superfamily protein
372	169	2.2	16.14	ST4.03ch03	12222732	12222933	P00561	Distal Intergenic	10327	PGSC0003DMG400007652	Gene of unknown function	--	--
107.3	14.9	7.2	16.14	ST4.03ch10	1695287	1695488	P00562	Promoter (1-2kb)	-1042	PGSC0003DMG400025001	Global transcription factor group	AT4G10710.1	global transcription factor C
94.2	9.6	9.8	16.12	ST4.03ch06	43425765	43425966	P00563	Distal Intergenic	6077	PGSC0003DMG400017564	Protein MKS1	AT3G18690.1	MAP kinase substrate 1
201.4	61.8	3.3	16.08	ST4.03ch01	77661700	77661901	P00564	Downstream (<1kb)	2800	PGSC0003DMG403024767	Pectinesterase	AT3G05620.1	Plant invertase/pectin methylesterase inhibitor superfamily
83	5.7	14.4	16.02	ST4.03ch07	3464085	3464286	P00565	Distal Intergenic	-7357	PGSC0003DMG402030716	Gene of unknown function	--	--
143	30.1	4.8	15.99	ST4.03ch01	15464862	15465063	P00566	Distal Intergenic	-7537	PGSC0003DMG400035164	Gene of unknown function	--	--
97	10.8	9	15.94	ST4.03ch09	42595364	42595565	P00567	Distal Intergenic	49034	PGSC0003DMG400045721	Gene of unknown function	--	--
294.3	118.9	2.5	15.94	ST4.03ch12	582	783	P00568	Distal Intergenic	-145436	PGSC0003DMG400015392	50S ribosomal protein L13, chloroplastic	AT1G78630.1	Ribosomal protein L13 family protein
107	14.9	7.2	15.9	ST4.03ch09	42724465	42724666	P00569	Distal Intergenic	17892	PGSC0003DMG400021000	Homeodomain protein HOX3	AT1G34650.1	homeodomain GLABROUS 10
279	108.5	2.6	15.9	ST4.03ch05	13116987	13117188	P00570	Distal Intergenic	-17241	PGSC0003DMG400014914	Ubiquitin-protein ligase	AT1G24330.1	ARM repeat superfamily protein
131.4	25.2	5.2	15.88	ST4.03ch12	34922736	34922937	P00571	Distal Intergenic	-8589	PGSC0003DMG400020534	Protein ycf2	ATCG00860.1	Chloroplast Ycf2;ATPase, AAA type, core
113.5	17.2	6.6	15.85	ST4.03ch03	30037064	30037265	P00572	Distal Intergenic	86726	PGSC0003DMG400036443	Gene of unknown function	--	--
136	27.4	5	15.83	ST4.03ch12	32381849	32382050	P00573	Distal Intergenic	18724	PGSC0003DMG400045166	Gene of unknown function	--	--
123	22	5.6	15.82	ST4.03ch09	26581325	26581526	P00574	Downstream (<1kb)	880	PGSC0003DMG400035940	Gag-pol polyprotein	--	--
242.7	86.1	2.8	15.81	ST4.03ch10	23760429	23760630	P00575	Distal Intergenic	5671	PGSC0003DMG400041589	Gene of unknown function	--	--
140	29.7	4.7	15.79	ST4.03ch06	9117089	9117290	P00576	Distal Intergenic	-45841	PGSC0003DMG400043467	Gene of unknown function	--	--
104	13.9	7.5	15.77	ST4.03ch05	44865118	44865319	P00577	Promoter (2-3kb)	-2977	PGSC0003DMG400036334	Gene of unknown function	--	--
175	48	3.6	15.77	ST4.03ch12	33005003	33005204	P00578	Distal Intergenic	-15837	PGSC0003DMG400039249	Conserved gene of unknown function	--	--
145.9	32.4	4.5	15.77	ST4.03ch10	29733560	29733761	P00579	Distal Intergenic	34447	PGSC0003DMG400036054	MRNA expressed from retrotransposon-like gene.	--	--
85	6.8	12.6	15.75	ST4.03ch07	37327804	37328005	P00580	Distal Intergenic	-38069	PGSC0003DMG400016079	Hydroxyproline-rich glycoprotein family protein	AT1G72790.1	hydroxyproline-rich glycoprotein family protein
144	15.2	9.5	15.74	ST4.03ch02	48598952	48599153	P00581	Distal Intergenic	11737	PGSC0003DMG400039694	RNase H family protein	AT5G42905.1	Polynucleotidyl transferase, ribonuclease H-like superfamily protein
173	47	3.7	15.74	ST4.03ch06	31527878	31528079	P00582	Distal Intergenic	8610	PGSC0003DMG400014055	Peroxidase	AT5G05340.1	Peroxidase superfamily protein
118	19.6	6	15.71	ST4.03ch11	3812867	3813068	P00583	Distal Intergenic	-3830	PGSC0003DMG400031066	Cysteine proteinase	AT3G54940.2	Papain family cysteine protease
128.2	24.7	5.2	15.7	ST4.03ch08	21793241	21793442	P00584	Distal Intergenic	14665	PGSC0003DMG400036982	Gene of unknown function	--	--
169	44.9	3.8	15.7	ST4.03ch02	48586003	48586204	P00585	Distal Intergenic	22732	PGSC0003DMG400020231	Acetyl-CoA synthetase	AT5G36880.2	acetyl-CoA synthetase
325	139.9	2.3	15.62	ST4.03ch06	25832865	25833066	P00586	Distal Intergenic	-15729	PGSC0003DMG400023828	Gene of unknown function	--	--
250	91.2	2.7	15.62	ST4.03ch01	35488111	35488312	P00587	Distal Intergenic	-11505	PGSC0003DMG401017902	Boron transporter	--	--
153	36.8	4.2	15.57	ST4.03ch06	26089654	26089855	P00588	Distal Intergenic	18330	PGSC0003DMG400001221	EARLY flowering 4 protein	AT2G40080.1	Protein of unknown function (DUF1313)
108	15.5	6.9	15.56	ST4.03ch01	34747585	34747786	P00589	Distal Intergenic	-48923	PGSC0003DMG400044216	Gene of unknown function	--	--
115	18.6	6.2	15.55	ST4.03ch12	15002121	15002322	P00590	Distal Intergenic	30755	PGSC0003DMG400005298	Gene of unknown function	--	--
114.7	18.3	6.3	15.55	ST4.03ch12	23217768	23217969	P00591	Distal Intergenic	-41569	PGSC0003DMG400035552	Gene of unknown function	--	--
233	81.4	2.9	15.53	ST4.03ch04	35037719	35037920	P00592	Distal Intergenic	-3389	PGSC0003DMG400030942	ATP synthase protein MI25	ATMG00640.1	hydrogen ion transporting ATP synthases, rotational mechanism;zinc ion binding
126	23.7	5.3	15.52	ST4.03ch04	39860499	39860700	P00593	Distal Intergenic	35748	PGSC0003DMG400037906	Gene of unknown function	--	--
125.3	24	5.2	15.52	ST4.03ch03	41857333	41857534	P00594	Distal Intergenic	60011	PGSC0003DMG400014352	Gene of unknown function	--	--
197	60.8	3.2	15.5	ST4.03ch07	30451441	30451642	P00595	Distal Intergenic	5282	PGSC0003DMG400034466	Conserved gene of unknown function	--	--
95	10.8	8.8	15.45	ST4.03ch11	13620767	13620968	P00596	Distal Intergenic	-46302	PGSC0003DMG400009272	TIR-NBS disease resistance	AT5G17680.1	disease resistance protein (TIR-NBS-LRR class), putative
119	20.6	5.8	15.43	ST4.03ch03	51983547	51983748	P00597	Promoter (<=1kb)	-751	PGSC0003DMG400018192	Conserved gene of unknown function	--	--
99.6	12.1	8.2	15.42	ST4.03ch05	18985175	18985376	P00598	Distal Intergenic	1420	PGSC0003DMG400034495	Gene of unknown function	--	--
223.4	54	4.1	15.4	ST4.03ch08	32193156	32193357	P00599	Downstream (1-2kb)	1581	PGSC0003DMG400020779	Ribosomal protein S1	--	--
111.6	17.5	6.4	15.39	ST4.03ch03	35151660	35151861	P00600	Distal Intergenic	-24789	PGSC0003DMG402011931	ATP binding protein	AT2G40070.1	--
154	37.8	4.1	15.38	ST4.03ch08	33278180	33278381	P00601	Distal Intergenic	-14746	PGSC0003DMG400038767	Conserved gene of unknown function	AT2G01050.1	zinc ion binding;nucleic acid binding
91.8	9.1	10.1	15.37	ST4.03ch02	14274451	14274652	P00602	Distal Intergenic	-62842	PGSC0003DMG400011801	DWARF1/DIMINUTO	AT3G19820.1	cell elongation protein / DWARF1 / DIMINUTO (DIM)
139.1	30.6	4.5	15.36	ST4.03ch01	22910910	22911111	P00603	Distal Intergenic	-7275	PGSC0003DMG400044191	Gene of unknown function	--	--
171	47	3.6	15.36	ST4.03ch07	36150071	36150272	P00604	Distal Intergenic	21333	PGSC0003DMG400044784	Ankyrin repeat-containing protein	AT4G14400.1	ankyrin repeat family protein
144	32.4	4.4	15.36	ST4.03ch09	40171661	40171862	P00605	Distal Intergenic	70762	PGSC0003DMG400046264	Conserved gene of unknown function	--	--
338	149.4	2.3	15.34	ST4.03ch04	35307406	35307607	P00606	Distal Intergenic	5700	PGSC0003DMG400042640	Ribosomal protein L16	ATMG00080.1	ribosomal protein L16
189	56.4	3.3	15.33	ST4.03ch05	50377568	50377769	P00607	Distal Intergenic	-4071	PGSC0003DMG400023521	Amino acid binding protein	AT2G39570.1	ACT domain-containing protein
101.5	13.9	7.3	15.3	ST4.03ch09	21087524	21087725	P00608	Distal Intergenic	19926	PGSC0003DMG400038339	Gene of unknown function	--	--
165	43.9	3.8	15.29	ST4.03ch07	56554134	56554335	P00609	Distal Intergenic	5839	PGSC0003DMG400022234	Conserved gene of unknown function	AT3G12870.1	--
184.6	54.6	3.4	15.26	ST4.03ch12	48274066	48274267	P00610	Distal Intergenic	-23142	PGSC0003DMG400033612	Ribosomal protein L5	AT2G07725.1	Ribosomal L5P family protein
120	22	5.5	15.16	ST4.03ch12	24305181	24305382	P00611	Distal Intergenic	29065	PGSC0003DMG400047024	Gene of unknown function	--	--
143	32.4	4.4	15.15	ST4.03ch05	13782171	13782372	P00612	Distal Intergenic	37538	PGSC0003DMG400029111	Gene of unknown function	--	--
88	8.8	10	15.05	ST4.03ch05	30128952	30129153	P00613	Distal Intergenic	-5560	PGSC0003DMG400035121	Gene of unknown function	--	--
128	25	5.1	15.02	ST4.03ch12	57366851	57367052	P00614	Promoter (2-3kb)	-2741	PGSC0003DMG400029321	Conserved gene of unknown function	AT1G76210.1	Arabidopsis protein of unknown function (DUF241)
312.2	134.9	2.3	14.99	ST4.03ch06	12698418	12698619	P00615	Distal Intergenic	39020	PGSC0003DMG400003432	Xyloglucan endotransglucosylase-hydrolase XTH6	AT2G36870.1	xyloglucan endotransglucosylase/hydrolase 32
78.6	5.1	15.5	14.97	ST4.03ch10	37638240	37638441	P00616	Distal Intergenic	-5635	PGSC0003DMG400037936	Gene of unknown function	--	--
93	10.8	8.6	14.96	ST4.03ch05	34434857	34435058	P00617	Distal Intergenic	34377	PGSC0003DMG400018073	Kelch repeat-containing protein	AT3G07720.1	Galactose oxidase/kelch repeat superfamily protein
92.1	10.1	9.1	14.96	ST4.03ch04	6668201	6668402	P00618	Distal Intergenic	3686	PGSC0003DMG400030182	Conserved gene of unknown function	AT2G39430.1	Disease resistance-responsive (dirigent-like protein) family protein
97.5	12.8	7.6	14.93	ST4.03ch07	27590100	27590301	P00619	Distal Intergenic	16410	PGSC0003DMG400040688	Gene of unknown function	--	--
211	70.3	3	14.93	ST4.03ch02	18770849	18771050	P00620	Distal Intergenic	-41828	PGSC0003DMG400023166	Gene of unknown function	--	--
121	22.3	5.4	14.89	ST4.03ch04	72200572	72200773	P00621	Distal Intergenic	-31081	PGSC0003DMG403025662	Conserved gene of unknown function	--	--
89.4	9.8	9.1	14.87	ST4.03ch12	35452598	35452799	P00622	Distal Intergenic	-21976	PGSC0003DMG400038032	Gene of unknown function	--	--
159	41.2	3.9	14.85	ST4.03ch07	43007978	43008179	P00623	Exon (PGSC0003DMT400044914/PGSC0003DMG400017419, exon 2 of 2)	1426	PGSC0003DMG400017419	Uncharacterized mitochondrial protein	ATMG01130.1	--
100	13.2	7.6	14.82	ST4.03ch04	18620150	18620351	P00624	Downstream (1-2kb)	3009	PGSC0003DMG400034853	Gene of unknown function	--	--
129	26.7	4.8	14.78	ST4.03ch01	17456371	17456572	P00625	Distal Intergenic	687	PGSC0003DMG400034355	Gene of unknown function	--	--
136.7	30.3	4.5	14.74	ST4.03ch06	45490417	45490618	P00626	Distal Intergenic	-16184	PGSC0003DMG400039741	Gene of unknown function	--	--
92	10.1	9.1	14.71	ST4.03ch05	25531055	25531256	P00627	Intron (PGSC0003DMT400093787/PGSC0003DMG400043358, intron 2 of 2)	4674	PGSC0003DMG400043358	Gene of unknown function	--	--
91.5	10.8	8.5	14.71	ST4.03ch03	30051783	30051984	P00628	Distal Intergenic	74676	PGSC0003DMG400033932	Cytochrome P450 hydroxylase	AT3G26300.1	cytochrome P450, family 71, subfamily B, polypeptide 34
77.7	5.4	14.3	14.71	ST4.03ch06	38343449	38343650	P00629	Distal Intergenic	-29471	PGSC0003DMG400019610	SF16	AT3G49260.3	IQ-domain 21
182	54.9	3.3	14.7	ST4.03ch08	1620011	1620212	P00630	Distal Intergenic	12674	PGSC0003DMG401017090	Patatin-3-Kuras 1	AT4G37070.2	Acyl transferase/acyl hydrolase/lysophospholipase superfamily protein
187	57.1	3.3	14.65	ST4.03ch02	14392439	14392640	P00631	Downstream (1-2kb)	398	PGSC0003DMG400040760	ATP-binding cassette transporter	AT3G13220.1	ABC-2 type transporter family protein
110.7	18.6	6	14.64	ST4.03ch09	8064031	8064232	P00632	Distal Intergenic	5745	PGSC0003DMG400030243	Major latex	AT1G70830.5	MLP-like protein 28
89	9.1	9.8	14.62	ST4.03ch10	24049585	24049786	P00633	Distal Intergenic	9915	PGSC0003DMG400026372	Conserved gene of unknown function	AT3G48860.2	--
99	13.4	7.4	14.58	ST4.03ch07	24705949	24706150	P00634	Promoter (2-3kb)	-2743	PGSC0003DMG400030219	Chlorophyll b reductase	AT4G13250.1	NAD(P)-binding Rossmann-fold superfamily protein
98.1	13.9	7.1	14.58	ST4.03ch11	29678746	29678947	P00635	Distal Intergenic	-11257	PGSC0003DMG400045164	I-box binding factor	AT5G08520.1	Duplicated homeodomain-like superfamily protein
93.9	11.1	8.5	14.57	ST4.03ch11	24662164	24662365	P00636	Distal Intergenic	5076	PGSC0003DMG400027803	Cell division protein kinase	AT1G71530.1	Protein kinase superfamily protein
128	26.7	4.8	14.57	ST4.03ch05	20036313	20036514	P00637	Distal Intergenic	12639	PGSC0003DMG400045813	Gene of unknown function	--	--
86	8.8	9.8	14.55	ST4.03ch07	23042635	23042836	P00638	Distal Intergenic	-47119	PGSC0003DMG400006521	RNA-directed DNA polymerase (Reverse transcriptase)	AT4G29090.1	Ribonuclease H-like superfamily protein
134	29.7	4.5	14.53	ST4.03ch11	22282022	22282223	P00639	Distal Intergenic	17141	PGSC0003DMG400045699	Gag-pol polyprotein	--	--
114.7	21	5.5	14.53	ST4.03ch07	30831674	30831875	P00640	Distal Intergenic	18218	PGSC0003DMG400045317	Gene of unknown function	--	--
80	6.8	11.8	14.45	ST4.03ch09	17834114	17834315	P00641	Distal Intergenic	-11418	PGSC0003DMG400026790	Conserved gene of unknown function	AT3G51580.1	--
155	40.2	3.9	14.44	ST4.03ch04	58326184	58326385	P00642	Distal Intergenic	15984	PGSC0003DMG400024809	Auxin response factor 6	AT1G30330.2	auxin response factor 6
120.3	23.6	5.1	14.42	ST4.03ch11	24535709	24535910	P00643	Distal Intergenic	-71329	PGSC0003DMG400046721	Gag-pol polyprotein	--	--
207.2	70.4	2.9	14.41	ST4.03ch01	48006985	48007186	P00644	Distal Intergenic	62303	PGSC0003DMG400043192	Gene of unknown function	--	--
123	24.7	5	14.39	ST4.03ch07	48481221	48481422	P00645	Distal Intergenic	12252	PGSC0003DMG400018325	External rotenone-insensitive NADPH dehydrogenase	AT4G28220.1	NAD(P)H dehydrogenase B1
122.6	24.4	5	14.39	ST4.03ch07	29789094	29789295	P00646	Distal Intergenic	2009	PGSC0003DMG400045306	Conserved gene of unknown function	--	--
147	36.5	4	14.37	ST4.03ch11	22046330	22046531	P00647	Distal Intergenic	20191	PGSC0003DMG400035596	Gag-pol polyprotein	--	--
111.9	19.7	5.7	14.36	ST4.03ch09	19430675	19430876	P00648	Distal Intergenic	10637	PGSC0003DMG400040778	Gene of unknown function	--	--
141	33.1	4.3	14.33	ST4.03ch01	88652145	88652346	P00649	Distal Intergenic	-25501	PGSC0003DMG400018039	PhD-finger protein	AT1G14770.1	RING/FYVE/PHD zinc finger superfamily protein
135	30.1	4.5	14.32	ST4.03ch05	20802881	20803082	P00650	Distal Intergenic	12488	PGSC0003DMG400037542	Gene of unknown function	--	--
114	20.6	5.5	14.31	ST4.03ch03	24932139	24932340	P00651	Promoter (1-2kb)	-1217	PGSC0003DMG400044167	Gene of unknown function	--	--
70	3	23	14.27	ST4.03ch01	53101222	53101423	P00652	Distal Intergenic	8224	PGSC0003DMG400023276	60S ribosomal protein L27	AT4G15000.1	Ribosomal L27e protein family
106.4	18	5.9	14.25	ST4.03ch09	45013138	45013339	P00653	Distal Intergenic	12241	PGSC0003DMG400015816	Zinc finger protein	AT1G24625.1	zinc finger protein 7
90	10.8	8.3	14.22	ST4.03ch04	26131665	26131866	P00654	Distal Intergenic	28958	PGSC0003DMG400037586	Gene of unknown function	--	--
72.7	4.7	15.5	14.2	ST4.03ch10	36745693	36745894	P00655	Distal Intergenic	-20353	PGSC0003DMG400040753	Gene of unknown function	--	--
79	6.4	12.3	14.2	ST4.03ch03	25112100	25112301	P00656	Promoter (2-3kb)	-2756	PGSC0003DMG400046945	Gene of unknown function	--	--
163	45.6	3.6	14.19	ST4.03ch10	25807657	25807858	P00657	Distal Intergenic	47795	PGSC0003DMG400037496	Gene of unknown function	--	--
75.7	5.6	13.5	14.18	ST4.03ch09	26274930	26275131	P00658	Distal Intergenic	-5364	PGSC0003DMG400028882	Bile acid:Na+ symporter family protein	AT3G25410.1	Sodium Bile acid symporter family
75.4	5.6	13.5	14.19	ST4.03ch12	6285812	6286013	P00659	Distal Intergenic	8743	PGSC0003DMG400035770	Gene of unknown function	--	--
252	98.7	2.6	14.17	ST4.03ch02	26059675	26059876	P00660	Distal Intergenic	18103	PGSC0003DMG400006940	Oxidoreductase	AT5G39940.1	FAD/NAD(P)-binding oxidoreductase family protein
124	25.3	4.9	14.16	ST4.03ch05	2572772	2572973	P00661	Promoter (1-2kb)	-1798	PGSC0003DMG400017422	Gene of unknown function	--	--
178.6	54.3	3.3	14.16	ST4.03ch08	31358602	31358803	P00662	Distal Intergenic	-7500	PGSC0003DMG400046477	Gag-pol polyprotein	--	--
125.1	26.8	4.7	14.15	ST4.03ch09	40179862	40180063	P00663	Distal Intergenic	62561	PGSC0003DMG400046264	Conserved gene of unknown function	--	--
87	9.5	9.2	14.13	ST4.03ch08	42192457	42192658	P00664	Distal Intergenic	23026	PGSC0003DMG400001267	Gene of unknown function	--	--
153	40.6	3.8	14.05	ST4.03ch03	2627155	2627356	P00665	Distal Intergenic	-7578	PGSC0003DMG400024059	Vacuolar protein sorting-associated protein VPS28	AT4G05000.1	Vacuolar protein sorting-associated protein VPS28 family protein
83.2	8.8	9.5	14.05	ST4.03ch05	14254279	14254480	P00666	Distal Intergenic	16456	PGSC0003DMG400034306	Leafy cotyledon 1	AT5G47670.1	nuclear factor Y, subunit B6
219	78.1	2.8	14.03	ST4.03ch03	36404584	36404785	P00667	Distal Intergenic	-10462	PGSC0003DMG400005252	Sec10	AT5G12370.1	exocyst complex component sec10
218.8	78	2.8	14.04	ST4.03ch11	24662996	24663197	P00668	Distal Intergenic	5908	PGSC0003DMG400027803	Cell division protein kinase	AT1G71530.1	Protein kinase superfamily protein
171	50.4	3.4	14	ST4.03ch02	10395689	10395890	P00669	Distal Intergenic	-64995	PGSC0003DMG400035651	Gene of unknown function	--	--
147	37.2	4	13.99	ST4.03ch06	14850793	14850994	P00670	Distal Intergenic	-43588	PGSC0003DMG400036023	Cytochrome P450	AT3G26320.1	cytochrome P450, family 71, subfamily B, polypeptide 36
88.6	10.1	8.7	13.98	ST4.03ch03	55371040	55371241	P00671	Intron (PGSC0003DMT400063369/PGSC0003DMG402024649, intron 15 of 23)	7970	PGSC0003DMG402024649	EMB2733/ESP3 (EMBRYO DEFECTIVE 2733); ATP-dependent RNA helicase	AT1G32490.1	RNA helicase family protein
145	36.8	3.9	13.97	ST4.03ch01	19324437	19324638	P00672	Distal Intergenic	8742	PGSC0003DMG400042575	Gene of unknown function	--	--
123	25	4.9	13.95	ST4.03ch06	34063894	34064095	P00673	Distal Intergenic	-23342	PGSC0003DMG400016640	Conserved gene of unknown function	AT5G05240.1	Uncharacterised conserved protein (UCP030365)
140.1	34.4	4.1	13.94	ST4.03ch02	12989083	12989284	P00674	Distal Intergenic	-3692	PGSC0003DMG400017975	FAD-linked oxidoreductase 1	AT5G44360.1	FAD-binding Berberine family protein
195	64.9	3	13.93	ST4.03ch09	60193018	60193219	P00675	Distal Intergenic	-22193	PGSC0003DMG400017926	Gene of unknown function	--	--
127	27.4	4.6	13.93	ST4.03ch09	53271122	53271323	P00676	Distal Intergenic	-15534	PGSC0003DMG400031831	Mavicyanin	AT5G26330.1	Cupredoxin superfamily protein
109.9	19.6	5.6	13.91	ST4.03ch08	43864618	43864819	P00677	Distal Intergenic	-24266	PGSC0003DMG400029051	Tocopherol cyclase	AT4G32770.1	tocopherol cyclase, chloroplast / vitamin E deficient 1 (VTE1) / sucrose export defective 1 (SXD1)
86	9.5	9.1	13.88	ST4.03ch11	26978644	26978845	P00678	Distal Intergenic	-3147	PGSC0003DMG400045555	Integrase core domain containing protein	--	--
103	16	6.4	13.86	ST4.03ch01	25837833	25838034	P00679	Distal Intergenic	-29602	PGSC0003DMG400038198	Gene of unknown function	--	--
114	21.3	5.4	13.83	ST4.03ch03	34909933	34910134	P00680	Distal Intergenic	-4746	PGSC0003DMG400023303	Protein yippee	AT2G40110.1	Yippee family putative zinc-binding protein
160.4	24.6	6.5	13.83	ST4.03ch08	36906502	36906703	P00681	Distal Intergenic	-8758	PGSC0003DMG400013824	Legumain	AT4G32940.1	gamma vacuolar processing enzyme
275.1	115.1	2.4	13.82	ST4.03ch04	41023494	41023695	P00682	Promoter (<=1kb)	-121	PGSC0003DMG400001137	Uncharacterized mitochondrial protein	ATMG01110.1	Mitovirus RNA-dependent RNA polymerase
116	22.6	5.1	13.8	ST4.03ch02	5909681	5909882	P00683	Distal Intergenic	-12199	PGSC0003DMG400035593	Integrase core domain containing protein	--	--
116	22.6	5.1	13.8	ST4.03ch07	18539212	18539413	P00684	Distal Intergenic	-7076	PGSC0003DMG400039369	Integrase core domain containing protein	--	--
115.4	22.6	5.1	13.8	ST4.03ch06	27892106	27892307	P00685	Distal Intergenic	-13291	PGSC0003DMG400037865	Conserved gene of unknown function	AT3G55990.1	Plant protein of unknown function (DUF828)
100	10.8	9.2	13.78	ST4.03ch11	26972376	26972577	P00686	Distal Intergenic	-9415	PGSC0003DMG400045555	Integrase core domain containing protein	--	--
107	18.6	5.8	13.74	ST4.03ch06	41972556	41972757	P00687	Distal Intergenic	26461	PGSC0003DMG400019776	Neryl diphosphate synthase 1	AT5G58770.1	Undecaprenyl pyrophosphate synthetase family protein
87.8	10.8	8.1	13.74	ST4.03ch03	13868335	13868536	P00688	Distal Intergenic	-8185	PGSC0003DMG400045021	Latency-associated nuclear antigen	--	--
92.3	13	7.1	13.74	ST4.03ch06	10689208	10689409	P00689	Distal Intergenic	33848	PGSC0003DMG400040361	Integrase core domain containing protein	--	--
79.8	7.4	10.8	13.73	ST4.03ch07	31664571	31664772	P00690	Distal Intergenic	6654	PGSC0003DMG400041113	Gene of unknown function	--	--
109	19.6	5.6	13.69	ST4.03ch03	13065252	13065453	P00691	Distal Intergenic	2071	PGSC0003DMG400041879	Integrase core domain containing protein	--	--
109	19.6	5.6	13.69	ST4.03ch05	26753378	26753579	P00692	Distal Intergenic	33768	PGSC0003DMG400041991	Gene of unknown function	--	--
151	40.9	3.7	13.67	ST4.03ch08	1100742	1100943	P00693	Distal Intergenic	-15499	PGSC0003DMG400020510	Ubiquitin-protein ligase	AT1G32740.1	SBP (S-ribonuclease binding protein) family protein
74	5.7	12.9	13.67	ST4.03ch01	38532462	38532663	P00694	Distal Intergenic	-53942	PGSC0003DMG400003491	Conserved gene of unknown function	AT3G17120.1	--
85	9.1	9.3	13.64	ST4.03ch07	56329441	56329642	P00695	Distal Intergenic	-5809	PGSC0003DMG400022243	N6-DNA-methyltransferase	AT5G64150.1	RNA methyltransferase family protein
102	16.9	6	13.63	ST4.03ch03	40393759	40393960	P00696	Distal Intergenic	12072	PGSC0003DMG400023005	Ubiquitin-protein ligase	AT3G18150.1	RNI-like superfamily protein
101.3	16.1	6.3	13.63	ST4.03ch07	17064234	17064435	P00697	Distal Intergenic	11463	PGSC0003DMG400035039	Integrase core domain containing protein	--	--
112.4	21.7	5.2	13.62	ST4.03ch07	17298163	17298364	P00698	Promoter (<=1kb)	-779	PGSC0003DMG400034526	Gene of unknown function	--	--
122.8	26.8	4.6	13.52	ST4.03ch12	49191761	49191962	P00699	Distal Intergenic	-16864	PGSC0003DMG400014445	ATP-dependent helicase	AT1G05490.1	chromatin remodeling 31
99	15.5	6.4	13.47	ST4.03ch10	44546354	44546555	P00700	Intron (PGSC0003DMT400038883/PGSC0003DMG400015031, intron 5 of 5)	8225	PGSC0003DMG400015031	Nucleotide binding site-leucine rich repeat protein	AT4G10780.1	LRR and NB-ARC domains-containing disease resistance protein
76	6.1	12.5	13.43	ST4.03ch08	14673296	14673497	P00701	Distal Intergenic	12765	PGSC0003DMG400038240	Conserved gene of unknown function	--	--
73	5.4	13.5	13.41	ST4.03ch05	30212855	30213056	P00702	Distal Intergenic	-14498	PGSC0003DMG400040463	Gene of unknown function	--	--
94	13.5	7	13.4	ST4.03ch03	30063008	30063209	P00703	Distal Intergenic	63451	PGSC0003DMG400033932	Cytochrome P450 hydroxylase	AT3G26300.1	cytochrome P450, family 71, subfamily B, polypeptide 34
142	36.5	3.9	13.38	ST4.03ch10	30658622	30658823	P00704	Distal Intergenic	-50156	PGSC0003DMG400029016	Conserved gene of unknown function	AT5G09570.1	Cox19-like CHCH family protein
113.6	22.2	5.1	13.37	ST4.03ch09	34838883	34839084	P00705	Distal Intergenic	-12429	PGSC0003DMG400043457	Conserved gene of unknown function	--	--
120	25	4.8	13.31	ST4.03ch12	51107119	51107320	P00706	Distal Intergenic	15564	PGSC0003DMG400026457	Conserved gene of unknown function	AT1G78710.1	TRICHOME BIREFRINGENCE-LIKE 42
80.5	8.8	9.2	13.3	ST4.03ch12	30780695	30780896	P00707	Distal Intergenic	46523	PGSC0003DMG400047023	Gene of unknown function	--	--
104.5	18.2	5.7	13.29	ST4.03ch04	55781678	55781879	P00708	Distal Intergenic	-14776	PGSC0003DMG400044587	Gene of unknown function	--	--
90	12.2	7.4	13.26	ST4.03ch11	45405080	45405281	P00709	Promoter (1-2kb)	-1415	PGSC0003DMG400035146	ALY protein	AT5G59950.5	RNA-binding (RRM/RBD/RNP motifs) family protein
146.9	39.2	3.7	13.26	ST4.03ch06	33488902	33489103	P00710	Distal Intergenic	-26964	PGSC0003DMG400045735	Gene of unknown function	--	--
85.8	10.9	7.9	13.25	ST4.03ch03	48206329	48206530	P00711	Distal Intergenic	26755	PGSC0003DMG400012024	O-methyltransferase	AT4G35160.1	O-methyltransferase family protein
206	73.3	2.8	13.25	ST4.03ch01	27974558	27974759	P00712	Distal Intergenic	14034	PGSC0003DMG400044865	Gene of unknown function	--	--
97.9	15.2	6.4	13.24	ST4.03ch04	72197123	72197324	P00713	Distal Intergenic	-27632	PGSC0003DMG403025662	Conserved gene of unknown function	--	--
97.2	15.7	6.2	13.24	ST4.03ch09	43309932	43310133	P00714	Distal Intergenic	-3383	PGSC0003DMG400046080	S haplotype-specific F-box protein	AT1G47790.1	F-box and associated interaction domains-containing protein
196	67.3	2.9	13.24	ST4.03ch11	17249693	17249894	P00715	Distal Intergenic	19335	PGSC0003DMG400043586	Gene of unknown function	--	--
78	7.1	11	13.23	ST4.03ch02	31684710	31684911	P00716	Distal Intergenic	-3528	PGSC0003DMG400028470	Conserved gene of unknown function	AT5G01070.2	RING/FYVE/PHD zinc finger superfamily protein
109	21	5.2	13.21	ST4.03ch04	49860517	49860718	P00717	Distal Intergenic	-8255	PGSC0003DMG400045143	Gag-pol protein	--	--
99.4	16.7	5.9	13.18	ST4.03ch04	30889558	30889759	P00718	Distal Intergenic	-51302	PGSC0003DMG400045039	Gene of unknown function	--	--
92.1	13.8	6.7	13.17	ST4.03ch12	30412732	30412933	P00719	Distal Intergenic	-114163	PGSC0003DMG400039096	Gene of unknown function	--	--
202	71.6	2.8	13.14	ST4.03ch04	16367280	16367481	P00720	Distal Intergenic	-41462	PGSC0003DMG400043540	Gene of unknown function	--	--
135	33.8	4	13.14	ST4.03ch05	20496453	20496654	P00721	Distal Intergenic	-45699	PGSC0003DMG400034420	EPIDERMAL PATTERNING FACTOR 3	AT3G13898.1	--
88	11.2	7.9	13.14	ST4.03ch10	52542980	52543181	P00722	Distal Intergenic	-32328	PGSC0003DMG400040735	Nut2	AT1G26665.1	Mediator complex, subunit Med10
102	17.9	5.7	13.12	ST4.03ch08	26110779	26110980	P00723	Distal Intergenic	10392	PGSC0003DMG400044294	Gene of unknown function	--	--
158.5	46.5	3.4	13.11	ST4.03ch06	12814953	12815154	P00724	Distal Intergenic	-44441	PGSC0003DMG400046679	Gene of unknown function	--	--
85	10.5	8.1	13.01	ST4.03ch12	30693835	30694036	P00725	Distal Intergenic	25044	PGSC0003DMG400042892	Integrase core domain containing protein	--	--
110	22	5	12.96	ST4.03ch08	16620357	16620558	P00726	Distal Intergenic	-20377	PGSC0003DMG400032778	Conserved gene of unknown function	AT3G11760.1	--
109.2	21.3	5.1	12.96	ST4.03ch11	14990334	14990535	P00727	Distal Intergenic	7605	PGSC0003DMG400015070	Mitochondrial transcription termination factor	AT5G64950.1	Mitochondrial transcription termination factor family protein
173.9	55.1	3.2	12.96	ST4.03ch08	8122406	8122607	P00728	Distal Intergenic	-11277	PGSC0003DMG400025216	Lupus la ribonucleoprotein	AT2G43970.1	RNA-binding protein
98.1	16.1	6.1	12.95	ST4.03ch12	23068284	23068485	P00729	Distal Intergenic	40868	PGSC0003DMG400034388	Gene of unknown function	--	--
209	76.7	2.7	12.94	ST4.03ch08	32355951	32356152	P00730	Distal Intergenic	-6924	PGSC0003DMG400039223	Gag-pol protein	--	--
92	13.2	7	12.94	ST4.03ch01	1071811	1072012	P00731	Intron (PGSC0003DMT400081939/PGSC0003DMG402032165, intron 1 of 1)	987	PGSC0003DMG402032165	Conserved gene of unknown function	AT3G13480.1	--
92	13.2	7	12.94	ST4.03ch04	43010122	43010323	P00732	Distal Intergenic	16525	PGSC0003DMG400006423	Gene of unknown function	--	--
91.5	13.4	6.8	12.94	ST4.03ch03	57106995	57107196	P00733	Distal Intergenic	5517	PGSC0003DMG400014199	Nodulin	AT5G25260.1	SPFH/Band 7/PHB domain-containing membrane-associated protein family
118	25.7	4.6	12.9	ST4.03ch09	20012877	20013078	P00734	Distal Intergenic	-14176	PGSC0003DMG400039773	Gene of unknown function	--	--
86.8	11.5	7.6	12.9	ST4.03ch10	22045465	22045666	P00735	Distal Intergenic	3536	PGSC0003DMG400036489	Integrase	--	--
94	14.5	6.5	12.86	ST4.03ch09	46960749	46960950	P00736	Exon (PGSC0003DMT400002514/PGSC0003DMG400000959, exon 2 of 2)	967	PGSC0003DMG400000959	RNase H family protein	AT1G30140.1	--
94	14.2	6.6	12.86	ST4.03ch11	27662032	27662233	P00737	Promoter (<=1kb)	-425	PGSC0003DMG400036732	Gene of unknown function	--	--
142.2	38.6	3.7	12.85	ST4.03ch10	41203181	41203382	P00738	Distal Intergenic	-13380	PGSC0003DMG400023269	Gene of unknown function	--	--
103	18.2	5.6	12.85	ST4.03ch02	13881784	13881985	P00739	Distal Intergenic	-21035	PGSC0003DMG400039602	Conserved gene of unknown function	--	--
102.4	18.2	5.6	12.85	ST4.03ch05	37204619	37204820	P00740	Distal Intergenic	66719	PGSC0003DMG400046818	Gene of unknown function	--	--
322	151.4	2.1	12.8	ST4.03ch06	15991216	15991417	P00741	Distal Intergenic	-27783	PGSC0003DMG400038178	Gene of unknown function	--	--
95	15.1	6.3	12.79	ST4.03ch01	60904227	60904428	P00742	Distal Intergenic	-8890	PGSC0003DMG400032099	Pentatricopeptide repeat-containing protein	AT1G16830.1	Pentatricopeptide repeat (PPR) superfamily protein
166	51	3.3	12.78	ST4.03ch01	18556078	18556279	P00743	Distal Intergenic	30181	PGSC0003DMG400041195	Zinc knuckle family protein	--	--
166	51	3.3	12.78	ST4.03ch08	30790414	30790615	P00744	Distal Intergenic	-43920	PGSC0003DMG400038462	Gene of unknown function	--	--
84	10.1	8.3	12.78	ST4.03ch04	39015901	39016102	P00745	Distal Intergenic	-47854	PGSC0003DMG400041093	Gene of unknown function	--	--
122.8	28.2	4.4	12.69	ST4.03ch12	23194064	23194265	P00746	Distal Intergenic	-17865	PGSC0003DMG400035552	Gene of unknown function	--	--
100	17.6	5.7	12.67	ST4.03ch02	33455738	33455939	P00747	Intron (PGSC0003DMT400096583/PGSC0003DMG400046154, intron 1 of 2)	2786	PGSC0003DMG400046154	Cold shock domain protein 2	AT5G44210.1	erf domain protein 9
99.4	17.5	5.7	12.67	ST4.03ch10	26871749	26871950	P00748	Distal Intergenic	-23956	PGSC0003DMG400003492	RNA binding protein	AT2G44710.1	RNA-binding (RRM/RBD/RNP motifs) family protein
81	9.8	8.3	12.66	ST4.03ch08	35184655	35184856	P00749	Distal Intergenic	10570	PGSC0003DMG400035684	Conserved gene of unknown function	--	--
85.5	11.3	7.6	12.66	ST4.03ch06	21642839	21643040	P00750	Distal Intergenic	-15523	PGSC0003DMG400040905	Gene of unknown function	--	--
85.3	11.8	7.2	12.66	ST4.03ch11	20656332	20656533	P00751	Distal Intergenic	-4076	PGSC0003DMG400019761	Gene of unknown function	--	--
214.3	64.4	3.3	12.66	ST4.03ch01	29238114	29238315	P00752	Intron (PGSC0003DMT400095398/PGSC0003DMG400044969, intron 2 of 2)	3258	PGSC0003DMG400044969	Conserved gene of unknown function	--	--
67	4.4	15.3	12.63	ST4.03ch10	43881473	43881674	P00753	Distal Intergenic	6993	PGSC0003DMG400005550	Cytochrome c biogenesis protein family	AT1G49380.1	cytochrome c biogenesis protein family
138	36.2	3.8	12.61	ST4.03ch07	13658910	13659111	P00754	Distal Intergenic	-12623	PGSC0003DMG400040176	Gag-pol protein	--	--
95	15.2	6.2	12.56	ST4.03ch07	32925131	32925332	P00755	Downstream (1-2kb)	2922	PGSC0003DMG400038052	Conserved gene of unknown function	--	--
110	22.6	4.9	12.51	ST4.03ch06	4919694	4919895	P00756	Distal Intergenic	9058	PGSC0003DMG400045399	Gag-pol polyprotein	--	--
160.5	49.9	3.2	12.51	ST4.03ch12	48259429	48259630	P00757	Distal Intergenic	19017	PGSC0003DMG400033609	Uncharacterized mitochondrial protein	ATMG00660.1	--
126	30.1	4.2	12.5	ST4.03ch05	11724719	11724920	P00758	Distal Intergenic	-10665	PGSC0003DMG400017453	Oligopeptidase	AT1G67700.2	--
111.8	23.4	4.8	12.5	ST4.03ch06	39223557	39223758	P00759	Distal Intergenic	-8108	PGSC0003DMG402016333	Conserved gene of unknown function	AT3G59680.2	--
123.9	29.1	4.3	12.49	ST4.03ch03	2303948	2304149	P00760	Promoter (2-3kb)	-2157	PGSC0003DMG400005044	S-locus receptor kinase	AT1G11350.1	S-domain-1 13
109	12.2	8.9	12.48	ST4.03ch01	88663245	88663446	P00761	Distal Intergenic	-36601	PGSC0003DMG400018039	PhD-finger protein	AT1G14770.1	RING/FYVE/PHD zinc finger superfamily protein
74.2	7.5	9.8	12.48	ST4.03ch03	33646861	33647062	P00762	Distal Intergenic	-4604	PGSC0003DMG400036400	Gene of unknown function	--	--
118	26.4	4.5	12.48	ST4.03ch03	41066243	41066444	P00763	Distal Intergenic	-3735	PGSC0003DMG400031029	KEA5; potassium ion transmembrane transporter/ potassium:hydrogen antiporter	AT5G51710.2	K+ efflux antiporter 5
90	13.2	6.8	12.47	ST4.03ch01	25327887	25328088	P00764	Distal Intergenic	-49081	PGSC0003DMG400045561	Gene of unknown function	--	--
139	37.2	3.7	12.44	ST4.03ch09	32960959	32961160	P00765	Distal Intergenic	31125	PGSC0003DMG400037766	Gag-pol protein	--	--
80	9.2	8.7	12.42	ST4.03ch05	37570713	37570914	P00766	Distal Intergenic	28877	PGSC0003DMG400044190	Gene of unknown function	--	--
79.5	9.5	8.4	12.42	ST4.03ch05	24618918	24619119	P00767	Downstream (1-2kb)	2208	PGSC0003DMG400037210	Gene of unknown function	--	--
71.2	6.6	10.7	12.42	ST4.03ch01	28723384	28723585	P00768	Distal Intergenic	10090	PGSC0003DMG400034589	Gene of unknown function	--	--
147.7	42.2	3.5	12.42	ST4.03ch08	53972822	53973023	P00769	Exon (PGSC0003DMT400058584/PGSC0003DMG400022758, exon 2 of 3)	1438	PGSC0003DMG400022758	Zinc knuckle family protein	--	--
147	42.7	3.4	12.42	ST4.03ch09	39653943	39654144	P00770	Distal Intergenic	22250	PGSC0003DMG400022078	DNA damage-binding protein	AT5G58760.1	damaged DNA binding 2
91.7	14.5	6.3	12.4	ST4.03ch11	19327702	19327903	P00771	Distal Intergenic	127299	PGSC0003DMG400028026	Proton-dependent oligopeptide transport family protein	AT5G13400.1	Major facilitator superfamily protein
91.7	14.2	6.5	12.4	ST4.03ch09	61529626	61529827	P00772	Downstream (2-3kb)	9929	PGSC0003DMG400043098	Conserved gene of unknown function	--	--
68.2	5.2	13.2	12.38	ST4.03ch05	40902359	40902560	P00773	Distal Intergenic	5168	PGSC0003DMG400039419	Ubiquitin	AT1G40087.1	Plant transposase (Ptta/En/Spm family)
310	145.3	2.1	12.37	ST4.03ch09	20339629	20339830	P00774	Distal Intergenic	-7269	PGSC0003DMG400038981	Conserved gene of unknown function	--	--
210	79.1	2.7	12.34	ST4.03ch04	25733691	25733892	P00775	Distal Intergenic	10114	PGSC0003DMG400040122	Polyprotein protein	--	--
86.4	12.8	6.7	12.33	ST4.03ch10	42041143	42041344	P00776	Distal Intergenic	-9537	PGSC0003DMG400042266	Gene of unknown function	--	--
127	31.1	4.1	12.32	ST4.03ch10	46138326	46138527	P00777	Distal Intergenic	9116	PGSC0003DMG400045701	Gene of unknown function	--	--
82	10.8	7.6	12.3	ST4.03ch04	18726977	18727178	P00778	Distal Intergenic	-14696	PGSC0003DMG400046626	Gene of unknown function	--	--
81.4	10.2	8	12.3	ST4.03ch04	30889504	30889705	P00779	Distal Intergenic	-51248	PGSC0003DMG400045039	Gene of unknown function	--	--
122.2	29.3	4.2	12.29	ST4.03ch05	35240763	35240964	P00780	Distal Intergenic	-7741	PGSC0003DMG400038644	Gene of unknown function	--	--
121	28	4.3	12.28	ST4.03ch10	5305414	5305615	P00781	Distal Intergenic	20939	PGSC0003DMG400018879	Wax synthase	AT3G49210.1	O-acyltransferase (WSD1-like) family protein
120.7	28.5	4.2	12.29	ST4.03ch03	26115863	26116064	P00782	Distal Intergenic	-20690	PGSC0003DMG400044304	Gene of unknown function	--	--
95.2	16.6	5.7	12.28	ST4.03ch01	8546971	8547172	P00783	Distal Intergenic	36757	PGSC0003DMG400011885	Pentatricopeptide repeat-containing protein	AT4G02820.1	Pentatricopeptide repeat (PPR) superfamily protein
89	13.2	6.8	12.25	ST4.03ch07	42246362	42246563	P00784	Distal Intergenic	4495	PGSC0003DMG400021075	Enoyl-CoA hydratase, mitochondrial	AT1G06550.1	ATP-dependent caseinolytic (Clp) protease/crotonase family protein
135.8	37	3.7	12.23	ST4.03ch07	29628671	29628872	P00785	Promoter (2-3kb)	-2363	PGSC0003DMG400030288	Pto-like serine/threonine kinase	AT5G59700.1	Protein kinase superfamily protein
58.3	2.4	24.6	12.22	ST4.03ch06	12916041	12916242	P00786	Distal Intergenic	-8172	PGSC0003DMG400040906	Gene of unknown function	--	--
84	11.8	7.1	12.19	ST4.03ch09	60745631	60745832	P00787	Distal Intergenic	9362	PGSC0003DMG400006573	Tospovirus resistance protein A	AT5G35450.1	Disease resistance protein (CC-NBS-LRR class) family
83.8	11.6	7.2	12.19	ST4.03ch04	22145260	22145461	P00788	Distal Intergenic	8136	PGSC0003DMG400024233	F-box family protein	AT3G58940.1	F-box/RNI-like superfamily protein
83.3	11.5	7.2	12.19	ST4.03ch05	21694018	21694219	P00789	Distal Intergenic	5623	PGSC0003DMG400041445	Integrase core domain containing protein	--	--
182.9	63.2	2.9	12.19	ST4.03ch09	33192823	33193024	P00790	Distal Intergenic	26394	PGSC0003DMG400039828	Gene of unknown function	--	--
90.6	14.5	6.2	12.18	ST4.03ch07	16453417	16453618	P00791	Distal Intergenic	-39789	PGSC0003DMG400034670	Gene of unknown function	--	--
185.8	65.8	2.8	12.14	ST4.03ch08	34229315	34229516	P00792	Distal Intergenic	-4434	PGSC0003DMG400021743	Conserved gene of unknown function	AT5G48050.1	--
61.5	3.7	16.5	12.14	ST4.03ch01	42454572	42454773	P00793	Distal Intergenic	-43525	PGSC0003DMG400042335	Gene of unknown function	--	--
141	39.9	3.5	12.13	ST4.03ch10	23461063	23461264	P00794	Distal Intergenic	-6984	PGSC0003DMG400026636	AvrPto-dependent Pto-interacting protein 3	AT2G44830.1	Protein kinase superfamily protein
106	21.3	5	12.11	ST4.03ch05	13496020	13496221	P00795	Distal Intergenic	-4053	PGSC0003DMG400015051	Flavonol 4'-sulfotransferase	AT3G45070.1	P-loop containing nucleoside triphosphate hydrolases superfamily protein
123	30.1	4.1	12.11	ST4.03ch10	42089711	42089912	P00796	Distal Intergenic	-8910	PGSC0003DMG400006228	DNA binding protein	AT5G59380.1	methyl-CPG-binding domain 6
86	12.5	6.9	12.1	ST4.03ch02	31565598	31565799	P00797	Distal Intergenic	5959	PGSC0003DMG400028485	Conserved gene of unknown function	AT1G29290.1	--
86	12.2	7.1	12.1	ST4.03ch08	32905295	32905496	P00798	Distal Intergenic	18218	PGSC0003DMG400039546	Gene of unknown function	--	--
86	12.2	7.1	12.1	ST4.03ch09	15634810	15635011	P00799	Distal Intergenic	4336	PGSC0003DMG400042095	Gene of unknown function	--	--
121.5	29.4	4.1	12.1	ST4.03ch08	43838499	43838700	P00800	Distal Intergenic	6959	PGSC0003DMG400034921	Gene of unknown function	--	--
109.9	23.6	4.7	12.09	ST4.03ch11	7451621	7451822	P00801	Distal Intergenic	4144	PGSC0003DMG400003994	Conserved gene of unknown function	--	--
119.5	28.3	4.2	12.09	ST4.03ch12	44482198	44482399	P00802	Distal Intergenic	-28920	PGSC0003DMG400030131	Caffeoyl-CoA O-methyltransferase 6	AT4G34050.1	S-adenosyl-L-methionine-dependent methyltransferases superfamily protein
178.2	61.5	2.9	12.08	ST4.03ch03	38885865	38886066	P00803	Distal Intergenic	3159	PGSC0003DMG400028060	HyPRP	AT4G12550.1	Auxin-Induced in Root cultures 1
80.4	10.1	7.9	12.06	ST4.03ch03	19027129	19027330	P00804	Distal Intergenic	-10360	PGSC0003DMG400043996	Gene of unknown function	--	--
96.9	17.7	5.5	12.02	ST4.03ch10	5144297	5144498	P00805	Distal Intergenic	20176	PGSC0003DMG400005529	Conserved gene of unknown function	AT2G46640.2	--
194.1	71.5	2.7	12.01	ST4.03ch12	1274	1475	P00806	Distal Intergenic	-144744	PGSC0003DMG400015392	50S ribosomal protein L13, chloroplastic	AT1G78630.1	Ribosomal protein L13 family protein
169.6	56.2	3	11.98	ST4.03ch03	37158019	37158220	P00807	Downstream (1-2kb)	6944	PGSC0003DMG400047122	Ulp1 protease family, C-terminal catalytic domain containing protein	--	--
142	40.9	3.5	11.98	ST4.03ch08	16740963	16741164	P00808	Distal Intergenic	-87104	PGSC0003DMG400032780	Conserved gene of unknown function	AT4G32295.1	--
89.9	14.7	6.1	11.95	ST4.03ch04	31814784	31814985	P00809	Distal Intergenic	9193	PGSC0003DMG400029208	Conserved gene of unknown function	AT5G57260.1	cytochrome P450, family 71, subfamily B, polypeptide 10
78	9.5	8.2	11.94	ST4.03ch10	35589051	35589252	P00810	Promoter (<=1kb)	-142	PGSC0003DMG400029971	Integrase core domain containing protein	--	--
168	55.9	3	11.93	ST4.03ch04	31475201	31475402	P00811	Distal Intergenic	15988	PGSC0003DMG400042310	TGACG-sequence-specific DNA-binding protein TGA-1B	--	--
763.9	248.8	3.1	11.92	ST4.03ch09	35543013	35543214	P00812	Promoter (1-2kb)	-1271	PGSC0003DMG400029012	Cytochrome c biogenesis protein ccsA	ATCG01040.1	Cytochrome C assembly protein
211.4	82.7	2.6	11.91	ST4.03ch12	33100412	33100613	P00813	Distal Intergenic	3491	PGSC0003DMG400035129	Gene of unknown function	--	--
120.3	29.7	4.1	11.9	ST4.03ch09	17661335	17661536	P00814	Distal Intergenic	11781	PGSC0003DMG400042806	Gene of unknown function	--	--
108.6	23.3	4.7	11.88	ST4.03ch01	88648476	88648677	P00815	Distal Intergenic	-21832	PGSC0003DMG400018039	PhD-finger protein	AT1G14770.1	RING/FYVE/PHD zinc finger superfamily protein
60.9	3.8	15.9	11.88	ST4.03ch08	33121990	33122191	P00816	Distal Intergenic	-62876	PGSC0003DMG400024397	RNase H family protein	--	--
60.6	3.8	15.9	11.88	ST4.03ch09	17355818	17356019	P00817	Distal Intergenic	-35327	PGSC0003DMG400031465	Protein kinase atsik	AT3G08760.1	Protein kinase superfamily protein
60.3	4	15.2	11.88	ST4.03ch12	27751675	27751876	P00818	Downstream (2-3kb)	2702	PGSC0003DMG400003351	Skip-2	AT4G07400.1	VIER F-box proteine 3
85	12.2	7	11.87	ST4.03ch11	20711025	20711226	P00819	Distal Intergenic	-7085	PGSC0003DMG400019767	Mitochondrial import inner membrane translocase subunit Tim17	AT2G37410.1	translocase inner membrane subunit 17-2
158.1	50.6	3.1	11.86	ST4.03ch07	48150245	48150446	P00820	Distal Intergenic	8254	PGSC0003DMG400005445	Flavonol synthase/flavanone 3-hydroxylase	AT2G36690.1	2-oxoglutarate (2OG) and Fe(II)-dependent oxygenase superfamily protein
64	4.4	14.6	11.86	ST4.03ch12	57120538	57120739	P00821	Downstream (1-2kb)	5554	PGSC0003DMG400029335	Plant synaptotagmin	AT2G20990.1	synaptotagmin A
255.4	111.5	2.3	11.84	ST4.03ch04	41022132	41022333	P00822	Downstream (<1kb)	1191	PGSC0003DMG400001137	Uncharacterized mitochondrial protein	ATMG01110.1	Mitovirus RNA-dependent RNA polymerase
96	17.9	5.4	11.8	ST4.03ch06	37198528	37198729	P00823	Distal Intergenic	4933	PGSC0003DMG400004517	ATP binding protein	AT4G00750.1	S-adenosyl-L-methionine-dependent methyltransferases superfamily protein
97	18.3	5.3	11.76	ST4.03ch09	19669084	19669285	P00824	Distal Intergenic	18659	PGSC0003DMG400039623	Polyprotein	--	--
308	147	2.1	11.75	ST4.03ch01	35671353	35671554	P00825	Promoter (1-2kb)	-1224	PGSC0003DMG400010935	Zinc finger protein VAR3, chloroplastic	AT5G17790.1	zinc finger (Ran-binding) family protein
72	7.4	9.7	11.74	ST4.03ch11	6981491	6981692	P00826	Intron (PGSC0003DMT400073758/PGSC0003DMG400028656, intron 2 of 5)	1345	PGSC0003DMG400028656	Histone-lysine N-methyltransferase ATXR6	AT5G09790.2	ARABIDOPSIS TRITHORAX-RELATED PROTEIN 5
72	7.4	9.7	11.74	ST4.03ch12	43292994	43293195	P00827	Distal Intergenic	-163266	PGSC0003DMG400039566	Integrase core domain containing protein	--	--
99.9	19.5	5.1	11.73	ST4.03ch07	9873629	9873830	P00828	Distal Intergenic	-5678	PGSC0003DMG401015931	Red protein	AT2G26460.1	RED family protein
99.9	19.9	5	11.73	ST4.03ch10	32855879	32856080	P00829	Distal Intergenic	-5641	PGSC0003DMG400038054	Gene of unknown function	--	--
145.9	43.4	3.4	11.73	ST4.03ch03	18638361	18638562	P00830	Intron (PGSC0003DMT400046016/PGSC0003DMG400017853, intron 1 of 2)	1281	PGSC0003DMG400017853	Conserved gene of unknown function	AT2G07820.1	--
82	11.5	7.1	11.73	ST4.03ch08	43293481	43293682	P00831	Distal Intergenic	-6143	PGSC0003DMG400010833	Conserved gene of unknown function	AT2G25737.1	Sulfite exporter TauE/SafE family protein
101.5	20.5	4.9	11.71	ST4.03ch09	15444990	15445191	P00832	Downstream (2-3kb)	3090	PGSC0003DMG400038664	Conserved gene of unknown function	--	--
319	155.8	2	11.69	ST4.03ch01	71618249	71618450	P00833	Promoter (<=1kb)	-933	PGSC0003DMG400000144	Flavonol 3-sulfotransferase	AT1G18590.1	sulfotransferase 17
104	21.6	4.8	11.69	ST4.03ch04	16728008	16728209	P00834	Downstream (1-2kb)	1859	PGSC0003DMG400040059	Gene of unknown function	--	--
104	21.6	4.8	11.69	ST4.03ch04	20755031	20755232	P00835	Distal Intergenic	-14373	PGSC0003DMG400047083	Polyprotein protein	--	--
118	28.4	4.2	11.69	ST4.03ch06	20667853	20668054	P00836	Distal Intergenic	40271	PGSC0003DMG400038383	Gene of unknown function	--	--
316	153.3	2.1	11.68	ST4.03ch12	48294716	48294917	P00837	Promoter (2-3kb)	-2492	PGSC0003DMG400033612	Ribosomal protein L5	AT2G07725.1	Ribosomal L5P family protein
69	6.8	10.2	11.67	ST4.03ch04	62806835	62807036	P00838	Distal Intergenic	3540	PGSC0003DMG400009476	Ulp1 protease family, C-terminal catalytic domain containing protein	--	--
69	6.8	10.2	11.67	ST4.03ch11	20660139	20660340	P00839	Promoter (<=1kb)	-269	PGSC0003DMG400019761	Gene of unknown function	--	--
68.9	6.8	10.2	11.67	ST4.03ch01	19505691	19505892	P00840	Distal Intergenic	2576	PGSC0003DMG400044758	Gene of unknown function	--	--
91	15.9	5.7	11.67	ST4.03ch01	10524679	10524880	P00841	Distal Intergenic	9835	PGSC0003DMG400016816	Exopolygalacturonase clone GBGE184	AT4G18180.1	Pectin lyase-like superfamily protein
91	15.2	6	11.67	ST4.03ch01	38057778	38057979	P00842	Distal Intergenic	-3506	PGSC0003DMG400039528	Gene of unknown function	--	--
112	25	4.5	11.67	ST4.03ch01	24910480	24910681	P00843	Distal Intergenic	9122	PGSC0003DMG400043668	Gene of unknown function	--	--
83.5	12.4	6.7	11.64	ST4.03ch11	32629986	32630187	P00844	Distal Intergenic	-9793	PGSC0003DMG400013138	Gene of unknown function	--	--
66	5.7	11.5	11.62	ST4.03ch02	27439902	27440103	P00845	Distal Intergenic	9757	PGSC0003DMG400042077	NB-ARC domain containing protein	--	--
180.2	64.8	2.8	11.59	ST4.03ch10	19128317	19128518	P00846	Distal Intergenic	-5540	PGSC0003DMG400047298	Cullin 1B	AT4G02570.4	cullin 1
79	10.5	7.5	11.59	ST4.03ch04	32481769	32481970	P00847	Distal Intergenic	-6304	PGSC0003DMG400012867	Ubiquitin-protein ligase	AT2G17690.1	F-box family protein with a domain of unknown function (DUF295)
78.4	10.1	7.8	11.59	ST4.03ch07	31870942	31871143	P00848	Promoter (1-2kb)	-1398	PGSC0003DMG400023126	Conserved gene of unknown function	AT2G01050.1	zinc ion binding;nucleic acid binding
85	13.5	6.3	11.56	ST4.03ch01	36727877	36728078	P00849	Distal Intergenic	20080	PGSC0003DMG400041726	Gene of unknown function	--	--
120.4	30.7	3.9	11.52	ST4.03ch12	17065306	17065507	P00850	Distal Intergenic	-11675	PGSC0003DMG400019594	Conserved gene of unknown function	--	--
87.5	14.9	5.9	11.5	ST4.03ch07	20089252	20089453	P00851	Distal Intergenic	49210	PGSC0003DMG400040093	Conserved gene of unknown function	--	--
100.4	20.7	4.8	11.5	ST4.03ch10	25489204	25489405	P00852	Distal Intergenic	16022	PGSC0003DMG400042352	Brca1 interacting protein helicase 1 brip1	AT1G20720.1	RAD3-like DNA-binding helicase protein
71	7.4	9.5	11.5	ST4.03ch11	21160713	21160914	P00853	Distal Intergenic	-61115	PGSC0003DMG400006732	Conserved gene of unknown function	--	--
71	7.8	9.1	11.5	ST4.03ch11	34662993	34663194	P00854	Distal Intergenic	17625	PGSC0003DMG400044866	Gene of unknown function	--	--
116	28.2	4.1	11.49	ST4.03ch10	20953725	20953926	P00855	Distal Intergenic	35022	PGSC0003DMG400041724	Mediator of RNA polymerase II transcription subunit 29	--	--
105	22.4	4.7	11.47	ST4.03ch07	12976967	12977168	P00856	Distal Intergenic	-32724	PGSC0003DMG400013779	NADPH-cytochrome P450 oxidoreductase	AT4G30210.2	P450 reductase 2
112.8	26.7	4.2	11.47	ST4.03ch03	29664226	29664427	P00857	Promoter (2-3kb)	-2785	PGSC0003DMG400037475	Integrase core domain containing protein	--	--
76	9.8	7.8	11.47	ST4.03ch03	11480909	11481110	P00858	Distal Intergenic	17100	PGSC0003DMG400041383	Gene of unknown function	--	--
138.6	40.7	3.4	11.43	ST4.03ch08	47067835	47068036	P00859	Distal Intergenic	24476	PGSC0003DMG400001952	Conserved gene of unknown function	AT1G31720.1	Protein of unknown function (DUF1218)
68	6.4	10.6	11.42	ST4.03ch09	47190201	47190402	P00860	Distal Intergenic	-10057	PGSC0003DMG400001195	Outer envelope membrane protein	AT3G52420.1	outer envelope membrane protein 7
67.8	7	9.7	11.42	ST4.03ch02	44544483	44544684	P00861	Downstream (1-2kb)	2603	PGSC0003DMG400010075	Zinc finger protein	AT3G50410.1	OBF binding protein 1
67.5	6.4	10.6	11.42	ST4.03ch02	11556738	11556939	P00862	Distal Intergenic	-18012	PGSC0003DMG400031337	MTERF	AT2G34620.1	Mitochondrial transcription termination factor family protein
56	2.7	20.7	11.41	ST4.03ch03	27065462	27065663	P00863	Promoter (2-3kb)	-2499	PGSC0003DMG400029867	Amino acid transporter	AT3G28960.1	Transmembrane amino acid transporter family protein
56	2.7	20.7	11.41	ST4.03ch11	6366223	6366424	P00864	Distal Intergenic	5310	PGSC0003DMG400000986	3-oxo-5-alpha-steroid 4-dehydrogenase family protein	AT5G16010.1	3-oxo-5-alpha-steroid 4-dehydrogenase family protein
82.6	12.8	6.4	11.41	ST4.03ch05	16209952	16210153	P00865	Distal Intergenic	-11934	PGSC0003DMG400039259	Gene of unknown function	--	--
82.4	13	6.3	11.41	ST4.03ch12	11252037	11252238	P00866	Distal Intergenic	591	PGSC0003DMG400006466	Gag-pol polyprotein	--	--
195.5	74.5	2.6	11.41	ST4.03ch01	47415680	47415881	P00867	Distal Intergenic	5138	PGSC0003DMG400038151	Gene of unknown function	--	--
92	16.9	5.4	11.4	ST4.03ch08	22436540	22436741	P00868	Distal Intergenic	9024	PGSC0003DMG400042581	Gene of unknown function	--	--
124	32.1	3.9	11.37	ST4.03ch07	17485568	17485769	P00869	Distal Intergenic	-15184	PGSC0003DMG400044210	Gene of unknown function	--	--
72.7	8.9	8.1	11.35	ST4.03ch09	47979855	47980056	P00870	Distal Intergenic	-5737	PGSC0003DMG400019320	Cytochrome P450 hydroxylase	AT3G26300.1	cytochrome P450, family 71, subfamily B, polypeptide 34
61.1	4.6	13.4	11.34	ST4.03ch09	1293480	1293681	P00871	Distal Intergenic	5631	PGSC0003DMG400008966	Gene of unknown function	--	--
85	13.5	6.3	11.34	ST4.03ch10	53283819	53284020	P00872	Distal Intergenic	-15166	PGSC0003DMG400042149	Conserved gene of unknown function	--	--
120	30.8	3.9	11.33	ST4.03ch01	33285056	33285257	P00873	Distal Intergenic	-9289	PGSC0003DMG400014978	Calmodulin-binding transcription activator (Camta), plants	AT5G64220.1	Calmodulin-binding transcription activator protein with CG-1 and Ankyrin domains
118	29.7	4	11.31	ST4.03ch05	48062004	48062205	P00874	Promoter (1-2kb)	-1735	PGSC0003DMG400027131	LIM domain protein WLIM2	AT3G55770.2	GATA type zinc finger transcription factor family protein
98	19.6	5	11.31	ST4.03ch05	16267716	16267917	P00875	Distal Intergenic	16012	PGSC0003DMG400041463	Gene of unknown function	--	--
98	19.9	4.9	11.31	ST4.03ch05	17255242	17255443	P00876	Distal Intergenic	32914	PGSC0003DMG400035894	Gene of unknown function	--	--
97.1	19.3	5	11.31	ST4.03ch09	18219869	18220070	P00877	Distal Intergenic	-16023	PGSC0003DMG400039273	Gene of unknown function	--	--
86.9	14.4	6	11.28	ST4.03ch04	37046774	37046975	P00878	Distal Intergenic	35635	PGSC0003DMG400035456	Gene of unknown function	--	--
105.9	23.8	4.4	11.26	ST4.03ch12	13202044	13202245	P00879	Distal Intergenic	5465	PGSC0003DMG400005369	Conserved gene of unknown function	--	--
105.3	23.9	4.4	11.26	ST4.03ch07	5015738	5015939	P00880	Distal Intergenic	8330	PGSC0003DMG400018013	Anthocyanin acyltransferase	AT3G26040.1	HXXXD-type acyl-transferase family protein
205.5	81.5	2.5	11.25	ST4.03ch05	37503816	37504017	P00881	Distal Intergenic	-7842	PGSC0003DMG400042121	Ubiquitin carboxyl-terminal hydrolase 16	--	--
75	9.8	7.7	11.23	ST4.03ch09	7904544	7904745	P00882	Promoter (<=1kb)	-874	PGSC0003DMG400004449	Selenoprotein T	AT3G47300.1	SELT-like protein precursor
150	48	3.1	11.19	ST4.03ch12	2369472	2369673	P00883	Intron (PGSC0003DMT400020463/PGSC0003DMG400007906, intron 5 of 6)	4769	PGSC0003DMG400007906	Conserved gene of unknown function	AT4G30620.1	Uncharacterised BCR, YbaB family COG0718
81.4	12.4	6.6	11.18	ST4.03ch10	29686415	29686616	P00884	Distal Intergenic	5645	PGSC0003DMG400038304	Gene of unknown function	--	--
66.6	6.3	10.6	11.17	ST4.03ch11	24358430	24358631	P00885	Downstream (1-2kb)	4219	PGSC0003DMG400045953	Gene of unknown function	--	--
120.8	31.8	3.8	11.15	ST4.03ch06	24536649	24536850	P00886	Distal Intergenic	-11234	PGSC0003DMG400047153	Gene of unknown function	--	--
76.9	10.5	7.3	11.12	ST4.03ch10	49052000	49052201	P00887	Distal Intergenic	-6066	PGSC0003DMG400006680	Peroxidase 1	AT5G58400.1	Peroxidase superfamily protein
95	18.7	5.1	11.12	ST4.03ch09	9561288	9561489	P00888	Distal Intergenic	44489	PGSC0003DMG400006261	Conserved gene of unknown function	--	--
64	5.1	12.6	11.11	ST4.03ch04	39239735	39239936	P00889	Distal Intergenic	3176	PGSC0003DMG400009722	Ubiquitin	--	--
83.8	13	6.4	11.11	ST4.03ch09	16099959	16100160	P00890	Distal Intergenic	-24429	PGSC0003DMG400036412	Integrase core domain containing protein	--	--
97	19.3	5	11.09	ST4.03ch10	46214688	46214889	P00891	Distal Intergenic	-7534	PGSC0003DMG400036812	Gene of unknown function	--	--
100.6	21.7	4.6	11.07	ST4.03ch01	21782758	21782959	P00892	Distal Intergenic	-4478	PGSC0003DMG400038817	Integrase core domain containing protein	--	--
106.8	24.7	4.3	11.06	ST4.03ch02	34648594	34648795	P00893	Distal Intergenic	-3602	PGSC0003DMG400034788	SKP1 1	AT1G75950.1	S phase kinase-associated protein 1
79	11.5	6.9	11.03	ST4.03ch11	3675771	3675972	P00894	Intron (PGSC0003DMT400089925/PGSC0003DMG400039496, intron 1 of 1)	3065	PGSC0003DMG400039496	Conserved gene of unknown function	AT4G12560.2	F-box and associated interaction domains-containing protein
79	11.8	6.7	11.03	ST4.03ch08	39252517	39252718	P00895	Distal Intergenic	3580	PGSC0003DMG400039250	Gene of unknown function	--	--
124	33.8	3.7	11.01	ST4.03ch10	31120190	31120391	P00896	Promoter (<=1kb)	84	PGSC0003DMG400026787	Gene of unknown function	--	--
124	33.5	3.7	11.01	ST4.03ch11	21582185	21582386	P00897	Distal Intergenic	-16607	PGSC0003DMG400040612	Conserved gene of unknown function	--	--
69	7.4	9.3	11.01	ST4.03ch04	50350882	50351083	P00898	Distal Intergenic	5470	PGSC0003DMG400007257	Conserved gene of unknown function	AT1G67785.1	--
88	15.2	5.8	11	ST4.03ch03	31424532	31424733	P00899	Downstream (1-2kb)	2756	PGSC0003DMG400039019	Integrase core domain containing protein	--	--
88	15.5	5.7	11	ST4.03ch09	422995	423196	P00900	Distal Intergenic	-3293	PGSC0003DMG400020320	MYB transcription factor	AT5G04110.1	DNA GYRASE B3
87.6	15.2	5.8	11	ST4.03ch08	35141304	35141505	P00901	Distal Intergenic	-29327	PGSC0003DMG400008217	Gene of unknown function	--	--
74	9.5	7.8	10.99	ST4.03ch01	37601046	37601247	P00902	Distal Intergenic	-7215	PGSC0003DMG400015968	Ribosomal protein S6	AT3G17170.1	Translation elongation factor EF1B/ribosomal protein S6 family protein
74	9.5	7.8	10.99	ST4.03ch04	15153253	15153454	P00903	Distal Intergenic	-60099	PGSC0003DMG400035851	Gene of unknown function	--	--
90	16.6	5.4	10.96	ST4.03ch03	11192715	11192916	P00904	Distal Intergenic	-7610	PGSC0003DMG400037986	Integrase core domain containing protein	--	--
90	16.9	5.3	10.96	ST4.03ch10	32933221	32933422	P00905	Distal Intergenic	-27135	PGSC0003DMG400015948	Conserved gene of unknown function	AT5G19875.1	--
81	12.2	6.7	10.95	ST4.03ch04	8558133	8558334	P00906	Distal Intergenic	-10316	PGSC0003DMG400023613	Conserved gene of unknown function	AT5G46330.1	Leucine-rich receptor-like protein kinase family protein
65.3	6.2	10.5	10.92	ST4.03ch12	20830827	20831028	P00907	Promoter (1-2kb)	-1693	PGSC0003DMG400013190	NB-ARC domain containing protein	--	--
94	18.2	5.2	10.9	ST4.03ch11	38449819	38450020	P00908	Distal Intergenic	6892	PGSC0003DMG400042407	Gene of unknown function	--	--
94	18.6	5.1	10.9	ST4.03ch01	50194198	50194399	P00909	Distal Intergenic	-16894	PGSC0003DMG400045022	Late blight resistance protein	--	--
224.3	77	2.9	10.9	ST4.03ch12	48293449	48293650	P00910	Distal Intergenic	-3759	PGSC0003DMG400033612	Ribosomal protein L5	AT2G07725.1	Ribosomal L5P family protein
75.8	10.4	7.3	10.89	ST4.03ch05	32495869	32496070	P00911	Distal Intergenic	17863	PGSC0003DMG400045962	Late blight resistance protein Rpi-blb2	AT5G43470.1	Disease resistance protein (CC-NBS-LRR class) family
83	13.5	6.1	10.88	ST4.03ch10	32484327	32484528	P00912	Distal Intergenic	4968	PGSC0003DMG400040793	Integrase core domain containing protein	--	--
82.9	13.8	6	10.89	ST4.03ch07	23096021	23096222	P00913	Distal Intergenic	82405	PGSC0003DMG400041187	Gene of unknown function	--	--
127	35.5	3.6	10.88	ST4.03ch06	1584178	1584379	P00914	Distal Intergenic	-16578	PGSC0003DMG400025505	NAC domain protein	AT4G28530.1	NAC domain containing protein 74
95.5	19.9	4.8	10.88	ST4.03ch07	7784169	7784370	P00915	Distal Intergenic	-10443	PGSC0003DMG400020698	Gene of unknown function	AT3G12500.1	basic chitinase
70.8	8.9	8	10.87	ST4.03ch12	19546027	19546228	P00916	Distal Intergenic	-27939	PGSC0003DMG400009737	Gene of unknown function	--	--
97.6	20	4.9	10.87	ST4.03ch01	88631924	88632125	P00917	Distal Intergenic	-5280	PGSC0003DMG400018039	PhD-finger protein	AT1G14770.1	RING/FYVE/PHD zinc finger superfamily protein
63	5.4	11.7	10.86	ST4.03ch06	50811094	50811295	P00918	Downstream (1-2kb)	1451	PGSC0003DMG400028777	Salicylic acid-binding protein 2	AT2G23620.1	methyl esterase 1
62.7	5.7	10.9	10.86	ST4.03ch07	32300352	32300553	P00919	Distal Intergenic	-77160	PGSC0003DMG400007583	Gene of unknown function	--	--
101.6	22.3	4.6	10.85	ST4.03ch04	55854541	55854742	P00920	Distal Intergenic	-8215	PGSC0003DMG400011989	LRR receptor-like serine/threonine-protein kinase	AT4G08850.1	Leucine-rich repeat receptor-like protein kinase family protein
57	3.7	15.3	10.83	ST4.03ch02	31684101	31684302	P00921	Promoter (2-3kb)	-2919	PGSC0003DMG400028470	Conserved gene of unknown function	AT5G01070.2	RING/FYVE/PHD zinc finger superfamily protein
56.8	3.4	16.8	10.83	ST4.03ch12	21426397	21426598	P00922	Downstream (2-3kb)	7253	PGSC0003DMG400014944	Electron transfer flavoprotein ubiquinone oxidoreductase	AT2G43400.1	electron-transfer flavoprotein:ubiquinone oxidoreductase
56.7	3.4	16.7	10.83	ST4.03ch07	28061555	28061756	P00923	Promoter (1-2kb)	-1762	PGSC0003DMG400042771	Conserved gene of unknown function	--	--
121	32.8	3.7	10.8	ST4.03ch09	20008332	20008533	P00924	Distal Intergenic	-18721	PGSC0003DMG400039773	Gene of unknown function	--	--
87	15.2	5.7	10.78	ST4.03ch05	8919855	8920056	P00925	Distal Intergenic	-6553	PGSC0003DMG400036464	Gene of unknown function	--	--
87	15.2	5.7	10.78	ST4.03ch10	11499626	11499827	P00926	Distal Intergenic	-50237	PGSC0003DMG400023097	Gene of unknown function	--	--
87	15.5	5.6	10.79	ST4.03ch10	25757973	25758174	P00927	Distal Intergenic	97479	PGSC0003DMG400037496	Gene of unknown function	--	--
206	83.1	2.5	10.78	ST4.03ch04	35279339	35279540	P00928	Distal Intergenic	5588	PGSC0003DMG400030943	NADH-ubiquinone oxidoreductase 49 kDa subunit	ATMG00510.1	NADH dehydrogenase subunit 7
68	7.4	9.1	10.77	ST4.03ch04	36699586	36699787	P00929	Distal Intergenic	32312	PGSC0003DMG400036448	Gene of unknown function	--	--
73	9.1	8	10.75	ST4.03ch10	5190138	5190339	P00930	Distal Intergenic	-4885	PGSC0003DMG400018884	Ccd1	AT2G46600.1	Calcium-binding EF-hand family protein
73	9.1	8	10.76	ST4.03ch10	30659257	30659458	P00931	Distal Intergenic	-49521	PGSC0003DMG400029016	Conserved gene of unknown function	AT5G09570.1	Cox19-like CHCH family protein
189.5	73.1	2.6	10.73	ST4.03ch09	37897063	37897264	P00932	Distal Intergenic	-85308	PGSC0003DMG400042876	Gene of unknown function	--	--
80	12.8	6.2	10.73	ST4.03ch07	13761048	13761249	P00933	Downstream (<1kb)	4007	PGSC0003DMG400044724	Gene of unknown function	--	--
114.4	29.2	3.9	10.72	ST4.03ch05	36730714	36730915	P00934	Distal Intergenic	-10237	PGSC0003DMG400046311	Gene of unknown function	--	--
91	17.9	5.1	10.72	ST4.03ch01	29631986	29632187	P00935	Distal Intergenic	29108	PGSC0003DMG400007702	Gene of unknown function	--	--
91	17.2	5.3	10.72	ST4.03ch03	46386249	46386450	P00936	Distal Intergenic	2491	PGSC0003DMG400000592	Gene of unknown function	--	--
91	17.6	5.2	10.72	ST4.03ch03	29517133	29517334	P00937	Distal Intergenic	32870	PGSC0003DMG400036552	Gene of unknown function	--	--
141.9	44.3	3.2	10.7	ST4.03ch03	7779329	7779530	P00938	Distal Intergenic	-32853	PGSC0003DMG400046344	Gene of unknown function	--	--
65	6.1	10.7	10.68	ST4.03ch03	20678087	20678288	P00939	Distal Intergenic	-43647	PGSC0003DMG400033928	Peptidase S41 family protein	AT3G57680.1	Peptidase S41 family protein
65	6.8	9.6	10.68	ST4.03ch09	18138492	18138693	P00940	Distal Intergenic	-8456	PGSC0003DMG400030020	Leucine-rich repeat resistance protein	--	--
65	6.8	9.6	10.68	ST4.03ch10	31040861	31041062	P00941	Distal Intergenic	8170	PGSC0003DMG400041378	Conserved gene of unknown function	--	--
94	19.5	4.8	10.67	ST4.03ch01	40351624	40351825	P00942	Distal Intergenic	216842	PGSC0003DMG400045544	Gene of unknown function	--	--
82	13.9	5.9	10.66	ST4.03ch06	4018804	4019005	P00943	Distal Intergenic	-14898	PGSC0003DMG400020835	Kinesin heavy chain	AT5G65930.3	kinesin-like calmodulin-binding protein (ZWICHEL)
81.4	13.5	6	10.66	ST4.03ch11	13425263	13425464	P00944	Distal Intergenic	-27062	PGSC0003DMG400023281	Plastid Tic40	AT5G16620.1	hydroxyproline-rich glycoprotein family protein
81.4	13.5	6	10.66	ST4.03ch09	34947609	34947810	P00945	Distal Intergenic	6144	PGSC0003DMG400040920	Integrase core domain containing protein	--	--
97	21	4.6	10.66	ST4.03ch02	2721371	2721572	P00946	Downstream (2-3kb)	6685	PGSC0003DMG400014096	Clathrin assembly protein	AT4G25940.1	ENTH/ANTH/VHS superfamily protein
96.2	20.2	4.8	10.66	ST4.03ch07	34551921	34552122	P00947	Distal Intergenic	15851	PGSC0003DMG400041286	Integrase core domain containing protein	--	--
75	10.8	6.9	10.66	ST4.03ch08	54087812	54088013	P00948	Promoter (1-2kb)	-1924	PGSC0003DMG400036278	Gene of unknown function	--	--
74.3	10.9	6.8	10.66	ST4.03ch01	57790914	57791115	P00949	Distal Intergenic	-4444	PGSC0003DMG400011316	MADS-box protein	AT1G72350.1	MADS-box transcription factor family protein
98.9	21.5	4.6	10.66	ST4.03ch09	40179760	40179961	P00950	Distal Intergenic	62663	PGSC0003DMG400046264	Conserved gene of unknown function	--	--
101	23	4.4	10.65	ST4.03ch06	8874927	8875128	P00951	Distal Intergenic	8841	PGSC0003DMG400020771	Ulp1 protease family, C-terminal catalytic domain containing protein	AT4G15880.1	Cysteine proteinases superfamily protein
70	8.4	8.3	10.64	ST4.03ch06	8232946	8233147	P00952	Promoter (<=1kb)	-913	PGSC0003DMG400045549	Gene of unknown function	--	--
69.4	8.5	8.2	10.64	ST4.03ch11	17042578	17042779	P00953	Intron (PGSC0003DMT400048336/PGSC0003DMG400018781, intron 1 of 1)	411	PGSC0003DMG400018781	Gene of unknown function	--	--
252.9	115.9	2.2	10.63	ST4.03ch04	32098510	32098711	P00954	Distal Intergenic	-6521	PGSC0003DMG400009777	Aminodeoxychorismate synthase/glutamine amidotransferase	AT2G28880.1	para-aminobenzoate (PABA) synthase family protein
62	5.7	10.8	10.61	ST4.03ch01	29861271	29861472	P00955	Distal Intergenic	-12225	PGSC0003DMG400041798	Gene of unknown function	--	--
84	14.9	5.6	10.61	ST4.03ch04	22425843	22426044	P00956	Distal Intergenic	-6578	PGSC0003DMG400037169	Gag-pol protein	--	--
84	14.9	5.6	10.61	ST4.03ch07	37997370	37997571	P00957	Distal Intergenic	-17494	PGSC0003DMG400036745	Gene of unknown function	--	--
241	107.8	2.2	10.6	ST4.03ch12	18630465	18630666	P00958	Promoter (2-3kb)	-2256	PGSC0003DMG400043817	Gag-pol polyprotein	--	--
143	45.3	3.2	10.58	ST4.03ch04	18866082	18866283	P00959	Distal Intergenic	-120550	PGSC0003DMG400046200	Gene of unknown function	--	--
143	45.3	3.2	10.58	ST4.03ch08	51522511	51522712	P00960	Distal Intergenic	-8037	PGSC0003DMG400026268	Conserved gene of unknown function	--	--
58.1	4.5	13.1	10.58	ST4.03ch05	36133421	36133622	P00961	Distal Intergenic	2922	PGSC0003DMG400046550	Disease resistance protein R3a	AT3G14460.1	LRR and NB-ARC domains-containing disease resistance protein
77	11.5	6.7	10.57	ST4.03ch05	27222571	27222772	P00962	Distal Intergenic	2781	PGSC0003DMG400047284	Bifunctional endo-1,4-beta-xylanase xylA	--	--
86	15.9	5.4	10.57	ST4.03ch05	46917719	46917920	P00963	Distal Intergenic	-9036	PGSC0003DMG400030103	Conserved gene of unknown function	AT2G22120.2	RING/FYVE/PHD zinc finger superfamily protein
126.5	36.9	3.4	10.55	ST4.03ch12	48280989	48281190	P00964	Distal Intergenic	-16219	PGSC0003DMG400033612	Ribosomal protein L5	AT2G07725.1	Ribosomal L5P family protein
114	29.4	3.9	10.53	ST4.03ch02	23585156	23585357	P00965	Intron (PGSC0003DMT400065487/PGSC0003DMG400025469, intron 2 of 2)	5092	PGSC0003DMG400025469	Gene of unknown function	--	--
88	16.2	5.4	10.53	ST4.03ch07	47975689	47975890	P00966	Distal Intergenic	-9979	PGSC0003DMG400026176	MYB domain class transcription factor	AT2G31180.1	myb domain protein 14
66.5	7.1	9.4	10.53	ST4.03ch05	22024959	22025160	P00967	Distal Intergenic	21535	PGSC0003DMG400038618	Gag-pol polyprotein	--	--
72	9.5	7.6	10.52	ST4.03ch04	36578298	36578499	P00968	Distal Intergenic	8561	PGSC0003DMG400020916	Fibrillarin homolog	AT5G52470.1	fibrillarin 1
71.5	9.2	7.8	10.52	ST4.03ch08	56876013	56876214	P00969	Distal Intergenic	-14151	PGSC0003DMG400012108	Gene of unknown function	--	--
90	17.9	5	10.51	ST4.03ch10	5133440	5133641	P00970	Distal Intergenic	31033	PGSC0003DMG400005529	Conserved gene of unknown function	AT2G46640.2	--
79	12.2	6.5	10.5	ST4.03ch09	25895518	25895719	P00971	Distal Intergenic	-142120	PGSC0003DMG400015026	Conserved gene of unknown function	AT5G23130.1	Peptidoglycan-binding LysM domain-containing protein
108	26	4.2	10.48	ST4.03ch03	34849772	34849973	P00972	Distal Intergenic	6207	PGSC0003DMG400030265	Glucosyltransferase	AT2G15490.3	UDP-glycosyltransferase 73B4
96	20.3	4.7	10.46	ST4.03ch09	17342273	17342474	P00973	Distal Intergenic	-48872	PGSC0003DMG400031465	Protein kinase atsik	AT3G08760.1	Protein kinase superfamily protein
96	20.6	4.7	10.46	ST4.03ch09	57885496	57885697	P00974	Distal Intergenic	5483	PGSC0003DMG400011583	S-protein homologue	AT3G17080.1	Plant self-incompatibility protein S1 family
136.5	42.4	3.2	10.44	ST4.03ch08	12213859	12214060	P00975	Distal Intergenic	-53309	PGSC0003DMG400001178	Conserved gene of unknown function	AT1G30135.1	jasmonate-zim-domain protein 8
63.8	6.2	10.4	10.44	ST4.03ch08	39127237	39127438	P00976	Distal Intergenic	-4498	PGSC0003DMG400002237	Exostosin family protein	--	--
73.5	11	6.7	10.43	ST4.03ch01	51646701	51646902	P00977	Distal Intergenic	15079	PGSC0003DMG400045448	Gene of unknown function	--	--
119	32.4	3.7	10.42	ST4.03ch03	34828751	34828952	P00978	Distal Intergenic	-3275	PGSC0003DMG400033700	F-box family protein	AT5G24560.1	phloem protein 2-B12
69	8.8	7.9	10.4	ST4.03ch01	13322401	13322602	P00979	Distal Intergenic	-10940	PGSC0003DMG400000874	Conserved gene of unknown function	AT1G14345.1	NAD(P)-linked oxidoreductase superfamily protein
75	9.5	7.9	10.4	ST4.03ch03	48976505	48976706	P00980	Distal Intergenic	7131	PGSC0003DMG400031047	Ornithine decarboxylase	AT3G14390.1	Pyridoxal-dependent decarboxylase family protein
82.7	15	5.5	10.39	ST4.03ch07	24103957	24104158	P00981	Distal Intergenic	-13790	PGSC0003DMG400040428	Integrase core domain containing protein	--	--
216.3	92.4	2.3	10.38	ST4.03ch04	19707793	19707994	P00982	Downstream (1-2kb)	2146	PGSC0003DMG400019919	Membrane protein ycf1	ATCG01130.1	Ycf1 protein
222.2	96.6	2.3	10.38	ST4.03ch07	12848433	12848634	P00983	Distal Intergenic	-13471	PGSC0003DMG400041683	Gene of unknown function	--	--
126	36.8	3.4	10.37	ST4.03ch12	33103206	33103407	P00984	Distal Intergenic	6285	PGSC0003DMG400035129	Gene of unknown function	--	--
61	5.4	11.3	10.37	ST4.03ch05	5079484	5079685	P00985	Distal Intergenic	-9930	PGSC0003DMG400031271	AAA ATPase	AT3G28580.1	P-loop containing nucleoside triphosphate hydrolases superfamily protein
113	29.7	3.8	10.34	ST4.03ch12	20249487	20249688	P00986	Distal Intergenic	-15483	PGSC0003DMG400003421	SDG14 (SET DOMAIN PROTEIN 14); DNA binding / protein binding / zinc ion binding	AT3G61740.1	SET domain protein 14
234.5	34.8	6.7	10.33	ST4.03ch10	59753500	59753701	P00987	Distal Intergenic	28232	PGSC0003DMG400007194	Conserved gene of unknown function	AT1G17140.2	interactor of constitutive active rops 1
58	4.4	13.2	10.32	ST4.03ch01	39796094	39796295	P00988	Distal Intergenic	20174	PGSC0003DMG400044979	Integrase core domain containing protein	--	--
110.7	28.7	3.9	10.32	ST4.03ch02	13209353	13209554	P00989	Distal Intergenic	27114	PGSC0003DMG400021011	Ethylene-responsive nuclear protein	AT4G20880.1	ethylene-responsive nuclear protein / ethylene-regulated nuclear protein (ERT2)
87	16.9	5.1	10.32	ST4.03ch03	55389899	55390100	P00990	Promoter (1-2kb)	-1891	PGSC0003DMG400024684	Gene of unknown function	--	--
86.4	16.8	5.1	10.32	ST4.03ch03	25442368	25442569	P00991	Distal Intergenic	60146	PGSC0003DMG400046799	Gene of unknown function	--	--
55	3.7	14.8	10.31	ST4.03ch04	5406295	5406496	P00992	Distal Intergenic	-5811	PGSC0003DMG400025445	Gene of unknown function	--	--
55	3.4	16.3	10.31	ST4.03ch10	28702537	28702738	P00993	Distal Intergenic	3359	PGSC0003DMG400046118	Gene of unknown function	--	--
218	93.9	2.3	10.31	ST4.03ch09	41277719	41277920	P00994	Distal Intergenic	80061	PGSC0003DMG400041675	Gene of unknown function	--	--
66	7.4	8.9	10.29	ST4.03ch09	42547621	42547822	P00995	Distal Intergenic	7252	PGSC0003DMG400039065	Ulp1 protease family, C-terminal catalytic domain containing protein	--	--
106.2	27	3.9	10.29	ST4.03ch09	44702959	44703160	P00996	Distal Intergenic	-8223	PGSC0003DMG400041638	Gene of unknown function	--	--
78	12.8	6.1	10.28	ST4.03ch01	20899749	20899950	P00997	Distal Intergenic	-9648	PGSC0003DMG400037337	Gene of unknown function	--	--
78	12.5	6.2	10.28	ST4.03ch05	27221415	27221616	P00998	Distal Intergenic	1625	PGSC0003DMG400047284	Bifunctional endo-1,4-beta-xylanase xylA	--	--
77.1	12.5	6.2	10.28	ST4.03ch01	19172847	19173048	P00999	Distal Intergenic	-22594	PGSC0003DMG400035659	Gene of unknown function	--	--
91	18.6	4.9	10.28	ST4.03ch02	48580491	48580692	P01000	Distal Intergenic	17220	PGSC0003DMG400020231	Acetyl-CoA synthetase	AT5G36880.2	acetyl-CoA synthetase
91	18.2	5	10.28	ST4.03ch06	31215683	31215884	P01001	Distal Intergenic	-7759	PGSC0003DMG400036249	Conserved gene of unknown function	--	--
102.7	24.4	4.2	10.26	ST4.03ch04	72203062	72203263	P01002	Distal Intergenic	-33571	PGSC0003DMG403025662	Conserved gene of unknown function	--	--
102.6	24.4	4.2	10.26	ST4.03ch02	2775166	2775367	P01003	Distal Intergenic	-14812	PGSC0003DMG400035069	Conserved gene of unknown function	--	--
97	21.3	4.6	10.25	ST4.03ch01	12462739	12462940	P01004	Distal Intergenic	12550	PGSC0003DMG400045763	Gene of unknown function	--	--
85	13.9	6.1	10.2	ST4.03ch09	34537194	34537395	P01005	Distal Intergenic	22062	PGSC0003DMG400035382	Gene of unknown function	--	--
48	1.7	28.4	10.19	ST4.03ch03	59524128	59524329	P01006	Promoter (2-3kb)	-2358	PGSC0003DMG400005695	Boron transporter	AT1G15460.1	HCO3- transporter family
62.7	6.8	9.3	10.19	ST4.03ch11	1391687	1391888	P01007	Distal Intergenic	1489	PGSC0003DMG401016981	TMV resistance protein N	AT5G36930.2	Disease resistance protein (TIR-NBS-LRR class) family
125	36.2	3.5	10.19	ST4.03ch03	34478953	34479154	P01008	Distal Intergenic	-9157	PGSC0003DMG400013981	Proline transporter 2	AT3G55740.1	proline transporter 2
219.6	95.1	2.3	10.17	ST4.03ch12	48275553	48275754	P01009	Distal Intergenic	-21655	PGSC0003DMG400033612	Ribosomal protein L5	AT2G07725.1	Ribosomal L5P family protein
144	47.3	3	10.16	ST4.03ch10	46056601	46056802	P01010	Distal Intergenic	-17736	PGSC0003DMG400004422	V-type proton ATPase 16 kDa proteolipid subunit	AT2G16510.1	ATPase, F0/V0 complex, subunit C protein
68	8.4	8	10.16	ST4.03ch01	17191962	17192163	P01011	Distal Intergenic	-36538	PGSC0003DMG400039841	Gene of unknown function	--	--
68	8.1	8.4	10.16	ST4.03ch08	45396790	45396991	P01012	Distal Intergenic	-5147	PGSC0003DMG400029571	Threonyl-tRNA synthetase	AT5G26830.1	Threonyl-tRNA synthetase
148.8	50.7	2.9	10.15	ST4.03ch06	18360554	18360755	P01013	Distal Intergenic	-43900	PGSC0003DMG400015846	Clathrin assembly protein	AT2G25430.1	epsin N-terminal homology (ENTH) domain-containing protein / clathrin assembly protein-related
83.6	15.3	5.5	10.14	ST4.03ch10	26871695	26871896	P01014	Distal Intergenic	-24010	PGSC0003DMG400003492	RNA binding protein	AT2G44710.1	RNA-binding (RRM/RBD/RNP motifs) family protein
75	11.8	6.3	10.12	ST4.03ch09	7464342	7464543	P01015	Promoter (2-3kb)	-2835	PGSC0003DMG400023906	Chloroplast lumen common family protein	AT2G37400.1	Tetratricopeptide repeat (TPR)-like superfamily protein
75	11.5	6.5	10.12	ST4.03ch09	18032456	18032657	P01016	Distal Intergenic	9379	PGSC0003DMG400041890	Translation initiation factor if-2	AT1G76810.1	eukaryotic translation initiation factor 2 (eIF-2) family protein
74.6	11.4	6.5	10.12	ST4.03ch04	38674474	38674675	P01017	Distal Intergenic	-14709	PGSC0003DMG400042110	Gene of unknown function	--	--
60	5.7	10.4	10.12	ST4.03ch04	21472213	21472414	P01018	Promoter (1-2kb)	-1298	PGSC0003DMG400040404	Late blight resistance protein	--	--
60	5.1	11.8	10.12	ST4.03ch04	32699063	32699264	P01019	Distal Intergenic	16458	PGSC0003DMG400028995	Kinase family protein	AT1G07870.2	Protein kinase superfamily protein
59.2	5.7	10.3	10.12	ST4.03ch03	17654933	17655134	P01020	Intron (PGSC0003DMT400089012/PGSC0003DMG400038583, intron 1 of 2)	1254	PGSC0003DMG400038583	Conserved gene of unknown function	--	--
86	16.6	5.2	10.11	ST4.03ch02	17752145	17752346	P01021	Promoter (<=1kb)	-62	PGSC0003DMG400038860	Transposon MuDR mudrA	--	--
86	16.6	5.2	10.11	ST4.03ch12	42247510	42247711	P01022	Distal Intergenic	28205	PGSC0003DMG400000648	Gene of unknown function	--	--
104	25.2	4.1	10.07	ST4.03ch12	46837085	46837286	P01023	Distal Intergenic	61441	PGSC0003DMG400034819	Gene of unknown function	--	--
103.8	25.1	4.1	10.07	ST4.03ch04	29990004	29990205	P01024	Distal Intergenic	44763	PGSC0003DMG400038322	Gene of unknown function	--	--
102	24.3	4.2	10.06	ST4.03ch12	17214116	17214317	P01025	Distal Intergenic	40354	PGSC0003DMG400034575	Gene of unknown function	--	--
69.8	9.5	7.4	10.06	ST4.03ch04	28765077	28765278	P01026	Distal Intergenic	-6149	PGSC0003DMG400040193	Conserved gene of unknown function	--	--
77	12.8	6	10.05	ST4.03ch09	21516520	21516721	P01027	Distal Intergenic	-29866	PGSC0003DMG400035953	Gene of unknown function	--	--
92	19.9	4.6	10.05	ST4.03ch07	23228012	23228213	P01028	Distal Intergenic	-17884	PGSC0003DMG400036719	Gene of unknown function	--	--
116.6	32.9	3.5	10.05	ST4.03ch06	18683097	18683298	P01029	Distal Intergenic	-63936	PGSC0003DMG401019948	White-brown-complex ABC transporter family	AT2G01320.3	ABC-2 type transporter family protein
65	7.1	9.2	10.05	ST4.03ch02	13873059	13873260	P01030	Distal Intergenic	-26228	PGSC0003DMG400011806	Nuclear transcription factor Y subunit A-4	AT1G30500.2	nuclear factor Y, subunit A7
65	7.1	9.2	10.05	ST4.03ch04	51311469	51311670	P01031	Promoter (<=1kb)	-809	PGSC0003DMG400036514	Succinate dehydrogenase	AT5G65165.1	succinate dehydrogenase 2-3
65	7.8	8.4	10.05	ST4.03ch12	27850439	27850640	P01032	Distal Intergenic	-3891	PGSC0003DMG400010957	Conserved gene of unknown function	AT4G39670.1	Glycolipid transfer protein (GLTP) family protein
144.9	48.7	3	10.05	ST4.03ch02	23665992	23666193	P01033	Promoter (1-2kb)	-1843	PGSC0003DMG400000767	Short-chain dehydrogenase	AT3G50560.1	NAD(P)-binding Rossmann-fold superfamily protein
155	54.4	2.8	10.05	ST4.03ch07	33180621	33180822	P01034	Distal Intergenic	16078	PGSC0003DMG400003268	Gene of unknown function	--	--
96	21.3	4.5	10.05	ST4.03ch09	20648066	20648267	P01035	Distal Intergenic	-32936	PGSC0003DMG400046467	Integrase core domain containing protein	--	--
187	74.7	2.5	10.04	ST4.03ch09	43308932	43309133	P01036	Distal Intergenic	-4383	PGSC0003DMG400046080	S haplotype-specific F-box protein	AT1G47790.1	F-box and associated interaction domains-containing protein
79	13.2	6	10	ST4.03ch10	13585148	13585349	P01037	Distal Intergenic	-24876	PGSC0003DMG400044830	Conserved gene of unknown function	--	--
78.4	13.8	5.7	10	ST4.03ch10	26244616	26244817	P01038	Distal Intergenic	8292	PGSC0003DMG400039987	Gene of unknown function	--	--
78.3	13.5	5.8	10	ST4.03ch06	28351696	28351897	P01039	Distal Intergenic	60533	PGSC0003DMG400045928	Gene of unknown function	--	--
78.3	13.6	5.8	10	ST4.03ch11	36397339	36397540	P01040	Distal Intergenic	4881	PGSC0003DMG400045530	Integrase core domain containing protein	--	--
62	6.8	9.2	9.95	ST4.03ch06	17087897	17088098	P01041	Distal Intergenic	13614	PGSC0003DMG400031214	Gene of unknown function	--	--
62	6.8	9.2	9.95	ST4.03ch08	24392696	24392897	P01042	Distal Intergenic	-29729	PGSC0003DMG400034844	Ubiquitin carboxyl-terminal hydrolase 16	--	--
120	34.5	3.5	9.93	ST4.03ch06	32714998	32715199	P01043	Promoter (<=1kb)	-574	PGSC0003DMG400042874	Gene of unknown function	--	--
66.9	9	7.5	9.93	ST4.03ch01	10141714	10141915	P01044	Distal Intergenic	5865	PGSC0003DMG400042221	Gene of unknown function	--	--
83	15.2	5.5	9.92	ST4.03ch09	11372996	11373197	P01045	Distal Intergenic	12815	PGSC0003DMG400036760	Salicylic acid-binding protein 2	AT2G23620.1	methyl esterase 1
82.2	15	5.5	9.92	ST4.03ch05	17493432	17493633	P01046	Distal Intergenic	9498	PGSC0003DMG400002250	ATP binding protein	AT5G13290.2	Protein kinase superfamily protein
107	27.7	3.9	9.92	ST4.03ch07	39098665	39098866	P01047	Intron (PGSC0003DMT400085844/PGSC0003DMG400035415, intron 3 of 3)	2486	PGSC0003DMG400035415	Gene of unknown function	--	--
106.4	27.1	3.9	9.92	ST4.03ch03	62287561	62287762	P01048	Distal Intergenic	24814	PGSC0003DMG400009170	Conserved gene of unknown function	--	--
118	33.5	3.5	9.9	ST4.03ch06	24264862	24265063	P01049	Distal Intergenic	77311	PGSC0003DMG400039774	Conserved gene of unknown function	--	--
105	26.7	3.9	9.9	ST4.03ch02	48590646	48590847	P01050	Distal Intergenic	20043	PGSC0003DMG400039694	RNase H family protein	AT5G42905.1	Polynucleotidyl transferase, ribonuclease H-like superfamily protein
104	26.6	3.9	9.9	ST4.03ch03	10643169	10643370	P01051	Downstream (<1kb)	2230	PGSC0003DMG400018774	Cell division protease ftsH	AT3G02450.1	cell division protein ftsH, putative
74	11.5	6.4	9.89	ST4.03ch02	1872099	1872300	P01052	Distal Intergenic	3374	PGSC0003DMG400036757	Gene of unknown function	--	--
73.2	11.1	6.6	9.89	ST4.03ch04	40468222	40468423	P01053	Distal Intergenic	22811	PGSC0003DMG400037174	Gene of unknown function	--	--
84.6	16.4	5.1	9.89	ST4.03ch04	63314244	63314445	P01054	Distal Intergenic	-4224	PGSC0003DMG400027968	Conserved gene of unknown function	AT1G35710.1	Protein kinase family protein with leucine-rich repeat domain
102.7	25.6	4	9.88	ST4.03ch12	14442681	14442882	P01055	Distal Intergenic	16012	PGSC0003DMG400042209	Integrase core domain containing protein	--	--
59	5.4	10.9	9.87	ST4.03ch08	7425113	7425314	P01056	Distal Intergenic	-6518	PGSC0003DMG400046870	Gene of unknown function	--	--
97	23	4.2	9.85	ST4.03ch12	23897589	23897790	P01057	Distal Intergenic	31168	PGSC0003DMG400016755	Gene of unknown function	--	--
114	31.1	3.7	9.83	ST4.03ch07	17271214	17271415	P01058	Promoter (2-3kb)	-2170	PGSC0003DMG400047191	Gag-pol polyprotein	--	--
76	12.2	6.2	9.83	ST4.03ch09	29847171	29847372	P01059	Distal Intergenic	-18844	PGSC0003DMG400035990	Gene of unknown function	--	--
50	2.4	21.1	9.83	ST4.03ch12	5964354	5964555	P01060	Distal Intergenic	6552	PGSC0003DMG400043090	Integrase core domain containing protein	--	--
151.5	53.2	2.8	9.83	ST4.03ch09	41182719	41182920	P01061	Distal Intergenic	-33479	PGSC0003DMG400046263	Gene of unknown function	--	--
69	9.5	7.3	9.83	ST4.03ch12	4759469	4759670	P01062	Distal Intergenic	-34407	PGSC0003DMG400040427	Gene of unknown function	--	--
64	7.8	8.2	9.81	ST4.03ch09	35176625	35176826	P01063	Downstream (<1kb)	950	PGSC0003DMG400038179	Gene of unknown function	--	--
193	79.8	2.4	9.79	ST4.03ch10	36628923	36629124	P01064	Distal Intergenic	36518	PGSC0003DMG400042906	Integrase core domain containing protein	--	--
77.5	13	5.9	9.78	ST4.03ch04	55850080	55850281	P01065	Distal Intergenic	-4745	PGSC0003DMG400045900	Integrase core domain containing protein	--	--
77.3	13.5	5.7	9.78	ST4.03ch01	13375066	13375267	P01066	Promoter (2-3kb)	-2688	PGSC0003DMG400000862	UDP-galactose transporter	AT1G14360.1	UDP-galactose transporter 3
128	39.2	3.3	9.78	ST4.03ch11	29099854	29100055	P01067	Distal Intergenic	-9058	PGSC0003DMG400045598	Conserved gene of unknown function	--	--
80	14.2	5.6	9.74	ST4.03ch04	59792153	59792354	P01068	Promoter (1-2kb)	-1867	PGSC0003DMG400024111	Cak assembly factor	AT4G30820.3	cyclin-dependent kinase-activating kinase assembly factor-related / CDK-activating kinase assembly factor-related
79.4	14.5	5.5	9.74	ST4.03ch03	30290184	30290385	P01069	Distal Intergenic	15594	PGSC0003DMG400044005	Gene of unknown function	--	--
71	10	7.1	9.74	ST4.03ch07	12427582	12427783	P01070	Promoter (1-2kb)	-1014	PGSC0003DMG403013782	Replication factor A	AT2G24490.2	replicon protein A2
106	27	3.9	9.72	ST4.03ch02	35862970	35863171	P01071	Distal Intergenic	72460	PGSC0003DMG400002090	Non-race specific disease resistance protein 1 b	AT3G20600.1	Late embryogenesis abundant (LEA) hydroxyproline-rich glycoprotein family
117	33.1	3.5	9.72	ST4.03ch08	56868634	56868835	P01072	Distal Intergenic	-6772	PGSC0003DMG400012108	Gene of unknown function	--	--
82	15.9	5.2	9.71	ST4.03ch02	5598793	5598994	P01073	Distal Intergenic	-14700	PGSC0003DMG400044102	Gene of unknown function	--	--
82	15.2	5.4	9.71	ST4.03ch11	17708741	17708942	P01074	Distal Intergenic	1737	PGSC0003DMG400026881	SRF-type transcription factor family protein	AT5G39810.1	AGAMOUS-like 98
61	6.4	9.5	9.71	ST4.03ch02	37060860	37061061	P01075	Promoter (1-2kb)	-1523	PGSC0003DMG400019713	Conserved gene of unknown function	AT1G70250.1	receptor serine/threonine kinase, putative
103.8	26.1	4	9.7	ST4.03ch12	24061	24262	P01076	Distal Intergenic	-121957	PGSC0003DMG400015392	50S ribosomal protein L13, chloroplastic	AT1G78630.1	Ribosomal protein L13 family protein
65.8	8.8	7.5	9.69	ST4.03ch06	13164547	13164748	P01077	Distal Intergenic	-3160	PGSC0003DMG400031489	Gene of unknown function	--	--
65.8	8.2	8	9.69	ST4.03ch07	29333351	29333552	P01078	Distal Intergenic	-60642	PGSC0003DMG400016074	Conserved gene of unknown function	--	--
65.5	8.2	7.9	9.69	ST4.03ch10	7198396	7198597	P01079	Distal Intergenic	-115831	PGSC0003DMG400021850	Gene of unknown function	--	--
101.4	25.7	3.9	9.69	ST4.03ch06	44022675	44022876	P01080	Promoter (1-2kb)	-1429	PGSC0003DMG400034531	Leucine-rich repeat receptor kinase PEPR2	AT3G57720.1	Protein kinase superfamily protein
101.1	25	4	9.69	ST4.03ch09	33306014	33306215	P01081	Distal Intergenic	48339	PGSC0003DMG400038248	Gene of unknown function	--	--
100	24.3	4.1	9.67	ST4.03ch05	4572329	4572530	P01082	Distal Intergenic	-22124	PGSC0003DMG400018427	R2r3-myb transcription factor	AT1G69560.1	myb domain protein 105
73	11.2	6.5	9.67	ST4.03ch05	40178880	40179081	P01083	Distal Intergenic	10113	PGSC0003DMG400046117	Gene of unknown function	--	--
72.7	11.3	6.4	9.67	ST4.03ch04	53459614	53459815	P01084	Distal Intergenic	19925	PGSC0003DMG400007645	Gene of unknown function	--	--
97.4	23.4	4.2	9.66	ST4.03ch07	11967309	11967510	P01085	Distal Intergenic	3831	PGSC0003DMG400002420	GNS1/SUR4 membrane protein	AT3G06470.1	GNS1/SUR4 membrane protein family
95.6	22.5	4.2	9.65	ST4.03ch05	20083227	20083428	P01086	Distal Intergenic	27896	PGSC0003DMG400037763	Gene of unknown function	--	--
95.3	23	4.1	9.65	ST4.03ch09	567222	567423	P01087	Downstream (1-2kb)	8963	PGSC0003DMG400020354	Ubiquitin-protein ligase	AT1G13570.1	F-box/RNI-like superfamily protein
95.1	22.9	4.2	9.65	ST4.03ch03	26173362	26173563	P01088	Distal Intergenic	5146	PGSC0003DMG400036838	Gene of unknown function	--	--
89.1	19.1	4.7	9.64	ST4.03ch04	66429945	66430146	P01089	Distal Intergenic	-7454	PGSC0003DMG400004928	S-locus-specific glycoprotein S13	AT4G27290.1	S-locus lectin protein kinase family protein
58	5.4	10.7	9.62	ST4.03ch06	22148957	22149158	P01090	Distal Intergenic	-4568	PGSC0003DMG400041061	Gene of unknown function	--	--
57.9	5.9	9.9	9.62	ST4.03ch10	27827320	27827521	P01091	Distal Intergenic	-31229	PGSC0003DMG400037274	Gene of unknown function	--	--
57.7	5.2	11	9.62	ST4.03ch09	1293423	1293624	P01092	Distal Intergenic	5574	PGSC0003DMG400008966	Gene of unknown function	--	--
75	12.8	5.8	9.61	ST4.03ch02	10600057	10600258	P01093	Distal Intergenic	-45170	PGSC0003DMG400038493	Gene of unknown function	--	--
75	12.5	6	9.61	ST4.03ch03	12518066	12518267	P01094	Distal Intergenic	-7411	PGSC0003DMG400038321	Gene of unknown function	--	--
68	9.8	6.9	9.59	ST4.03ch08	27386175	27386376	P01095	Downstream (1-2kb)	1431	PGSC0003DMG400043841	Gene of unknown function	--	--
68	9.1	7.5	9.59	ST4.03ch12	41273435	41273636	P01096	Distal Intergenic	17233	PGSC0003DMG400042636	Membrane protein	--	--
118	34.1	3.5	9.57	ST4.03ch07	17308291	17308492	P01097	Distal Intergenic	4283	PGSC0003DMG400046075	Gene of unknown function	--	--
117.4	34.4	3.4	9.57	ST4.03ch09	27200246	27200447	P01098	Promoter (<=1kb)	71	PGSC0003DMG400031500	Uncharacterized mitochondrial protein/AtMg00620	ATMG00620.1	--
63	7.4	8.5	9.57	ST4.03ch04	59122659	59122860	P01099	Promoter (2-3kb)	-2885	PGSC0003DMG402000796	Protein kinase	AT2G17700.1	ACT-like protein tyrosine kinase family protein
152	54.4	2.8	9.56	ST4.03ch10	59072869	59073070	P01100	Distal Intergenic	7001	PGSC0003DMG400011426	Leucine-rich repeat	--	--
137	45.6	3	9.56	ST4.03ch01	73811871	73812072	P01101	Distal Intergenic	-5362	PGSC0003DMG400000125	Conserved gene of unknown function	AT3G61870.1	--
51.6	3.5	14.6	9.54	ST4.03ch05	31309023	31309224	P01102	Distal Intergenic	4002	PGSC0003DMG400029101	ATP binding protein	AT3G10200.1	S-adenosyl-L-methionine-dependent methyltransferases superfamily protein
51.2	3.3	15.6	9.54	ST4.03ch10	45735660	45735861	P01103	Distal Intergenic	9901	PGSC0003DMG400046036	Gene of unknown function	--	--
51	3.7	13.7	9.54	ST4.03ch08	22781375	22781576	P01104	Distal Intergenic	10742	PGSC0003DMG400029125	Trafficking protein particle complex subunit	AT5G54750.1	Transport protein particle (TRAPP) component
181.9	73.6	2.5	9.53	ST4.03ch05	32223971	32224172	P01105	Distal Intergenic	-27390	PGSC0003DMG400042230	Integrase core domain containing protein	--	--
181.5	73.3	2.5	9.53	ST4.03ch04	38675924	38676125	P01106	Distal Intergenic	-13259	PGSC0003DMG400042110	Gene of unknown function	--	--
78.9	14.1	5.6	9.52	ST4.03ch06	15877987	15878188	P01107	Distal Intergenic	9593	PGSC0003DMG400033348	Gene of unknown function	--	--
134.8	45	3	9.5	ST4.03ch07	26612803	26613004	P01108	Distal Intergenic	-13131	PGSC0003DMG400037456	Integrase core domain containing protein	--	--
80.2	15.7	5.1	9.49	ST4.03ch07	197784	197985	P01109	Promoter (2-3kb)	-2947	PGSC0003DMG400011833	Receptor protein kinase CLAVATA1	AT5G51350.1	Leucine-rich repeat transmembrane protein kinase family protein
98.1	24.4	4	9.47	ST4.03ch01	27663377	27663578	P01110	Distal Intergenic	-6955	PGSC0003DMG400043766	Gene of unknown function	--	--
121	36.5	3.3	9.47	ST4.03ch04	42117056	42117257	P01111	Distal Intergenic	-32475	PGSC0003DMG400017678	CTD phosphatase	AT5G11860.4	SCP1-like small phosphatase 5
59.7	6.4	9.3	9.46	ST4.03ch05	21694245	21694446	P01112	Distal Intergenic	5850	PGSC0003DMG400041445	Integrase core domain containing protein	--	--
97	23.3	4.2	9.46	ST4.03ch04	52049866	52050067	P01113	Promoter (2-3kb)	-2566	PGSC0003DMG401027913	Btf	AT1G05055.1	general transcription factor II H2
65	8.8	7.4	9.46	ST4.03ch04	48108777	48108978	P01114	Distal Intergenic	6003	PGSC0003DMG400004141	Conserved gene of unknown function	--	--
64.2	8.1	8	9.46	ST4.03ch11	34355012	34355213	P01115	Distal Intergenic	1426	PGSC0003DMG400040605	Integrase core domain containing protein	--	--
85	17.6	4.8	9.45	ST4.03ch10	49965411	49965612	P01116	Distal Intergenic	-4305	PGSC0003DMG400019170	ATP binding protein	AT1G21270.1	wall-associated kinase 2
84.6	17.5	4.8	9.45	ST4.03ch09	17162846	17163047	P01117	Distal Intergenic	-14701	PGSC0003DMG400028008	Chromomethylase	AT1G69770.1	chromomethylase 3
94.6	22.9	4.1	9.45	ST4.03ch06	31124274	31124475	P01118	Distal Intergenic	-9945	PGSC0003DMG400027979	DNA binding protein	AT2G40435.1	--
94.4	22.9	4.1	9.45	ST4.03ch01	9333138	9333339	P01119	Distal Intergenic	38534	PGSC0003DMG400033931	Gene of unknown function	--	--
86.7	18.6	4.7	9.44	ST4.03ch03	41857233	41857434	P01120	Distal Intergenic	60111	PGSC0003DMG400014352	Gene of unknown function	--	--
92.8	21.3	4.3	9.44	ST4.03ch01	19684162	19684363	P01121	Distal Intergenic	20360	PGSC0003DMG400010913	Pyruvate kinase, cytosolic isozyme	AT5G56350.1	Pyruvate kinase family protein
142.9	49.7	2.9	9.44	ST4.03ch10	19793176	19793377	P01122	Distal Intergenic	31487	PGSC0003DMG400016108	Endo-1,3-1,4-beta-d-glucanase	AT3G23600.1	alpha/beta-Hydrolases superfamily protein
89	19.4	4.6	9.44	ST4.03ch06	5549658	5549859	P01123	Distal Intergenic	29679	PGSC0003DMG400008697	NBS-coding resistance gene protein	--	--
88.7	20	4.4	9.44	ST4.03ch06	24268550	24268751	P01124	Distal Intergenic	73623	PGSC0003DMG400039774	Conserved gene of unknown function	--	--
110	30.4	3.6	9.43	ST4.03ch12	50871018	50871219	P01125	Distal Intergenic	-25517	PGSC0003DMG400026460	DNA binding protein	AT1G52150.3	Homeobox-leucine zipper family protein / lipid-binding START domain-containing protein
125.6	39.1	3.2	9.43	ST4.03ch03	12224269	12224470	P01126	Distal Intergenic	8790	PGSC0003DMG400007652	Gene of unknown function	--	--
175	70	2.5	9.42	ST4.03ch12	31020676	31020877	P01127	Promoter (2-3kb)	-2571	PGSC0003DMG400035826	Ubiquitin carboxyl-terminal hydrolase 16	--	--
108	29.7	3.6	9.4	ST4.03ch05	26754803	26755004	P01128	Distal Intergenic	32343	PGSC0003DMG400041991	Gene of unknown function	--	--
107.6	29.7	3.6	9.4	ST4.03ch09	26577924	26578125	P01129	Distal Intergenic	4281	PGSC0003DMG400035940	Gag-pol polyprotein	--	--
74	12.8	5.8	9.39	ST4.03ch12	50790002	50790203	P01130	Distal Intergenic	-7191	PGSC0003DMG400026467	Gene of unknown function	--	--
73	12.9	5.6	9.39	ST4.03ch12	20665443	20665644	P01131	Distal Intergenic	5612	PGSC0003DMG400042448	Gene of unknown function	--	--
140.2	48.7	2.9	9.38	ST4.03ch03	33275637	33275838	P01132	Distal Intergenic	-7984	PGSC0003DMG400021694	UDP-glucuronosyltransferase	AT3G11340.1	UDP-Glycosyltransferase superfamily protein
67	9.8	6.8	9.37	ST4.03ch03	29722966	29723167	P01133	Distal Intergenic	7703	PGSC0003DMG400040460	Integrase core domain containing protein	--	--
67	9.8	6.8	9.37	ST4.03ch09	25574126	25574327	P01134	Distal Intergenic	12893	PGSC0003DMG400039901	Polyprotein	--	--
66.8	9.2	7.3	9.37	ST4.03ch03	5480405	5480606	P01135	Distal Intergenic	12062	PGSC0003DMG402016693	Ubiquitin-protein ligase	AT5G37930.1	Protein with RING/U-box and TRAF-like domains
75.6	13.1	5.8	9.35	ST4.03ch08	16880596	16880797	P01136	Distal Intergenic	-4581	PGSC0003DMG400041424	Gene of unknown function	--	--
62	7.4	8.3	9.33	ST4.03ch07	55612165	55612366	P01137	Distal Intergenic	7053	PGSC0003DMG400047249	Gene of unknown function	--	--
144	50.4	2.9	9.33	ST4.03ch02	16468276	16468477	P01138	Distal Intergenic	34281	PGSC0003DMG400032278	TdcA1-ORF2 protein	--	--
53.7	4.8	11.3	9.32	ST4.03ch04	13450414	13450615	P01139	Distal Intergenic	7075	PGSC0003DMG400035537	GH24370	--	--
50.6	3.7	13.6	9.29	ST4.03ch04	47131460	47131661	P01140	Distal Intergenic	3553	PGSC0003DMG400035443	Gene of unknown function	--	--
69	10.1	6.8	9.29	ST4.03ch03	50158657	50158858	P01141	Distal Intergenic	15224	PGSC0003DMG400015289	Proteinase inhibitor type-2 CEVI57	AT1G72060.1	serine-type endopeptidase inhibitors
69	10.8	6.4	9.29	ST4.03ch04	5364853	5365054	P01142	Promoter (<=1kb)	-790	PGSC0003DMG402025430	Gene of unknown function	AT3G47520.1	malate dehydrogenase
69	10.5	6.6	9.29	ST4.03ch08	57019	57220	P01143	Distal Intergenic	-5661	PGSC0003DMG400012528	Membrane bound O-acyl transferase family protein	AT1G12640.1	MBOAT (membrane bound O-acyl transferase) family protein
147	52.7	2.8	9.29	ST4.03ch05	47940562	47940763	P01144	Intron (PGSC0003DMT400069895/PGSC0003DMG400027179, intron 3 of 9)	2339	PGSC0003DMG400027179	36kDa-peroxisomal membrane protein (PMP36)	AT2G39970.1	Mitochondrial substrate carrier family protein
80	15.2	5.3	9.28	ST4.03ch07	28281144	28281345	P01145	Distal Intergenic	49393	PGSC0003DMG400039719	Gene of unknown function	--	--
95.7	23.5	4.1	9.26	ST4.03ch01	56335067	56335268	P01146	Distal Intergenic	69938	PGSC0003DMG400040104	Gene of unknown function	--	--
91.8	21.6	4.3	9.24	ST4.03ch06	14593652	14593853	P01147	Distal Intergenic	11239	PGSC0003DMG400034705	Gene of unknown function	--	--
86	18.6	4.6	9.24	ST4.03ch03	36086944	36087145	P01148	Distal Intergenic	-25007	PGSC0003DMG400020611	Tetratricopeptide-like helical	AT4G02750.1	Tetratricopeptide repeat (TPR)-like superfamily protein
85.4	18.6	4.6	9.24	ST4.03ch11	13618572	13618773	P01149	Distal Intergenic	-44107	PGSC0003DMG400009272	TIR-NBS disease resistance	AT5G17680.1	disease resistance protein (TIR-NBS-LRR class), putative
64	8.4	7.6	9.22	ST4.03ch10	41742950	41743151	P01150	Distal Intergenic	-39066	PGSC0003DMG400046053	Gene of unknown function	--	--
63.7	8.6	7.5	9.23	ST4.03ch10	23541868	23542069	P01151	Distal Intergenic	28143	PGSC0003DMG400046598	Gene of unknown function	--	--
59	6.8	8.7	9.22	ST4.03ch07	25842027	25842228	P01152	Distal Intergenic	7547	PGSC0003DMG400008430	Gene of unknown function	--	--
58.8	6.6	8.9	9.22	ST4.03ch04	33861682	33861883	P01153	Distal Intergenic	-4291	PGSC0003DMG400036427	Gene of unknown function	--	--
71	11.2	6.4	9.22	ST4.03ch11	19939740	19939941	P01154	Distal Intergenic	11673	PGSC0003DMG400034600	Integrase core domain containing protein	--	--
186	77.4	2.4	9.22	ST4.03ch02	37320275	37320476	P01155	Promoter (<=1kb)	-577	PGSC0003DMG400017727	Carbohydrate transporter	AT1G78130.1	Major facilitator superfamily protein
123	38.9	3.2	9.21	ST4.03ch10	26241808	26242009	P01156	Distal Intergenic	11100	PGSC0003DMG400039987	Gene of unknown function	--	--
122.5	38.7	3.2	9.21	ST4.03ch08	38501599	38501800	P01157	Distal Intergenic	-6344	PGSC0003DMG400004543	Conserved gene of unknown function	AT5G25840.1	Protein of unknown function (DUF1677)
105	28.4	3.7	9.19	ST4.03ch01	38080840	38081041	P01158	Distal Intergenic	19506	PGSC0003DMG400039528	Gene of unknown function	--	--
73	12.8	5.7	9.17	ST4.03ch06	31171715	31171916	P01159	Downstream (<1kb)	1041	PGSC0003DMG400027976	Hypoxia induced protein conserved region containing protein	AT3G05550.1	Hypoxia-responsive family protein
72.8	12.2	6	9.17	ST4.03ch06	13963660	13963861	P01160	Distal Intergenic	-3619	PGSC0003DMG400034599	Gene of unknown function	--	--
121	37.8	3.2	9.17	ST4.03ch07	39434139	39434340	P01161	Intron (PGSC0003DMT400041396/PGSC0003DMG400016040, intron 3 of 4)	3568	PGSC0003DMG400016040	Ubiquinone biosynthesis protein COQ9, mitochondrial	AT1G19140.1	--
232.5	109.3	2.1	9.16	ST4.03ch12	26726865	26727066	P01162	Distal Intergenic	23456	PGSC0003DMG400035322	Gene of unknown function	--	--
102.6	27	3.8	9.16	ST4.03ch07	22344156	22344357	P01163	Promoter (<=1kb)	2	PGSC0003DMG400045026	Gene of unknown function	--	--
102.2	27.6	3.7	9.16	ST4.03ch03	20330635	20330836	P01164	Distal Intergenic	-85956	PGSC0003DMG400012926	Protein kinase	AT5G06940.1	Leucine-rich repeat receptor-like protein kinase family protein
66	9.5	7	9.14	ST4.03ch12	46754750	46754951	P01165	Distal Intergenic	65180	PGSC0003DMG400045937	Gene of unknown function	--	--
126	40.5	3.1	9.13	ST4.03ch05	29315050	29315251	P01166	Distal Intergenic	-22558	PGSC0003DMG400041305	Conserved gene of unknown function	--	--
75	13.2	5.7	9.13	ST4.03ch04	51318296	51318497	P01167	Intron (PGSC0003DMT400053128/PGSC0003DMG400020612, intron 1 of 2)	1224	PGSC0003DMG400020612	Succinate dehydrogenase	AT5G65165.1	succinate dehydrogenase 2-3
75	13.2	5.7	9.13	ST4.03ch11	27789286	27789487	P01168	Distal Intergenic	-3105	PGSC0003DMG400017813	AP2/ERF domain-containing transcription factor	AT1G71450.1	Integrase-type DNA-binding superfamily protein
98.3	25.2	3.9	9.11	ST4.03ch09	43307709	43307910	P01169	Distal Intergenic	-5606	PGSC0003DMG400046080	S haplotype-specific F-box protein	AT1G47790.1	F-box and associated interaction domains-containing protein
61	7.8	7.8	9.1	ST4.03ch11	28190062	28190263	P01170	Distal Intergenic	-9034	PGSC0003DMG400020976	ECP63 protein	AT2G36640.1	embryonic cell protein 63
60.5	7.2	8.4	9.1	ST4.03ch09	56153163	56153364	P01171	Promoter (1-2kb)	-1568	PGSC0003DMG400017238	Desacetoxyvindoline 4-hydroxylase	AT1G06640.3	2-oxoglutarate (2OG) and Fe(II)-dependent oxygenase superfamily protein
77	14.8	5.2	9.1	ST4.03ch04	24323497	24323698	P01172	Distal Intergenic	-6446	PGSC0003DMG400002942	Gene of unknown function	--	--
76.1	15	5.1	9.1	ST4.03ch12	25975711	25975912	P01173	Distal Intergenic	31487	PGSC0003DMG400021934	Conserved gene of unknown function	--	--
53	4.1	13.1	9.07	ST4.03ch03	61863539	61863740	P01174	Distal Intergenic	-4129	PGSC0003DMG400009155	Triacylglycerol lipase	AT3G14360.1	alpha/beta-Hydrolases superfamily protein
53	4.1	13.1	9.07	ST4.03ch04	51080635	51080836	P01175	Distal Intergenic	-16621	PGSC0003DMG400043148	Gene of unknown function	--	--
53	4.4	12.1	9.07	ST4.03ch10	24928240	24928441	P01176	Downstream (1-2kb)	9814	PGSC0003DMG400046925	Integrase core domain containing protein	--	--
53	4.4	12.1	9.07	ST4.03ch12	50030682	50030883	P01177	Downstream (<1kb)	1645	PGSC0003DMG400046783	NB-ARC domain containing protein	--	--
92.5	22.5	4.1	9.06	ST4.03ch02	48592847	48593048	P01178	Distal Intergenic	17842	PGSC0003DMG400039694	RNase H family protein	AT5G42905.1	Polynucleotidyl transferase, ribonuclease H-like superfamily protein
199.4	63.6	3.1	9.05	ST4.03ch01	6233752	6233953	P01179	Distal Intergenic	17701	PGSC0003DMG400008710	Aldehyde oxidase	AT1G04580.1	aldehyde oxidase 4
83	17.9	4.6	9.04	ST4.03ch03	14449559	14449760	P01180	Distal Intergenic	-24356	PGSC0003DMG400035977	Gene of unknown function	--	--
122	38.2	3.2	9.04	ST4.03ch11	35756052	35756253	P01181	Distal Intergenic	-16039	PGSC0003DMG400009452	C2 domain-containing protein	AT5G12300.1	Calcium-dependent lipid-binding (CaLB domain) family protein
121.3	38.6	3.1	9.04	ST4.03ch10	41027505	41027706	P01182	Distal Intergenic	18230	PGSC0003DMG400022015	Gene of unknown function	--	--
115	34.8	3.3	9.04	ST4.03ch12	33152014	33152215	P01183	Distal Intergenic	35254	PGSC0003DMG400042785	Conserved gene of unknown function	--	--
50	3	16.4	9.03	ST4.03ch01	22667808	22668009	P01184	Distal Intergenic	-30993	PGSC0003DMG400036468	Transposon protein, CACTA, En/Spm sub-class	--	--
49.8	3.4	14.8	9.03	ST4.03ch07	26267555	26267756	P01185	Distal Intergenic	7016	PGSC0003DMG400042332	Gene of unknown function	--	--
127	41.6	3.1	9.01	ST4.03ch08	44363733	44363934	P01186	Distal Intergenic	11076	PGSC0003DMG400014763	Gene of unknown function	--	--
70	11.2	6.3	9	ST4.03ch10	31893895	31894096	P01187	Distal Intergenic	9558	PGSC0003DMG400041433	Gene of unknown function	--	--
69.6	11.2	6.2	9	ST4.03ch07	31871014	31871215	P01188	Promoter (1-2kb)	-1326	PGSC0003DMG400023126	Conserved gene of unknown function	AT2G01050.1	zinc ion binding;nucleic acid binding
137	48	2.9	9	ST4.03ch04	27166774	27166975	P01189	Distal Intergenic	-22769	PGSC0003DMG400040504	Gene of unknown function	--	--
104	28.7	3.6	9	ST4.03ch01	27832874	27833075	P01190	Distal Intergenic	11772	PGSC0003DMG400034893	Transposon protein, CACTA, En/Spm sub-class	--	--
157.7	60	2.6	8.99	ST4.03ch08	11294771	11294972	P01191	Distal Intergenic	8642	PGSC0003DMG400042519	Integrase core domain containing protein	--	--
58	6.8	8.6	8.99	ST4.03ch06	35601056	35601257	P01192	Distal Intergenic	-4628	PGSC0003DMG400021600	Gene of unknown function	--	--
101.6	27.3	3.7	8.97	ST4.03ch07	28277315	28277516	P01193	Distal Intergenic	45564	PGSC0003DMG400039719	Gene of unknown function	--	--
72	12.8	5.6	8.95	ST4.03ch09	48867326	48867527	P01194	Distal Intergenic	-19275	PGSC0003DMG400007543	GRAS10	--	--
71.6	12.5	5.7	8.95	ST4.03ch09	18694869	18695070	P01195	Distal Intergenic	11722	PGSC0003DMG400034693	Gene of unknown function	--	--
130	43.9	3	8.95	ST4.03ch10	25599539	25599740	P01196	Distal Intergenic	-5283	PGSC0003DMG400031385	Pectin acetylesterase	AT5G26670.1	Pectinacetylesterase family protein
135	46.3	2.9	8.95	ST4.03ch11	35755171	35755372	P01197	Distal Intergenic	-15158	PGSC0003DMG400009452	C2 domain-containing protein	AT5G12300.1	Calcium-dependent lipid-binding (CaLB domain) family protein
123	39.2	3.1	8.91	ST4.03ch07	38699315	38699516	P01198	Distal Intergenic	-6481	PGSC0003DMG400037983	Gene of unknown function	--	--
73.9	13.2	5.6	8.91	ST4.03ch07	19377724	19377925	P01199	Distal Intergenic	32135	PGSC0003DMG400045575	Gene of unknown function	--	--
65	9.1	7.1	8.91	ST4.03ch02	16755669	16755870	P01200	Distal Intergenic	-9259	PGSC0003DMG400004522	Conserved gene of unknown function	AT1G11655.1	--
65	9.1	7.1	8.91	ST4.03ch10	43321067	43321268	P01201	Distal Intergenic	-5531	PGSC0003DMG400008258	Hydroxyproline-rich Glycoprotein (HRGP)	--	--
64.9	9.4	6.9	8.91	ST4.03ch10	19226674	19226875	P01202	Distal Intergenic	16361	PGSC0003DMG400037476	Conserved gene of unknown function	--	--
45	1.7	26.6	8.91	ST4.03ch07	19971206	19971407	P01203	Distal Intergenic	-133850	PGSC0003DMG400034484	Integrase core domain containing protein	--	--
116	35.1	3.3	8.9	ST4.03ch10	45584314	45584515	P01204	Distal Intergenic	15255	PGSC0003DMG400001289	E8 protein homolog	AT1G06620.1	2-oxoglutarate (2OG) and Fe(II)-dependent oxygenase superfamily protein
96	24.3	3.9	8.9	ST4.03ch01	10010745	10010946	P01205	Distal Intergenic	-29424	PGSC0003DMG400039920	Gene of unknown function	--	--
96	24.7	3.9	8.9	ST4.03ch03	62286328	62286529	P01206	Distal Intergenic	23581	PGSC0003DMG400009170	Conserved gene of unknown function	--	--
96	24.7	3.9	8.9	ST4.03ch04	49858911	49859112	P01207	Distal Intergenic	-9861	PGSC0003DMG400045143	Gag-pol protein	--	--
55	5.7	9.6	8.89	ST4.03ch03	16300078	16300279	P01208	Distal Intergenic	-30659	PGSC0003DMG400044293	Gene of unknown function	--	--
55	5.4	10.2	8.89	ST4.03ch05	24195448	24195649	P01209	Distal Intergenic	-4643	PGSC0003DMG400034411	Gene of unknown function	--	--
55	5.1	10.8	8.89	ST4.03ch05	33773395	33773596	P01210	Promoter (1-2kb)	-1445	PGSC0003DMG400018829	Kinesin heavy chain	AT5G65930.3	kinesin-like calmodulin-binding protein (ZWICHEL)
55	5.4	10.2	8.89	ST4.03ch11	17851239	17851440	P01211	Distal Intergenic	7163	PGSC0003DMG400008421	Conserved gene of unknown function	AT4G10080.1	--
94	23.3	4	8.88	ST4.03ch06	4258720	4258921	P01212	Promoter (1-2kb)	-1102	PGSC0003DMG400037668	Conserved gene of unknown function	--	--
94	24	3.9	8.88	ST4.03ch05	20230692	20230893	P01213	Distal Intergenic	18257	PGSC0003DMG400015908	Gene of unknown function	--	--
60	7.1	8.5	8.86	ST4.03ch03	59963565	59963766	P01214	Distal Intergenic	6433	PGSC0003DMG400002556	Vegetative storage protein	AT4G33170.1	Tetratricopeptide repeat (TPR)-like superfamily protein
59.4	7.8	7.6	8.86	ST4.03ch05	13399251	13399452	P01215	Distal Intergenic	11681	PGSC0003DMG400041851	Zinc finger protein	AT4G26400.2	RING/U-box superfamily protein
59.4	7.6	7.8	8.86	ST4.03ch01	12865557	12865758	P01216	Distal Intergenic	23573	PGSC0003DMG400009613	Uncharacterized plant-specific domain TIGR01589 family protein	AT2G46420.1	Plant protein 1589 of unknown function
91.1	22.1	4.1	8.86	ST4.03ch07	56749995	56750196	P01217	Distal Intergenic	-35972	PGSC0003DMG400022114	Ent-kaurene synthase B, chloroplast	AT1G79460.1	Terpenoid cyclases/Protein prenyltransferases superfamily protein
114	34.6	3.3	8.86	ST4.03ch01	60904291	60904492	P01218	Distal Intergenic	-8826	PGSC0003DMG400032099	Pentatricopeptide repeat-containing protein	AT1G16830.1	Pentatricopeptide repeat (PPR) superfamily protein
80	16.2	4.9	8.85	ST4.03ch04	38822162	38822363	P01219	Distal Intergenic	23142	PGSC0003DMG400041278	Gene of unknown function	--	--
80	16.2	4.9	8.85	ST4.03ch06	7340762	7340963	P01220	Distal Intergenic	-7055	PGSC0003DMG400030055	PEThy;ZPT3-1	AT1G02040.1	C2H2-type zinc finger family protein
80	16.6	4.8	8.85	ST4.03ch07	39170682	39170883	P01221	Distal Intergenic	-11804	PGSC0003DMG400027884	DNA helicase	AT4G35740.2	DEAD/DEAH box RNA helicase family protein
79.6	16.4	4.9	8.85	ST4.03ch03	50164851	50165052	P01222	Distal Intergenic	16253	PGSC0003DMG400035007	Conserved gene of unknown function	--	--
125.6	42	3	8.85	ST4.03ch07	8416953	8417154	P01223	Distal Intergenic	8748	PGSC0003DMG400029956	F-box family protein	AT5G07610.1	F-box family protein
156.9	60.3	2.6	8.84	ST4.03ch12	11735089	11735290	P01224	Distal Intergenic	11820	PGSC0003DMG400020386	Potassium transporter	AT3G02050.1	K+ uptake transporter 3
88	20.3	4.3	8.84	ST4.03ch11	23672400	23672601	P01225	Distal Intergenic	-11982	PGSC0003DMG400041672	Gene of unknown function	--	--
67	10.8	6.2	8.84	ST4.03ch08	50001626	50001827	P01226	Intron (PGSC0003DMT400062265/PGSC0003DMG400024226, intron 5 of 7)	4498	PGSC0003DMG400024226	Ribose-phosphate pyrophosphokinase 2	AT1G32380.1	phosphoribosyl pyrophosphate (PRPP) synthase 2
66	10.1	6.6	8.84	ST4.03ch07	12977160	12977361	P01227	Distal Intergenic	-32531	PGSC0003DMG400013779	NADPH-cytochrome P450 oxidoreductase	AT4G30210.2	P450 reductase 2
85.6	20	4.3	8.84	ST4.03ch10	26299168	26299369	P01228	Distal Intergenic	-42307	PGSC0003DMG400003300	ELMO domain-containing protein	AT3G60260.4	ELMO/CED-12 family protein
84	18.6	4.5	8.83	ST4.03ch06	10648156	10648357	P01229	Distal Intergenic	-7154	PGSC0003DMG400040361	Integrase core domain containing protein	--	--
52	4.7	11	8.82	ST4.03ch01	83228807	83229008	P01230	Exon (PGSC0003DMT400013119/PGSC0003DMG400005125, exon 5 of 5)	3319	PGSC0003DMG400005125	Arf GTPase-activating domain-containing protein	AT1G60860.1	ARF-GAP domain 2
52	4.4	11.8	8.82	ST4.03ch09	4015720	4015921	P01231	Distal Intergenic	-6911	PGSC0003DMG400002686	Conserved gene of unknown function	AT5G04550.1	Protein of unknown function (DUF668)
51.8	4.6	11.2	8.82	ST4.03ch05	44759717	44759918	P01232	Distal Intergenic	-3392	PGSC0003DMG400039877	Conserved gene of unknown function	--	--
51.2	4.6	11.1	8.82	ST4.03ch03	19231122	19231323	P01233	Distal Intergenic	28089	PGSC0003DMG400010379	Gene of unknown function	--	--
102.6	28.4	3.6	8.82	ST4.03ch12	23780672	23780873	P01234	Promoter (<=1kb)	-887	PGSC0003DMG400016754	Gene of unknown function	--	--
144	52.7	2.7	8.81	ST4.03ch08	13645661	13645862	P01235	Distal Intergenic	-3533	PGSC0003DMG400044211	Gene of unknown function	--	--
69	11.5	6	8.78	ST4.03ch01	25835681	25835882	P01236	Distal Intergenic	-27450	PGSC0003DMG400038198	Gene of unknown function	--	--
69	11.5	6	8.78	ST4.03ch06	18455399	18455600	P01237	Distal Intergenic	38857	PGSC0003DMG400029137	RNA-binding protein	AT1G76940.1	RNA-binding (RRM/RBD/RNP motifs) family protein
68.3	11.9	5.7	8.78	ST4.03ch04	14930313	14930514	P01238	Distal Intergenic	-51314	PGSC0003DMG400047147	Integrase core domain containing protein	--	--
49	3	16.1	8.78	ST4.03ch12	14646952	14647153	P01239	Distal Intergenic	43909	PGSC0003DMG400005293	Conserved gene of unknown function	AT5G63040.1	--
48.9	3	16.1	8.78	ST4.03ch11	23628612	23628813	P01240	Distal Intergenic	38034	PGSC0003DMG400015699	Transposon protein, CACTA, En/Spm sub-class	--	--
62	8.4	7.3	8.77	ST4.03ch01	73365734	73365935	P01241	Downstream (2-3kb)	3088	PGSC0003DMG400000218	Non-specific lipid-transfer protein	AT2G15325.1	Bifunctional inhibitor/lipid-transfer protein/seed storage 2S albumin superfamily protein
61.9	8.4	7.3	8.77	ST4.03ch01	54656603	54656804	P01242	Distal Intergenic	6448	PGSC0003DMG400035591	Gene of unknown function	--	--
61.8	8.1	7.7	8.77	ST4.03ch10	42814177	42814378	P01243	Distal Intergenic	874	PGSC0003DMG400006230	Gene of unknown function	--	--
57	6.4	8.9	8.75	ST4.03ch10	21332573	21332774	P01244	Distal Intergenic	2502	PGSC0003DMG400001288	Conserved gene of unknown function	AT2G40390.1	--
108	31.8	3.4	8.74	ST4.03ch03	2186612	2186813	P01245	Distal Intergenic	-7094	PGSC0003DMG400005038	F-box family protein	AT1G61340.1	F-box family protein
202	90.2	2.2	8.74	ST4.03ch06	32687672	32687873	P01246	Distal Intergenic	1406	PGSC0003DMG400013864	Cytochrome c oxidase subunit 2	ATMG00160.1	cytochrome oxidase 2
106	30.1	3.5	8.7	ST4.03ch08	7513692	7513893	P01247	Distal Intergenic	-27884	PGSC0003DMG400043599	CHP-rich zinc finger protein	AT2G44380.1	Cysteine/Histidine-rich C1 domain family protein
73	13.9	5.3	8.7	ST4.03ch08	49259460	49259661	P01248	Distal Intergenic	-7871	PGSC0003DMG400017528	Conserved gene of unknown function	AT4G17790.1	SNARE associated Golgi protein family
72.3	13.1	5.5	8.7	ST4.03ch03	34620170	34620371	P01249	Exon (PGSC0003DMT400089649/PGSC0003DMG400039220, exon 2 of 5)	302	PGSC0003DMG400039220	Gene of unknown function	--	--
113	34.5	3.3	8.68	ST4.03ch09	36515867	36516068	P01250	Distal Intergenic	-8082	PGSC0003DMG400020299	Succinic semialdehyde reductase isofom1	AT3G25530.1	glyoxylate reductase 1
64	9.5	6.8	8.68	ST4.03ch06	13762713	13762914	P01251	Distal Intergenic	18401	PGSC0003DMG400035119	Gene of unknown function	--	--
64	9.8	6.5	8.68	ST4.03ch09	19899153	19899354	P01252	Distal Intergenic	57705	PGSC0003DMG400004046	Conserved gene of unknown function	--	--
63.4	9.8	6.4	8.68	ST4.03ch03	30051988	30052189	P01253	Distal Intergenic	74471	PGSC0003DMG400033932	Cytochrome P450 hydroxylase	AT3G26300.1	cytochrome P450, family 71, subfamily B, polypeptide 34
148	55.4	2.7	8.68	ST4.03ch12	40331460	40331661	P01254	Distal Intergenic	4997	PGSC0003DMG400041505	Microfilarial sheath protein	--	--
75	14.2	5.3	8.67	ST4.03ch01	57697245	57697446	P01255	Distal Intergenic	29147	PGSC0003DMG400011334	Phylloplanin	AT3G16660.1	Pollen Ole e 1 allergen and extensin family protein
75	14.9	5	8.67	ST4.03ch03	885786	885987	P01256	Exon (PGSC0003DMT400093611/PGSC0003DMG400043182, exon 2 of 8)	394	PGSC0003DMG400043182	Ulp1 protease family, C-terminal catalytic domain containing protein	AT4G15880.1	Cysteine proteinases superfamily protein
75	14.2	5.3	8.67	ST4.03ch06	44287871	44288072	P01257	Promoter (1-2kb)	-1175	PGSC0003DMG400026582	SRF-type transcription factor family protein	AT5G39810.1	AGAMOUS-like 98
179.7	35.7	5	8.67	ST4.03ch03	37178290	37178491	P01258	Downstream (<1kb)	482	PGSC0003DMG402008334	Succinate dehydrogenase subunit 3	AT5G09600.1	succinate dehydrogenase 3-1
103.5	29.9	3.5	8.67	ST4.03ch12	37853344	37853545	P01259	Promoter (1-2kb)	-1884	PGSC0003DMG400047113	Gene of unknown function	--	--
76.1	15.4	4.9	8.65	ST4.03ch01	62400379	62400580	P01260	Distal Intergenic	6780	PGSC0003DMG400009003	Conserved gene of unknown function	AT2G25920.1	--
89	21.6	4.1	8.65	ST4.03ch11	44126615	44126816	P01261	Distal Intergenic	-11558	PGSC0003DMG401027371	CC-NBS-LRR protein	AT3G14470.1	NB-ARC domain-containing disease resistance protein
53.7	5.4	10	8.65	ST4.03ch06	13317797	13317998	P01262	Distal Intergenic	52418	PGSC0003DMG400035972	Gene of unknown function	--	--
53.4	6	8.9	8.65	ST4.03ch01	46257270	46257471	P01263	Downstream (1-2kb)	2212	PGSC0003DMG400042170	Integrase core domain containing protein	--	--
87	20.3	4.3	8.64	ST4.03ch01	48123079	48123280	P01264	Distal Intergenic	24439	PGSC0003DMG400038037	Gene of unknown function	--	--
78.7	16.6	4.8	8.64	ST4.03ch09	16778085	16778286	P01265	Promoter (<=1kb)	-703	PGSC0003DMG400001906	Gene of unknown function	AT1G77950.1	AGAMOUS-like 67
85	19.3	4.4	8.64	ST4.03ch05	6855641	6855842	P01266	Distal Intergenic	-3378	PGSC0003DMG400026865	Gene of unknown function	--	--
84.1	19.3	4.4	8.64	ST4.03ch04	55082015	55082216	P01267	Distal Intergenic	-61146	PGSC0003DMG400044541	Gene of unknown function	--	--
84.1	20	4.2	8.64	ST4.03ch09	20044591	20044792	P01268	Distal Intergenic	17488	PGSC0003DMG400039773	Gene of unknown function	--	--
80.4	17.7	4.5	8.63	ST4.03ch05	39305884	39306085	P01269	Distal Intergenic	-37844	PGSC0003DMG400017705	Conserved gene of unknown function	AT3G22270.1	Topoisomerase II-associated protein PAT1
80.4	17.7	4.5	8.63	ST4.03ch09	12054245	12054446	P01270	Distal Intergenic	11782	PGSC0003DMG400045538	'chromo' domain containing protein	--	--
83	18.2	4.5	8.63	ST4.03ch07	13257686	13257887	P01271	Promoter (2-3kb)	-2506	PGSC0003DMG400043142	Transcription factor	AT5G57420.1	indole-3-acetic acid inducible 33
59	7.1	8.3	8.63	ST4.03ch09	36839712	36839913	P01272	Downstream (<1kb)	6289	PGSC0003DMG400035411	Gene of unknown function	--	--
58.7	7.1	8.2	8.63	ST4.03ch12	45327101	45327302	P01273	Distal Intergenic	26066	PGSC0003DMG400045896	Polyprotein protein	--	--
58.6	8	7.4	8.63	ST4.03ch04	6621826	6622027	P01274	Promoter (1-2kb)	-1128	PGSC0003DMG400030185	60S ribosomal protein L35	AT5G02610.1	Ribosomal L29 family protein
66	10.8	6.1	8.62	ST4.03ch01	20743814	20744015	P01275	Distal Intergenic	75683	PGSC0003DMG400042928	Integrase core domain containing protein	--	--
66	10.1	6.5	8.62	ST4.03ch02	10330296	10330497	P01276	Distal Intergenic	-93964	PGSC0003DMG400039050	Gene of unknown function	--	--
41.3	1.7	24.9	8.59	ST4.03ch04	45939606	45939807	P01277	Distal Intergenic	-20308	PGSC0003DMG400010688	Violaxanthin de-epoxidase	AT1G08550.1	non-photochemical quenching 1
50.9	4.6	11	8.57	ST4.03ch04	45575645	45575846	P01278	Distal Intergenic	1923	PGSC0003DMG403023117	Alpha-1,4-glucan-protein synthase [UDP-forming]	AT5G16510.1	Alpha-1,4-glucan-protein synthase family protein
50.9	4.5	11.2	8.57	ST4.03ch10	22476453	22476654	P01279	Distal Intergenic	-52241	PGSC0003DMG400001277	Conserved gene of unknown function	--	--
50.8	4.7	10.7	8.57	ST4.03ch01	13797337	13797538	P01280	Distal Intergenic	6134	PGSC0003DMG400039577	Gene of unknown function	--	--
67.9	11.2	6.1	8.56	ST4.03ch10	28768901	28769102	P01281	Promoter (<=1kb)	-826	PGSC0003DMG400017693	Conserved gene of unknown function	AT5G64160.1	--
67.8	11	6.1	8.56	ST4.03ch09	56120488	56120689	P01282	Distal Intergenic	1557	PGSC0003DMG401017241	Desacetoxyvindoline 4-hydroxylase	AT1G06620.1	2-oxoglutarate (2OG) and Fe(II)-dependent oxygenase superfamily protein
67.3	11.5	5.9	8.56	ST4.03ch02	30459885	30460086	P01283	Distal Intergenic	-9738	PGSC0003DMG400003085	NLI interacting factor (NIF) family protein	AT5G46410.2	SCP1-like small phosphatase 4
60.7	8.2	7.4	8.54	ST4.03ch09	33813621	33813822	P01284	Distal Intergenic	8464	PGSC0003DMG400040159	Gene of unknown function	--	--
60.5	8.3	7.3	8.54	ST4.03ch01	79612068	79612269	P01285	Intron (PGSC0003DMT400034099/PGSC0003DMG400013099, intron 1 of 1)	2610	PGSC0003DMG400013099	Conserved gene of unknown function	AT5G39160.1	RmlC-like cupins superfamily protein
60.3	8.5	7.1	8.54	ST4.03ch02	22714903	22715104	P01286	Distal Intergenic	-21578	PGSC0003DMG400035337	L24 ribosomal protein	AT3G49910.1	Translation protein SH3-like family protein
60.1	8.6	7	8.54	ST4.03ch01	31355495	31355696	P01287	Distal Intergenic	-19130	PGSC0003DMG400036405	Gene of unknown function	--	--
48	3.7	12.9	8.53	ST4.03ch04	22898242	22898443	P01288	Distal Intergenic	8518	PGSC0003DMG400042557	Conserved gene of unknown function	--	--
48	3.4	14.2	8.53	ST4.03ch12	19040663	19040864	P01289	Distal Intergenic	18887	PGSC0003DMG400037829	Gag-pol polyprotein	--	--
47.6	3.1	15.3	8.53	ST4.03ch01	18847138	18847339	P01290	Distal Intergenic	-15241	PGSC0003DMG400035011	Conserved gene of unknown function	--	--
70	12.5	5.6	8.52	ST4.03ch03	2006372	2006573	P01291	Distal Intergenic	-7496	PGSC0003DMG400026857	Splicing factor 3B subunit	AT4G21660.1	proline-rich spliceosome-associated (PSP) family protein
70	12.5	5.6	8.52	ST4.03ch10	16001954	16002155	P01292	Promoter (1-2kb)	-1569	PGSC0003DMG400035549	Gene of unknown function	--	--
70	12.5	5.6	8.52	ST4.03ch11	14424979	14425180	P01293	Distal Intergenic	11813	PGSC0003DMG400042981	Gene of unknown function	--	--
94	24.3	3.9	8.52	ST4.03ch08	18997631	18997832	P01294	Intron (PGSC0003DMT400088731/PGSC0003DMG400038302, intron 2 of 2)	3646	PGSC0003DMG400038302	Integrase core domain containing protein	--	--
55.5	6.5	8.5	8.51	ST4.03ch06	7738405	7738606	P01295	Distal Intergenic	5093	PGSC0003DMG400039500	Integrase core domain containing protein	--	--
55.5	6.9	8.1	8.51	ST4.03ch12	39785954	39786155	P01296	Distal Intergenic	-5460	PGSC0003DMG400002453	Gene of unknown function	--	--
111.6	34	3.3	8.51	ST4.03ch02	21557011	21557212	P01297	Distal Intergenic	-26432	PGSC0003DMG400004498	Xaa-Pro aminopeptidase 2	AT4G36760.1	aminopeptidase P1
92	24	3.8	8.5	ST4.03ch05	40494504	40494705	P01298	Distal Intergenic	-48213	PGSC0003DMG400004508	Fkbp-rapamycin associated protein	AT1G50030.1	target of rapamycin
71.9	13.5	5.3	8.49	ST4.03ch05	33365237	33365438	P01299	Distal Intergenic	23429	PGSC0003DMG400030273	Conserved gene of unknown function	AT2G04790.1	--
71.6	13.2	5.4	8.49	ST4.03ch10	52048474	52048675	P01300	Distal Intergenic	-9935	PGSC0003DMG400038353	Gene of unknown function	--	--
132	46.6	2.8	8.46	ST4.03ch03	34593941	34594142	P01301	Distal Intergenic	8952	PGSC0003DMG400020730	DIV2B protein	AT5G05790.1	Duplicated homeodomain-like superfamily protein
63	9.5	6.7	8.46	ST4.03ch06	26173035	26173236	P01302	Distal Intergenic	-36044	PGSC0003DMG400001220	Gene of unknown function	--	--
63	9.1	6.9	8.46	ST4.03ch09	13541084	13541285	P01303	Distal Intergenic	-3038	PGSC0003DMG400040797	Integrase core domain containing protein	--	--
63	9.1	6.9	8.46	ST4.03ch03	24233754	24233955	P01304	Distal Intergenic	6709	PGSC0003DMG400044656	Retrotransposon protein, Ty1-copia subclass	ATMG00710.1	Polynucleotidyl transferase, ribonuclease H-like superfamily protein
75.9	15.3	4.9	8.45	ST4.03ch01	62400615	62400816	P01305	Distal Intergenic	7016	PGSC0003DMG400009003	Conserved gene of unknown function	AT2G25920.1	--
84	19.3	4.4	8.44	ST4.03ch05	49256359	49256560	P01306	Distal Intergenic	-4573	PGSC0003DMG400015745	Serine hydroxymethyltransferase	AT4G13930.1	serine hydroxymethyltransferase 4
78	16.9	4.6	8.44	ST4.03ch01	27833938	27834139	P01307	Distal Intergenic	10708	PGSC0003DMG400034893	Transposon protein, CACTA, En/Spm sub-class	--	--
78	16.2	4.8	8.44	ST4.03ch03	37321528	37321729	P01308	Downstream (2-3kb)	2409	PGSC0003DMG400041953	Gene of unknown function	--	--
77.9	16.4	4.8	8.44	ST4.03ch12	23068092	23068293	P01309	Distal Intergenic	41060	PGSC0003DMG400034388	Gene of unknown function	--	--
77.9	16.3	4.8	8.44	ST4.03ch04	15165170	15165371	P01310	Distal Intergenic	-72016	PGSC0003DMG400035851	Gene of unknown function	--	--
82	18.9	4.3	8.43	ST4.03ch02	4847355	4847556	P01311	Distal Intergenic	-79359	PGSC0003DMG400043226	Gene of unknown function	--	--
82	18.2	4.5	8.43	ST4.03ch10	5388434	5388635	P01312	Distal Intergenic	-5113	PGSC0003DMG400018881	Wax synthase	AT3G49210.1	O-acyltransferase (WSD1-like) family protein
81.1	18.2	4.4	8.43	ST4.03ch07	8328652	8328853	P01313	Distal Intergenic	-26005	PGSC0003DMG400041758	Ubiquitin-protein ligase	AT3G06240.1	F-box family protein
80	17.6	4.6	8.43	ST4.03ch11	15500988	15501189	P01314	Distal Intergenic	13326	PGSC0003DMG400043159	Gene of unknown function	--	--
80	17.3	4.6	8.43	ST4.03ch09	33388863	33389064	P01315	Distal Intergenic	-16449	PGSC0003DMG400039024	Integrase core domain containing protein	--	--
53	5.4	9.8	8.41	ST4.03ch04	56576480	56576681	P01316	Distal Intergenic	22082	PGSC0003DMG400034922	NB-ARC domain containing protein	--	--
53	5.1	10.5	8.41	ST4.03ch06	42602356	42602557	P01317	Promoter (<=1kb)	-350	PGSC0003DMG400011783	Cembratrienol synthase 2a	AT5G23960.2	terpene synthase 21
53	5.1	10.5	8.41	ST4.03ch08	39132819	39133020	P01318	Promoter (<=1kb)	-338	PGSC0003DMG400042724	ATINT2	AT1G30220.1	inositol transporter 2
58	7.1	8.2	8.4	ST4.03ch05	28666174	28666375	P01319	Distal Intergenic	23047	PGSC0003DMG400041673	Gene of unknown function	--	--
57.6	7.7	7.5	8.4	ST4.03ch08	15980452	15980653	P01320	Distal Intergenic	-13241	PGSC0003DMG400015854	Gene of unknown function	--	--
65	10.5	6.2	8.4	ST4.03ch11	29935302	29935503	P01321	Intron (PGSC0003DMT400087650/PGSC0003DMG400037221, intron 2 of 3)	3791	PGSC0003DMG400037221	Late blight resistance protein	--	--
146	55.4	2.6	8.38	ST4.03ch07	34552152	34552353	P01322	Distal Intergenic	15620	PGSC0003DMG400041286	Integrase core domain containing protein	--	--
67	11.2	6	8.35	ST4.03ch09	44813975	44814176	P01323	Distal Intergenic	-18437	PGSC0003DMG400003422	Conserved gene of unknown function	AT3G24750.1	--
67	11.8	5.7	8.35	ST4.03ch10	21175970	21176171	P01324	Distal Intergenic	21507	PGSC0003DMG400014924	Poly(RC)-binding protein	AT4G26000.1	RNA-binding KH domain-containing protein
66.6	11.6	5.8	8.35	ST4.03ch04	58179786	58179987	P01325	Distal Intergenic	-4197	PGSC0003DMG400024814	Exostosin family protein	AT1G21480.2	Exostosin family protein
92.3	24.3	3.8	8.33	ST4.03ch01	31725487	31725688	P01326	Distal Intergenic	62506	PGSC0003DMG400019076	Conserved gene of unknown function	AT5G06590.1	--
50	4.7	10.6	8.33	ST4.03ch03	10017688	10017889	P01327	Distal Intergenic	-29154	PGSC0003DMG400034337	Integrase core domain containing protein	--	--
152	59.8	2.5	8.33	ST4.03ch05	14848025	14848226	P01328	Distal Intergenic	27323	PGSC0003DMG400041734	Gag-pol protein	--	--
41	1.7	24.3	8.33	ST4.03ch10	29256079	29256280	P01329	Distal Intergenic	-53861	PGSC0003DMG400044913	Gene of unknown function	--	--
60	8.1	7.4	8.31	ST4.03ch03	6333575	6333776	P01330	Distal Intergenic	6298	PGSC0003DMG400017103	Root phototropism protein	AT5G67385.1	Phototropic-responsive NPH3 family protein
60	8.4	7.1	8.31	ST4.03ch09	36770035	36770236	P01331	Distal Intergenic	16621	PGSC0003DMG400039858	Integrase core domain containing protein	--	--
69	12.2	5.7	8.31	ST4.03ch07	5725211	5725412	P01332	Distal Intergenic	-38777	PGSC0003DMG400022994	Set domain protein	AT1G76710.1	SET domain group 26
69	12.8	5.4	8.31	ST4.03ch12	22682585	22682786	P01333	Distal Intergenic	5458	PGSC0003DMG400018825	Pseudouridine synthase	AT2G30320.1	Pseudouridine synthase family protein
69	12.1	5.7	8.31	ST4.03ch01	55501686	55501887	P01334	Distal Intergenic	-4354	PGSC0003DMG400045592	Late blight resistance protein	--	--
69	12.1	5.7	8.31	ST4.03ch12	26706041	26706242	P01335	Distal Intergenic	44280	PGSC0003DMG400035322	Gene of unknown function	--	--
68.9	12.9	5.3	8.31	ST4.03ch05	45627631	45627832	P01336	Distal Intergenic	9221	PGSC0003DMG400006988	KANADI like transcription factor	AT5G16560.1	Homeodomain-like superfamily protein
102	29.1	3.5	8.31	ST4.03ch03	37813503	37813704	P01337	Distal Intergenic	9772	PGSC0003DMG400013173	Extra response regulator	AT5G26594.1	response regulator 24
88.9	23	3.9	8.29	ST4.03ch09	45063324	45063525	P01338	Distal Intergenic	-19593	PGSC0003DMG400034571	Gene of unknown function	--	--
46.4	3.4	13.8	8.28	ST4.03ch08	53969635	53969836	P01339	Exon (PGSC0003DMT400058584/PGSC0003DMG400022758, exon 3 of 3)	4625	PGSC0003DMG400022758	Zinc knuckle family protein	--	--
71	13.5	5.3	8.28	ST4.03ch12	19049488	19049689	P01340	Distal Intergenic	27712	PGSC0003DMG400037829	Gag-pol polyprotein	--	--
70.4	13.8	5.1	8.28	ST4.03ch05	25954328	25954529	P01341	Distal Intergenic	-59540	PGSC0003DMG400028005	Gene of unknown function	--	--
55	6.8	8.1	8.28	ST4.03ch01	51767977	51768178	P01342	Distal Intergenic	28831	PGSC0003DMG400046675	Gene of unknown function	--	--
54.1	6.8	8	8.28	ST4.03ch09	34220842	34221043	P01343	Distal Intergenic	-17053	PGSC0003DMG400038104	Gene of unknown function	--	--
43.4	2.8	15.3	8.27	ST4.03ch10	11805774	11805975	P01344	Distal Intergenic	-3369	PGSC0003DMG400023095	Conserved gene of unknown function	AT2G46980.2	--
73	14.2	5.1	8.26	ST4.03ch02	16701782	16701983	P01345	Distal Intergenic	-4819	PGSC0003DMG400004524	NBS-coding resistance gene analog	AT1G50180.1	NB-ARC domain-containing disease resistance protein
72.9	14.9	4.9	8.26	ST4.03ch07	22790740	22790941	P01346	Distal Intergenic	9806	PGSC0003DMG400035104	Gene of unknown function	--	--
72.9	14.9	4.9	8.26	ST4.03ch04	9754068	9754269	P01347	Promoter (2-3kb)	-2918	PGSC0003DMG400027269	ATPIP5K1	AT1G21980.1	phosphatidylinositol-4-phosphate 5-kinase 1
72.3	14.1	5.1	8.26	ST4.03ch03	35643980	35644181	P01348	Distal Intergenic	-4391	PGSC0003DMG400036986	Gene of unknown function	--	--
141.9	53.8	2.6	8.25	ST4.03ch07	28278197	28278398	P01349	Distal Intergenic	46446	PGSC0003DMG400039719	Gene of unknown function	--	--
75	15.2	4.9	8.24	ST4.03ch08	42578030	42578231	P01350	Distal Intergenic	8541	PGSC0003DMG401014502	Conserved gene of unknown function	AT2G25670.1	--
83	19.9	4.2	8.24	ST4.03ch11	30999616	30999817	P01351	Distal Intergenic	-13657	PGSC0003DMG400022939	Clathrin assembly protein	AT1G03050.1	ENTH/ANTH/VHS superfamily protein
124	42.9	2.9	8.24	ST4.03ch03	22664084	22664285	P01352	Distal Intergenic	12582	PGSC0003DMG400026810	Apple; Protein kinase; EGF-like, subtype 2	AT2G41890.1	curculin-like (mannose-binding) lectin family protein / PAN domain-containing protein
61.3	9.7	6.3	8.24	ST4.03ch07	41102906	41103107	P01353	Distal Intergenic	19540	PGSC0003DMG401013561	Conserved gene of unknown function	AT3G17611.1	RHOMBOID-like protein 14
81	18.6	4.4	8.23	ST4.03ch06	38996760	38996961	P01354	Promoter (2-3kb)	-2010	PGSC0003DMG401030227	Gene of unknown function	--	--
78	17.2	4.5	8.23	ST4.03ch09	38318327	38318528	P01355	Distal Intergenic	-23604	PGSC0003DMG400039589	Integrase core domain containing protein	--	--
213.1	101.1	2.1	8.22	ST4.03ch11	33955300	33955501	P01356	Promoter (<=1kb)	0	PGSC0003DMG400021035	Ribosomal protein S19	--	--
117	38.9	3	8.19	ST4.03ch09	11959661	11959862	P01357	Distal Intergenic	20126	PGSC0003DMG400026611	Conserved gene of unknown function	--	--
234.8	116	2	8.18	ST4.03ch12	16332804	16333005	P01358	Promoter (1-2kb)	-1840	PGSC0003DMG400011829	Glucosyltransferase	AT4G27560.1	UDP-Glycosyltransferase superfamily protein
64	10.5	6.1	8.18	ST4.03ch04	46347939	46348140	P01359	Distal Intergenic	-7987	PGSC0003DMG400004509	Conserved gene of unknown function	AT5G18310.2	--
64	10.8	5.9	8.18	ST4.03ch05	33877512	33877713	P01360	Distal Intergenic	52433	PGSC0003DMG400018834	Transcriptional regulator STERILE APETALA	AT5G35770.1	Transducin/WD40 repeat-like superfamily protein
64	10.1	6.3	8.18	ST4.03ch08	41791758	41791959	P01361	Exon (PGSC0003DMT400076412/PGSC0003DMG400029715, exon 1 of 3)	148	PGSC0003DMG400029715	Transposon MuDR mudrA	--	--
64	10.5	6.1	8.18	ST4.03ch10	23483135	23483336	P01362	Distal Intergenic	15038	PGSC0003DMG400026636	AvrPto-dependent Pto-interacting protein 3	AT2G44830.1	Protein kinase superfamily protein
52	5.7	9.1	8.17	ST4.03ch01	62587402	62587603	P01363	Distal Intergenic	-8931	PGSC0003DMG400009007	PIT1	AT1G02610.1	RING/FYVE/PHD zinc finger superfamily protein
51.8	5.7	9	8.17	ST4.03ch12	46767308	46767509	P01364	Distal Intergenic	77738	PGSC0003DMG400045937	Gene of unknown function	--	--
51.3	5.7	9	8.17	ST4.03ch08	56876141	56876342	P01365	Distal Intergenic	-14279	PGSC0003DMG400012108	Gene of unknown function	--	--
57	7.8	7.3	8.17	ST4.03ch04	14433985	14434186	P01366	Distal Intergenic	1290	PGSC0003DMG400046119	Gene of unknown function	--	--
57	7.8	7.3	8.17	ST4.03ch04	19412471	19412672	P01367	Distal Intergenic	-28087	PGSC0003DMG400035477	Receptor kinase	--	--
57	7.4	7.7	8.17	ST4.03ch04	37813890	37814091	P01368	Distal Intergenic	85501	PGSC0003DMG400035882	Gene of unknown function	--	--
57	7.8	7.3	8.17	ST4.03ch05	14335688	14335889	P01369	Distal Intergenic	-22459	PGSC0003DMG400034307	Histidine kinase 3B	AT1G27320.1	histidine kinase 3
57	7.6	7.5	8.17	ST4.03ch06	22140807	22141008	P01370	Distal Intergenic	-12718	PGSC0003DMG400041061	Gene of unknown function	--	--
57	7.4	7.7	8.17	ST4.03ch12	24906945	24907146	P01371	Distal Intergenic	35304	PGSC0003DMG400041637	Gene of unknown function	--	--
56.4	7.9	7.1	8.17	ST4.03ch08	2558290	2558491	P01372	Promoter (1-2kb)	-1706	PGSC0003DMG400014858	BZIP transcription factor bZIP16	AT5G24800.1	basic leucine zipper 9
109.7	34.5	3.2	8.17	ST4.03ch01	43496023	43496224	P01373	Distal Intergenic	29204	PGSC0003DMG400001213	ATP binding protein	AT2G03480.1	QUASIMODO2 LIKE 2
135	49.7	2.7	8.16	ST4.03ch08	23408365	23408566	P01374	Distal Intergenic	8993	PGSC0003DMG400042747	Gene of unknown function	--	--
142.6	54.4	2.6	8.16	ST4.03ch07	23344894	23345095	P01375	Distal Intergenic	-17463	PGSC0003DMG400039687	Conserved gene of unknown function	--	--
125	43.3	2.9	8.13	ST4.03ch06	24106225	24106426	P01376	Distal Intergenic	11461	PGSC0003DMG400041218	Integrase core domain containing protein	--	--
66	11.8	5.6	8.13	ST4.03ch06	48965262	48965463	P01377	Distal Intergenic	-9225	PGSC0003DMG400004874	Resistance protein PSH-RGH7	AT3G46530.1	NB-ARC domain-containing disease resistance protein
66	11.5	5.7	8.13	ST4.03ch01	69582459	69582660	P01378	Distal Intergenic	6018	PGSC0003DMG400026047	Gene of unknown function	--	--
65.8	11.2	5.9	8.13	ST4.03ch03	28930154	28930355	P01379	Distal Intergenic	909	PGSC0003DMG400035114	Gene of unknown function	--	--
88	23	3.8	8.09	ST4.03ch04	23588701	23588902	P01380	Distal Intergenic	-20656	PGSC0003DMG400044440	Gene of unknown function	--	--
68	12.2	5.6	8.09	ST4.03ch02	44998193	44998394	P01381	Distal Intergenic	2070	PGSC0003DMG400010048	Conserved gene of unknown function	AT3G19660.1	--
68	12.5	5.4	8.09	ST4.03ch05	19599724	19599925	P01382	Distal Intergenic	3317	PGSC0003DMG400037034	Gene of unknown function	--	--
67.8	12.8	5.3	8.09	ST4.03ch05	32998174	32998375	P01383	Distal Intergenic	-5488	PGSC0003DMG400020758	N-acetyltransferase	AT2G04845.1	Acyl-CoA N-acyltransferases (NAT) superfamily protein
67.2	12.3	5.4	8.09	ST4.03ch04	38983594	38983795	P01384	Distal Intergenic	-15547	PGSC0003DMG400041093	Gene of unknown function	--	--
49	4.1	12.1	8.09	ST4.03ch02	42855521	42855722	P01385	Exon (PGSC0003DMT400011539/PGSC0003DMG400004539, exon 2 of 3)	1459	PGSC0003DMG400004539	GI20420	--	--
49	4.1	12.1	8.09	ST4.03ch05	44811060	44811261	P01386	Distal Intergenic	-37904	PGSC0003DMG400047299	Conserved gene of unknown function	--	--
49	4.7	10.4	8.09	ST4.03ch06	56948659	56948860	P01387	Distal Intergenic	-3478	PGSC0003DMG400030431	Beta-tubulin 2	AT5G23860.2	tubulin beta 8
49	4.7	10.3	8.09	ST4.03ch10	50466677	50466878	P01388	Distal Intergenic	18980	PGSC0003DMG400019182	Auxin influx transport protein	AT2G38120.1	Transmembrane amino acid transporter family protein
48.9	4.6	10.6	8.09	ST4.03ch07	13597365	13597566	P01389	Distal Intergenic	6181	PGSC0003DMG400043735	Retrotransposon	--	--
48.4	4.8	10	8.09	ST4.03ch11	23430673	23430874	P01390	Distal Intergenic	10951	PGSC0003DMG400046861	Gene of unknown function	--	--
48	4.2	11.3	8.09	ST4.03ch06	25583395	25583596	P01391	Distal Intergenic	29706	PGSC0003DMG400035295	Polyprotein	--	--
58.6	8.3	7	8.08	ST4.03ch07	24209478	24209679	P01392	Downstream (<1kb)	637	PGSC0003DMG400022098	Integrase, catalytic region; Ribonuclease H	--	--
123	42.6	2.9	8.08	ST4.03ch04	44706040	44706241	P01393	Distal Intergenic	2401	PGSC0003DMG400039840	Conserved gene of unknown function	--	--
86	21.3	4	8.08	ST4.03ch12	20146587	20146788	P01394	Distal Intergenic	-67350	PGSC0003DMG400045000	Gene of unknown function	--	--
69.9	13.5	5.2	8.07	ST4.03ch03	18791384	18791585	P01395	Distal Intergenic	45751	PGSC0003DMG400042828	Gene of unknown function	--	--
69.4	13.2	5.2	8.07	ST4.03ch09	50826573	50826774	P01396	Distal Intergenic	-3585	PGSC0003DMG400003791	NB-ARC domain containing protein	--	--
83	20.8	4	8.06	ST4.03ch10	7132426	7132627	P01397	Distal Intergenic	-49861	PGSC0003DMG400021850	Gene of unknown function	--	--
72	14.2	5.1	8.05	ST4.03ch07	27317874	27318075	P01398	Distal Intergenic	65451	PGSC0003DMG400041591	Gene of unknown function	--	--
72	14.2	5.1	8.05	ST4.03ch10	13752015	13752216	P01399	Promoter (1-2kb)	-1862	PGSC0003DMG400022103	Glucose acyltransferase	AT5G09640.1	serine carboxypeptidase-like 19
72	14.9	4.8	8.05	ST4.03ch12	29356443	29356644	P01400	Downstream (<1kb)	2045	PGSC0003DMG400042024	Integrase core domain containing protein	--	--
81.8	19.8	4.1	8.05	ST4.03ch10	12854963	12855164	P01401	Distal Intergenic	-12483	PGSC0003DMG400018017	Conserved gene of unknown function	AT3G19680.1	Protein of unknown function (DUF1005)
54	6.1	8.9	8.04	ST4.03ch03	26342726	26342927	P01402	Distal Intergenic	3524	PGSC0003DMG400040047	Proteasome family protein	AT5G15610.1	Proteasome component (PCI) domain protein
54	6.1	8.9	8.04	ST4.03ch06	11986175	11986376	P01403	Distal Intergenic	15650	PGSC0003DMG400038917	Gene of unknown function	--	--
54	6.4	8.4	8.04	ST4.03ch10	15728450	15728651	P01404	Distal Intergenic	18867	PGSC0003DMG400017826	Cytochrome P450	AT4G32170.1	cytochrome P450, family 96, subfamily A, polypeptide 2
80	18.6	4.3	8.04	ST4.03ch08	34857443	34857644	P01405	Distal Intergenic	-31999	PGSC0003DMG400008214	Gene of unknown function	--	--
80	18.9	4.2	8.04	ST4.03ch11	25446447	25446648	P01406	Distal Intergenic	22243	PGSC0003DMG400042990	SKP1 1	AT4G34210.1	SKP1-like 11
75.1	16.2	4.6	8.03	ST4.03ch07	28278351	28278552	P01407	Distal Intergenic	46600	PGSC0003DMG400039719	Gene of unknown function	--	--
78	17.2	4.5	8.03	ST4.03ch10	40515338	40515539	P01408	Distal Intergenic	-19531	PGSC0003DMG400045081	Integrase core domain containing protein	--	--
77.4	17.3	4.5	8.03	ST4.03ch10	40837835	40838036	P01409	Distal Intergenic	-30434	PGSC0003DMG400020921	F-box domain-containing protein	AT3G23880.1	F-box and associated interaction domains-containing protein
77.2	17.7	4.4	8.03	ST4.03ch01	28181009	28181210	P01410	Distal Intergenic	-49417	PGSC0003DMG400043941	Conserved gene of unknown function	--	--
46	3.7	12.4	8.03	ST4.03ch04	18268725	18268926	P01411	Downstream (<1kb)	1366	PGSC0003DMG400043954	'chromo' domain containing protein	--	--
45.4	3	14.9	8.03	ST4.03ch06	8196874	8197075	P01412	Distal Intergenic	17618	PGSC0003DMG400041768	Gene of unknown function	--	--
45.3	4	11.3	8.03	ST4.03ch08	20575054	20575255	P01413	Distal Intergenic	2696	PGSC0003DMG400029896	Gcn4-complementing protein	AT1G60860.1	ARF-GAP domain 2
45.2	3	14.9	8.03	ST4.03ch10	54135181	54135382	P01414	Distal Intergenic	5526	PGSC0003DMG400011012	Glutathione-S-transferase	AT3G09270.1	glutathione S-transferase TAU 8
116	38.4	3	8.03	ST4.03ch08	20091577	20091778	P01415	Distal Intergenic	-8896	PGSC0003DMG400043152	Gene of unknown function	--	--
61	9.5	6.4	8.02	ST4.03ch10	2393358	2393559	P01416	Distal Intergenic	-3334	PGSC0003DMG401021263	Peptide N-glycanase	AT3G14920.1	Peptide-N4-(N-acetyl-beta-glucosaminyl)asparagine amidase A protein
60.8	9.8	6.2	8.02	ST4.03ch07	26944680	26944881	P01417	Distal Intergenic	-8013	PGSC0003DMG400040376	Gene of unknown function	--	--
60.7	9.7	6.3	8.02	ST4.03ch08	41579347	41579548	P01418	Distal Intergenic	-15035	PGSC0003DMG400002254	Conserved gene of unknown function	AT1G66235.1	--
60.5	9.7	6.2	8.02	ST4.03ch07	22579651	22579852	P01419	Distal Intergenic	6068	PGSC0003DMG400037989	Integrase core domain containing protein	--	--
60	9.1	6.6	8.02	ST4.03ch12	23273351	23273552	P01420	Distal Intergenic	8220	PGSC0003DMG400018822	Cyclin-dependent kinases regulatory subunit	AT2G27970.1	CDK-subunit 2
93	25	3.7	7.99	ST4.03ch04	19397857	19398058	P01421	Distal Intergenic	31696	PGSC0003DMG400041059	Gene of unknown function	--	--
144.6	56	2.6	7.99	ST4.03ch07	17298603	17298804	P01422	Promoter (<=1kb)	-339	PGSC0003DMG400034526	Gene of unknown function	--	--
63	10.8	5.8	7.96	ST4.03ch09	44520954	44521155	P01423	Promoter (1-2kb)	-1615	PGSC0003DMG400045727	Gene of unknown function	--	--
63	10.1	6.2	7.96	ST4.03ch12	27855679	27855880	P01424	Downstream (1-2kb)	-9131	PGSC0003DMG400010957	Conserved gene of unknown function	AT4G39670.1	Glycolipid transfer protein (GLTP) family protein
62.5	10.8	5.8	7.96	ST4.03ch09	39116444	39116645	P01425	Distal Intergenic	7699	PGSC0003DMG400037827	Conserved gene of unknown function	--	--
62.4	10.8	5.8	7.96	ST4.03ch02	13451411	13451612	P01426	Distal Intergenic	-50975	PGSC0003DMG400042710	Gene of unknown function	--	--
62.3	11	5.7	7.96	ST4.03ch07	12763099	12763300	P01427	Distal Intergenic	19774	PGSC0003DMG400039994	Gene of unknown function	--	--
35.4	0.3	104.7	7.94	ST4.03ch11	11291252	11291453	P01428	Distal Intergenic	31581	PGSC0003DMG400000887	NAC domain protein	AT1G71930.1	vascular related NAC-domain protein 7
56	7.4	7.5	7.94	ST4.03ch08	18501881	18502082	P01429	Distal Intergenic	6826	PGSC0003DMG400038666	Gene of unknown function	--	--
55.8	7.5	7.5	7.94	ST4.03ch09	42639600	42639801	P01430	Distal Intergenic	4798	PGSC0003DMG400045721	Gene of unknown function	--	--
55.3	7.6	7.3	7.94	ST4.03ch07	9853181	9853382	P01431	Distal Intergenic	-26126	PGSC0003DMG401015931	Red protein	AT2G26460.1	RED family protein
50.8	5.7	9	7.93	ST4.03ch01	33236756	33236957	P01432	Distal Intergenic	-36185	PGSC0003DMG400014977	Conserved gene of unknown function	AT3G50150.1	Plant protein of unknown function (DUF247)
50.4	5.5	9.2	7.93	ST4.03ch10	4917650	4917851	P01433	Distal Intergenic	15348	PGSC0003DMG401010822	MYC1	AT4G17880.1	Basic helix-loop-helix (bHLH) DNA-binding family protein
65	11.5	5.7	7.92	ST4.03ch04	49405971	49406172	P01434	Downstream (1-2kb)	1566	PGSC0003DMG400039659	Integrase core domain containing protein	--	--
65	11.5	5.7	7.92	ST4.03ch10	32282719	32282920	P01435	Distal Intergenic	-27176	PGSC0003DMG400007478	DNA repair protein rad9	AT3G05480.1	cell cycle checkpoint control protein family
64.7	11.7	5.5	7.92	ST4.03ch03	7776924	7777125	P01436	Distal Intergenic	-30448	PGSC0003DMG400046344	Gene of unknown function	--	--
64.7	11.7	5.5	7.92	ST4.03ch05	32062312	32062513	P01437	Distal Intergenic	-6442	PGSC0003DMG400041144	Gene of unknown function	--	--
64.5	11.8	5.5	7.92	ST4.03ch10	14005508	14005709	P01438	Distal Intergenic	1038	PGSC0003DMG400003240	XYPPX repeat family protein	--	--
84.8	22	3.9	7.89	ST4.03ch12	49235217	49235418	P01439	Distal Intergenic	-22007	PGSC0003DMG400038471	Gene of unknown function	--	--
66.5	12.1	5.5	7.88	ST4.03ch04	58318147	58318348	P01440	Distal Intergenic	24021	PGSC0003DMG400024809	Auxin response factor 6	AT1G30330.2	auxin response factor 6
109.9	35.1	3.1	7.87	ST4.03ch01	54009637	54009838	P01441	Distal Intergenic	13289	PGSC0003DMG400031469	Gag-pol polyprotein	--	--
82.4	20	4.1	7.87	ST4.03ch06	54435171	54435372	P01442	Promoter (1-2kb)	-1115	PGSC0003DMG400005909	Regulator of gene silencing	AT1G76650.3	calmodulin-like 38
58	8.8	6.6	7.86	ST4.03ch02	15791075	15791276	P01443	Distal Intergenic	-14799	PGSC0003DMG400043415	Gene of unknown function	--	--
81	19.9	4.1	7.85	ST4.03ch07	34599043	34599244	P01444	Distal Intergenic	5037	PGSC0003DMG402013152	Gene of unknown function	--	--
71	14.9	4.8	7.84	ST4.03ch05	14241725	14241926	P01445	Distal Intergenic	3902	PGSC0003DMG400034306	Leafy cotyledon 1	AT5G47670.1	nuclear factor Y, subunit B6
70.8	14.3	4.9	7.84	ST4.03ch11	9493433	9493634	P01446	Distal Intergenic	8470	PGSC0003DMG400044200	Gene of unknown function	--	--
70.2	14.9	4.7	7.84	ST4.03ch04	39355281	39355482	P01447	Distal Intergenic	-37061	PGSC0003DMG400035656	'chromo' domain containing protein	--	--
48	4.7	10.1	7.84	ST4.03ch12	26178429	26178630	P01448	Promoter (<=1kb)	0	PGSC0003DMG400036298	Gene of unknown function	--	--
47.5	4.1	11.7	7.84	ST4.03ch04	36694825	36695026	P01449	Distal Intergenic	37073	PGSC0003DMG400036448	Gene of unknown function	--	--
47.3	4.1	11.6	7.84	ST4.03ch09	32146552	32146753	P01450	Distal Intergenic	1764	PGSC0003DMG400043582	Integrase core domain containing protein	--	--
93.3	26.4	3.5	7.84	ST4.03ch11	13893902	13894103	P01451	Promoter (<=1kb)	-88	PGSC0003DMG400040631	Gene of unknown function	--	--
73	15.5	4.7	7.83	ST4.03ch03	51734209	51734410	P01452	Distal Intergenic	-10975	PGSC0003DMG400005554	Cytochrome P450 71A4	AT3G48290.2	cytochrome P450, family 71, subfamily A, polypeptide 24
136	51.7	2.6	7.82	ST4.03ch12	31961988	31962189	P01453	Distal Intergenic	12169	PGSC0003DMG400026801	Formate dehydrogenase	AT5G14780.1	formate dehydrogenase
161	23.7	6.8	7.82	ST4.03ch05	37461205	37461406	P01454	Distal Intergenic	4259	PGSC0003DMG400006469	Gene of unknown function	--	--
192	88.2	2.2	7.81	ST4.03ch04	41012166	41012367	P01455	Distal Intergenic	11157	PGSC0003DMG400001137	Uncharacterized mitochondrial protein	ATMG01110.1	Mitovirus RNA-dependent RNA polymerase
53	6.4	8.3	7.81	ST4.03ch05	26692678	26692879	P01456	Distal Intergenic	41527	PGSC0003DMG400034904	Gene of unknown function	--	--
53	6.1	8.7	7.81	ST4.03ch10	41297197	41297398	P01457	Downstream (2-3kb)	1171	PGSC0003DMG401023116	Cyclase family protein	AT1G44542.1	Cyclase family protein
52.9	6.1	8.7	7.81	ST4.03ch05	8915056	8915257	P01458	Promoter (1-2kb)	-1754	PGSC0003DMG400036464	Gene of unknown function	--	--
92	25.7	3.6	7.81	ST4.03ch10	20156348	20156549	P01459	Distal Intergenic	-9772	PGSC0003DMG400006505	Conserved gene of unknown function	--	--
91.8	26	3.5	7.81	ST4.03ch09	43748555	43748756	P01460	Distal Intergenic	-26658	PGSC0003DMG400017665	DNA binding protein	AT3G24880.1	Helicase/SANT-associated, DNA binding protein
59.7	9.6	6.2	7.79	ST4.03ch01	38710874	38711075	P01461	Distal Intergenic	-52952	PGSC0003DMG400041364	Gag-pol protein	--	--
44.9	3.7	12.1	7.78	ST4.03ch09	56577919	56578120	P01462	Distal Intergenic	-4264	PGSC0003DMG400017216	COP1-interacting protein 7	AT5G43310.2	COP1-interacting protein-related
44.6	3.1	14.5	7.78	ST4.03ch12	32501051	32501252	P01463	Distal Intergenic	-19321	PGSC0003DMG400003393	DNA double-strand break repair rad50 ATPase	AT3G05270.1	Plant protein of unknown function (DUF869)
44.3	3.1	14.3	7.78	ST4.03ch01	23573336	23573537	P01464	Distal Intergenic	-45618	PGSC0003DMG400036395	Gene of unknown function	--	--
174	76.7	2.3	7.77	ST4.03ch11	17250357	17250558	P01465	Distal Intergenic	19999	PGSC0003DMG400043586	Gene of unknown function	--	--
42	2.7	15.5	7.76	ST4.03ch04	39347823	39348024	P01466	Distal Intergenic	-29603	PGSC0003DMG400035656	'chromo' domain containing protein	--	--
42	2.7	15.5	7.76	ST4.03ch09	50626228	50626429	P01467	Distal Intergenic	-12076	PGSC0003DMG400041634	Conserved gene of unknown function	--	--
42	2.4	17.8	7.76	ST4.03ch10	13817951	13818152	P01468	Distal Intergenic	64024	PGSC0003DMG400022103	Glucose acyltransferase	AT5G09640.1	serine carboxypeptidase-like 19
42	2.7	15.5	7.76	ST4.03ch11	11357048	11357249	P01469	Distal Intergenic	-10290	PGSC0003DMG400042279	Gene of unknown function	--	--
192.1	89.2	2.2	7.76	ST4.03ch07	23614602	23614803	P01470	Distal Intergenic	18554	PGSC0003DMG400044933	Gene of unknown function	--	--
62	10.8	5.7	7.74	ST4.03ch04	64631522	64631723	P01471	Distal Intergenic	-11956	PGSC0003DMG400012903	Kinase family protein	AT1G28390.1	Protein kinase superfamily protein
61.7	10.4	5.9	7.74	ST4.03ch04	56723840	56724041	P01472	Distal Intergenic	-10101	PGSC0003DMG400036430	Gene of unknown function	--	--
61.5	10.2	6	7.74	ST4.03ch04	38981630	38981831	P01473	Distal Intergenic	-13583	PGSC0003DMG400041093	Gene of unknown function	--	--
31	0	9999.9	7.73	ST4.03ch08	35898448	35898649	P01474	Distal Intergenic	-8383	PGSC0003DMG400029936	Gene of unknown function	--	--
55	7.1	7.7	7.71	ST4.03ch06	16442822	16443023	P01475	Downstream (<1kb)	1957	PGSC0003DMG400035479	Gene of unknown function	--	--
55	7.4	7.4	7.71	ST4.03ch08	51095529	51095730	P01476	Intron (PGSC0003DMT400067505/PGSC0003DMG400026248, intron 4 of 4)	1794	PGSC0003DMG400026248	GATA transcription factor	AT5G47140.1	GATA transcription factor 27
55	7.8	7.1	7.71	ST4.03ch09	35954571	35954772	P01477	Distal Intergenic	-45013	PGSC0003DMG401020301	Auxilin	AT4G12780.1	Chaperone DnaJ-domain superfamily protein
54.3	7.8	7	7.71	ST4.03ch03	2042801	2043002	P01478	Distal Intergenic	-8424	PGSC0003DMG400026859	Tsr2248 protein	AT2G01755.1	--
54.2	7.3	7.4	7.71	ST4.03ch09	56288614	56288815	P01479	Distal Intergenic	5516	PGSC0003DMG400043938	Conserved gene of unknown function	AT5G43390.1	Uncharacterised conserved protein UCP015417, vWA
54	7.6	7.1	7.71	ST4.03ch09	33189247	33189448	P01480	Distal Intergenic	22818	PGSC0003DMG400039828	Gene of unknown function	--	--
108.3	35.9	3	7.71	ST4.03ch06	6321627	6321828	P01481	Distal Intergenic	54154	PGSC0003DMG400014116	2-oxoglutarate-dependent dioxygenase	AT1G55290.1	2-oxoglutarate (2OG) and Fe(II)-dependent oxygenase superfamily protein
64	11.2	5.7	7.7	ST4.03ch03	52644861	52645062	P01482	Distal Intergenic	-5637	PGSC0003DMG400018158	Conserved gene of unknown function	AT3G48200.1	--
64	11.5	5.6	7.7	ST4.03ch08	22781437	22781638	P01483	Distal Intergenic	10804	PGSC0003DMG400029125	Trafficking protein particle complex subunit	AT5G54750.1	Transport protein particle (TRAPP) component
63.9	11.9	5.3	7.7	ST4.03ch03	41189106	41189307	P01484	Promoter (2-3kb)	-2380	PGSC0003DMG400007562	SBT2 protein	AT5G51750.1	subtilase 1.3
63.8	11.7	5.4	7.7	ST4.03ch10	39167935	39168136	P01485	Distal Intergenic	-15374	PGSC0003DMG400007733	HD domain class transcription factor	AT4G00730.1	Homeobox-leucine zipper family protein / lipid-binding START domain-containing protein
63.5	11.5	5.5	7.7	ST4.03ch04	22998499	22998700	P01486	Distal Intergenic	-22886	PGSC0003DMG400024005	Gene of unknown function	--	--
119	41.2	2.9	7.7	ST4.03ch06	51259844	51260045	P01487	Distal Intergenic	-3859	PGSC0003DMG400004067	Glycerophosphoryl diester phosphodiesterase	AT1G74210.1	PLC-like phosphodiesterases superfamily protein
95	27	3.5	7.7	ST4.03ch11	37891966	37892167	P01488	Distal Intergenic	-7160	PGSC0003DMG400007351	Multidrug resistance protein ABC transporter family	AT3G59140.1	multidrug resistance-associated protein 14
50	5.1	9.9	7.7	ST4.03ch02	35096283	35096484	P01489	Downstream (<1kb)	2620	PGSC0003DMG400022349	Pentatricopeptide repeat-containing protein	AT1G11290.1	Pentatricopeptide repeat (PPR) superfamily protein
50	5.4	9.2	7.7	ST4.03ch10	22666019	22666220	P01490	Distal Intergenic	-14898	PGSC0003DMG400045821	Gene of unknown function	--	--
50	5.4	9.2	7.7	ST4.03ch08	39557127	39557328	P01491	Distal Intergenic	-7425	PGSC0003DMG400009598	Phospholipase D	AT3G15730.1	phospholipase D alpha 1
49.9	5.8	8.7	7.7	ST4.03ch12	28587730	28587931	P01492	Distal Intergenic	12651	PGSC0003DMG400047063	Gene of unknown function	--	--
49.8	5.2	9.5	7.7	ST4.03ch07	22905686	22905887	P01493	Distal Intergenic	9703	PGSC0003DMG400047194	Gene of unknown function	--	--
49.6	5.5	9.1	7.7	ST4.03ch01	32202875	32203076	P01494	Distal Intergenic	3570	PGSC0003DMG400008732	Protein F1K23.6-	AT1G28760.1	Uncharacterized conserved protein (DUF2215)
149.9	50	3	7.69	ST4.03ch12	26725556	26725757	P01495	Distal Intergenic	24765	PGSC0003DMG400035322	Gene of unknown function	--	--
82	20.3	4	7.68	ST4.03ch11	23131480	23131681	P01496	Distal Intergenic	-19801	PGSC0003DMG400043096	Integrase core domain containing protein	--	--
81.5	21	3.9	7.68	ST4.03ch09	8854300	8854501	P01497	Distal Intergenic	-6609	PGSC0003DMG400011789	Gene of unknown function	--	--
66	12.5	5.3	7.67	ST4.03ch10	36476715	36476916	P01498	Distal Intergenic	-6108	PGSC0003DMG400010515	Conserved gene of unknown function	--	--
65.9	12.4	5.3	7.68	ST4.03ch09	1513861	1514062	P01499	Distal Intergenic	-11509	PGSC0003DMG400008822	Kinase	AT2G37710.1	receptor lectin kinase
65.3	12.6	5.2	7.68	ST4.03ch12	17921870	17922071	P01500	Distal Intergenic	-16884	PGSC0003DMG400039704	Polyprotein protein	--	--
65.1	12.9	5	7.68	ST4.03ch04	37046680	37046881	P01501	Distal Intergenic	35541	PGSC0003DMG400035456	Gene of unknown function	--	--
182	82.1	2.2	7.66	ST4.03ch10	53399011	53399212	P01502	Downstream (2-3kb)	4853	PGSC0003DMG400046211	Xylem serine proteinase 1	AT5G67360.1	Subtilase family protein
121.9	43.3	2.8	7.66	ST4.03ch06	24512804	24513005	P01503	Distal Intergenic	-4497	PGSC0003DMG400016059	Gene of unknown function	--	--
68	13.8	4.9	7.65	ST4.03ch04	6943937	6944138	P01504	Distal Intergenic	-5279	PGSC0003DMG400047103	DNA binding protein	AT5G59830.1	--
68	13.2	5.2	7.65	ST4.03ch12	17627008	17627209	P01505	Distal Intergenic	18502	PGSC0003DMG400017008	Gene of unknown function	--	--
78	18.2	4.3	7.65	ST4.03ch01	28903792	28903993	P01506	Downstream (2-3kb)	2660	PGSC0003DMG400040370	Gene of unknown function	--	--
78	18.2	4.3	7.65	ST4.03ch02	10245512	10245713	P01507	Distal Intergenic	-9180	PGSC0003DMG400039050	Gene of unknown function	--	--
78	18.6	4.2	7.65	ST4.03ch08	56870328	56870529	P01508	Distal Intergenic	-8466	PGSC0003DMG400012108	Gene of unknown function	--	--
77.7	18.8	4.1	7.65	ST4.03ch05	39824845	39825046	P01509	Downstream (2-3kb)	4618	PGSC0003DMG400030192	Conserved gene of unknown function	--	--
116.4	40.5	2.9	7.65	ST4.03ch01	21072645	21072846	P01510	Promoter (<=1kb)	-738	PGSC0003DMG400043161	Gene of unknown function	--	--
70	14.2	4.9	7.64	ST4.03ch07	14152091	14152292	P01511	Distal Intergenic	-11384	PGSC0003DMG400015960	Photosystem I P700 chlorophyll a apoprotein A1	ATCG00350.1	Photosystem I, PsaA/PsaB protein
69.9	15	4.7	7.64	ST4.03ch05	31552335	31552536	P01512	Distal Intergenic	-81708	PGSC0003DMG400040669	Gene of unknown function	--	--
69.6	14.7	4.7	7.64	ST4.03ch07	42337685	42337886	P01513	Distal Intergenic	17314	PGSC0003DMG400043227	Acyltransferase	AT3G26040.1	HXXXD-type acyl-transferase family protein
69.3	14.8	4.7	7.64	ST4.03ch01	61986172	61986373	P01514	Distal Intergenic	6350	PGSC0003DMG400041513	Gene of unknown function	--	--
76	17.9	4.2	7.64	ST4.03ch04	5713658	5713859	P01515	Distal Intergenic	5303	PGSC0003DMG400023273	HJTR2GH1 protein	AT3G46530.1	NB-ARC domain-containing disease resistance protein
76	17.6	4.3	7.64	ST4.03ch04	45516999	45517200	P01516	Distal Intergenic	-8798	PGSC0003DMG400023119	CYP92B3	AT5G25180.1	cytochrome P450, family 71, subfamily B, polypeptide 14
76	17.6	4.3	7.64	ST4.03ch09	21660771	21660972	P01517	Distal Intergenic	47709	PGSC0003DMG400038594	Gene of unknown function	--	--
75.7	17.5	4.3	7.64	ST4.03ch02	27346815	27347016	P01518	Distal Intergenic	-6220	PGSC0003DMG400010434	Gene of unknown function	AT5G63260.1	Zinc finger C-x8-C-x5-C-x3-H type family protein
75.3	17.4	4.3	7.64	ST4.03ch01	56335491	56335692	P01519	Distal Intergenic	70362	PGSC0003DMG400040104	Gene of unknown function	--	--
75.3	17.9	4.2	7.64	ST4.03ch09	38427948	38428149	P01520	Distal Intergenic	-45783	PGSC0003DMG400037748	Integrase core domain containing protein	--	--
56.2	8.6	6.5	7.64	ST4.03ch02	18484948	18485149	P01521	Distal Intergenic	578	PGSC0003DMG400003460	Gene of unknown function	--	--
72	15.2	4.7	7.64	ST4.03ch03	25777530	25777731	P01522	Distal Intergenic	-15223	PGSC0003DMG400036113	Gene of unknown function	--	--
71.5	15.2	4.7	7.64	ST4.03ch05	14353511	14353712	P01523	Distal Intergenic	-4636	PGSC0003DMG400034307	Histidine kinase 3B	AT1G27320.1	histidine kinase 3
169.2	74.1	2.3	7.64	ST4.03ch08	34229772	34229973	P01524	Distal Intergenic	-4891	PGSC0003DMG400021743	Conserved gene of unknown function	AT5G48050.1	--
74	16.2	4.6	7.64	ST4.03ch10	31716736	31716937	P01525	Distal Intergenic	3957	PGSC0003DMG400002286	Gene of unknown function	--	--
74	16.2	4.6	7.64	ST4.03ch11	23125937	23126138	P01526	Distal Intergenic	-14258	PGSC0003DMG400043096	Integrase core domain containing protein	--	--
73.2	16	4.6	7.64	ST4.03ch09	16100317	16100518	P01527	Distal Intergenic	-24787	PGSC0003DMG400036412	Integrase core domain containing protein	--	--
34.6	0.5	71.8	7.63	ST4.03ch07	3338188	3338389	P01528	Intron (PGSC0003DMT400078855/PGSC0003DMG400030689, intron 5 of 7)	4315	PGSC0003DMG400030689	Protein OS-9	AT5G35080.1	--
125	45.6	2.7	7.62	ST4.03ch02	22875418	22875619	P01529	Distal Intergenic	-5364	PGSC0003DMG400035192	Gene of unknown function	--	--
47	4.7	9.9	7.61	ST4.03ch10	50379318	50379519	P01530	Distal Intergenic	54937	PGSC0003DMG400019126	Lactosylceramide 4-alpha-galactosyltransferase	AT2G38150.1	alpha 1,4-glycosyltransferase family protein
47	4.4	10.7	7.61	ST4.03ch11	21219758	21219959	P01531	Promoter (2-3kb)	-2862	PGSC0003DMG400040230	Gag-pol protein	--	--
46.6	4.4	10.6	7.61	ST4.03ch01	31637614	31637815	P01532	Distal Intergenic	19129	PGSC0003DMG400043835	Gene of unknown function	--	--
323.8	125	2.6	7.6	ST4.03ch08	56872959	56873160	P01533	Distal Intergenic	-11097	PGSC0003DMG400012108	Gene of unknown function	--	--
52	6.8	7.7	7.58	ST4.03ch02	19991061	19991262	P01534	Distal Intergenic	8730	PGSC0003DMG400023896	Gene of unknown function	--	--
52	6.1	8.5	7.58	ST4.03ch12	33001236	33001437	P01535	Distal Intergenic	-19604	PGSC0003DMG400039249	Conserved gene of unknown function	--	--
51.9	6.8	7.6	7.58	ST4.03ch07	38705704	38705905	P01536	Distal Intergenic	12554	PGSC0003DMG400012999	Homeobox protein	AT4G21750.2	Homeobox-leucine zipper family protein / lipid-binding START domain-containing protein
51.6	6.2	8.4	7.58	ST4.03ch05	28331404	28331605	P01537	Downstream (2-3kb)	4465	PGSC0003DMG400027759	U-box domain-containing protein 16	AT5G01830.1	ARM repeat superfamily protein
59	9.1	6.5	7.58	ST4.03ch05	47281187	47281388	P01538	Distal Intergenic	12585	PGSC0003DMG400016004	Ethylene response factor 4	AT5G07580.1	Integrase-type DNA-binding superfamily protein
58.7	9.9	5.9	7.58	ST4.03ch12	18803798	18803999	P01539	Distal Intergenic	5602	PGSC0003DMG400046572	Gene of unknown function	--	--
44	3.7	11.8	7.54	ST4.03ch03	40494529	40494730	P01540	Distal Intergenic	-12105	PGSC0003DMG400042411	Gene of unknown function	--	--
44	3.7	11.8	7.54	ST4.03ch11	28013042	28013243	P01541	Distal Intergenic	60655	PGSC0003DMG400017814	Gene of unknown function	--	--
84.2	22.2	3.8	7.54	ST4.03ch11	16563087	16563288	P01542	Distal Intergenic	-5160	PGSC0003DMG400038256	Conserved gene of unknown function	--	--
61	10.8	5.6	7.53	ST4.03ch02	29400234	29400435	P01543	Promoter (<=1kb)	-842	PGSC0003DMG400021105	Nucleic acid binding protein	--	--
60.6	10.5	5.8	7.53	ST4.03ch01	57844400	57844601	P01544	Downstream (1-2kb)	-3156	PGSC0003DMG400037175	Gene of unknown function	--	--
94	27.4	3.4	7.52	ST4.03ch06	943162	943363	P01545	Distal Intergenic	-17712	PGSC0003DMG400031878	NBS-LRR resistance protein	AT3G46730.1	NB-ARC domain-containing disease resistance protein
83	21.6	3.8	7.51	ST4.03ch05	35060404	35060605	P01546	Distal Intergenic	-5098	PGSC0003DMG400039287	Gene of unknown function	--	--
82.8	21.5	3.8	7.51	ST4.03ch08	4326814	4327015	P01547	Distal Intergenic	3958	PGSC0003DMG400038281	Gene of unknown function	--	--
82.3	21.7	3.8	7.51	ST4.03ch07	23342252	23342453	P01548	Distal Intergenic	-20105	PGSC0003DMG400039687	Conserved gene of unknown function	--	--
41	2.3	17.8	7.51	ST4.03ch09	23087827	23088028	P01549	Distal Intergenic	-91348	PGSC0003DMG400013945	Gene of unknown function	--	--
63	11.8	5.3	7.49	ST4.03ch03	40401317	40401518	P01550	Distal Intergenic	-7897	PGSC0003DMG400040763	Ubiquitin-protein ligase	AT3G03360.1	F-box/RNI-like superfamily protein
62.5	11.4	5.5	7.49	ST4.03ch04	14478229	14478430	P01551	Promoter (1-2kb)	-1581	PGSC0003DMG400044495	Gene of unknown function	--	--
106	34.8	3	7.49	ST4.03ch02	5662249	5662450	P01552	Distal Intergenic	-28356	PGSC0003DMG400041329	Conserved gene of unknown function	--	--
54	7.1	7.6	7.49	ST4.03ch07	33591764	33591965	P01553	Distal Intergenic	-5449	PGSC0003DMG400036978	Gag-pol polyprotein	--	--
54	7.8	6.9	7.49	ST4.03ch08	4141969	4142170	P01554	Exon (PGSC0003DMT400045993/PGSC0003DMG400017844, exon 3 of 7)	2004	PGSC0003DMG400017844	Cell cycle control protein cwf22	AT1G80930.1	MIF4G domain-containing protein / MA3 domain-containing protein
81	20.3	4	7.49	ST4.03ch09	4755853	4756054	P01555	Distal Intergenic	-9119	PGSC0003DMG400003908	Gene of unknown function	--	--
80.7	20	4	7.49	ST4.03ch09	34300899	34301100	P01556	Distal Intergenic	19979	PGSC0003DMG400043097	Gag-pol polyprotein	--	--
80	20.6	3.9	7.49	ST4.03ch07	197826	198027	P01557	Promoter (2-3kb)	-2905	PGSC0003DMG400011833	Receptor protein kinase CLAVATA1	AT5G51350.1	Leucine-rich repeat transmembrane protein kinase family protein
78.7	19.6	4	7.47	ST4.03ch07	22174618	22174819	P01558	Distal Intergenic	-67209	PGSC0003DMG400010911	Gene of unknown function	--	--
182	83.5	2.2	7.47	ST4.03ch04	50938086	50938287	P01559	Distal Intergenic	-6650	PGSC0003DMG400001889	Conserved gene of unknown function	--	--
65	12.5	5.2	7.47	ST4.03ch01	12852604	12852805	P01560	Distal Intergenic	10620	PGSC0003DMG400009613	Uncharacterized plant-specific domain TIGR01589 family protein	AT2G46420.1	Plant protein 1589 of unknown function
49	5.4	9.1	7.46	ST4.03ch04	3246362	3246563	P01561	Distal Intergenic	4673	PGSC0003DMG400029445	Clathrin assembly protein	AT1G25240.1	ENTH/VHS/GAT family protein
49	5.4	9.1	7.46	ST4.03ch05	27688371	27688572	P01562	Distal Intergenic	-18185	PGSC0003DMG400040447	Gene of unknown function	--	--
48.6	5.2	9.3	7.46	ST4.03ch04	21003594	21003795	P01563	Distal Intergenic	62339	PGSC0003DMG400045099	Gene of unknown function	--	--
48.1	5.3	9.1	7.46	ST4.03ch05	42636418	42636619	P01564	Distal Intergenic	-13507	PGSC0003DMG400046237	Gene of unknown function	--	--
77	18.9	4.1	7.45	ST4.03ch11	5861411	5861612	P01565	Downstream (2-3kb)	3522	PGSC0003DMG400001990	NBS-coding resistance gene analog	AT3G46730.1	NB-ARC domain-containing disease resistance protein
226	114.6	2	7.45	ST4.03ch09	19812249	19812450	P01566	Distal Intergenic	-5496	PGSC0003DMG400037674	Gene of unknown function	--	--
66.6	13.5	4.9	7.45	ST4.03ch11	35079885	35080086	P01567	Distal Intergenic	-12670	PGSC0003DMG402032501	Transcription factor	AT4G24020.1	NIN like protein 7
90	25.3	3.6	7.45	ST4.03ch12	32338838	32339039	P01568	Distal Intergenic	-14992	PGSC0003DMG400043750	Gene of unknown function	--	--
75	17.2	4.4	7.44	ST4.03ch09	52284911	52285112	P01569	Distal Intergenic	-4518	PGSC0003DMG400011385	Ccaat-binding transcription factor subunit A	AT2G47810.1	nuclear factor Y, subunit B5
72.9	16	4.5	7.44	ST4.03ch10	32855723	32855924	P01570	Distal Intergenic	-5485	PGSC0003DMG400038054	Gene of unknown function	--	--
71	15.9	4.5	7.43	ST4.03ch09	43335876	43336077	P01571	Distal Intergenic	22511	PGSC0003DMG400046080	S haplotype-specific F-box protein	AT1G47790.1	F-box and associated interaction domains-containing protein
70.6	15.2	4.6	7.43	ST4.03ch10	38412007	38412208	P01572	Distal Intergenic	6678	PGSC0003DMG400010273	Peroxisomal biogenesis factor	AT1G01820.1	peroxin 11c
96.8	30	3.2	7.43	ST4.03ch03	33646960	33647161	P01573	Distal Intergenic	-4703	PGSC0003DMG400036400	Gene of unknown function	--	--
96.2	29.8	3.2	7.43	ST4.03ch08	4327015	4327216	P01574	Distal Intergenic	3757	PGSC0003DMG400038281	Gene of unknown function	--	--
56	8.8	6.4	7.42	ST4.03ch03	7604472	7604673	P01575	Intron (PGSC0003DMT400053919/PGSC0003DMG400020919, intron 2 of 2)	1367	PGSC0003DMG400020919	Gene of unknown function	--	--
88	24.7	3.6	7.41	ST4.03ch12	1752582	1752783	P01576	Intron (PGSC0003DMT400020360/PGSC0003DMG400007872, intron 1 of 1)	5466	PGSC0003DMG400007872	NBS-LRR protein	AT3G46730.1	NB-ARC domain-containing disease resistance protein
106	35.6	3	7.38	ST4.03ch06	8481729	8481930	P01577	Distal Intergenic	-26138	PGSC0003DMG400023247	ATP synthase D chain, mitochondrial	AT3G52300.1	ATP synthase D chain, mitochondrial
46	4.1	11.3	7.36	ST4.03ch04	46936212	46936413	P01578	Distal Intergenic	7435	PGSC0003DMG400035106	Gene of unknown function	--	--
46	4.4	10.5	7.36	ST4.03ch09	18049948	18050149	P01579	Distal Intergenic	6750	PGSC0003DMG400037180	Gene of unknown function	--	--
46	4.4	10.5	7.36	ST4.03ch12	50266593	50266794	P01580	Distal Intergenic	-7599	PGSC0003DMG400028614	Protein SYS1	AT1G79990.1	structural molecules
46	4.1	11.3	7.36	ST4.03ch01	12899170	12899371	P01581	Distal Intergenic	-9177	PGSC0003DMG400043419	Ulp1 protease family, C-terminal catalytic domain containing protein	--	--
45.9	4.1	11.1	7.36	ST4.03ch12	20220084	20220285	P01582	Promoter (1-2kb)	-1120	PGSC0003DMG400003420	Gene of unknown function	--	--
45.6	4.4	10.4	7.36	ST4.03ch03	9850842	9851043	P01583	Distal Intergenic	27155	PGSC0003DMG400039076	Gene of unknown function	--	--
45.4	4.8	9.4	7.36	ST4.03ch07	15429581	15429782	P01584	Distal Intergenic	9364	PGSC0003DMG400005097	Thioredoxin peroxidase 1	AT1G65980.1	thioredoxin-dependent peroxidase 1
58	9.8	5.9	7.36	ST4.03ch03	25838673	25838874	P01585	Downstream (<1kb)	1090	PGSC0003DMG400035600	Conserved gene of unknown function	--	--
57.7	9.8	5.9	7.36	ST4.03ch10	24006627	24006828	P01586	Distal Intergenic	-7645	PGSC0003DMG400042938	Gene of unknown function	--	--
51	6.1	8.4	7.35	ST4.03ch01	16052075	16052276	P01587	Distal Intergenic	-4690	PGSC0003DMG400035028	Gene of unknown function	--	--
51	6.4	7.9	7.35	ST4.03ch08	20569081	20569282	P01588	Distal Intergenic	-3227	PGSC0003DMG400029896	Gcn4-complementing protein	AT1G60860.1	ARF-GAP domain 2
51	6.1	8.4	7.35	ST4.03ch12	24043492	24043693	P01589	Distal Intergenic	41761	PGSC0003DMG400041212	Gene of unknown function	--	--
51	6.1	8.4	7.35	ST4.03ch12	25921769	25921970	P01590	Distal Intergenic	-17390	PGSC0003DMG400021939	Gene of unknown function	--	--
51	6.8	7.5	7.35	ST4.03ch04	29902451	29902652	P01591	Downstream (1-2kb)	7728	PGSC0003DMG400025729	Short-chain dehydrogenase	AT3G03330.1	NAD(P)-binding Rossmann-fold superfamily protein
50.8	6.7	7.6	7.35	ST4.03ch03	33275518	33275719	P01592	Distal Intergenic	-7865	PGSC0003DMG400021694	UDP-glucuronosyltransferase	AT3G11340.1	UDP-Glycosyltransferase superfamily protein
92.3	27.6	3.3	7.34	ST4.03ch05	21791683	21791884	P01593	Distal Intergenic	-44113	PGSC0003DMG400038144	Gene of unknown function	--	--
82	21.3	3.9	7.32	ST4.03ch07	7389227	7389428	P01594	Distal Intergenic	-30039	PGSC0003DMG400008516	Pit1 protein	AT2G26010.1	plant defensin 1.3
59.8	10.8	5.5	7.31	ST4.03ch01	61986385	61986586	P01595	Distal Intergenic	6137	PGSC0003DMG400041513	Gene of unknown function	--	--
59.5	10.9	5.4	7.31	ST4.03ch03	20097451	20097652	P01596	Distal Intergenic	2458	PGSC0003DMG400045115	Integrase core domain containing protein	--	--
59.1	11	5.4	7.31	ST4.03ch06	21133645	21133846	P01597	Distal Intergenic	-44285	PGSC0003DMG400036470	Gene of unknown function	--	--
90.2	26.7	3.4	7.3	ST4.03ch10	13752933	13753134	P01598	Promoter (<=1kb)	-944	PGSC0003DMG400022103	Glucose acyltransferase	AT5G09640.1	serine carboxypeptidase-like 19
80	20.6	3.9	7.3	ST4.03ch01	28598667	28598868	P01599	Distal Intergenic	-3753	PGSC0003DMG400034346	F-box protein	AT1G67623.1	F-box family protein
79.5	20.8	3.8	7.3	ST4.03ch08	1464039	1464240	P01600	Distal Intergenic	10385	PGSC0003DMG400014104	Patatin-2-Kuras 4	AT2G26560.1	phospholipase A 2A
184.6	86.1	2.1	7.29	ST4.03ch10	40030056	40030257	P01601	Promoter (1-2kb)	-1107	PGSC0003DMG400045745	Conserved gene of unknown function	--	--
43	3.4	12.7	7.29	ST4.03ch12	21270546	21270747	P01602	Distal Intergenic	46347	PGSC0003DMG400040421	Ubiquitin-protein ligase	AT4G04690.1	F-box and associated interaction domains-containing protein
42.4	3	14	7.29	ST4.03ch01	53512425	53512626	P01603	Distal Intergenic	42821	PGSC0003DMG400037193	Integrase core domain containing protein	--	--
36.2	1.7	21	7.28	ST4.03ch10	29446704	29446905	P01604	Distal Intergenic	26134	PGSC0003DMG400037415	Transposon MuDR mudrA	--	--
62	11.5	5.4	7.28	ST4.03ch02	2781262	2781463	P01605	Distal Intergenic	-20908	PGSC0003DMG400035069	Conserved gene of unknown function	--	--
62	11.8	5.2	7.28	ST4.03ch06	29612334	29612535	P01606	Promoter (2-3kb)	-2021	PGSC0003DMG400030026	Ubiquitin-protein ligase	AT3G46510.1	plant U-box 13
62	11.2	5.6	7.28	ST4.03ch12	9928870	9929071	P01607	Distal Intergenic	17577	PGSC0003DMG400029793	RNA-binding protein nob1	AT5G41190.1	--
61.3	11.8	5.2	7.28	ST4.03ch03	5646987	5647188	P01608	Distal Intergenic	-9162	PGSC0003DMG400041974	Kinase	AT5G10530.1	Concanavalin A-like lectin protein kinase family protein
102.3	33.5	3.1	7.27	ST4.03ch06	23519034	23519235	P01609	Distal Intergenic	5136	PGSC0003DMG400039446	Gene of unknown function	--	--
89	25.3	3.5	7.27	ST4.03ch06	12158542	12158743	P01610	Distal Intergenic	-6497	PGSC0003DMG400042560	Gene of unknown function	--	--
52.5	8	6.6	7.26	ST4.03ch01	32414057	32414258	P01611	Distal Intergenic	-47967	PGSC0003DMG401013065	50S ribosomal protein L3	AT3G17465.1	ribosomal protein L3 plastid
76	18.9	4	7.26	ST4.03ch08	34951197	34951398	P01612	Distal Intergenic	-5128	PGSC0003DMG400008215	Gene of unknown function	--	--
40	2.7	14.8	7.26	ST4.03ch01	67126923	67127124	P01613	Exon (PGSC0003DMT400079894/PGSC0003DMG400031116, exon 1 of 2)	101	PGSC0003DMG400031116	Conserved gene of unknown function	AT2G44260.1	Plant protein of unknown function (DUF946)
40	2.8	14.4	7.26	ST4.03ch11	8298964	8299165	P01614	Distal Intergenic	-36020	PGSC0003DMG400006026	Pentatricopeptide repeat-containing protein	AT3G02650.1	Tetratricopeptide repeat (TPR)-like superfamily protein
39.5	3	13.2	7.26	ST4.03ch04	44415355	44415556	P01615	Distal Intergenic	14398	PGSC0003DMG400035176	Gene of unknown function	--	--
64	12.2	5.3	7.26	ST4.03ch01	61075957	61076158	P01616	Distal Intergenic	-16629	PGSC0003DMG400012764	Mo25 family protein	AT5G18940.1	Mo25 family protein
63.7	12.5	5.1	7.26	ST4.03ch09	34780054	34780255	P01617	Distal Intergenic	-4260	PGSC0003DMG400042188	Monooxygenase	AT1G48910.1	Flavin-containing monooxygenase family protein
63.5	13	4.9	7.26	ST4.03ch09	38796530	38796731	P01618	Promoter (2-3kb)	-2043	PGSC0003DMG400019814	Bromodomain-containing protein	AT1G20670.1	DNA-binding bromodomain-containing protein
63	12.2	5.2	7.26	ST4.03ch09	16376734	16376935	P01619	Distal Intergenic	-41095	PGSC0003DMG400046607	Gene of unknown function	--	--
95.8	29.1	3.3	7.25	ST4.03ch01	21710635	21710836	P01620	Distal Intergenic	22140	PGSC0003DMG400024384	Conserved gene of unknown function	AT5G66520.1	Tetratricopeptide repeat (TPR)-like superfamily protein
74	17.6	4.2	7.25	ST4.03ch07	14670578	14670779	P01621	Distal Intergenic	29716	PGSC0003DMG400042165	Gene of unknown function	--	--
74	17.2	4.3	7.25	ST4.03ch07	56292327	56292528	P01622	Distal Intergenic	4210	PGSC0003DMG400022245	F-box family protein	AT1G55590.1	RNI-like superfamily protein
66	13.2	5	7.24	ST4.03ch07	32933382	32933583	P01623	Intron (PGSC0003DMT400005968/PGSC0003DMG400002320, intron 1 of 1)	505	PGSC0003DMG400002320	Gene of unknown function	--	--
66	13.2	5	7.24	ST4.03ch10	53584366	53584567	P01624	Intron (PGSC0003DMT400028871/PGSC0003DMG400011111, intron 2 of 4)	1747	PGSC0003DMG400011111	Cc-nbs-lrr resistance protein	AT3G14470.1	NB-ARC domain-containing disease resistance protein
65.4	13.4	4.9	7.24	ST4.03ch03	21432995	21433196	P01625	Distal Intergenic	4713	PGSC0003DMG400040106	Integrase core domain containing protein	--	--
65.2	13.7	4.7	7.24	ST4.03ch12	50429948	50430149	P01626	Downstream (<1kb)	2133	PGSC0003DMG400042397	Conserved gene of unknown function	AT4G32350.1	Regulator of Vps4 activity in the MVB pathway protein
72	16.2	4.4	7.24	ST4.03ch04	34381485	34381686	P01627	Distal Intergenic	-9613	PGSC0003DMG400035908	Isopentenyltransferase	AT5G19040.1	isopentenyltransferase 5
68	14.5	4.7	7.24	ST4.03ch01	74698061	74698262	P01628	Distal Intergenic	10216	PGSC0003DMG400027524	Conserved gene of unknown function	AT5G18440.2	--
68	14.9	4.6	7.24	ST4.03ch06	11568744	11568945	P01629	Distal Intergenic	1873	PGSC0003DMG400015741	Gene of unknown function	--	--
67.6	14.7	4.6	7.24	ST4.03ch03	47823486	47823687	P01630	Downstream (1-2kb)	3305	PGSC0003DMG401031741	UPA16	AT5G50790.1	Nodulin MtN3 family protein
67.4	14.5	4.6	7.24	ST4.03ch01	44555297	44555498	P01631	Distal Intergenic	18028	PGSC0003DMG400043681	Gene of unknown function	--	--
70	15.5	4.5	7.23	ST4.03ch01	53115287	53115488	P01632	Distal Intergenic	22289	PGSC0003DMG400023276	60S ribosomal protein L27	AT4G15000.1	Ribosomal L27e protein family
70	15.9	4.4	7.24	ST4.03ch03	26075961	26076162	P01633	Distal Intergenic	9917	PGSC0003DMG400035781	Gene of unknown function	--	--
69.8	15.2	4.6	7.24	ST4.03ch12	31022136	31022337	P01634	Promoter (1-2kb)	-1111	PGSC0003DMG400035826	Ubiquitin carboxyl-terminal hydrolase 16	--	--
69	16	4.3	7.24	ST4.03ch02	3191577	3191778	P01635	Distal Intergenic	6902	PGSC0003DMG400041257	Gene of unknown function	--	--
86.8	24.1	3.6	7.23	ST4.03ch06	26819771	26819972	P01636	Downstream (2-3kb)	2908	PGSC0003DMG400043829	Gene of unknown function	--	--
48	5.7	8.4	7.23	ST4.03ch02	3706146	3706347	P01637	Distal Intergenic	-9121	PGSC0003DMG400029981	Conserved gene of unknown function	--	--
48	5.7	8.4	7.23	ST4.03ch06	16440769	16440970	P01638	Downstream (2-3kb)	4010	PGSC0003DMG400035479	Gene of unknown function	--	--
48	5.1	9.5	7.23	ST4.03ch07	16052119	16052320	P01639	Distal Intergenic	24854	PGSC0003DMG400040448	Conserved gene of unknown function	--	--
48	5.4	8.9	7.23	ST4.03ch08	36297033	36297234	P01640	Distal Intergenic	-6918	PGSC0003DMG400029952	Bet v I allergen family protein	AT2G26040.1	PYR1-like 2
48	5.7	8.4	7.23	ST4.03ch09	57459814	57460015	P01641	Distal Intergenic	-14283	PGSC0003DMG400011568	Triacylglycerol lipase	AT3G23980.1	BLISTER
48	5.1	9.5	7.23	ST4.03ch10	42178863	42179064	P01642	Distal Intergenic	12828	PGSC0003DMG400044091	Gene of unknown function	--	--
48	5.7	8.4	7.23	ST4.03ch12	23829580	23829781	P01643	Distal Intergenic	-49795	PGSC0003DMG400016754	Gene of unknown function	--	--
47.9	5.4	8.9	7.23	ST4.03ch12	15107255	15107456	P01644	Distal Intergenic	-62861	PGSC0003DMG400034449	Conserved gene of unknown function	--	--
47.8	5.7	8.3	7.23	ST4.03ch01	76420113	76420314	P01645	Distal Intergenic	6327	PGSC0003DMG400028580	Mahogunin	AT5G19080.1	RING/U-box superfamily protein
47.2	5.6	8.4	7.23	ST4.03ch10	23642339	23642540	P01646	Downstream (1-2kb)	9354	PGSC0003DMG400042228	Gene of unknown function	--	--
47.1	6	7.9	7.23	ST4.03ch07	35245207	35245408	P01647	Distal Intergenic	56664	PGSC0003DMG400040209	Gene of unknown function	--	--
54.9	8.1	6.8	7.2	ST4.03ch09	1039177	1039378	P01648	Promoter (<=1kb)	-873	PGSC0003DMG400002163	Glutathione S-transferase	AT3G09270.1	glutathione S-transferase TAU 8
54.6	8.6	6.3	7.2	ST4.03ch10	46731353	46731554	P01649	Distal Intergenic	11983	PGSC0003DMG400023206	Cold shock domain protein 2	AT2G21060.1	glycine-rich protein 2B
54	9	6	7.2	ST4.03ch05	8620561	8620762	P01650	Downstream (<1kb)	709	PGSC0003DMG400013506	Late blight resistance protein homolog R1B-16	--	--
140.7	57.6	2.4	7.18	ST4.03ch10	59753636	59753837	P01651	Distal Intergenic	28368	PGSC0003DMG400007194	Conserved gene of unknown function	AT1G17140.2	interactor of constitutive active rops 1
99	31.8	3.1	7.18	ST4.03ch09	16604316	16604517	P01652	Distal Intergenic	-43556	PGSC0003DMG400047282	Conserved gene of unknown function	--	--
103.8	34.5	3	7.16	ST4.03ch01	37932894	37933095	P01653	Distal Intergenic	23398	PGSC0003DMG400034525	Gene of unknown function	--	--
108.4	37.4	2.9	7.16	ST4.03ch04	8352835	8353036	P01654	Distal Intergenic	-5345	PGSC0003DMG400023622	Peroxisomal small heat shock protein	AT5G37670.1	HSP20-like chaperones superfamily protein
57	9.1	6.2	7.14	ST4.03ch01	31733071	31733272	P01655	Distal Intergenic	70090	PGSC0003DMG400019076	Conserved gene of unknown function	AT5G06590.1	--
57	9.5	6	7.14	ST4.03ch01	53262704	53262905	P01656	Distal Intergenic	-61798	PGSC0003DMG400040514	'chromo' domain containing protein	--	--
57	9.5	6	7.14	ST4.03ch03	17316047	17316248	P01657	Distal Intergenic	16878	PGSC0003DMG400013207	GTP-binding protein lepA	AT5G39900.1	Small GTP-binding protein
57	9.8	5.8	7.14	ST4.03ch10	13358923	13359124	P01658	Distal Intergenic	-10154	PGSC0003DMG400012842	Aromatic and neutral amino acid transporter	AT2G42005.1	Transmembrane amino acid transporter family protein
96.9	31	3.1	7.13	ST4.03ch09	29988180	29988381	P01659	Distal Intergenic	-9947	PGSC0003DMG400013912	Retrotransposon gag protein	--	--
89.5	27	3.3	7.13	ST4.03ch10	39463019	39463220	P01660	Distal Intergenic	6761	PGSC0003DMG400019943	C2 domain-containing protein	AT1G63220.1	Calcium-dependent lipid-binding (CaLB domain) family protein
45	4.7	9.5	7.12	ST4.03ch12	26681629	26681830	P01661	Distal Intergenic	24929	PGSC0003DMG400043262	Gene of unknown function	--	--
44.9	4.3	10.3	7.12	ST4.03ch10	53754907	53755108	P01662	Intron (PGSC0003DMT400028664/PGSC0003DMG400011035, intron 2 of 4)	992	PGSC0003DMG400011035	DNA-damage-inducible protein f	AT2G38330.1	MATE efflux family protein
44.8	4.6	9.8	7.12	ST4.03ch03	6027715	6027916	P01663	Distal Intergenic	10064	PGSC0003DMG400017915	RAS protein activator like 1	--	--
44.2	4.5	9.9	7.12	ST4.03ch07	32416414	32416615	P01664	Distal Intergenic	-21056	PGSC0003DMG400042960	Conserved gene of unknown function	--	--
44.1	4.4	10.1	7.12	ST4.03ch09	34365360	34365561	P01665	Distal Intergenic	-4187	PGSC0003DMG400034474	Gene of unknown function	--	--
50	6.8	7.4	7.12	ST4.03ch03	49130968	49131169	P01666	Distal Intergenic	-5195	PGSC0003DMG400025628	Pyridoxal-dependent decarboxylase, C-terminal sheet domain containing protein	AT3G14390.1	Pyridoxal-dependent decarboxylase family protein
50	6.8	7.4	7.12	ST4.03ch09	27542223	27542424	P01667	Distal Intergenic	-33636	PGSC0003DMG400007738	Uncharacterized histidine-rich protein DDB_G0274557	--	--
50	6.8	7.4	7.12	ST4.03ch10	25267915	25268116	P01668	Distal Intergenic	25997	PGSC0003DMG400035230	Gag-pol polyprotein	--	--
49.9	7	7.1	7.12	ST4.03ch12	43080229	43080430	P01669	Distal Intergenic	-21758	PGSC0003DMG400000657	Senescence-associated protein 5	AT4G28050.1	tetraspanin7
49.7	6.8	7.3	7.12	ST4.03ch12	28303303	28303504	P01670	Promoter (<=1kb)	-925	PGSC0003DMG400046980	Gene of unknown function	--	--
49.3	6.8	7.3	7.12	ST4.03ch06	13317870	13318071	P01671	Distal Intergenic	52491	PGSC0003DMG400035972	Gene of unknown function	--	--
45	4.7	9.5	7.11	ST4.03ch05	17990651	17990852	P01672	Distal Intergenic	176630	PGSC0003DMG400001256	Anion:sodium symporter	AT2G26900.1	Sodium Bile acid symporter family
106.7	36.8	2.9	7.1	ST4.03ch10	45782246	45782447	P01673	Distal Intergenic	-36635	PGSC0003DMG400046036	Gene of unknown function	--	--
59	10.5	5.6	7.1	ST4.03ch02	33642405	33642606	P01674	Promoter (<=1kb)	-592	PGSC0003DMG400045289	Endonuclease/exonuclease/phosphatase	--	--
59	10.1	5.8	7.1	ST4.03ch03	33283032	33283233	P01675	Distal Intergenic	-15379	PGSC0003DMG400021694	UDP-glucuronosyltransferase	AT3G11340.1	UDP-Glycosyltransferase superfamily protein
87.1	25.6	3.4	7.09	ST4.03ch10	17118383	17118584	P01676	Distal Intergenic	1317	PGSC0003DMG400045881	Gene of unknown function	--	--
76.9	19.6	3.9	7.09	ST4.03ch07	31422403	31422604	P01677	Distal Intergenic	-28777	PGSC0003DMG400039073	Gene of unknown function	--	--
76.5	19.4	3.9	7.09	ST4.03ch04	58317959	58318160	P01678	Distal Intergenic	24209	PGSC0003DMG400024809	Auxin response factor 6	AT1G30330.2	auxin response factor 6
61	11.2	5.5	7.07	ST4.03ch03	16256852	16257053	P01679	Distal Intergenic	12517	PGSC0003DMG400044293	Gene of unknown function	--	--
61	11.5	5.3	7.07	ST4.03ch07	13900744	13900945	P01680	Distal Intergenic	8801	PGSC0003DMG400042392	Integrase core domain containing protein	--	--
61	11.2	5.5	7.07	ST4.03ch09	55636681	55636882	P01681	Distal Intergenic	-34998	PGSC0003DMG400012089	Type I serine protease inhibitor	AT2G38870.1	Serine protease inhibitor, potato inhibitor I-type family protein
61	11.2	5.5	7.07	ST4.03ch10	11083354	11083555	P01682	Promoter (1-2kb)	-1895	PGSC0003DMG402016070	Gene of unknown function	--	--
60	11.9	5	7.07	ST4.03ch10	30978543	30978744	P01683	Distal Intergenic	13848	PGSC0003DMG400004394	Conserved gene of unknown function	AT5G65600.1	Concanavalin A-like lectin protein kinase family protein
134	53.7	2.5	7.06	ST4.03ch10	6993150	6993351	P01684	Distal Intergenic	18546	PGSC0003DMG400041452	Gene of unknown function	--	--
72.6	17.6	4.1	7.05	ST4.03ch01	41715382	41715583	P01685	Promoter (<=1kb)	-602	PGSC0003DMG400035881	Isopentenyl transferase IPT4	AT3G23630.1	isopentenyltransferase 7
72.6	17.5	4.2	7.05	ST4.03ch09	12054520	12054721	P01686	Downstream (2-3kb)	11507	PGSC0003DMG400045538	'chromo' domain containing protein	--	--
85.8	24.8	3.5	7.05	ST4.03ch03	53047037	53047238	P01687	Promoter (1-2kb)	-1360	PGSC0003DMG400018081	WRKY72	AT5G15130.1	WRKY DNA-binding protein 72
63	12.5	5	7.05	ST4.03ch10	21014136	21014337	P01688	Distal Intergenic	-11857	PGSC0003DMG400043437	Gene of unknown function	--	--
63	12.9	4.9	7.05	ST4.03ch11	4163712	4163913	P01689	Promoter (2-3kb)	-2312	PGSC0003DMG400038702	Gene of unknown function	--	--
62.7	12.6	5	7.05	ST4.03ch02	7295234	7295435	P01690	Exon (PGSC0003DMT400046242/PGSC0003DMG400017950, exon 2 of 4)	2651	PGSC0003DMG400017950	Gene of unknown function	--	--
62.2	12.3	5.1	7.05	ST4.03ch08	56876335	56876536	P01691	Distal Intergenic	-14473	PGSC0003DMG400012108	Gene of unknown function	--	--
42	3.4	12.4	7.05	ST4.03ch03	4449179	4449380	P01692	Distal Intergenic	-5555	PGSC0003DMG400017785	Serine palmitoyltransferase long chain base subunit	AT5G23670.1	long chain base2
42	3	13.8	7.05	ST4.03ch04	43485775	43485976	P01693	Distal Intergenic	29554	PGSC0003DMG400042555	Gene of unknown function	--	--
42	3	13.8	7.05	ST4.03ch06	35689558	35689759	P01694	Distal Intergenic	-11572	PGSC0003DMG400021589	Peptide methionine sulfoxide reductase	AT4G25130.1	peptide met sulfoxide reductase 4
42	3.4	12.4	7.05	ST4.03ch07	9278034	9278235	P01695	Downstream (1-2kb)	5623	PGSC0003DMG400020029	Gene of unknown function	--	--
42	3.7	11.3	7.05	ST4.03ch12	5901031	5901232	P01696	Promoter (2-3kb)	-2852	PGSC0003DMG402028807	Conserved gene of unknown function	AT1G48120.1	hydrolases;protein serine/threonine phosphatases
41.2	3	13.5	7.05	ST4.03ch03	53674801	53675002	P01697	Distal Intergenic	-6426	PGSC0003DMG400024575	Microtubule-associated protein TORTIFOLIA1	AT5G62580.1	ARM repeat superfamily protein
41	3.7	11	7.05	ST4.03ch03	18995099	18995300	P01698	Distal Intergenic	7348	PGSC0003DMG400038475	Integrase core domain containing protein	--	--
65	13.2	4.9	7.04	ST4.03ch03	6125934	6126135	P01699	Distal Intergenic	-8915	PGSC0003DMG400038026	Gene of unknown function	--	--
65	13.2	4.9	7.04	ST4.03ch09	10312519	10312720	P01700	Distal Intergenic	9489	PGSC0003DMG400040774	Conserved gene of unknown function	--	--
64.7	13.7	4.7	7.04	ST4.03ch02	1873558	1873759	P01701	Distal Intergenic	4833	PGSC0003DMG400036757	Gene of unknown function	--	--
64.5	13.4	4.8	7.04	ST4.03ch11	24536550	24536751	P01702	Distal Intergenic	-72170	PGSC0003DMG400046721	Gag-pol polyprotein	--	--
64.3	13.1	4.9	7.04	ST4.03ch12	7698613	7698814	P01703	Downstream (2-3kb)	-3261	PGSC0003DMG400013171	Conserved gene of unknown function	ATMG01250.1	RNA-directed DNA polymerase (reverse transcriptase)
52	7.6	6.9	7.04	ST4.03ch01	60850714	60850915	P01704	Distal Intergenic	12166	PGSC0003DMG400032113	Conserved gene of unknown function	AT3G21570.1	--
52	7.8	6.7	7.04	ST4.03ch01	70025075	70025276	P01705	Promoter (<=1kb)	-466	PGSC0003DMG400025977	Conserved gene of unknown function	AT2G45060.1	Uncharacterised conserved protein UCP022280
52	7.4	7	7.04	ST4.03ch09	28797873	28798074	P01706	Distal Intergenic	1562	PGSC0003DMG400035988	Integrase core domain containing protein	--	--
52	7.1	7.3	7.04	ST4.03ch09	44497614	44497815	P01707	Distal Intergenic	21675	PGSC0003DMG400045727	Gene of unknown function	--	--
93	28	3.3	7.04	ST4.03ch10	32610740	32610941	P01708	Distal Intergenic	-3564	PGSC0003DMG400039650	Transposon MuDR mudrA	--	--
69	15.9	4.3	7.04	ST4.03ch07	9173842	9174043	P01709	Distal Intergenic	-42337	PGSC0003DMG400009773	Auxin response factor 19	AT5G20730.2	Transcriptional factor B3 family protein / auxin-responsive factor AUX/IAA-related
68.9	15.2	4.5	7.04	ST4.03ch07	25742650	25742851	P01710	Distal Intergenic	-4934	PGSC0003DMG400042800	Ulp1 protease family, C-terminal catalytic domain containing protein	--	--
35.6	1	35	7.03	ST4.03ch11	6412601	6412802	P01711	Intron (PGSC0003DMT400002573/PGSC0003DMG400000988, intron 1 of 3)	454	PGSC0003DMG400000988	Synovial sarcoma associated ss18 protein	AT5G28640.1	SSXT family protein
84	24	3.5	7.02	ST4.03ch02	30070118	30070319	P01712	Intron (PGSC0003DMT400021436/PGSC0003DMG400008318, intron 2 of 2)	3248	PGSC0003DMG400008318	Gene of unknown function	--	--
97.6	31.8	3.1	7.01	ST4.03ch02	26114887	26115088	P01713	Distal Intergenic	5239	PGSC0003DMG400006898	Ulp1 protease family, C-terminal catalytic domain containing protein	--	--
39	2.7	14.4	7.01	ST4.03ch07	34386768	34386969	P01714	Distal Intergenic	-12643	PGSC0003DMG400036098	Gene of unknown function	--	--
38.3	2.3	16.5	7.01	ST4.03ch10	33936481	33936682	P01715	Distal Intergenic	3488	PGSC0003DMG400038355	Integrase core domain containing protein	--	--
90.6	27.7	3.3	7	ST4.03ch11	28187650	28187851	P01716	Distal Intergenic	-6622	PGSC0003DMG400020976	ECP63 protein	AT2G36640.1	embryonic cell protein 63
90.5	27.2	3.3	7	ST4.03ch01	50538060	50538261	P01717	Distal Intergenic	-20939	PGSC0003DMG400012098	Glycosyltransferase	AT5G15470.1	galacturonosyltransferase 14
47	5.7	8.2	7	ST4.03ch08	726578	726779	P01718	Exon (PGSC0003DMT400032451/PGSC0003DMG400012469, exon 1 of 1)	307	PGSC0003DMG400012469	Gene of unknown function	--	--
47	5.4	8.7	7	ST4.03ch10	2626309	2626510	P01719	Intron (PGSC0003DMT400054730/PGSC0003DMG400021248, intron 1 of 10)	618	PGSC0003DMG400021248	Glycolate oxidase	AT4G18360.1	Aldolase-type TIM barrel family protein
47	5.4	8.7	7	ST4.03ch10	17134264	17134465	P01720	Distal Intergenic	17198	PGSC0003DMG400045881	Gene of unknown function	--	--
47	5.4	8.7	7	ST4.03ch11	23593580	23593781	P01721	Distal Intergenic	3002	PGSC0003DMG400015699	Transposon protein, CACTA, En/Spm sub-class	--	--
82	23	3.6	6.99	ST4.03ch05	16328855	16329056	P01722	Distal Intergenic	-8182	PGSC0003DMG400041609	Gene of unknown function	--	--
54	8.8	6.1	6.98	ST4.03ch03	19931254	19931455	P01723	Distal Intergenic	1680	PGSC0003DMG400043265	Integrase core domain containing protein	--	--
54	8.8	6.1	6.98	ST4.03ch04	35413274	35413475	P01724	Distal Intergenic	-30628	PGSC0003DMG400034325	Gene of unknown function	--	--
53.7	8.7	6.2	6.98	ST4.03ch09	51455353	51455554	P01725	Distal Intergenic	-12726	PGSC0003DMG400003849	GID1-like gibberellin receptor	AT3G63010.1	alpha/beta-Hydrolases superfamily protein
53.3	8.1	6.6	6.98	ST4.03ch07	29330713	29330914	P01726	Distal Intergenic	-63280	PGSC0003DMG400016074	Conserved gene of unknown function	--	--
53.2	8.7	6.1	6.98	ST4.03ch12	42457079	42457280	P01727	Distal Intergenic	1925	PGSC0003DMG400040240	Gene of unknown function	AT1G53170.1	ethylene response factor 8
116	42.6	2.7	6.97	ST4.03ch08	27415542	27415743	P01728	Distal Intergenic	-6261	PGSC0003DMG400004491	Villin headpiece; Gelsolin region	AT4G30160.2	villin 4
138	56.4	2.4	6.97	ST4.03ch12	34917481	34917682	P01729	Distal Intergenic	-13844	PGSC0003DMG400020534	Protein ycf2	ATCG00860.1	Chloroplast Ycf2;ATPase, AAA type, core
80	22	3.6	6.96	ST4.03ch02	37111582	37111783	P01730	Promoter (2-3kb)	-2440	PGSC0003DMG400019724	Cytochrome P450 monooxygenase CYP736B	AT5G57260.1	cytochrome P450, family 71, subfamily B, polypeptide 10
80	21.3	3.8	6.96	ST4.03ch09	7379150	7379351	P01731	Promoter (2-3kb)	-2130	PGSC0003DMG402023929	UDP-glucuronic acid decarboxylase 1 isoform 2	AT3G53520.1	UDP-glucuronic acid decarboxylase 1
80	21.6	3.7	6.96	ST4.03ch10	31532063	31532264	P01732	Distal Intergenic	-37768	PGSC0003DMG400040290	Gene of unknown function	--	--
88.9	26.7	3.3	6.96	ST4.03ch05	46920714	46920915	P01733	Distal Intergenic	-6041	PGSC0003DMG400030103	Conserved gene of unknown function	AT2G22120.2	RING/FYVE/PHD zinc finger superfamily protein
100.3	33.6	3	6.94	ST4.03ch04	21513417	21513618	P01734	Distal Intergenic	21607	PGSC0003DMG400025586	Non-LTR reverse transcriptase	--	--
78	20.3	3.8	6.93	ST4.03ch11	62233	62434	P01735	Distal Intergenic	86825	PGSC0003DMG400013305	DNA binding / nucleic acid binding	AT5G11470.1	bromo-adjacent homology (BAH) domain-containing protein
56	9.1	6.1	6.93	ST4.03ch01	7931231	7931432	P01736	Distal Intergenic	11441	PGSC0003DMG400030004	Conserved gene of unknown function	AT5G13250.1	RING finger protein
56	9.1	6.1	6.93	ST4.03ch01	53239751	53239952	P01737	Distal Intergenic	51026	PGSC0003DMG400004204	60S ribosomal protein L27	AT2G32220.1	Ribosomal L27e protein family
56	9.8	5.7	6.93	ST4.03ch10	7443517	7443718	P01738	Distal Intergenic	5614	PGSC0003DMG400042980	Gene of unknown function	--	--
55.4	9.2	6	6.93	ST4.03ch12	34490246	34490447	P01739	Distal Intergenic	71926	PGSC0003DMG400033656	Conserved gene of unknown function	AT1G42430.1	--
55.3	9.8	5.6	6.93	ST4.03ch01	60756860	60757061	P01740	Distal Intergenic	-7064	PGSC0003DMG400032102	Type 2 proly 4-hydroxylase	AT5G18900.1	2-oxoglutarate (2OG) and Fe(II)-dependent oxygenase superfamily protein
86.3	25.3	3.4	6.91	ST4.03ch09	58565263	58565464	P01741	Distal Intergenic	3366	PGSC0003DMG400035548	Ubiquitin-protein ligase	AT3G23880.1	F-box and associated interaction domains-containing protein
139	57.8	2.4	6.89	ST4.03ch04	35218362	35218563	P01742	Distal Intergenic	8907	PGSC0003DMG400040261	Adenylate isopentenyltransferase 5, chloroplastic	AT5G19040.1	isopentenyltransferase 5
49	6.1	8.1	6.89	ST4.03ch01	52013954	52014155	P01743	Distal Intergenic	-34419	PGSC0003DMG400007751	Conserved gene of unknown function	AT5G13920.1	GRF zinc finger / Zinc knuckle protein
49	6.1	8.1	6.89	ST4.03ch02	18886183	18886384	P01744	Exon (PGSC0003DMT400059605/PGSC0003DMG401023161, exon 3 of 8)	2068	PGSC0003DMG401023161	Ulp1 protease family protein	AT3G48480.1	Cysteine proteinases superfamily protein
49	6.8	7.2	6.89	ST4.03ch06	20669102	20669303	P01745	Distal Intergenic	39022	PGSC0003DMG400038383	Gene of unknown function	--	--
49	6.4	7.6	6.89	ST4.03ch11	19527766	19527967	P01746	Intron (PGSC0003DMT400088137/PGSC0003DMG400037708, intron 1 of 3)	923	PGSC0003DMG400037708	Conserved gene of unknown function	--	--
48.1	6.4	7.5	6.89	ST4.03ch05	18795797	18795998	P01747	Promoter (<=1kb)	-853	PGSC0003DMG400037232	Gag-pol polyprotein	--	--
99	32.1	3.1	6.89	ST4.03ch07	22107174	22107375	P01748	Exon (PGSC0003DMT400028304/PGSC0003DMG400010911, exon 1 of 3)	185	PGSC0003DMG400010911	Gene of unknown function	--	--
58	10.1	5.7	6.89	ST4.03ch01	56102969	56103170	P01749	Distal Intergenic	13994	PGSC0003DMG400037322	Gene of unknown function	--	--
57.4	10.6	5.4	6.89	ST4.03ch06	29745827	29746028	P01750	Downstream (1-2kb)	4069	PGSC0003DMG400030034	Gene of unknown function	--	--
44	4.1	10.8	6.89	ST4.03ch01	29875024	29875225	P01751	Downstream (1-2kb)	1478	PGSC0003DMG400041798	Gene of unknown function	--	--
44	4.7	9.3	6.89	ST4.03ch01	36336924	36337125	P01752	Promoter (1-2kb)	-1366	PGSC0003DMG400046077	Gene of unknown function	--	--
44	4.4	10	6.89	ST4.03ch02	44491560	44491761	P01753	Promoter (1-2kb)	-1845	PGSC0003DMG400010027	Zinc finger protein	AT5G65590.1	Dof-type zinc finger DNA-binding family protein
44	4.4	10	6.89	ST4.03ch04	35859696	35859897	P01754	Distal Intergenic	31343	PGSC0003DMG400035345	Gene of unknown function	--	--
44	4.4	10	6.89	ST4.03ch09	13731490	13731691	P01755	Distal Intergenic	16866	PGSC0003DMG400039616	Integrase core domain containing protein	--	--
44	4.1	10.8	6.89	ST4.03ch08	26013718	26013919	P01756	Distal Intergenic	-24112	PGSC0003DMG400040390	Conserved gene of unknown function	AT5G07020.1	proline-rich family protein
43.5	4.6	9.5	6.89	ST4.03ch04	31020099	31020300	P01757	Distal Intergenic	18049	PGSC0003DMG400019058	Conserved gene of unknown function	AT5G03900.2	Iron-sulphur cluster biosynthesis family protein
43.5	4.4	9.9	6.89	ST4.03ch08	17217104	17217305	P01758	Distal Intergenic	16772	PGSC0003DMG400013765	ATP binding protein	AT4G32280.1	indole-3-acetic acid inducible 29
43.5	4.4	9.8	6.89	ST4.03ch03	35159540	35159741	P01759	Distal Intergenic	19208	PGSC0003DMG400011930	Protein yippee	--	--
43	4.9	8.9	6.89	ST4.03ch03	7050461	7050662	P01760	Distal Intergenic	-37613	PGSC0003DMG400014868	Conserved gene of unknown function	AT4G37608.1	--
128	50.7	2.5	6.87	ST4.03ch01	88633687	88633888	P01761	Distal Intergenic	-7043	PGSC0003DMG400018039	PhD-finger protein	AT1G14770.1	RING/FYVE/PHD zinc finger superfamily protein
199.8	99.9	2	6.87	ST4.03ch12	5214	5415	P01762	Distal Intergenic	-140804	PGSC0003DMG400015392	50S ribosomal protein L13, chloroplastic	AT1G78630.1	Ribosomal protein L13 family protein
60	11.5	5.2	6.86	ST4.03ch08	35613973	35614174	P01763	Distal Intergenic	-29781	PGSC0003DMG400019064	Valacyclovir hydrolase	AT3G47590.1	alpha/beta-Hydrolases superfamily protein
60	11.2	5.4	6.87	ST4.03ch10	1529450	1529651	P01764	Distal Intergenic	-4847	PGSC0003DMG400025044	Gene of unknown function	--	--
72	17.9	4	6.86	ST4.03ch08	32108666	32108867	P01765	Distal Intergenic	22627	PGSC0003DMG400020778	Gene of unknown function	--	--
166.5	77	2.2	6.85	ST4.03ch01	54525177	54525378	P01766	Distal Intergenic	-8735	PGSC0003DMG400035804	Conserved gene of unknown function	--	--
69.3	16.4	4.2	6.85	ST4.03ch08	708089	708290	P01767	Intron (PGSC0003DMT400032456/PGSC0003DMG400012472, intron 1 of 1)	3867	PGSC0003DMG400012472	Disease resistance protein	AT4G27190.1	NB-ARC domain-containing disease resistance protein
62	12.5	5	6.85	ST4.03ch03	47990080	47990281	P01768	Promoter (<=1kb)	0	PGSC0003DMG400004330	Ulp1 protease family, C-terminal catalytic domain containing protein	--	--
62	12.2	5.1	6.85	ST4.03ch04	22460843	22461044	P01769	Distal Intergenic	7481	PGSC0003DMG400035724	Gag-pol polyprotein	--	--
62	12.8	4.8	6.85	ST4.03ch07	17479757	17479958	P01770	Distal Intergenic	-9373	PGSC0003DMG400044210	Gene of unknown function	--	--
62	12.5	5	6.85	ST4.03ch10	53277138	53277339	P01771	Distal Intergenic	-8485	PGSC0003DMG400042149	Conserved gene of unknown function	--	--
61.7	12.2	5.1	6.85	ST4.03ch05	28450971	28451172	P01772	Promoter (1-2kb)	-1037	PGSC0003DMG400040805	Integrase core domain containing protein	--	--
61.2	12.2	5	6.85	ST4.03ch06	38247107	38247308	P01773	Distal Intergenic	-3441	PGSC0003DMG402019602	Gene of unknown function	--	--
67.8	15	4.5	6.84	ST4.03ch07	13132185	13132386	P01774	Distal Intergenic	17292	PGSC0003DMG400035511	Integrase core domain containing protein	--	--
64	13.5	4.7	6.84	ST4.03ch03	30815486	30815687	P01775	Distal Intergenic	36614	PGSC0003DMG400019020	Cytochrome c biogenesis protein CCS1, chloroplastic	AT1G49380.1	cytochrome c biogenesis protein family
63.7	13.2	4.8	6.84	ST4.03ch05	19940969	19941170	P01776	Distal Intergenic	-6145	PGSC0003DMG400014007	Protein disulfide isomerase	AT1G77510.1	PDI-like 1-2
63.7	13.5	4.7	6.84	ST4.03ch12	46892415	46892616	P01777	Downstream (2-3kb)	6111	PGSC0003DMG400034819	Gene of unknown function	--	--
66	14.2	4.6	6.84	ST4.03ch12	31963517	31963718	P01778	Distal Intergenic	13698	PGSC0003DMG400026801	Formate dehydrogenase	AT5G14780.1	formate dehydrogenase
65.5	14.4	4.6	6.84	ST4.03ch04	24435685	24435886	P01779	Distal Intergenic	-7867	PGSC0003DMG400044803	Protein phosphatase 2c	AT4G16580.1	Protein phosphatase 2C family protein
90	27	3.3	6.82	ST4.03ch03	12591331	12591532	P01780	Distal Intergenic	4839	PGSC0003DMG400044276	RRNA intron-encoded homing endonuclease	--	--
89.3	27.9	3.2	6.82	ST4.03ch01	15660718	15660919	P01781	Distal Intergenic	69297	PGSC0003DMG400042534	Gene of unknown function	--	--
51	7.1	7.2	6.82	ST4.03ch04	11399761	11399962	P01782	Promoter (2-3kb)	-2582	PGSC0003DMG400007626	Gene of unknown function	AT1G02770.1	Protein of unknown function (DUF626)
51	7.4	6.9	6.82	ST4.03ch08	12273406	12273607	P01783	Distal Intergenic	6062	PGSC0003DMG400043315	Gene of unknown function	--	--
51	7.8	6.6	6.82	ST4.03ch09	58276527	58276728	P01784	Promoter (2-3kb)	-2158	PGSC0003DMG400029617	Serine/threonine protein kinase	AT1G04700.1	PB1 domain-containing protein tyrosine kinase
51	7.1	7.2	6.82	ST4.03ch12	26274152	26274353	P01785	Distal Intergenic	-26940	PGSC0003DMG400046840	Zinc finger (CCCH-type) family protein	AT3G19360.1	Zinc finger (CCCH-type) family protein
50.4	7.4	6.8	6.82	ST4.03ch08	7427490	7427691	P01786	Distal Intergenic	-4141	PGSC0003DMG400046870	Gene of unknown function	--	--
148.5	64.9	2.3	6.82	ST4.03ch05	37480796	37480997	P01787	Exon (PGSC0003DMT400016570/PGSC0003DMG400006473, exon 2 of 2)	3299	PGSC0003DMG400006473	Gene of unknown function	--	--
41	3.7	11	6.81	ST4.03ch06	12265220	12265421	P01788	Distal Intergenic	10300	PGSC0003DMG400021048	Nodulin family protein	AT2G28120.1	Major facilitator superfamily protein
41	3.7	11	6.81	ST4.03ch10	2409178	2409379	P01789	Distal Intergenic	15107	PGSC0003DMG400021262	Conserved gene of unknown function	AT1G78810.1	--
40.5	3.7	11	6.81	ST4.03ch06	55495374	55495575	P01790	Downstream (2-3kb)	2989	PGSC0003DMG400012004	Gene of unknown function	--	--
40.3	4	10.1	6.81	ST4.03ch07	43193955	43194156	P01791	Promoter (<=1kb)	-185	PGSC0003DMG400017387	Conserved gene of unknown function	AT2G04280.1	--
191	93.9	2	6.8	ST4.03ch09	34519982	34520183	P01792	Distal Intergenic	39274	PGSC0003DMG400035382	Gene of unknown function	--	--
177.7	84.2	2.1	6.78	ST4.03ch07	10865408	10865609	P01793	Distal Intergenic	-9240	PGSC0003DMG400004100	Acetyl-CoA synthetase	AT5G36880.2	acetyl-CoA synthetase
79	21.6	3.7	6.77	ST4.03ch11	32511939	32512140	P01794	Promoter (2-3kb)	-2710	PGSC0003DMG400042807	Gene of unknown function	--	--
78.8	21.3	3.7	6.77	ST4.03ch11	43426987	43427188	P01795	Downstream (<1kb)	3050	PGSC0003DMG400002982	Potato resistance I2GA-SH23-1	AT3G14460.1	LRR and NB-ARC domains-containing disease resistance protein
34.8	1.4	24.6	6.77	ST4.03ch01	70259403	70259604	P01796	Distal Intergenic	-10350	PGSC0003DMG400026013	Conserved gene of unknown function	--	--
34.6	1.4	24.3	6.77	ST4.03ch08	16794961	16795162	P01797	Distal Intergenic	-58089	PGSC0003DMG400013760	Gene of unknown function	--	--
34.6	1.7	20.5	6.77	ST4.03ch08	23883180	23883381	P01798	Distal Intergenic	5402	PGSC0003DMG400039320	Gene of unknown function	--	--
46	5.1	9.1	6.77	ST4.03ch02	23132711	23132912	P01799	Distal Intergenic	1561	PGSC0003DMG400040224	Protein kinase	AT3G50310.1	mitogen-activated protein kinase kinase kinase 20
46	5.4	8.5	6.77	ST4.03ch03	13314521	13314722	P01800	Distal Intergenic	-22504	PGSC0003DMG400023086	Superoxide dismutase [Cu-Zn]	AT5G18100.1	copper/zinc superoxide dismutase 3
46	5.7	8	6.77	ST4.03ch04	40825477	40825678	P01801	Distal Intergenic	-10675	PGSC0003DMG400026814	Gene of unknown function	--	--
46	5.1	9.1	6.77	ST4.03ch04	43912558	43912759	P01802	Promoter (1-2kb)	-1924	PGSC0003DMG400036549	Gene of unknown function	--	--
46	5.7	8	6.77	ST4.03ch05	20795934	20796135	P01803	Distal Intergenic	5541	PGSC0003DMG400037542	Gene of unknown function	--	--
46	5.4	8.5	6.77	ST4.03ch09	41196073	41196274	P01804	Distal Intergenic	-46833	PGSC0003DMG400046263	Gene of unknown function	--	--
46	5.1	9.1	6.77	ST4.03ch11	18818470	18818671	P01805	Distal Intergenic	-8726	PGSC0003DMG400044466	Gene of unknown function	--	--
46	5.4	8.5	6.77	ST4.03ch12	45785658	45785859	P01806	Distal Intergenic	-21257	PGSC0003DMG400006612	Gene of unknown function	--	--
46	5.9	7.8	6.77	ST4.03ch03	52754307	52754508	P01807	Downstream (<1kb)	1792	PGSC0003DMG400018095	Conserved gene of unknown function	AT5G62960.1	--
45.9	5.5	8.3	6.77	ST4.03ch11	20847008	20847209	P01808	Distal Intergenic	6574	PGSC0003DMG400037884	Gene of unknown function	--	--
45.7	5.3	8.7	6.77	ST4.03ch09	34635946	34636147	P01809	Distal Intergenic	-17927	PGSC0003DMG400042120	Conserved gene of unknown function	--	--
45.6	5.6	8.1	6.77	ST4.03ch01	13907093	13907294	P01810	Promoter (1-2kb)	-1369	PGSC0003DMG400042049	Conserved gene of unknown function	--	--
45.5	5.2	8.7	6.77	ST4.03ch05	35474984	35475185	P01811	Intron (PGSC0003DMT400013622/PGSC0003DMG400005324, intron 2 of 4)	1674	PGSC0003DMG400005324	Ribosomal protein L9 family protein	AT5G53070.1	Ribosomal protein L9/RNase H1
45.5	5.7	7.9	6.77	ST4.03ch10	35640156	35640357	P01812	Distal Intergenic	-15757	PGSC0003DMG400039196	Gene of unknown function	--	--
45.4	5.7	7.9	6.77	ST4.03ch11	42843436	42843637	P01813	Promoter (2-3kb)	-2383	PGSC0003DMG400018711	Carbonyl reductase	AT3G61220.2	NAD(P)-binding Rossmann-fold superfamily protein
184.9	89.8	2.1	6.77	ST4.03ch09	33192606	33192807	P01814	Distal Intergenic	26177	PGSC0003DMG400039828	Gene of unknown function	--	--
38	2.7	14.1	6.76	ST4.03ch02	17345100	17345301	P01815	Distal Intergenic	44830	PGSC0003DMG400021045	Gene of unknown function	--	--
38	2.4	16.1	6.76	ST4.03ch07	4274752	4274953	P01816	Distal Intergenic	1928	PGSC0003DMG400030897	Gene of unknown function	AT2G13290.1	beta-1,4-N-acetylglucosaminyltransferase family protein
38	2.4	16.1	6.76	ST4.03ch12	58387185	58387386	P01817	Promoter (<=1kb)	-387	PGSC0003DMG400029261	Anthocyanin acyltransferase	AT3G26040.1	HXXXD-type acyl-transferase family protein
37.9	2.7	14	6.76	ST4.03ch09	48646473	48646674	P01818	Distal Intergenic	-5654	PGSC0003DMG400019336	Conserved gene of unknown function	AT2G38830.1	Ubiquitin-conjugating enzyme/RWD-like protein
37.7	2.3	16.6	6.76	ST4.03ch01	53414276	53414477	P01819	Distal Intergenic	27624	PGSC0003DMG400004205	Ring finger protein	AT2G30580.1	DREB2A-interacting protein 2
37.2	2.6	14.2	6.76	ST4.03ch04	22145405	22145606	P01820	Distal Intergenic	8281	PGSC0003DMG400024233	F-box family protein	AT3G58940.1	F-box/RNI-like superfamily protein
53	8.4	6.3	6.76	ST4.03ch04	26198090	26198291	P01821	Distal Intergenic	-12138	PGSC0003DMG400031894	Gene of unknown function	--	--
53	8.1	6.5	6.76	ST4.03ch05	29471308	29471509	P01822	Distal Intergenic	-12183	PGSC0003DMG400045069	Gene of unknown function	--	--
53	8.4	6.3	6.76	ST4.03ch05	38294121	38294322	P01823	Distal Intergenic	-25266	PGSC0003DMG400041720	Gene of unknown function	--	--
53	8.4	6.3	6.76	ST4.03ch08	29395574	29395775	P01824	Distal Intergenic	-26686	PGSC0003DMG400030126	Gene of unknown function	--	--
53	8.8	6	6.76	ST4.03ch02	199504	199705	P01825	Distal Intergenic	-4658	PGSC0003DMG400003377	Retrotransposon gag protein	--	--
143.5	61.4	2.3	6.75	ST4.03ch06	21643033	21643234	P01826	Distal Intergenic	-15717	PGSC0003DMG400040905	Gene of unknown function	--	--
92.9	29	3.2	6.75	ST4.03ch08	38501462	38501663	P01827	Distal Intergenic	-6481	PGSC0003DMG400004543	Conserved gene of unknown function	AT5G25840.1	Protein of unknown function (DUF1677)
335.3	78.2	4.3	6.75	ST4.03ch07	56752293	56752494	P01828	Distal Intergenic	-38270	PGSC0003DMG400022114	Ent-kaurene synthase B, chloroplast	AT1G79460.1	Terpenoid cyclases/Protein prenyltransferases superfamily protein
86	25.3	3.4	6.74	ST4.03ch01	15319923	15320124	P01829	Distal Intergenic	-10998	PGSC0003DMG400024125	Bromodomain-containing protein	AT1G06230.3	global transcription factor group E4
116	43.6	2.7	6.73	ST4.03ch09	44529689	44529890	P01830	Distal Intergenic	-10350	PGSC0003DMG400045727	Gene of unknown function	--	--
55	9.5	5.8	6.72	ST4.03ch01	63794464	63794665	P01831	Distal Intergenic	-9176	PGSC0003DMG400000840	Hepatocellular carcinoma-associated antigen 59 family protein	AT1G02330.1	--
55	9.5	5.8	6.72	ST4.03ch02	24134144	24134345	P01832	Promoter (1-2kb)	-1012	PGSC0003DMG400013101	Ethylene-induced esterase	AT2G23550.2	methyl esterase 6
55	9.1	6	6.72	ST4.03ch05	21768378	21768579	P01833	Distal Intergenic	-20808	PGSC0003DMG400038144	Gene of unknown function	--	--
55	9.1	6	6.72	ST4.03ch09	33516860	33517061	P01834	Distal Intergenic	5084	PGSC0003DMG400004377	Translation initiation factor if-2	AT1G76810.1	eukaryotic translation initiation factor 2 (eIF-2) family protein
55	9.1	6	6.72	ST4.03ch09	44535632	44535833	P01835	Distal Intergenic	14656	PGSC0003DMG400002374	Gene of unknown function	--	--
55	9.8	5.6	6.72	ST4.03ch09	44588390	44588591	P01836	Distal Intergenic	7457	PGSC0003DMG400002371	Conserved gene of unknown function	--	--
55	9.1	6	6.72	ST4.03ch11	19520761	19520962	P01837	Downstream (1-2kb)	7928	PGSC0003DMG400037708	Conserved gene of unknown function	--	--
55	9.5	5.8	6.72	ST4.03ch12	53687448	53687649	P01838	Intron (PGSC0003DMT400012887/PGSC0003DMG400005016, intron 2 of 2)	1687	PGSC0003DMG400005016	Pathogenesis-induced protein	AT1G01360.1	regulatory component of ABA receptor 1
54.9	9.6	5.7	6.72	ST4.03ch06	22618922	22619123	P01839	Distal Intergenic	-6235	PGSC0003DMG400036033	Gene of unknown function	--	--
54	9.1	6	6.72	ST4.03ch03	7050310	7050511	P01840	Distal Intergenic	-37462	PGSC0003DMG400014868	Conserved gene of unknown function	AT4G37608.1	--
119	45.6	2.6	6.7	ST4.03ch11	6087601	6087802	P01841	Distal Intergenic	-6310	PGSC0003DMG400001999	BZIP protein	AT5G04840.1	bZIP protein
84	24.3	3.5	6.7	ST4.03ch02	37665404	37665605	P01842	Distal Intergenic	-6992	PGSC0003DMG400007335	Apyrase 3	AT5G18280.1	apyrase 2
84	24.6	3.4	6.7	ST4.03ch06	32214810	32215011	P01843	Distal Intergenic	1737	PGSC0003DMG400042989	Gene of unknown function	--	--
73	18.6	3.9	6.7	ST4.03ch07	17294602	17294803	P01844	Distal Intergenic	-4340	PGSC0003DMG400034526	Gene of unknown function	--	--
73	19	3.8	6.7	ST4.03ch09	39987272	39987473	P01845	Distal Intergenic	47882	PGSC0003DMG400040777	Gene of unknown function	--	--
57	10.1	5.6	6.68	ST4.03ch07	33587799	33588000	P01846	Distal Intergenic	6283	PGSC0003DMG400046451	Conserved gene of unknown function	--	--
56.9	10.5	5.4	6.68	ST4.03ch10	24342551	24342752	P01847	Distal Intergenic	10799	PGSC0003DMG400038969	Gene of unknown function	--	--
101	34.8	2.9	6.68	ST4.03ch01	42114275	42114476	P01848	Distal Intergenic	-13909	PGSC0003DMG400043384	Gene of unknown function	--	--
48	6.4	7.5	6.67	ST4.03ch04	61638535	61638736	P01849	Distal Intergenic	-4239	PGSC0003DMG400031153	Pentatricopeptide repeat-containing protein	AT4G17616.1	Pentatricopeptide repeat (PPR) superfamily protein
48	6.8	7.1	6.67	ST4.03ch05	30872911	30873112	P01850	Distal Intergenic	14806	PGSC0003DMG400046042	Gene of unknown function	--	--
48	6.1	7.9	6.67	ST4.03ch10	7321590	7321791	P01851	Distal Intergenic	-116263	PGSC0003DMG400042980	Gene of unknown function	--	--
48	6.8	7.1	6.67	ST4.03ch12	26172113	26172314	P01852	Promoter (<=1kb)	-271	PGSC0003DMG400038673	Gene of unknown function	--	--
59	11.8	5	6.66	ST4.03ch04	16978447	16978648	P01853	Distal Intergenic	87879	PGSC0003DMG400009747	RNA-directed DNA polymerase (Reverse transcriptase); Ribonuclease H	AT1G43760.1	DNAse I-like superfamily protein
59	11.2	5.3	6.66	ST4.03ch10	3616207	3616408	P01854	Intron (PGSC0003DMT400056273/PGSC0003DMG400021867, intron 2 of 7)	4574	PGSC0003DMG400021867	Cyprosin	AT1G62290.1	Saposin-like aspartyl protease family protein
59	11.8	5	6.66	ST4.03ch11	24822677	24822878	P01855	Downstream (<1kb)	2628	PGSC0003DMG400027807	Integrase core domain containing protein	--	--
68.4	16.3	4.2	6.66	ST4.03ch06	31124237	31124438	P01856	Distal Intergenic	-9982	PGSC0003DMG400027979	DNA binding protein	AT2G40435.1	--
43	4.4	9.8	6.66	ST4.03ch01	74530413	74530614	P01857	Intron (PGSC0003DMT400070805/PGSC0003DMG402027528, intron 1 of 1)	2961	PGSC0003DMG402027528	Conserved gene of unknown function	AT5G04990.1	SAD1/UNC-84 domain protein 1
43	4.7	9.1	6.66	ST4.03ch09	17699251	17699452	P01858	Distal Intergenic	13672	PGSC0003DMG400040714	Gene of unknown function	--	--
42.6	4.4	9.7	6.66	ST4.03ch10	24464493	24464694	P01859	Distal Intergenic	51270	PGSC0003DMG400038992	Integrase core domain containing protein	--	--
42.3	4.1	10.4	6.66	ST4.03ch08	395852	396053	P01860	Promoter (2-3kb)	-2164	PGSC0003DMG400012485	Heat shock protein 70 (HSP70)-interacting protein	AT4G12400.2	stress-inducible protein, putative
42.1	4.4	9.6	6.66	ST4.03ch06	49358496	49358697	P01861	Exon (PGSC0003DMT400042644/PGSC0003DMG400016537, exon 1 of 3)	374	PGSC0003DMG400016537	Gibberellin 20-oxidase-1	AT1G60980.1	gibberellin 20-oxidase 4
66.8	15.5	4.3	6.65	ST4.03ch01	23124368	23124569	P01862	Distal Intergenic	-7544	PGSC0003DMG400038431	Gene of unknown function	--	--
66.4	15.8	4.2	6.65	ST4.03ch12	36895557	36895758	P01863	Distal Intergenic	-13565	PGSC0003DMG400041487	Gene of unknown function	--	--
61	12.5	4.9	6.65	ST4.03ch01	4657516	4657717	P01864	Downstream (1-2kb)	2941	PGSC0003DMG400035453	Gene of unknown function	--	--
60.6	12	5	6.65	ST4.03ch06	49579717	49579918	P01865	Distal Intergenic	1644	PGSC0003DMG400016548	Gene of unknown function	--	--
65	14.5	4.5	6.64	ST4.03ch07	25003405	25003606	P01866	Distal Intergenic	9957	PGSC0003DMG400017039	1-aminocyclopropane-1-carboxylate synthase	AT4G26200.1	1-amino-cyclopropane-1-carboxylate synthase 7
65	14.5	4.5	6.64	ST4.03ch09	35690081	35690282	P01867	Distal Intergenic	-10146	PGSC0003DMG400043157	Gene of unknown function	--	--
64.8	14.5	4.5	6.64	ST4.03ch01	43485661	43485862	P01868	Distal Intergenic	18842	PGSC0003DMG400001213	ATP binding protein	AT2G03480.1	QUASIMODO2 LIKE 2
64.3	14.1	4.6	6.65	ST4.03ch10	9518260	9518461	P01869	Distal Intergenic	-7489	PGSC0003DMG400038103	Gene of unknown function	--	--
63	13.9	4.5	6.64	ST4.03ch01	56093518	56093719	P01870	Distal Intergenic	23445	PGSC0003DMG400037322	Gene of unknown function	--	--
63	13.5	4.7	6.64	ST4.03ch10	59710009	59710210	P01871	Distal Intergenic	11116	PGSC0003DMG400040188	Gene of unknown function	--	--
63	13.9	4.5	6.64	ST4.03ch06	34214287	34214488	P01872	Downstream (<1kb)	3543	PGSC0003DMG400040158	Gene of unknown function	--	--
80	22.6	3.5	6.63	ST4.03ch01	67353516	67353717	P01873	Distal Intergenic	-6108	PGSC0003DMG400042115	Gene of unknown function	--	--
79.7	22.4	3.6	6.63	ST4.03ch01	15660513	15660714	P01874	Distal Intergenic	69092	PGSC0003DMG400042534	Gene of unknown function	--	--
148.7	65.3	2.3	6.62	ST4.03ch09	41265357	41265558	P01875	Distal Intergenic	92423	PGSC0003DMG400041675	Gene of unknown function	--	--
142.6	61.3	2.3	6.62	ST4.03ch12	17195	17396	P01876	Distal Intergenic	-128823	PGSC0003DMG400015392	50S ribosomal protein L13, chloroplastic	AT1G78630.1	Ribosomal protein L13 family protein
87	26	3.3	6.61	ST4.03ch12	7507180	7507381	P01877	Distal Intergenic	9061	PGSC0003DMG400017982	Anthocyanin acyltransferase	AT1G24430.1	HXXXD-type acyl-transferase family protein
30.5	0.7	45.1	6.61	ST4.03ch06	52478755	52478956	P01878	Distal Intergenic	-3912	PGSC0003DMG400027079	Alliin lyase	AT4G24670.2	tryptophan aminotransferase related 2
50	7.8	6.4	6.6	ST4.03ch05	22242561	22242762	P01879	Distal Intergenic	-7083	PGSC0003DMG400036602	Nutrient reservoir	AT4G03000.1	RING/U-box superfamily protein
50	7.8	6.4	6.6	ST4.03ch06	11731708	11731909	P01880	Distal Intergenic	-3272	PGSC0003DMG400045703	DNA binding	AT5G66980.1	AP2/B3-like transcriptional factor family protein
50	7.4	6.7	6.6	ST4.03ch08	19236651	19236852	P01881	Distal Intergenic	-63680	PGSC0003DMG400026653	Conserved gene of unknown function	AT5G27390.1	Mog1/PsbP/DUF1795-like photosystem II reaction center PsbP family protein
50	7.8	6.4	6.6	ST4.03ch08	25910369	25910570	P01882	Distal Intergenic	-11267	PGSC0003DMG400025203	Gene of unknown function	--	--
50	7.4	6.7	6.6	ST4.03ch12	2289662	2289863	P01883	Promoter (<=1kb)	-682	PGSC0003DMG400047036	Potassium channel tetramerization domain-containing protein	AT4G30940.1	BTB/POZ domain with WD40/YVTN repeat-like protein
50	7.1	7	6.6	ST4.03ch04	37703972	37704173	P01884	Distal Intergenic	195419	PGSC0003DMG400035882	Gene of unknown function	--	--
49.9	7.4	6.8	6.6	ST4.03ch04	71007219	71007420	P01885	Distal Intergenic	-8711	PGSC0003DMG400009943	Cyclin B	AT1G20610.1	Cyclin B2;3
49.2	7.2	6.8	6.6	ST4.03ch01	88637109	88637310	P01886	Distal Intergenic	-10465	PGSC0003DMG400018039	PhD-finger protein	AT1G14770.1	RING/FYVE/PHD zinc finger superfamily protein
185	90.2	2.1	6.6	ST4.03ch02	2453646	2453847	P01887	Distal Intergenic	26148	PGSC0003DMG400035436	Gene of unknown function	--	--
156	71	2.2	6.57	ST4.03ch03	2616553	2616754	P01888	Distal Intergenic	-18180	PGSC0003DMG400024059	Vacuolar protein sorting-associated protein VPS28	AT4G05000.1	Vacuolar protein sorting-associated protein VPS28 family protein
40	3.4	11.8	6.57	ST4.03ch12	43015286	43015487	P01889	Distal Intergenic	29842	PGSC0003DMG400000651	Cytochrome P450	AT5G57260.1	cytochrome P450, family 71, subfamily B, polypeptide 10
39.6	3.8	10.4	6.57	ST4.03ch10	4985097	4985298	P01890	Distal Intergenic	-5959	PGSC0003DMG400005525	MYC2	AT4G00870.1	basic helix-loop-helix (bHLH) DNA-binding superfamily protein
39.6	3.8	10.3	6.57	ST4.03ch01	31939961	31940162	P01891	Distal Intergenic	68129	PGSC0003DMG400039767	Gene of unknown function	--	--
39.1	3.2	12.3	6.57	ST4.03ch09	13943254	13943455	P01892	Distal Intergenic	16681	PGSC0003DMG400041146	Gene of unknown function	--	--
39.1	3.8	10.3	6.57	ST4.03ch12	23173851	23174052	P01893	Downstream (1-2kb)	2298	PGSC0003DMG400035552	Gene of unknown function	--	--
76	20.3	3.7	6.56	ST4.03ch03	54289363	54289564	P01894	Promoter (<=1kb)	-417	PGSC0003DMG400024496	Ulp1 protease family, C-terminal catalytic domain containing protein	--	--
131.2	54.9	2.4	6.56	ST4.03ch06	30584724	30584925	P01895	Distal Intergenic	7984	PGSC0003DMG400023958	Monovalent cation:proton antiporter	AT2G13620.1	cation/hydrogen exchanger 15
52	8.1	6.4	6.54	ST4.03ch02	19617438	19617639	P01896	Exon (PGSC0003DMT400022356/PGSC0003DMG400008675, exon 5 of 6)	3937	PGSC0003DMG400008675	Gene of unknown function	--	--
52	8.8	5.9	6.54	ST4.03ch04	65092629	65092830	P01897	Downstream (2-3kb)	2602	PGSC0003DMG400009371	Gene of unknown function	--	--
52	8.1	6.4	6.54	ST4.03ch06	26895260	26895461	P01898	Distal Intergenic	-31514	PGSC0003DMG400038670	'chromo' domain containing protein	--	--
52	8.4	6.2	6.55	ST4.03ch07	43046327	43046528	P01899	Distal Intergenic	-16284	PGSC0003DMG400017390	RNA binding protein	AT1G06560.1	NOL1/NOP2/sun family protein
52	8.8	5.9	6.55	ST4.03ch10	30358324	30358525	P01900	Distal Intergenic	-11143	PGSC0003DMG400046991	Conserved gene of unknown function	AT4G33600.1	--
51.9	9	5.8	6.55	ST4.03ch01	55501885	55502086	P01901	Distal Intergenic	-4155	PGSC0003DMG400045592	Late blight resistance protein	--	--
51.6	8.1	6.4	6.55	ST4.03ch01	43306195	43306396	P01902	Distal Intergenic	-20649	PGSC0003DMG400007711	Conserved gene of unknown function	AT1G27090.1	glycine-rich protein
51.3	8.2	6.3	6.55	ST4.03ch06	7364455	7364656	P01903	Distal Intergenic	16588	PGSC0003DMG400030055	PEThy;ZPT3-1	AT1G02040.1	C2H2-type zinc finger family protein
45	5.7	7.8	6.54	ST4.03ch09	46225081	46225282	P01904	Downstream (<1kb)	1269	PGSC0003DMG400039847	Gene of unknown function	--	--
44.6	5.6	7.9	6.54	ST4.03ch10	18847305	18847506	P01905	Promoter (2-3kb)	-2782	PGSC0003DMG400011765	AG-motif binding protein-3	AT2G45050.1	GATA transcription factor 2
44.4	5.1	8.8	6.54	ST4.03ch03	17050683	17050884	P01906	Distal Intergenic	-4772	PGSC0003DMG400016913	3-phosphoinositide-dependent protein kinase-1	AT3G10540.1	3-phosphoinositide-dependent protein kinase
44.3	5.3	8.3	6.54	ST4.03ch02	9689923	9690124	P01907	Distal Intergenic	-9480	PGSC0003DMG400036111	Gene of unknown function	--	--
44.2	5.4	8.2	6.54	ST4.03ch12	59520536	59520737	P01908	Exon (PGSC0003DMT400011665/PGSC0003DMG400004585, exon 1 of 1)	187	PGSC0003DMG400004585	Dead box ATP-dependent RNA helicase	AT1G20920.1	P-loop containing nucleoside triphosphate hydrolases superfamily protein
44.1	5.9	7.4	6.54	ST4.03ch07	23194398	23194599	P01909	Distal Intergenic	-15922	PGSC0003DMG400041187	Gene of unknown function	--	--
73.6	19.3	3.8	6.54	ST4.03ch08	56874466	56874667	P01910	Distal Intergenic	-12604	PGSC0003DMG400012108	Gene of unknown function	--	--
94	31.5	3	6.52	ST4.03ch05	21375649	21375850	P01911	Distal Intergenic	27013	PGSC0003DMG400021396	Orf147a protein	AT1G60720.1	RNA-directed DNA polymerase (reverse transcriptase)-related family protein
34	1.7	20.1	6.52	ST4.03ch04	18169512	18169713	P01912	Distal Intergenic	-10624	PGSC0003DMG400036141	Gene of unknown function	--	--
37	2.4	15.6	6.51	ST4.03ch03	9786949	9787150	P01913	Distal Intergenic	9394	PGSC0003DMG400029174	GNS1/SUR4 membrane family protein	--	--
37	2.4	15.6	6.51	ST4.03ch07	23106410	23106611	P01914	Distal Intergenic	72016	PGSC0003DMG400041187	Gene of unknown function	--	--
37	2.7	13.7	6.52	ST4.03ch07	41467213	41467414	P01915	Distal Intergenic	-7832	PGSC0003DMG400011755	Acetyl-coenzyme A carboxylase carboxyl transferase alpha	AT2G38040.2	acetyl Co-enzyme a carboxylase carboxyltransferase alpha subunit
36.9	2.4	15.6	6.52	ST4.03ch01	14913900	14914101	P01916	Distal Intergenic	-5316	PGSC0003DMG400044405	Gene of unknown function	--	--
36.9	2.7	13.9	6.52	ST4.03ch07	26172207	26172408	P01917	Promoter (1-2kb)	-1498	PGSC0003DMG400039356	Gene of unknown function	--	--
36.6	2.1	17.2	6.52	ST4.03ch08	54863991	54864192	P01918	Intron (PGSC0003DMT400032137/PGSC0003DMG401012338, intron 1 of 5)	512	PGSC0003DMG401012338	Minor histocompatibility antigen H13	AT1G63690.1	SIGNAL PEPTIDE PEPTIDASE-LIKE 2
36.5	2.9	12.6	6.52	ST4.03ch12	28326952	28327153	P01919	Distal Intergenic	-24574	PGSC0003DMG400046980	Gene of unknown function	--	--
36	2.8	13	6.52	ST4.03ch04	24323682	24323883	P01920	Distal Intergenic	-6261	PGSC0003DMG400002942	Gene of unknown function	--	--
72	18.2	3.9	6.51	ST4.03ch04	17059303	17059504	P01921	Distal Intergenic	151660	PGSC0003DMG400033353	Non-LTR retroelement reverse transcriptase	AT1G43760.1	DNAse I-like superfamily protein
54	9.8	5.5	6.51	ST4.03ch01	42380691	42380892	P01922	Distal Intergenic	1768	PGSC0003DMG400040575	Gene of unknown function	--	--
54	9.8	5.5	6.51	ST4.03ch02	24347009	24347210	P01923	Distal Intergenic	-7413	PGSC0003DMG400002785	Sulfotransferase	AT4G31640.1	transcriptional factor B3 family protein
54	9.5	5.7	6.51	ST4.03ch03	32104240	32104441	P01924	Downstream (1-2kb)	1768	PGSC0003DMG400018416	Conserved gene of unknown function	AT1G22370.2	UDP-glucosyl transferase 85A5
54	9.8	5.5	6.51	ST4.03ch10	7439782	7439983	P01925	Distal Intergenic	1879	PGSC0003DMG400042980	Gene of unknown function	--	--
54	9.1	5.9	6.51	ST4.03ch10	42291964	42292165	P01926	Distal Intergenic	40735	PGSC0003DMG400006226	Leucine-rich repeat family protein	AT3G19320.1	Leucine-rich repeat (LRR) family protein
53.9	9.1	5.9	6.51	ST4.03ch04	18427398	18427599	P01927	Distal Intergenic	-3172	PGSC0003DMG400037498	Endo-1,4-beta-glucanase	AT5G49720.1	glycosyl hydrolase 9A1
53.7	9.6	5.6	6.51	ST4.03ch05	9042866	9043067	P01928	Intron (PGSC0003DMT400035083/PGSC0003DMG400013487, intron 1 of 1)	428	PGSC0003DMG400013487	Gene of unknown function	--	--
53.2	9.1	5.8	6.51	ST4.03ch10	15595876	15596077	P01929	Distal Intergenic	13874	PGSC0003DMG400046190	Gene of unknown function	--	--
107.6	39.3	2.7	6.49	ST4.03ch03	7279513	7279714	P01930	Promoter (2-3kb)	-2749	PGSC0003DMG400041540	Gene of unknown function	--	--
166.5	78.9	2.1	6.49	ST4.03ch03	37181919	37182120	P01931	Distal Intergenic	388	PGSC0003DMG400008333	Uncharacterized mitochondrial protein/AtMg00620	AT2G07722.1	--
69.6	17	4.1	6.49	ST4.03ch04	48522924	48523125	P01932	Distal Intergenic	-30032	PGSC0003DMG400037810	Gene of unknown function	--	--
88	27	3.3	6.49	ST4.03ch08	46643772	46643973	P01933	Distal Intergenic	-9133	PGSC0003DMG400044114	Integrase core domain containing protein	--	--
56	10.5	5.3	6.48	ST4.03ch06	11138967	11139168	P01934	Distal Intergenic	30196	PGSC0003DMG400006726	Storage protein	AT1G08040.2	Protein of unknown function (DUF707)
56	10.5	5.3	6.48	ST4.03ch08	3337694	3337895	P01935	Distal Intergenic	4774	PGSC0003DMG400039869	Terpene synthase	AT1G79460.1	Terpenoid cyclases/Protein prenyltransferases superfamily protein
56	10.5	5.3	6.48	ST4.03ch12	31629195	31629396	P01936	Distal Intergenic	-7046	PGSC0003DMG400006711	HUA enhancer 2	AT2G06990.1	RNA helicase, ATP-dependent, SK12/DOB1 protein
55.9	10.6	5.3	6.48	ST4.03ch07	21833130	21833331	P01937	Distal Intergenic	67571	PGSC0003DMG400040540	Gene of unknown function	--	--
496.9	334.1	1.5	6.47	ST4.03ch07	28956359	28956560	P01938	Distal Intergenic	120972	PGSC0003DMG400040542	Gene of unknown function	--	--
68	16.2	4.2	6.47	ST4.03ch10	6052487	6052688	P01939	Distal Intergenic	19760	PGSC0003DMG400019381	Gene of unknown function	--	--
110.1	41.8	2.6	6.46	ST4.03ch06	11275521	11275722	P01940	Distal Intergenic	7651	PGSC0003DMG400035784	Gene of unknown function	--	--
58	11.8	4.9	6.46	ST4.03ch01	20403669	20403870	P01941	Distal Intergenic	20937	PGSC0003DMG400045050	Conserved gene of unknown function	--	--
58	11.5	5	6.46	ST4.03ch10	28847311	28847512	P01942	Distal Intergenic	-22832	PGSC0003DMG400044738	Gene of unknown function	--	--
57.7	11.7	4.9	6.46	ST4.03ch04	14101419	14101620	P01943	Distal Intergenic	-3444	PGSC0003DMG400034460	Gene of unknown function	--	--
57.5	11.6	5	6.46	ST4.03ch07	7784335	7784536	P01944	Distal Intergenic	-10609	PGSC0003DMG400020698	Gene of unknown function	AT3G12500.1	basic chitinase
66	15.5	4.2	6.46	ST4.03ch04	17886293	17886494	P01945	Distal Intergenic	-15793	PGSC0003DMG400035827	Gene of unknown function	--	--
47	6.1	7.7	6.45	ST4.03ch01	60934393	60934594	P01946	Distal Intergenic	-10328	PGSC0003DMG400032108	Conserved gene of unknown function	AT4G03000.2	RING/U-box superfamily protein
47	6.1	7.7	6.45	ST4.03ch02	10743004	10743205	P01947	Distal Intergenic	-50962	PGSC0003DMG400039412	Gene of unknown function	--	--
47	6.4	7.3	6.45	ST4.03ch03	21135755	21135956	P01948	Distal Intergenic	5256	PGSC0003DMG400047206	Gene of unknown function	--	--
46.8	6.8	6.9	6.45	ST4.03ch08	32583295	32583496	P01949	Distal Intergenic	-7430	PGSC0003DMG400012997	Protein kinase APK1A, chloroplast	AT2G05940.1	Protein kinase superfamily protein
46.8	6.8	6.9	6.45	ST4.03ch06	46576552	46576753	P01950	Distal Intergenic	9000	PGSC0003DMG400035491	Phosphoglycerate dehydrogenase	AT1G72190.1	D-isomer specific 2-hydroxyacid dehydrogenase family protein
46.5	6.4	7.2	6.45	ST4.03ch10	32493513	32493714	P01951	Intron (PGSC0003DMT400008847/PGSC0003DMG400003437, intron 5 of 6)	2933	PGSC0003DMG400003437	Conserved gene of unknown function	--	--
46.4	6.4	7.3	6.45	ST4.03ch03	23709530	23709731	P01952	Distal Intergenic	-37060	PGSC0003DMG400042470	Sensory transduction histidine kinase bacterial	AT5G26594.1	response regulator 24
64	14.9	4.3	6.45	ST4.03ch09	20136567	20136768	P01953	Distal Intergenic	24638	PGSC0003DMG400045893	Polyprotein protein	--	--
63.9	14.5	4.4	6.45	ST4.03ch12	17017213	17017414	P01954	Distal Intergenic	-35876	PGSC0003DMG400044991	Gene of unknown function	--	--
63.9	14.9	4.3	6.45	ST4.03ch12	30412660	30412861	P01955	Distal Intergenic	-114235	PGSC0003DMG400039096	Gene of unknown function	--	--
63.7	14	4.5	6.45	ST4.03ch07	14242659	14242860	P01956	Distal Intergenic	3618	PGSC0003DMG400037773	Gene of unknown function	--	--
63.3	14.2	4.5	6.45	ST4.03ch03	42362537	42362738	P01957	Distal Intergenic	7748	PGSC0003DMG400014272	(S)-N-methylcoclaurine 3'-hydroxylase isozyme	AT3G61040.1	cytochrome P450, family 76, subfamily C, polypeptide 7
60	12.8	4.7	6.45	ST4.03ch01	6975530	6975731	P01958	Downstream (2-3kb)	4902	PGSC0003DMG400014753	M18S-3Ap	AT2G34930.1	disease resistance family protein / LRR family protein
60	12.8	4.7	6.45	ST4.03ch01	60099109	60099310	P01959	Promoter (<=1kb)	-578	PGSC0003DMG400006274	Methyl binding domain protein	AT5G35330.3	methyl-CPG-binding domain protein 02
60	12.8	4.7	6.45	ST4.03ch03	21327001	21327202	P01960	Distal Intergenic	19443	PGSC0003DMG400036738	Gene of unknown function	--	--
60	12.2	4.9	6.45	ST4.03ch04	21460542	21460743	P01961	Downstream (<1kb)	10323	PGSC0003DMG400040404	Late blight resistance protein	--	--
60	12.2	4.9	6.45	ST4.03ch06	25534427	25534628	P01962	Distal Intergenic	23690	PGSC0003DMG400023817	Arginyl-tRNA--protein transferase 1	AT5G05700.1	arginine-tRNA protein transferase 1
60	12.2	4.9	6.45	ST4.03ch07	44561277	44561478	P01963	Distal Intergenic	-20125	PGSC0003DMG400006157	Thymidylate kinase family protein	AT5G59440.3	P-loop containing nucleoside triphosphate hydrolases superfamily protein
60	12.2	4.9	6.45	ST4.03ch11	20984763	20984964	P01964	Distal Intergenic	3902	PGSC0003DMG400042762	Gene of unknown function	--	--
59.7	12.5	4.8	6.45	ST4.03ch12	20665677	20665878	P01965	Distal Intergenic	5378	PGSC0003DMG400042448	Gene of unknown function	--	--
59.2	12	4.9	6.45	ST4.03ch02	6474189	6474390	P01966	Distal Intergenic	-3577	PGSC0003DMG400014536	Polyprotein	--	--
59.1	12.5	4.7	6.45	ST4.03ch10	12463250	12463451	P01967	Distal Intergenic	-21819	PGSC0003DMG400043279	Gene of unknown function	--	--
62	13.9	4.5	6.45	ST4.03ch02	33367356	33367557	P01968	Promoter (2-3kb)	-2613	PGSC0003DMG400031748	Conserved gene of unknown function	AT1G28380.1	MAC/Perforin domain-containing protein
113.9	43.3	2.6	6.43	ST4.03ch02	1870714	1870915	P01969	Distal Intergenic	1989	PGSC0003DMG400036757	Gene of unknown function	--	--
42	4.4	9.6	6.43	ST4.03ch09	34266780	34266981	P01970	Distal Intergenic	8631	PGSC0003DMG400046714	Conserved gene of unknown function	--	--
42	4.4	9.6	6.43	ST4.03ch12	58946796	58946997	P01971	Distal Intergenic	-4016	PGSC0003DMG400016866	Gene of unknown function	--	--
41.8	4.7	8.8	6.43	ST4.03ch01	46835700	46835901	P01972	Promoter (1-2kb)	-1365	PGSC0003DMG400011459	Gene of unknown function	AT1G04160.1	myosin XI B
41.8	4.6	9.1	6.43	ST4.03ch12	19300738	19300939	P01973	Distal Intergenic	-15940	PGSC0003DMG400008669	Conserved gene of unknown function	AT4G23160.1	cysteine-rich RLK (RECEPTOR-like protein kinase) 8
41.7	4.1	10.3	6.43	ST4.03ch12	37402683	37402884	P01974	Distal Intergenic	-36305	PGSC0003DMG400036248	Integrase core domain containing protein	--	--
41.5	4.1	10.2	6.43	ST4.03ch03	20947882	20948083	P01975	Distal Intergenic	-90117	PGSC0003DMG400030271	TRANSPARENT TESTA 1 protein	AT3G57670.1	C2H2-type zinc finger family protein
76.6	21.7	3.5	6.42	ST4.03ch08	16694421	16694622	P01976	Distal Intergenic	-40562	PGSC0003DMG400032780	Conserved gene of unknown function	AT4G32295.1	--
76	22	3.5	6.42	ST4.03ch05	46155844	46156045	P01977	Distal Intergenic	13314	PGSC0003DMG400039571	Conserved gene of unknown function	--	--
95.9	32.8	2.9	6.41	ST4.03ch01	34068328	34068529	P01978	Distal Intergenic	14584	PGSC0003DMG400037288	Gene of unknown function	--	--
83.6	25.3	3.3	6.4	ST4.03ch08	49644761	49644962	P01979	Distal Intergenic	13103	PGSC0003DMG400042183	LRX2	AT1G32610.2	hydroxyproline-rich glycoprotein family protein
74.9	20.2	3.7	6.39	ST4.03ch08	12151350	12151551	P01980	Distal Intergenic	-3519	PGSC0003DMG400026825	Conserved gene of unknown function	--	--
49	7.1	6.9	6.38	ST4.03ch01	51993938	51994139	P01981	Distal Intergenic	-14403	PGSC0003DMG400007751	Conserved gene of unknown function	AT5G13920.1	GRF zinc finger / Zinc knuckle protein
49	7.8	6.3	6.38	ST4.03ch06	13332485	13332686	P01982	Distal Intergenic	58503	PGSC0003DMG400016020	Conserved gene of unknown function	--	--
49	7.4	6.6	6.38	ST4.03ch08	28422427	28422628	P01983	Distal Intergenic	-21218	PGSC0003DMG400038559	Conserved gene of unknown function	AT5G07220.1	BCL-2-associated athanogene 3
49	7.8	6.3	6.38	ST4.03ch10	44876042	44876243	P01984	Promoter (2-3kb)	-2892	PGSC0003DMG400038472	Gene of unknown function	--	--
48.5	7.5	6.5	6.38	ST4.03ch09	15335803	15336004	P01985	Distal Intergenic	-26448	PGSC0003DMG400042255	Gag-pol protein	--	--
48.5	7.8	6.2	6.38	ST4.03ch06	22864767	22864968	P01986	Distal Intergenic	-72322	PGSC0003DMG400040111	'chromo' domain containing protein	--	--
48.5	7.8	6.2	6.39	ST4.03ch04	22015931	22016132	P01987	Distal Intergenic	-18543	PGSC0003DMG400024230	GTP binding protein	AT3G57180.1	P-loop containing nucleoside triphosphate hydrolases superfamily protein
48.4	7.7	6.3	6.39	ST4.03ch02	3459637	3459838	P01988	Distal Intergenic	16482	PGSC0003DMG400042511	Gene of unknown function	--	--
103.6	38	2.7	6.37	ST4.03ch06	51256349	51256550	P01989	Distal Intergenic	-7354	PGSC0003DMG400004067	Glycerophosphoryl diester phosphodiesterase	AT1G74210.1	PLC-like phosphodiesterases superfamily protein
166	78.7	2.1	6.37	ST4.03ch01	45288054	45288255	P01990	Distal Intergenic	-29470	PGSC0003DMG400037461	Type I MADS box transcription factor	AT1G65330.1	MADS-box transcription factor family protein
81.9	24.1	3.4	6.36	ST4.03ch10	43315999	43316200	P01991	Promoter (<=1kb)	-463	PGSC0003DMG400008258	Hydroxyproline-rich Glycoprotein (HRGP)	--	--
93.2	31.1	3	6.36	ST4.03ch07	23096181	23096382	P01992	Distal Intergenic	82245	PGSC0003DMG400041187	Gene of unknown function	--	--
73	19.9	3.7	6.36	ST4.03ch08	6124904	6125105	P01993	Distal Intergenic	9400	PGSC0003DMG400014630	Conserved gene of unknown function	--	--
72.9	19.8	3.7	6.36	ST4.03ch09	21945166	21945367	P01994	Downstream (1-2kb)	3395	PGSC0003DMG400004566	Gene of unknown function	--	--
51	8.8	5.8	6.33	ST4.03ch03	7502367	7502568	P01995	Distal Intergenic	-24559	PGSC0003DMG400014870	Alcohol dehydrogenase	AT1G22430.1	GroES-like zinc-binding dehydrogenase family protein
51	8.4	6.1	6.33	ST4.03ch10	26122956	26123157	P01996	Distal Intergenic	-14207	PGSC0003DMG400038286	Gene of unknown function	--	--
50.2	8.3	6.1	6.33	ST4.03ch06	32919626	32919827	P01997	Distal Intergenic	-5069	PGSC0003DMG400040880	Gene of unknown function	--	--
39	3.7	10.5	6.33	ST4.03ch03	21569057	21569258	P01998	Distal Intergenic	3805	PGSC0003DMG400045884	Gene of unknown function	--	--
39	3	12.8	6.33	ST4.03ch05	13201552	13201753	P01999	Distal Intergenic	15801	PGSC0003DMG400046463	Gene of unknown function	--	--
[truncated: 48,633 more rows]

## Sheet: exp2
IP	Control	Fold	Q_-lg10	Chr	start	End	Peak #	annotation	distanceToTSS	geneId
5748	1011.4	5.7	999	ST4.03ch09	61523632	61523833	P00001	Distal Intergenic	15923	PGSC0003DMG400043098	Conserved gene of unknown function	--	--
4389.1	1161.1	3.8	999	ST4.03ch09	17364591	17364792	P00002	Distal Intergenic	-26554	PGSC0003DMG400031465	Protein kinase atsik	AT3G08760.1	Protein kinase superfamily protein
3278.3	813.4	4	999	ST4.03ch09	43800772	43800973	P00003	Distal Intergenic	2074	PGSC0003DMG403017663	30S ribosomal protein S2, chloroplastic	ATCG00160.1	ribosomal protein S2
2825.6	577.5	4.9	999	ST4.03ch01	16941269	16941470	P00004	Promoter (1-2kb)	-1194	PGSC0003DMG400015865	Gene of unknown function	--	--
2102.6	259.2	8.1	999	ST4.03ch10	59754216	59754417	P00005	Distal Intergenic	28948	PGSC0003DMG400007194	Conserved gene of unknown function	AT1G17140.2	interactor of constitutive active rops 1
2863.1	709.2	4	299.8	ST4.03ch01	8076720	8076921	P00006	Downstream (1-2kb)	4919	PGSC0003DMG400030001	LRX1	AT2G33520.1	--
1736.1	210	8.3	294.49	ST4.03ch01	88654797	88654998	P00007	Distal Intergenic	-28153	PGSC0003DMG400018039	PhD-finger protein	AT1G14770.1	RING/FYVE/PHD zinc finger superfamily protein
2403.8	495.2	4.9	294.5	ST4.03ch02	2550584	2550785	P00008	Distal Intergenic	57252	PGSC0003DMG400023312	Retrotransposon protein	--	--
2333.1	492.8	4.7	280.6	ST4.03ch03	42173116	42173317	P00009	Distal Intergenic	10016	PGSC0003DMG400014267	Multidrug resistance pump	AT4G23030.1	MATE efflux family protein
1480.9	148	10	272.6	ST4.03ch02	48604815	48605016	P00010	Distal Intergenic	5874	PGSC0003DMG400039694	RNase H family protein	AT5G42905.1	Polynucleotidyl transferase, ribonuclease H-like superfamily protein
3103.8	940.7	3.3	262.7	ST4.03ch01	55605789	55605990	P00011	Distal Intergenic	31692	PGSC0003DMG400026773	Gene of unknown function	--	--
1728.5	267.6	6.5	257.03	ST4.03ch05	13118800	13119001	P00012	Distal Intergenic	-19054	PGSC0003DMG400014914	Ubiquitin-protein ligase	AT1G24330.1	ARM repeat superfamily protein
1879.4	338.3	5.6	253.9	ST4.03ch08	32191412	32191613	P00013	Promoter (<=1kb)	-113	PGSC0003DMG400020779	Ribosomal protein S1	--	--
1425.5	155.3	9.2	252.77	ST4.03ch07	56754191	56754392	P00014	Distal Intergenic	-40168	PGSC0003DMG400022114	Ent-kaurene synthase B, chloroplast	AT1G79460.1	Terpenoid cyclases/Protein prenyltransferases superfamily protein
1287.9	109.7	11.7	251.29	ST4.03ch10	59745932	59746133	P00015	Distal Intergenic	20664	PGSC0003DMG400007194	Conserved gene of unknown function	AT1G17140.2	interactor of constitutive active rops 1
1493.5	231.7	6.4	221.68	ST4.03ch07	9563348	9563549	P00016	Distal Intergenic	2088	PGSC0003DMG400039865	Gene of unknown function	--	--
1684.3	221.6	7.6	217.94	ST4.03ch01	88660642	88660843	P00017	Distal Intergenic	-33998	PGSC0003DMG400018039	PhD-finger protein	AT1G14770.1	RING/FYVE/PHD zinc finger superfamily protein
1065.8	79.3	13.4	216.82	ST4.03ch06	56848835	56849036	P00018	Intron (PGSC0003DMT400077993/PGSC0003DMG400030334, intron 2 of 2)	3318	PGSC0003DMG400030334	Transcription elongation factor B polypeptide	AT5G59140.1	BTB/POZ domain-containing protein
1028.9	70	14.7	214.65	ST4.03ch02	48587346	48587547	P00019	Distal Intergenic	23343	PGSC0003DMG400039694	RNase H family protein	AT5G42905.1	Polynucleotidyl transferase, ribonuclease H-like superfamily protein
1864.9	419.8	4.4	212.5	ST4.03ch08	15045666	15045867	P00020	Distal Intergenic	92374	PGSC0003DMG400017702	Methylenetetrahydrofolate dehydrogenase	AT2G38660.3	Amino acid dehydrogenase family protein
1255.2	160.2	7.8	206.71	ST4.03ch03	47940556	47940757	P00021	Distal Intergenic	19288	PGSC0003DMG400004335	MTN3 homolog	AT4G25010.1	Nodulin MtN3 family protein
2043.2	533.2	3.8	203.08	ST4.03ch11	2436686	2436887	P00022	Distal Intergenic	3535	PGSC0003DMG401016141	14-3-3 protein	--	--
1043.9	89.3	11.7	202.77	ST4.03ch10	59745030	59745231	P00023	Distal Intergenic	19762	PGSC0003DMG400007194	Conserved gene of unknown function	AT1G17140.2	interactor of constitutive active rops 1
2644.6	867.3	3	202.76	ST4.03ch01	16941579	16941780	P00024	Promoter (1-2kb)	-1504	PGSC0003DMG400015865	Gene of unknown function	--	--
1526	281.6	5.4	202.45	ST4.03ch05	37455941	37456142	P00025	Promoter (<=1kb)	-955	PGSC0003DMG400006469	Gene of unknown function	--	--
949.7	60.5	15.7	202.17	ST4.03ch01	88633101	88633302	P00026	Distal Intergenic	-6457	PGSC0003DMG400018039	PhD-finger protein	AT1G14770.1	RING/FYVE/PHD zinc finger superfamily protein
2701	917.5	2.9	197.63	ST4.03ch02	889395	889596	P00027	Distal Intergenic	2026	PGSC0003DMG400036840	Gag-pol polyprotein	AT3G43490.1	Zinc knuckle (CCHC-type) family protein
864.8	44.5	19.4	193.99	ST4.03ch02	48589097	48589298	P00028	Distal Intergenic	21592	PGSC0003DMG400039694	RNase H family protein	AT5G42905.1	Polynucleotidyl transferase, ribonuclease H-like superfamily protein
1630.1	114.3	14.3	192.07	ST4.03ch02	48602449	48602650	P00029	Distal Intergenic	8240	PGSC0003DMG400039694	RNase H family protein	AT5G42905.1	Polynucleotidyl transferase, ribonuclease H-like superfamily protein
895.2	59.8	15	188.37	ST4.03ch04	41023668	41023869	P00030	Promoter (<=1kb)	-295	PGSC0003DMG400001137	Uncharacterized mitochondrial protein	ATMG01110.1	Mitovirus RNA-dependent RNA polymerase
2963	1136.6	2.6	181.3	ST4.03ch01	51058001	51058202	P00031	Downstream (1-2kb)	1042	PGSC0003DMG400003499	30S ribosomal protein S3, chloroplastic	ATCG00800.1	structural constituent of ribosome
970	98.6	9.8	176.62	ST4.03ch04	72198584	72198785	P00032	Distal Intergenic	-29093	PGSC0003DMG403025662	Conserved gene of unknown function	--	--
1817	512.5	3.5	166.29	ST4.03ch01	48586315	48586516	P00033	Exon (PGSC0003DMT400034343/PGSC0003DMG400013206, exon 1 of 1)	259	PGSC0003DMG400013206	Conserved gene of unknown function	--	--
1148	191.2	6	162.44	ST4.03ch07	56757385	56757586	P00034	Distal Intergenic	-43362	PGSC0003DMG400022114	Ent-kaurene synthase B, chloroplast	AT1G79460.1	Terpenoid cyclases/Protein prenyltransferases superfamily protein
872.4	92.6	9.4	155.96	ST4.03ch01	88654895	88655096	P00035	Distal Intergenic	-28251	PGSC0003DMG400018039	PhD-finger protein	AT1G14770.1	RING/FYVE/PHD zinc finger superfamily protein
1257	254.2	4.9	155.44	ST4.03ch11	30943000	30943201	P00036	Distal Intergenic	-22593	PGSC0003DMG400022929	Aspartate aminotransferase	AT2G13810.1	AGD2-like defense response protein 1
828	80.6	10.3	153.09	ST4.03ch01	45785569	45785770	P00037	Distal Intergenic	7410	PGSC0003DMG400041833	Gene of unknown function	--	--
825.5	87.5	9.4	147.48	ST4.03ch07	56752155	56752356	P00038	Distal Intergenic	-38132	PGSC0003DMG400022114	Ent-kaurene synthase B, chloroplast	AT1G79460.1	Terpenoid cyclases/Protein prenyltransferases superfamily protein
1558.8	426.8	3.7	147.23	ST4.03ch01	50985539	50985740	P00039	Promoter (<=1kb)	-337	PGSC0003DMG400034831	ORF107c	--	--
970.7	144.7	6.7	146.93	ST4.03ch07	10767593	10767794	P00040	Distal Intergenic	-64756	PGSC0003DMG400004101	H(+)-transporting ATPase	AT2G18960.1	H(+)-ATPase 1
985.1	151.5	6.5	146.49	ST4.03ch04	41021874	41022075	P00041	Downstream (<1kb)	1449	PGSC0003DMG400001137	Uncharacterized mitochondrial protein	ATMG01110.1	Mitovirus RNA-dependent RNA polymerase
1237.6	271	4.6	143.58	ST4.03ch07	48533695	48533896	P00042	Distal Intergenic	-3102	PGSC0003DMG402018368	GH3 family protein	AT4G03400.1	Auxin-responsive GH3 family protein
1023.5	178	5.8	141.17	ST4.03ch12	48255523	48255724	P00043	Distal Intergenic	15111	PGSC0003DMG400033609	Uncharacterized mitochondrial protein	ATMG00660.1	--
1036.9	189.6	5.5	137.96	ST4.03ch04	65137961	65138162	P00044	Distal Intergenic	-10383	PGSC0003DMG400009370	Gene of unknown function	--	--
788	71.3	11.1	137.22	ST4.03ch09	61525624	61525825	P00045	Distal Intergenic	13931	PGSC0003DMG400043098	Conserved gene of unknown function	--	--
652.5	43.3	15.1	136.59	ST4.03ch10	59755444	59755645	P00046	Distal Intergenic	30176	PGSC0003DMG400007194	Conserved gene of unknown function	AT1G17140.2	interactor of constitutive active rops 1
624.2	38.7	16.1	133.48	ST4.03ch09	61527953	61528154	P00047	Distal Intergenic	11602	PGSC0003DMG400043098	Conserved gene of unknown function	--	--
881.5	133.4	6.6	132.04	ST4.03ch07	9564979	9565180	P00048	Distal Intergenic	3719	PGSC0003DMG400039865	Gene of unknown function	--	--
1855.8	642.4	2.9	131.87	ST4.03ch01	16941052	16941253	P00049	Promoter (<=1kb)	-977	PGSC0003DMG400015865	Gene of unknown function	--	--
506	10.3	49	130.33	ST4.03ch04	66835666	66835867	P00050	Intron (PGSC0003DMT400027557/PGSC0003DMG402010623, intron 10 of 13)	7242	PGSC0003DMG402010623	1-O-acylglucose:anthocyanin-O-acyltransferase	AT1G73280.1	serine carboxypeptidase-like 3
1053.7	217.4	4.8	128.2	ST4.03ch05	5086078	5086279	P00051	Distal Intergenic	-5553	PGSC0003DMG400038012	Gag-pol protein	--	--
1225.5	305.4	4	126.87	ST4.03ch01	55605647	55605848	P00052	Distal Intergenic	31834	PGSC0003DMG400026773	Gene of unknown function	--	--
1692.6	367.3	4.6	126.68	ST4.03ch09	35543389	35543590	P00053	Promoter (1-2kb)	-1186	PGSC0003DMG400029008	NAD(P)H-quinone oxidoreductase subunit 5, chloroplastic	ATCG01010.1	NADH-Ubiquinone oxidoreductase (complex I), chain 5 protein
1035.1	216.8	4.8	124.74	ST4.03ch07	12946708	12946909	P00054	Distal Intergenic	19823	PGSC0003DMG400043285	Gene of unknown function	--	--
1275.8	337.9	3.8	124.57	ST4.03ch08	34225525	34225726	P00055	Promoter (<=1kb)	-644	PGSC0003DMG400021743	Conserved gene of unknown function	AT5G48050.1	--
1113.6	256.2	4.3	123.81	ST4.03ch12	48301445	48301646	P00056	Distal Intergenic	4187	PGSC0003DMG400033612	Ribosomal protein L5	AT2G07725.1	Ribosomal L5P family protein
1033.8	219.8	4.7	122.95	ST4.03ch01	16240596	16240797	P00057	Distal Intergenic	5550	PGSC0003DMG400015063	ATPase	ATCG01280.1	Chloroplast Ycf2;ATPase, AAA type, core
993.2	201.4	4.9	122.52	ST4.03ch07	43608923	43609124	P00058	Intron (PGSC0003DMT400044762/PGSC0003DMG400017374, intron 1 of 3)	4303	PGSC0003DMG400017374	Pentatricopeptide repeat-containing protein	AT5G09950.1	Tetratricopeptide repeat (TPR)-like superfamily protein
729	88.9	8.2	122.29	ST4.03ch07	914759	914960	P00059	Distal Intergenic	15280	PGSC0003DMG400041014	Protein YIF1A	AT1G30890.1	Integral membrane HRF1 family protein
763.4	103.7	7.4	121.39	ST4.03ch07	56754098	56754299	P00060	Distal Intergenic	-40075	PGSC0003DMG400022114	Ent-kaurene synthase B, chloroplast	AT1G79460.1	Terpenoid cyclases/Protein prenyltransferases superfamily protein
1095.8	255	4.3	120.89	ST4.03ch05	30697632	30697833	P00061	Distal Intergenic	3921	PGSC0003DMG400037567	Gene of unknown function	--	--
872	150.9	5.8	120.35	ST4.03ch04	35306567	35306768	P00062	Distal Intergenic	4861	PGSC0003DMG400042640	Ribosomal protein L16	ATMG00080.1	ribosomal protein L16
1112	268.6	4.1	118.42	ST4.03ch06	11275479	11275680	P00063	Distal Intergenic	7609	PGSC0003DMG400035784	Gene of unknown function	--	--
1099	234.1	4.7	118.06	ST4.03ch09	35540197	35540398	P00064	Downstream (<1kb)	1495	PGSC0003DMG400029012	Cytochrome c biogenesis protein ccsA	ATCG01040.1	Cytochrome C assembly protein
751.7	106	7.1	116.66	ST4.03ch06	30584553	30584754	P00065	Distal Intergenic	8155	PGSC0003DMG400023958	Monovalent cation:proton antiporter	AT2G13620.1	cation/hydrogen exchanger 15
1018.9	228.2	4.5	115.76	ST4.03ch10	49372906	49373107	P00066	Promoter (<=1kb)	-282	PGSC0003DMG400039210	Gene of unknown function	--	--
1332	396.8	3.4	114.38	ST4.03ch03	48395726	48395927	P00067	Promoter (<=1kb)	-480	PGSC0003DMG400019855	Uncharacterized mitochondrial protein	ATMG00030.1	--
659.1	74	8.9	114.33	ST4.03ch04	72203745	72203946	P00068	Distal Intergenic	-34254	PGSC0003DMG403025662	Conserved gene of unknown function	--	--
661.5	75.6	8.8	114.16	ST4.03ch10	59750715	59750916	P00069	Distal Intergenic	25447	PGSC0003DMG400007194	Conserved gene of unknown function	AT1G17140.2	interactor of constitutive active rops 1
805	134.3	6	113.35	ST4.03ch05	29769436	29769637	P00070	Distal Intergenic	-12838	PGSC0003DMG400046203	Gene of unknown function	--	--
1243.4	352.2	3.5	112.88	ST4.03ch08	15048775	15048976	P00071	Distal Intergenic	89265	PGSC0003DMG400017702	Methylenetetrahydrofolate dehydrogenase	AT2G38660.3	Amino acid dehydrogenase family protein
529.7	33.6	15.8	112.14	ST4.03ch02	48587109	48587310	P00072	Distal Intergenic	23580	PGSC0003DMG400039694	RNase H family protein	AT5G42905.1	Polynucleotidyl transferase, ribonuclease H-like superfamily protein
1095.3	277.4	3.9	111.57	ST4.03ch12	4602363	4602564	P00073	Promoter (2-3kb)	-2606	PGSC0003DMG400040395	Ulp1 protease family, C-terminal catalytic domain containing protein	--	--
754.9	117	6.4	110.99	ST4.03ch09	46423153	46423354	P00074	Distal Intergenic	-17101	PGSC0003DMG400018861	F-box protein	AT1G13570.1	F-box/RNI-like superfamily protein
860	165.3	5.2	110.04	ST4.03ch10	30726437	30726638	P00075	Distal Intergenic	6195	PGSC0003DMG400029015	Conserved gene of unknown function	AT2G19380.1	RNA recognition motif (RRM)-containing protein
474.4	21.9	21.7	108.57	ST4.03ch01	31224793	31224994	P00076	Distal Intergenic	-8211	PGSC0003DMG400041523	Gene of unknown function	--	--
956.9	220.7	4.3	106.11	ST4.03ch12	26726861	26727062	P00077	Distal Intergenic	23460	PGSC0003DMG400035322	Gene of unknown function	--	--
588.6	60.8	9.7	106.06	ST4.03ch10	59746139	59746340	P00078	Distal Intergenic	20871	PGSC0003DMG400007194	Conserved gene of unknown function	AT1G17140.2	interactor of constitutive active rops 1
467.7	23.3	20.1	104.58	ST4.03ch02	48589296	48589497	P00079	Distal Intergenic	21393	PGSC0003DMG400039694	RNase H family protein	AT5G42905.1	Polynucleotidyl transferase, ribonuclease H-like superfamily protein
839	167.4	5	104.42	ST4.03ch08	46731971	46732172	P00080	Distal Intergenic	-15018	PGSC0003DMG400036541	PAE	AT2G46930.1	Pectinacetylesterase family protein
536.9	45.5	11.8	103.84	ST4.03ch10	10408239	10408440	P00081	Distal Intergenic	-10803	PGSC0003DMG400044742	Gene of unknown function	--	--
1466.4	508.1	2.9	103.81	ST4.03ch01	50920259	50920460	P00082	Downstream (<1kb)	858	PGSC0003DMG401005300	ATP-dependent Clp protease proteolytic subunit	ATCG00670.1	plastid-encoded CLP P
611.1	72.3	8.4	103.6	ST4.03ch06	18360444	18360645	P00083	Distal Intergenic	-43790	PGSC0003DMG400015846	Clathrin assembly protein	AT2G25430.1	epsin N-terminal homology (ENTH) domain-containing protein / clathrin assembly protein-related
700	108.1	6.5	103.05	ST4.03ch12	48204968	48205169	P00084	Distal Intergenic	-10413	PGSC0003DMG400033607	Uncharacterized mitochondrial protein	ATMG01110.1	Mitovirus RNA-dependent RNA polymerase
1081.9	295.5	3.7	102	ST4.03ch12	48277647	48277848	P00085	Distal Intergenic	-19561	PGSC0003DMG400033612	Ribosomal protein L5	AT2G07725.1	Ribosomal L5P family protein
908	206.7	4.4	101.78	ST4.03ch03	31178477	31178678	P00086	Distal Intergenic	-76436	PGSC0003DMG400046982	Gene of unknown function	--	--
1032	270.7	3.8	101.45	ST4.03ch09	61528755	61528956	P00087	Distal Intergenic	10800	PGSC0003DMG400043098	Conserved gene of unknown function	--	--
874.5	192.5	4.5	100.85	ST4.03ch12	48293476	48293677	P00088	Distal Intergenic	-3732	PGSC0003DMG400033612	Ribosomal protein L5	AT2G07725.1	Ribosomal L5P family protein
696.3	113	6.2	99.57	ST4.03ch12	34919631	34919832	P00089	Distal Intergenic	-11694	PGSC0003DMG400020534	Protein ycf2	ATCG00860.1	Chloroplast Ycf2;ATPase, AAA type, core
712.6	121.1	5.9	98.98	ST4.03ch12	48305105	48305306	P00090	Distal Intergenic	7847	PGSC0003DMG400033612	Ribosomal protein L5	AT2G07725.1	Ribosomal L5P family protein
336	0	9999.9	98.26	ST4.03ch03	2627154	2627355	P00091	Distal Intergenic	-7579	PGSC0003DMG400024059	Vacuolar protein sorting-associated protein VPS28	AT4G05000.1	Vacuolar protein sorting-associated protein VPS28 family protein
870	196.3	4.4	98.05	ST4.03ch03	41222098	41222299	P00092	Distal Intergenic	1404	PGSC0003DMG400007561	Protein phosphatase 2c	AT5G51760.1	Protein phosphatase 2C family protein
1008.6	267.8	3.8	98.02	ST4.03ch09	33192808	33193009	P00093	Distal Intergenic	26379	PGSC0003DMG400039828	Gene of unknown function	--	--
622	87.8	7.1	96.83	ST4.03ch02	48599490	48599691	P00094	Distal Intergenic	11199	PGSC0003DMG400039694	RNase H family protein	AT5G42905.1	Polynucleotidyl transferase, ribonuclease H-like superfamily protein
670.9	108.2	6.2	96.21	ST4.03ch01	8074606	8074807	P00095	Distal Intergenic	7033	PGSC0003DMG400030001	LRX1	AT2G33520.1	--
841.6	187.3	4.5	96	ST4.03ch04	19709181	19709382	P00096	Downstream (<1kb)	758	PGSC0003DMG400019919	Membrane protein ycf1	ATCG01130.1	Ycf1 protein
700.5	66.3	10.6	95.76	ST4.03ch10	59755689	59755890	P00097	Distal Intergenic	30421	PGSC0003DMG400007194	Conserved gene of unknown function	AT1G17140.2	interactor of constitutive active rops 1
1410.1	503.7	2.8	95.76	ST4.03ch11	29616625	29616826	P00098	Distal Intergenic	7701	PGSC0003DMG400036114	Gene of unknown function	--	--
610	84.7	7.2	95.5	ST4.03ch02	28074800	28075001	P00099	Distal Intergenic	-9766	PGSC0003DMG400010359	Phloem protein 2	AT1G31200.1	phloem protein 2-A9
699	124	5.6	94.72	ST4.03ch04	22774503	22774704	P00100	Distal Intergenic	-25567	PGSC0003DMG400036345	Gene of unknown function	--	--
670.3	116.9	5.7	91.93	ST4.03ch01	18174821	18175022	P00101	Distal Intergenic	76457	PGSC0003DMG400043003	Gene of unknown function	--	--
752.8	155	4.9	91.63	ST4.03ch04	51836840	51837041	P00102	Promoter (2-3kb)	-2835	PGSC0003DMG400006698	F-box protein 7	AT1G21760.1	F-box protein 7
848.8	201.6	4.2	91.55	ST4.03ch12	48257948	48258149	P00103	Distal Intergenic	17536	PGSC0003DMG400033609	Uncharacterized mitochondrial protein	ATMG00660.1	--
938.5	249.5	3.8	90.92	ST4.03ch08	56668354	56668555	P00104	Exon (PGSC0003DMT400031580/PGSC0003DMG400012117, exon 3 of 3)	4681	PGSC0003DMG400012117	Valacyclovir hydrolase	AT4G24140.1	alpha/beta-Hydrolases superfamily protein
536	64.1	8.4	89.88	ST4.03ch01	42994297	42994498	P00105	Distal Intergenic	-8787	PGSC0003DMG400022084	Pentatricopeptide repeat-containing protein	AT5G56310.1	Pentatricopeptide repeat (PPR) superfamily protein
430.1	28.6	15	89.73	ST4.03ch08	56927597	56927798	P00106	Distal Intergenic	10607	PGSC0003DMG400039526	CG15040	--	--
604	92.9	6.5	89.59	ST4.03ch06	6321715	6321916	P00107	Distal Intergenic	54242	PGSC0003DMG400014116	2-oxoglutarate-dependent dioxygenase	AT1G55290.1	2-oxoglutarate (2OG) and Fe(II)-dependent oxygenase superfamily protein
620.4	100	6.2	89.45	ST4.03ch06	20372694	20372895	P00108	Distal Intergenic	13830	PGSC0003DMG400044127	Gene of unknown function	--	--
463.4	39.2	11.8	89.36	ST4.03ch06	18680458	18680659	P00109	Distal Intergenic	-66575	PGSC0003DMG401019948	White-brown-complex ABC transporter family	AT2G01320.3	ABC-2 type transporter family protein
1174	386.4	3	88.88	ST4.03ch08	20375070	20375271	P00110	Distal Intergenic	-7553	PGSC0003DMG400036987	Gene of unknown function	--	--
1154.2	379.5	3	87.64	ST4.03ch07	28956246	28956447	P00111	Distal Intergenic	120859	PGSC0003DMG400040542	Gene of unknown function	--	--
2667.1	1281.3	2.1	87.42	ST4.03ch09	61526838	61527039	P00112	Distal Intergenic	12717	PGSC0003DMG400043098	Conserved gene of unknown function	--	--
669.3	125.3	5.3	87.12	ST4.03ch04	71135512	71135713	P00113	Promoter (1-2kb)	-1257	PGSC0003DMG400009948	Lupus la ribonucleoprotein	AT4G35890.1	winged-helix DNA-binding transcription factor family protein
439.9	34.4	12.8	87.03	ST4.03ch01	88632864	88633065	P00114	Distal Intergenic	-6220	PGSC0003DMG400018039	PhD-finger protein	AT1G14770.1	RING/FYVE/PHD zinc finger superfamily protein
410.4	26.9	15.3	86.09	ST4.03ch02	27517654	27517855	P00115	Intron (PGSC0003DMT400027072/PGSC0003DMG400010441, intron 4 of 4)	6215	PGSC0003DMG400010441	Pyrroline-5-carboxylate reductase	AT5G14800.1	pyrroline-5- carboxylate (P5C) reductase
854.7	221	3.9	84.83	ST4.03ch09	9919225	9919426	P00116	Distal Intergenic	-7582	PGSC0003DMG400038379	Conserved gene of unknown function	--	--
1222	429.8	2.8	84.61	ST4.03ch06	32697288	32697489	P00117	Distal Intergenic	11022	PGSC0003DMG400013864	Cytochrome c oxidase subunit 2	ATMG00160.1	cytochrome oxidase 2
869.1	231	3.8	84.4	ST4.03ch09	6886156	6886357	P00118	Distal Intergenic	3842	PGSC0003DMG400002008	Protein ycf2	ATCG00860.1	Chloroplast Ycf2;ATPase, AAA type, core
912.7	253.1	3.6	84.38	ST4.03ch01	50917530	50917731	P00119	Promoter (<=1kb)	-506	PGSC0003DMG400045454	30S ribosomal protein S18, chloroplastic	ATCG00650.1	ribosomal protein S18
910.6	252.4	3.6	84.36	ST4.03ch01	48694630	48694831	P00120	Promoter (2-3kb)	-2972	PGSC0003DMG400028038	Zinc finger protein KNUCKLES	AT5G14010.1	C2H2 and C2HC zinc fingers superfamily protein
1124.2	374.8	3	83.87	ST4.03ch01	16942282	16942483	P00121	Promoter (2-3kb)	-2207	PGSC0003DMG400015865	Gene of unknown function	--	--
551	80.6	6.8	83.63	ST4.03ch01	47956209	47956410	P00122	Distal Intergenic	113079	PGSC0003DMG400043192	Gene of unknown function	--	--
478.2	53.4	8.9	82.94	ST4.03ch04	3495479	3495680	P00123	Intron (PGSC0003DMT400075834/PGSC0003DMG400029482, intron 4 of 9)	5018	PGSC0003DMG400029482	UBX domain-containing protein	AT1G14570.2	UBX domain-containing protein
798	199.3	4	82.1	ST4.03ch08	34220995	34221196	P00124	Intron (PGSC0003DMT400055971/PGSC0003DMG400021743, intron 2 of 2)	3836	PGSC0003DMG400021743	Conserved gene of unknown function	AT5G48050.1	--
401	28.9	13.9	81.9	ST4.03ch08	26740273	26740474	P00125	Distal Intergenic	-10779	PGSC0003DMG400038638	Gene of unknown function	--	--
623	116.8	5.3	81.23	ST4.03ch08	56668717	56668918	P00126	Intron (PGSC0003DMT400031580/PGSC0003DMG400012117, intron 2 of 2)	4318	PGSC0003DMG400012117	Valacyclovir hydrolase	AT4G24140.1	alpha/beta-Hydrolases superfamily protein
869.3	240.7	3.6	80.73	ST4.03ch04	19710530	19710731	P00127	Promoter (<=1kb)	-541	PGSC0003DMG400019919	Membrane protein ycf1	ATCG01130.1	Ycf1 protein
816.5	213.6	3.8	80.3	ST4.03ch09	6889538	6889739	P00128	Distal Intergenic	7224	PGSC0003DMG400002008	Protein ycf2	ATCG00860.1	Chloroplast Ycf2;ATPase, AAA type, core
504.3	68.1	7.4	79.68	ST4.03ch10	59754461	59754662	P00129	Distal Intergenic	29193	PGSC0003DMG400007194	Conserved gene of unknown function	AT1G17140.2	interactor of constitutive active rops 1
486.5	61.1	8	79.64	ST4.03ch12	43965080	43965281	P00130	Promoter (1-2kb)	-1454	PGSC0003DMG400023070	Conserved gene of unknown function	--	--
573	97.1	5.9	79.34	ST4.03ch04	64636700	64636901	P00131	Distal Intergenic	-17134	PGSC0003DMG400012903	Kinase family protein	AT1G28390.1	Protein kinase superfamily protein
968.9	300.5	3.2	78.93	ST4.03ch09	27040354	27040555	P00132	Promoter (<=1kb)	-748	PGSC0003DMG400012079	Conserved gene of unknown function	--	--
294.9	3.1	94.3	78.73	ST4.03ch12	31021984	31022185	P00133	Promoter (1-2kb)	-1263	PGSC0003DMG400035826	Ubiquitin carboxyl-terminal hydrolase 16	--	--
681.4	150.4	4.5	78.11	ST4.03ch12	48290122	48290323	P00134	Distal Intergenic	-7086	PGSC0003DMG400033612	Ribosomal protein L5	AT2G07725.1	Ribosomal L5P family protein
519.7	77.4	6.7	77.95	ST4.03ch07	56752060	56752261	P00135	Distal Intergenic	-38037	PGSC0003DMG400022114	Ent-kaurene synthase B, chloroplast	AT1G79460.1	Terpenoid cyclases/Protein prenyltransferases superfamily protein
566	97.1	5.8	77.73	ST4.03ch01	42060571	42060772	P00136	Distal Intergenic	-67613	PGSC0003DMG400043384	Gene of unknown function	--	--
388.5	29.1	13.4	77.57	ST4.03ch07	9873633	9873834	P00137	Distal Intergenic	-5674	PGSC0003DMG401015931	Red protein	AT2G26460.1	RED family protein
557.3	95.7	5.8	76.94	ST4.03ch01	36879004	36879205	P00138	Distal Intergenic	11155	PGSC0003DMG400038299	Late blight resistance protein	--	--
1127.4	400.9	2.8	76.88	ST4.03ch07	41798814	41799015	P00139	Distal Intergenic	-46835	PGSC0003DMG400011751	2-oxoglutarate-dependent dioxygenase	AT5G24530.1	2-oxoglutarate (2OG) and Fe(II)-dependent oxygenase superfamily protein
348	18.6	18.7	76.28	ST4.03ch03	28629628	28629829	P00140	Distal Intergenic	-5158	PGSC0003DMG400035932	Gene of unknown function	--	--
466.7	59.8	7.8	75.98	ST4.03ch12	58344819	58345020	P00141	Intron (PGSC0003DMT400075236/PGSC0003DMG400029264, intron 1 of 1)	3710	PGSC0003DMG400029264	Anthocyanin acyltransferase	AT3G26040.1	HXXXD-type acyl-transferase family protein
579.5	107.8	5.4	75.8	ST4.03ch12	48270305	48270506	P00142	Distal Intergenic	-26903	PGSC0003DMG400033612	Ribosomal protein L5	AT2G07725.1	Ribosomal L5P family protein
818.4	229.1	3.6	74.82	ST4.03ch07	48533174	48533375	P00143	Distal Intergenic	-3623	PGSC0003DMG402018368	GH3 family protein	AT4G03400.1	Auxin-responsive GH3 family protein
501.2	75.5	6.6	74.81	ST4.03ch07	34552033	34552234	P00144	Distal Intergenic	15739	PGSC0003DMG400041286	Integrase core domain containing protein	--	--
782.2	210.2	3.7	74.71	ST4.03ch09	37978535	37978736	P00145	Distal Intergenic	-3836	PGSC0003DMG400042876	Gene of unknown function	--	--
574	107.5	5.3	74.45	ST4.03ch10	47092331	47092532	P00146	Distal Intergenic	-12296	PGSC0003DMG401011946	KAK (KAKTUS) isoform 1	AT4G38600.1	HEAT repeat ;HECT-domain (ubiquitin-transferase)
668.9	154.5	4.3	73.65	ST4.03ch01	48693169	48693370	P00147	Distal Intergenic	-4433	PGSC0003DMG400028038	Zinc finger protein KNUCKLES	AT5G14010.1	C2H2 and C2HC zinc fingers superfamily protein
536	93	5.8	73.45	ST4.03ch09	6104156	6104357	P00148	Distal Intergenic	-11791	PGSC0003DMG400001752	P58IPK	AT5G03160.1	homolog of mamallian P58IPK
588.3	116.1	5.1	73.43	ST4.03ch02	5646844	5647045	P00149	Distal Intergenic	18868	PGSC0003DMG400037590	Polyprotein protein	--	--
477	68.2	7	72.9	ST4.03ch12	28692797	28692998	P00150	Distal Intergenic	-21473	PGSC0003DMG400039064	Gene of unknown function	--	--
305.2	10.8	28.3	72.87	ST4.03ch06	10965529	10965730	P00151	Distal Intergenic	38601	PGSC0003DMG400037826	Conserved gene of unknown function	--	--
584.3	117.7	5	72.08	ST4.03ch12	48296003	48296204	P00152	Promoter (1-2kb)	-1205	PGSC0003DMG400033612	Ribosomal protein L5	AT2G07725.1	Ribosomal L5P family protein
548.6	101.4	5.4	71.81	ST4.03ch08	34218882	34219083	P00153	Downstream (<1kb)	898	PGSC0003DMG400021744	Ribosomal protein S12	AT2G07675.1	Ribosomal protein S12/S23 family protein
350	24.8	14.1	71.35	ST4.03ch10	14370111	14370312	P00154	Distal Intergenic	-32593	PGSC0003DMG400038927	Gene of unknown function	--	--
290.8	8.3	35.2	70.92	ST4.03ch07	46584284	46584485	P00155	Distal Intergenic	1993	PGSC0003DMG400010598	CYP72A58	AT3G14610.1	cytochrome P450, family 72, subfamily A, polypeptide 7
414.8	47.1	8.8	70.87	ST4.03ch10	59751010	59751211	P00156	Distal Intergenic	25742	PGSC0003DMG400007194	Conserved gene of unknown function	AT1G17140.2	interactor of constitutive active rops 1
296.7	10.8	27.6	70.32	ST4.03ch10	59755148	59755349	P00157	Distal Intergenic	29880	PGSC0003DMG400007194	Conserved gene of unknown function	AT1G17140.2	interactor of constitutive active rops 1
362.7	30.1	12	69.86	ST4.03ch03	41857277	41857478	P00158	Distal Intergenic	60067	PGSC0003DMG400014352	Gene of unknown function	--	--
893.7	286.4	3.1	69.81	ST4.03ch03	37184071	37184272	P00159	Distal Intergenic	2540	PGSC0003DMG400008333	Uncharacterized mitochondrial protein/AtMg00620	AT2G07722.1	--
308.4	14.6	21.1	69.43	ST4.03ch03	7923436	7923637	P00160	Distal Intergenic	-61580	PGSC0003DMG400035553	Integrase core domain containing protein	--	--
716	190.4	3.8	69.15	ST4.03ch07	56462592	56462793	P00161	Promoter (<=1kb)	-154	PGSC0003DMG402022238	Conserved gene of unknown function	--	--
618.5	140.2	4.4	69.1	ST4.03ch07	9562983	9563184	P00162	Distal Intergenic	1723	PGSC0003DMG400039865	Gene of unknown function	--	--
362.3	31.2	11.6	69.08	ST4.03ch01	88633346	88633547	P00163	Distal Intergenic	-6702	PGSC0003DMG400018039	PhD-finger protein	AT1G14770.1	RING/FYVE/PHD zinc finger superfamily protein
256	2.1	123.9	68.83	ST4.03ch08	14279856	14280057	P00164	Intron (PGSC0003DMT400097355/PGSC0003DMG400046926, intron 3 of 3)	4369	PGSC0003DMG400046926	Gene of unknown function	--	--
531.5	101.3	5.2	67.99	ST4.03ch11	22416189	22416390	P00165	Distal Intergenic	12425	PGSC0003DMG400038474	Integrase core domain containing protein	--	--
413.1	51.6	8	67.99	ST4.03ch01	88632982	88633183	P00166	Distal Intergenic	-6338	PGSC0003DMG400018039	PhD-finger protein	AT1G14770.1	RING/FYVE/PHD zinc finger superfamily protein
1127.8	434.8	2.6	67.87	ST4.03ch02	2992018	2992219	P00167	Promoter (<=1kb)	-943	PGSC0003DMG400017026	Gene of unknown function	--	--
552	111.6	4.9	67.65	ST4.03ch11	23244650	23244851	P00168	Distal Intergenic	12821	PGSC0003DMG400045960	Gene of unknown function	--	--
913	305.8	3	67.4	ST4.03ch09	24020578	24020779	P00169	Distal Intergenic	10619	PGSC0003DMG400034875	Conserved gene of unknown function	--	--
1657.2	788.4	2.1	67.32	ST4.03ch12	3290203	3290404	P00170	Exon (PGSC0003DMT400036532/PGSC0003DMG400014075, exon 1 of 1)	676	PGSC0003DMG400014075	DNA-directed RNA polymerase subunit alpha	ATCG00740.1	RNA polymerase subunit alpha
631.2	151.4	4.2	67.22	ST4.03ch08	43864479	43864680	P00171	Distal Intergenic	-24405	PGSC0003DMG400029051	Tocopherol cyclase	AT4G32770.1	tocopherol cyclase, chloroplast / vitamin E deficient 1 (VTE1) / sucrose export defective 1 (SXD1)
734.9	205.8	3.6	67.2	ST4.03ch03	18048383	18048584	P00172	Distal Intergenic	-8013	PGSC0003DMG400008529	Transposon MuDR mudrA	--	--
440.9	63.7	6.9	67.2	ST4.03ch05	46167694	46167895	P00173	Downstream (<1kb)	1464	PGSC0003DMG400039571	Conserved gene of unknown function	--	--
557.9	115.7	4.8	67.11	ST4.03ch01	53784523	53784724	P00174	Promoter (1-2kb)	-1094	PGSC0003DMG400004211	Photosystem Q(B) protein	ATCG00020.1	photosystem II reaction center protein A
477.1	79.6	6	66.95	ST4.03ch07	29789253	29789454	P00175	Distal Intergenic	2168	PGSC0003DMG400045306	Conserved gene of unknown function	--	--
856	274.8	3.1	66.75	ST4.03ch04	2738768	2738969	P00176	Distal Intergenic	-4131	PGSC0003DMG400029513	Cyclin	AT1G14750.1	Cyclin family protein
434	62	7	66.7	ST4.03ch07	56751074	56751275	P00177	Distal Intergenic	-37051	PGSC0003DMG400022114	Ent-kaurene synthase B, chloroplast	AT1G79460.1	Terpenoid cyclases/Protein prenyltransferases superfamily protein
382.8	42.4	9	66.21	ST4.03ch03	14632834	14633035	P00178	Distal Intergenic	-9600	PGSC0003DMG400009765	Gene of unknown function	--	--
266	6.2	42.9	66.21	ST4.03ch01	77661694	77661895	P00179	Downstream (<1kb)	2806	PGSC0003DMG403024767	Pectinesterase	AT3G05620.1	Plant invertase/pectin methylesterase inhibitor superfamily
247	2.1	119.5	66.2	ST4.03ch05	37977274	37977475	P00180	Distal Intergenic	-10940	PGSC0003DMG400038319	Gene of unknown function	--	--
772	229.4	3.4	65.93	ST4.03ch01	47991405	47991606	P00181	Distal Intergenic	77883	PGSC0003DMG400043192	Gene of unknown function	--	--
732.9	209.4	3.5	65.42	ST4.03ch08	48483909	48484110	P00182	Downstream (2-3kb)	2801	PGSC0003DMG400017063	Blight resistance protein T118	AT3G50950.2	HOPZ-ACTIVATED RESISTANCE 1
226	0	9999.9	65.4	ST4.03ch01	27832876	27833077	P00183	Distal Intergenic	11770	PGSC0003DMG400034893	Transposon protein, CACTA, En/Spm sub-class	--	--
585	132.3	4.4	65.37	ST4.03ch07	38699316	38699517	P00184	Distal Intergenic	-6482	PGSC0003DMG400037983	Gene of unknown function	--	--
491	88.9	5.5	65.24	ST4.03ch01	88634538	88634739	P00185	Distal Intergenic	-7894	PGSC0003DMG400018039	PhD-finger protein	AT1G14770.1	RING/FYVE/PHD zinc finger superfamily protein
844.2	273.3	3.1	65.11	ST4.03ch08	27111229	27111430	P00186	Downstream (2-3kb)	2747	PGSC0003DMG400005437	Conserved gene of unknown function	--	--
374	41.3	9	64.62	ST4.03ch09	43170394	43170595	P00187	Distal Intergenic	23757	PGSC0003DMG400030177	Zinc finger family protein	AT3G25030.2	RING/U-box superfamily protein
1356.3	597.6	2.3	64.53	ST4.03ch06	59477058	59477259	P00188	Distal Intergenic	1131	PGSC0003DMG400024039	30S ribosomal protein S4, chloroplastic	ATCG00380.1	chloroplast ribosomal protein S4
798.6	250.5	3.2	64.04	ST4.03ch12	41108330	41108531	P00189	Distal Intergenic	-7421	PGSC0003DMG400040149	Gene of unknown function	--	--
274	10.3	26.5	63.84	ST4.03ch09	42989132	42989333	P00190	Distal Intergenic	-6850	PGSC0003DMG400023100	CDPK adapter protein 1	AT1G05410.1	Protein of unknown function (DUF1423)
896.7	308.4	2.9	63.77	ST4.03ch04	33074980	33075181	P00191	Distal Intergenic	1136	PGSC0003DMG400029000	Conserved gene of unknown function	--	--
346.9	33.5	10.4	63.41	ST4.03ch04	72203990	72204191	P00192	Distal Intergenic	-34499	PGSC0003DMG403025662	Conserved gene of unknown function	--	--
314	22.7	13.8	63.41	ST4.03ch05	16328848	16329049	P00193	Distal Intergenic	-8175	PGSC0003DMG400041609	Gene of unknown function	--	--
340	31.7	10.7	63.08	ST4.03ch07	29969252	29969453	P00194	Distal Intergenic	-176714	PGSC0003DMG400040650	Gene of unknown function	--	--
298.3	18.9	15.8	62.86	ST4.03ch04	24438610	24438811	P00195	Distal Intergenic	-4942	PGSC0003DMG400044803	Protein phosphatase 2c	AT4G16580.1	Protein phosphatase 2C family protein
407.3	57.8	7.1	62.81	ST4.03ch02	27342740	27342941	P00196	Promoter (2-3kb)	-2145	PGSC0003DMG400010434	Gene of unknown function	AT5G63260.1	Zinc finger C-x8-C-x5-C-x3-H type family protein
480	88.9	5.4	62.76	ST4.03ch10	30978536	30978737	P00197	Distal Intergenic	13855	PGSC0003DMG400004394	Conserved gene of unknown function	AT5G65600.1	Concanavalin A-like lectin protein kinase family protein
216	0	9999.9	62.71	ST4.03ch07	8839069	8839270	P00198	Distal Intergenic	25128	PGSC0003DMG400039721	Gene of unknown function	--	--
475.4	87.3	5.4	62.35	ST4.03ch09	26577939	26578140	P00199	Distal Intergenic	4266	PGSC0003DMG400035940	Gag-pol polyprotein	--	--
1232.8	525.9	2.3	62.32	ST4.03ch01	13255423	13255624	P00200	Downstream (1-2kb)	1348	PGSC0003DMG400000878	50S ribosomal protein L32, chloroplastic	ATCG01020.1	ribosomal protein L32
352.7	38	9.3	62.07	ST4.03ch09	28965468	28965669	P00201	Distal Intergenic	-10432	PGSC0003DMG400045469	Gene of unknown function	--	--
762.2	237.6	3.2	61.65	ST4.03ch04	19710877	19711078	P00202	Promoter (<=1kb)	-888	PGSC0003DMG400019919	Membrane protein ycf1	ATCG01130.1	Ycf1 protein
643.9	172.5	3.7	61.49	ST4.03ch01	37735093	37735294	P00203	Distal Intergenic	14699	PGSC0003DMG400044090	Integrase core domain containing protein	--	--
444.2	75.7	5.9	61.45	ST4.03ch12	58344771	58344972	P00204	Intron (PGSC0003DMT400075236/PGSC0003DMG400029264, intron 1 of 1)	3758	PGSC0003DMG400029264	Anthocyanin acyltransferase	AT3G26040.1	HXXXD-type acyl-transferase family protein
489	95.1	5.1	61.35	ST4.03ch09	1337261	1337462	P00205	Distal Intergenic	-4399	PGSC0003DMG400008815	DC1 domain-containing protein	AT2G37820.1	Cysteine/Histidine-rich C1 domain family protein
275.9	13.6	20.3	61.29	ST4.03ch09	38038217	38038418	P00206	Distal Intergenic	55796	PGSC0003DMG400042876	Gene of unknown function	--	--
211.9	0	9999.9	61.22	ST4.03ch03	7279504	7279705	P00207	Promoter (2-3kb)	-2740	PGSC0003DMG400041540	Gene of unknown function	--	--
567.2	134.1	4.2	60.99	ST4.03ch12	33100159	33100360	P00208	Distal Intergenic	3238	PGSC0003DMG400035129	Gene of unknown function	--	--
715.6	213.3	3.4	60.86	ST4.03ch12	48273979	48274180	P00209	Distal Intergenic	-23229	PGSC0003DMG400033612	Ribosomal protein L5	AT2G07725.1	Ribosomal L5P family protein
410.8	62.6	6.6	60.63	ST4.03ch01	55599929	55600130	P00210	Distal Intergenic	37552	PGSC0003DMG400026773	Gene of unknown function	--	--
221.3	1.9	114.8	60.44	ST4.03ch04	65135089	65135290	P00211	Distal Intergenic	-7511	PGSC0003DMG400009370	Gene of unknown function	--	--
312	25.8	12.1	60.41	ST4.03ch09	45013144	45013345	P00212	Distal Intergenic	12247	PGSC0003DMG400015816	Zinc finger protein	AT1G24625.1	zinc finger protein 7
472	90.9	5.2	59.98	ST4.03ch01	48633122	48633323	P00213	Downstream (<1kb)	1689	PGSC0003DMG400043900	Isopentenyltransferase	AT3G63110.1	isopentenyltransferase 3
491	99.2	4.9	59.9	ST4.03ch08	38916364	38916565	P00214	Distal Intergenic	-14150	PGSC0003DMG400002228	Conserved gene of unknown function	AT5G23340.1	RNI-like superfamily protein
318	28.9	11	59.64	ST4.03ch10	41027557	41027758	P00215	Distal Intergenic	18178	PGSC0003DMG400022015	Gene of unknown function	--	--
251	8.3	30.4	59.56	ST4.03ch03	36404569	36404770	P00216	Distal Intergenic	-10447	PGSC0003DMG400005252	Sec10	AT5G12370.1	exocyst complex component sec10
466.4	89.3	5.2	59.35	ST4.03ch08	19295685	19295886	P00217	Distal Intergenic	-4646	PGSC0003DMG400026653	Conserved gene of unknown function	AT5G27390.1	Mog1/PsbP/DUF1795-like photosystem II reaction center PsbP family protein
292	20.7	14.1	59.22	ST4.03ch09	40511834	40512035	P00218	Distal Intergenic	-19225	PGSC0003DMG400041284	Polyprotein protein	--	--
500.4	106.3	4.7	58.87	ST4.03ch12	48305368	48305569	P00219	Distal Intergenic	8110	PGSC0003DMG400033612	Ribosomal protein L5	AT2G07725.1	Ribosomal L5P family protein
519	115.2	4.5	58.75	ST4.03ch01	16752640	16752841	P00220	Distal Intergenic	-8781	PGSC0003DMG400040250	Gene of unknown function	--	--
301.6	24.1	12.5	58.57	ST4.03ch08	8033230	8033431	P00221	Distal Intergenic	-3544	PGSC0003DMG400025214	Ankyrin repeat-containing protein	AT2G31820.1	Ankyrin repeat family protein
517.7	115.5	4.5	58.54	ST4.03ch07	56749760	56749961	P00222	Distal Intergenic	-35737	PGSC0003DMG400022114	Ent-kaurene synthase B, chloroplast	AT1G79460.1	Terpenoid cyclases/Protein prenyltransferases superfamily protein
379.5	53.9	7	58.45	ST4.03ch10	45584808	45585009	P00223	Distal Intergenic	14761	PGSC0003DMG400001289	E8 protein homolog	AT1G06620.1	2-oxoglutarate (2OG) and Fe(II)-dependent oxygenase superfamily protein
354	43.4	8.2	58.29	ST4.03ch09	26576478	26576679	P00224	Distal Intergenic	5727	PGSC0003DMG400035940	Gag-pol polyprotein	--	--
282	18.6	15.2	58.26	ST4.03ch03	2186612	2186813	P00225	Distal Intergenic	-7094	PGSC0003DMG400005038	F-box family protein	AT1G61340.1	F-box family protein
415	68.8	6	58.25	ST4.03ch10	59753614	59753815	P00226	Distal Intergenic	28346	PGSC0003DMG400007194	Conserved gene of unknown function	AT1G17140.2	interactor of constitutive active rops 1
1491.8	722.5	2.1	58.1	ST4.03ch01	16942508	16942709	P00227	Promoter (2-3kb)	-2433	PGSC0003DMG400015865	Gene of unknown function	--	--
497.7	107.5	4.6	57.79	ST4.03ch07	8663059	8663260	P00228	Distal Intergenic	33581	PGSC0003DMG400039413	Gene of unknown function	--	--
200	0	9999.9	57.65	ST4.03ch07	52555638	52555839	P00229	Promoter (<=1kb)	-367	PGSC0003DMG400046940	Conserved gene of unknown function	AT3G14900.1	--
1288	584.8	2.2	57.61	ST4.03ch12	48200231	48200432	P00230	Distal Intergenic	-15150	PGSC0003DMG400033607	Uncharacterized mitochondrial protein	ATMG01110.1	Mitovirus RNA-dependent RNA polymerase
394.3	61.6	6.4	57.41	ST4.03ch06	32698524	32698725	P00231	Distal Intergenic	12258	PGSC0003DMG400013864	Cytochrome c oxidase subunit 2	ATMG00160.1	cytochrome oxidase 2
243	8.3	29.4	57.3	ST4.03ch04	63998303	63998504	P00232	Distal Intergenic	6265	PGSC0003DMG400030812	Phospho-2-dehydro-3-deoxyheptonate aldolase 1, chloroplastic	AT1G22410.1	Class-II DAHP synthetase family protein
313.8	30.4	10.3	57.11	ST4.03ch06	453251	453452	P00233	Distal Intergenic	-4554	PGSC0003DMG400017931	Conserved gene of unknown function	AT4G02370.1	Protein of unknown function, DUF538
524.3	123.2	4.3	56.63	ST4.03ch01	37132117	37132318	P00234	Distal Intergenic	-60051	PGSC0003DMG400013088	Neutral invertase	AT3G06500.1	Plant neutral invertase family protein
280.9	20.7	13.6	56.27	ST4.03ch05	48062011	48062212	P00235	Promoter (1-2kb)	-1728	PGSC0003DMG400027131	LIM domain protein WLIM2	AT3G55770.2	GATA type zinc finger transcription factor family protein
194.4	0	9999.9	56.16	ST4.03ch01	35301086	35301287	P00236	Distal Intergenic	9734	PGSC0003DMG400042184	Gene of unknown function	--	--
511.5	118.4	4.3	56	ST4.03ch07	48150299	48150500	P00237	Distal Intergenic	8200	PGSC0003DMG400005445	Flavonol synthase/flavanone 3-hydroxylase	AT2G36690.1	2-oxoglutarate (2OG) and Fe(II)-dependent oxygenase superfamily protein
221	4.1	53.5	55.81	ST4.03ch05	2287164	2287365	P00238	Promoter (<=1kb)	-513	PGSC0003DMG400012966	Dihydrolipoyllysine-residue acetyltransferase component of pyruvate dehydrogenase	AT3G25860.1	2-oxoacid dehydrogenases acyltransferase family protein
702	221.1	3.2	55.7	ST4.03ch07	56750418	56750619	P00239	Distal Intergenic	-36395	PGSC0003DMG400022114	Ent-kaurene synthase B, chloroplast	AT1G79460.1	Terpenoid cyclases/Protein prenyltransferases superfamily protein
225	5.4	41.3	55.69	ST4.03ch12	7698670	7698871	P00240	Downstream (2-3kb)	-3318	PGSC0003DMG400013171	Conserved gene of unknown function	ATMG01250.1	RNA-directed DNA polymerase (reverse transcriptase)
412	72.3	5.7	55.45	ST4.03ch05	5709702	5709903	P00241	Distal Intergenic	-5136	PGSC0003DMG400025614	Homeobox-leucine zipper protein HAT7	AT1G69780.1	Homeobox-leucine zipper protein family
935.8	364.7	2.6	55.18	ST4.03ch12	3289670	3289871	P00242	Downstream (<1kb)	1209	PGSC0003DMG400014075	DNA-directed RNA polymerase subunit alpha	ATCG00740.1	RNA polymerase subunit alpha
437	84.7	5.2	55.1	ST4.03ch06	32458795	32458996	P00243	Promoter (2-3kb)	-2834	PGSC0003DMG400010876	Gene of unknown function	--	--
241.7	10	24.1	54.87	ST4.03ch02	34648443	34648644	P00244	Distal Intergenic	-3753	PGSC0003DMG400034788	SKP1 1	AT1G75950.1	S phase kinase-associated protein 1
269	18.6	14.5	54.76	ST4.03ch05	930784	930985	P00245	Distal Intergenic	-4726	PGSC0003DMG400034336	Gene of unknown function	AT1G62850.2	Class I peptide chain release factor
262	16.5	15.8	54.62	ST4.03ch02	5909665	5909866	P00246	Distal Intergenic	-12183	PGSC0003DMG400035593	Integrase core domain containing protein	--	--
240.7	10.2	23.6	54.59	ST4.03ch08	12214019	12214220	P00247	Distal Intergenic	-53149	PGSC0003DMG400001178	Conserved gene of unknown function	AT1G30135.1	jasmonate-zim-domain protein 8
377.5	59.8	6.3	54.52	ST4.03ch03	7923330	7923531	P00248	Distal Intergenic	-61474	PGSC0003DMG400035553	Integrase core domain containing protein	--	--
694	221.1	3.1	54.26	ST4.03ch04	35292257	35292458	P00249	Promoter (<=1kb)	-628	PGSC0003DMG400030936	Ribosomal protein L16	ATMG00080.1	ribosomal protein L16
865.8	324.6	2.7	54.23	ST4.03ch02	17594666	17594867	P00250	Promoter (<=1kb)	-506	PGSC0003DMG400044817	30S ribosomal protein S18, chloroplastic	ATCG00650.1	ribosomal protein S18
922	359.8	2.6	54.23	ST4.03ch10	23760399	23760600	P00251	Distal Intergenic	5641	PGSC0003DMG400041589	Gene of unknown function	--	--
194.8	0	9999.9	54.19	ST4.03ch04	44341009	44341210	P00252	Distal Intergenic	-8062	PGSC0003DMG400010853	Zinc finger protein	AT5G04240.1	Zinc finger (C2H2 type) family protein / transcription factor jumonji (jmj) family protein
204.8	2.1	99.1	53.92	ST4.03ch11	35994244	35994445	P00253	Promoter (2-3kb)	-2982	PGSC0003DMG400034428	Heat shock transcription factor 5	AT1G46264.1	heat shock transcription factor B4
341	45.5	7.5	53.84	ST4.03ch12	34918133	34918334	P00254	Distal Intergenic	-13192	PGSC0003DMG400020534	Protein ycf2	ATCG00860.1	Chloroplast Ycf2;ATPase, AAA type, core
409	74.4	5.5	53.76	ST4.03ch03	2617128	2617329	P00255	Distal Intergenic	-17605	PGSC0003DMG400024059	Vacuolar protein sorting-associated protein VPS28	AT4G05000.1	Vacuolar protein sorting-associated protein VPS28 family protein
270.9	20.7	13.1	53.61	ST4.03ch01	67349992	67350193	P00256	Distal Intergenic	-5563	PGSC0003DMG400020984	Gene of unknown function	--	--
299.8	31	9.7	53.51	ST4.03ch02	9465315	9465516	P00257	Distal Intergenic	-27171	PGSC0003DMG400019006	Pentatricopeptide repeat-containing protein	AT4G14850.1	Pentatricopeptide repeat (PPR) superfamily protein
635.3	191.4	3.3	53.33	ST4.03ch03	18638394	18638595	P00258	Intron (PGSC0003DMT400046016/PGSC0003DMG400017853, intron 1 of 2)	1314	PGSC0003DMG400017853	Conserved gene of unknown function	AT2G07820.1	--
318	37.2	8.5	53.26	ST4.03ch06	35310530	35310731	P00259	Promoter (2-3kb)	-2090	PGSC0003DMG400027576	Conserved gene of unknown function	AT3G30387.1	Protein of unknown function (DUF784)
644.4	197.4	3.3	53.03	ST4.03ch10	59745657	59745858	P00260	Distal Intergenic	20389	PGSC0003DMG400007194	Conserved gene of unknown function	AT1G17140.2	interactor of constitutive active rops 1
341.2	47.5	7.2	52.86	ST4.03ch07	26914480	26914681	P00261	Distal Intergenic	19657	PGSC0003DMG400036697	Gene of unknown function	--	--
311	35.1	8.9	52.83	ST4.03ch01	16243573	16243774	P00262	Downstream (2-3kb)	2573	PGSC0003DMG400015063	ATPase	ATCG01280.1	Chloroplast Ycf2;ATPase, AAA type, core
353.8	52.8	6.7	52.81	ST4.03ch01	38188804	38189005	P00263	Distal Intergenic	3126	PGSC0003DMG400036972	Integrase core domain containing protein	--	--
1352.1	469	2.9	52.71	ST4.03ch01	57860898	57861099	P00264	Downstream (<1kb)	783	PGSC0003DMG401011339	NADH-plastoquinone oxidoreductase subunit 4	ATCG01090.1	NADPH dehydrogenases
362.4	56.7	6.4	52.67	ST4.03ch10	59754784	59754985	P00265	Distal Intergenic	29516	PGSC0003DMG400007194	Conserved gene of unknown function	AT1G17140.2	interactor of constitutive active rops 1
365	57.9	6.3	52.58	ST4.03ch04	19708619	19708820	P00266	Downstream (<1kb)	1320	PGSC0003DMG400019919	Membrane protein ycf1	ATCG01130.1	Ycf1 protein
529.9	136.4	3.9	52.48	ST4.03ch04	21435419	21435620	P00267	Promoter (2-3kb)	-2210	PGSC0003DMG400025585	ADP-ribosylation factor	AT1G10630.1	ADP-ribosylation factor A1F
529	136.4	3.9	52.28	ST4.03ch10	42623109	42623310	P00268	Downstream (2-3kb)	3485	PGSC0003DMG400006209	I-box binding factor	AT1G49010.1	Duplicated homeodomain-like superfamily protein
220.5	7.8	28.3	52.2	ST4.03ch10	23461069	23461270	P00269	Distal Intergenic	-6978	PGSC0003DMG400026636	AvrPto-dependent Pto-interacting protein 3	AT2G44830.1	Protein kinase superfamily protein
374.8	62.5	6	52.2	ST4.03ch12	22605461	22605662	P00270	Distal Intergenic	18570	PGSC0003DMG400045108	Gene of unknown function	--	--
252.6	16.5	15.3	52.2	ST4.03ch04	46511898	46512099	P00271	Promoter (2-3kb)	-2153	PGSC0003DMG401028714	Conserved gene of unknown function	AT4G23860.2	PHD finger protein-related
393	70.3	5.6	52.16	ST4.03ch03	12221824	12222025	P00272	Distal Intergenic	11235	PGSC0003DMG400007652	Gene of unknown function	--	--
245.4	15	16.4	52.1	ST4.03ch10	42041126	42041327	P00273	Distal Intergenic	-9554	PGSC0003DMG400042266	Gene of unknown function	--	--
378.8	64.7	5.9	52.06	ST4.03ch08	8122294	8122495	P00274	Distal Intergenic	-11389	PGSC0003DMG400025216	Lupus la ribonucleoprotein	AT2G43970.1	RNA-binding protein
331.9	45.5	7.3	51.65	ST4.03ch06	30583055	30583256	P00275	Distal Intergenic	9653	PGSC0003DMG400023958	Monovalent cation:proton antiporter	AT2G13620.1	cation/hydrogen exchanger 15
353.9	55.3	6.4	51.11	ST4.03ch01	60391283	60391484	P00276	Distal Intergenic	-5266	PGSC0003DMG400006279	F-box family protein	AT5G02920.1	F-box/RNI-like superfamily protein
238.9	13.7	17.5	51.11	ST4.03ch04	16367273	16367474	P00277	Distal Intergenic	-41469	PGSC0003DMG400043540	Gene of unknown function	--	--
266.3	22.7	11.7	50.94	ST4.03ch10	37936655	37936856	P00278	Distal Intergenic	-7267	PGSC0003DMG400044821	Gene of unknown function	--	--
308	37.2	8.3	50.77	ST4.03ch11	30990605	30990806	P00279	Distal Intergenic	-22668	PGSC0003DMG400022939	Clathrin assembly protein	AT1G03050.1	ENTH/ANTH/VHS superfamily protein
413	82.7	5	50.76	ST4.03ch05	50377567	50377768	P00280	Distal Intergenic	-4072	PGSC0003DMG400023521	Amino acid binding protein	AT2G39570.1	ACT domain-containing protein
420.5	86.6	4.9	50.65	ST4.03ch11	24535625	24535826	P00281	Distal Intergenic	-71245	PGSC0003DMG400046721	Gag-pol polyprotein	--	--
253	18.6	13.6	50.48	ST4.03ch12	30372063	30372264	P00282	Distal Intergenic	-154832	PGSC0003DMG400039096	Gene of unknown function	--	--
193	2.1	93.4	50.43	ST4.03ch06	10180140	10180341	P00283	Distal Intergenic	7962	PGSC0003DMG402029166	Calcium/calmodulin-dependent protein kinase kinase	AT5G60550.1	geminivirus rep interacting kinase 2
397.9	76.4	5.2	50.31	ST4.03ch03	60066863	60067064	P00284	Promoter (<=1kb)	-145	PGSC0003DMG400002651	NAD(P)H-quinone oxidoreductase subunit J, chloroplastic	ATCG00420.1	NADH dehydrogenase subunit J
245.4	16.6	14.8	50.31	ST4.03ch09	38427941	38428142	P00285	Distal Intergenic	-45790	PGSC0003DMG400037748	Integrase core domain containing protein	--	--
201	4.1	48.6	50.06	ST4.03ch10	40515333	40515534	P00286	Distal Intergenic	-19536	PGSC0003DMG400045081	Integrase core domain containing protein	--	--
418	86.8	4.8	50	ST4.03ch02	5657634	5657835	P00287	Distal Intergenic	29658	PGSC0003DMG400037590	Polyprotein protein	--	--
257	20.7	12.4	49.9	ST4.03ch05	47940560	47940761	P00288	Intron (PGSC0003DMT400069895/PGSC0003DMG400027179, intron 3 of 9)	2341	PGSC0003DMG400027179	36kDa-peroxisomal membrane protein (PMP36)	AT2G39970.1	Mitochondrial substrate carrier family protein
560.2	160.3	3.5	49.78	ST4.03ch07	56755704	56755905	P00289	Distal Intergenic	-41681	PGSC0003DMG400022114	Ent-kaurene synthase B, chloroplast	AT1G79460.1	Terpenoid cyclases/Protein prenyltransferases superfamily protein
319	43.4	7.4	49.71	ST4.03ch11	33880648	33880849	P00290	Distal Intergenic	4606	PGSC0003DMG400037770	Conserved gene of unknown function	--	--
1050	462.9	2.3	49.71	ST4.03ch01	22439877	22440078	P00291	Distal Intergenic	-88026	PGSC0003DMG400045047	Gag-pol protein	--	--
410	84.5	4.9	49.4	ST4.03ch02	21557090	21557291	P00292	Distal Intergenic	-26353	PGSC0003DMG400004498	Xaa-Pro aminopeptidase 2	AT4G36760.1	aminopeptidase P1
235.8	14.3	16.5	49.37	ST4.03ch02	48587591	48587792	P00293	Distal Intergenic	23098	PGSC0003DMG400039694	RNase H family protein	AT5G42905.1	Polynucleotidyl transferase, ribonuclease H-like superfamily protein
1038.3	459.9	2.3	48.78	ST4.03ch05	25428322	25428523	P00294	Downstream (<1kb)	1099	PGSC0003DMG400007773	Gene of unknown function	--	--
219.9	10.3	21.3	48.76	ST4.03ch01	73811866	73812067	P00295	Distal Intergenic	-5367	PGSC0003DMG400000125	Conserved gene of unknown function	AT3G61870.1	--
443	101.3	4.4	48.74	ST4.03ch12	27257736	27257937	P00296	Distal Intergenic	11030	PGSC0003DMG400035822	Gene of unknown function	--	--
331.5	51	6.5	48.72	ST4.03ch09	36764185	36764386	P00297	Distal Intergenic	10771	PGSC0003DMG400039858	Integrase core domain containing protein	--	--
170	0	9999.9	48.72	ST4.03ch12	32381846	32382047	P00298	Distal Intergenic	18721	PGSC0003DMG400045166	Gene of unknown function	--	--
246	18.6	13.2	48.61	ST4.03ch09	20012870	20013071	P00299	Distal Intergenic	-14183	PGSC0003DMG400039773	Gene of unknown function	--	--
293.9	35.4	8.3	48.59	ST4.03ch08	56927729	56927930	P00300	Distal Intergenic	10475	PGSC0003DMG400039526	CG15040	--	--
251.1	20.7	12.2	48.58	ST4.03ch03	14449570	14449771	P00301	Distal Intergenic	-24367	PGSC0003DMG400035977	Gene of unknown function	--	--
298.2	37.7	7.9	48.54	ST4.03ch07	36717994	36718195	P00302	Distal Intergenic	8664	PGSC0003DMG400043005	Retrotransposon gag protein	--	--
507.6	135.1	3.8	48.51	ST4.03ch09	19430681	19430882	P00303	Distal Intergenic	10643	PGSC0003DMG400040778	Gene of unknown function	--	--
277.7	30.2	9.2	47.92	ST4.03ch04	38679100	38679301	P00304	Distal Intergenic	-10083	PGSC0003DMG400042110	Gene of unknown function	--	--
188.7	3.1	59.9	47.89	ST4.03ch01	2910375	2910576	P00305	Downstream (<1kb)	1761	PGSC0003DMG400021327	U-box protein	AT3G52450.1	plant U-box 22
255	22.7	11.2	47.8	ST4.03ch07	27378009	27378210	P00306	Distal Intergenic	125586	PGSC0003DMG400041591	Gene of unknown function	--	--
1147	539.4	2.1	47.47	ST4.03ch01	8075964	8076165	P00307	Downstream (2-3kb)	5675	PGSC0003DMG400030001	LRX1	AT2G33520.1	--
284	33.1	8.6	47.41	ST4.03ch09	16376709	16376910	P00308	Distal Intergenic	-41120	PGSC0003DMG400046607	Gene of unknown function	--	--
701.9	250.8	2.8	47.15	ST4.03ch12	26723963	26724164	P00309	Distal Intergenic	26358	PGSC0003DMG400035322	Gene of unknown function	--	--
447	107.5	4.2	47.09	ST4.03ch04	66429989	66430190	P00310	Distal Intergenic	-7498	PGSC0003DMG400004928	S-locus-specific glycoprotein S13	AT4G27290.1	S-locus lectin protein kinase family protein
366	68.2	5.4	47.07	ST4.03ch02	32880333	32880534	P00311	Distal Intergenic	-3103	PGSC0003DMG400010727	Heat-and acid-stable phosphoprotein	AT5G46020.1	--
332	53.7	6.2	47.06	ST4.03ch01	48630170	48630371	P00312	Distal Intergenic	4641	PGSC0003DMG400043900	Isopentenyltransferase	AT3G63110.1	isopentenyltransferase 3
226.9	14.3	15.9	46.93	ST4.03ch01	31355565	31355766	P00313	Distal Intergenic	-19060	PGSC0003DMG400036405	Gene of unknown function	--	--
247.5	21.4	11.6	46.74	ST4.03ch03	26115966	26116167	P00314	Distal Intergenic	-20793	PGSC0003DMG400044304	Gene of unknown function	--	--
334.6	55.8	6	46.67	ST4.03ch10	7336317	7336518	P00315	Distal Intergenic	-101536	PGSC0003DMG400042980	Gene of unknown function	--	--
327.8	52.6	6.2	46.67	ST4.03ch10	20953782	20953983	P00316	Distal Intergenic	35079	PGSC0003DMG400041724	Mediator of RNA polymerase II transcription subunit 29	--	--
212	10.3	20.5	46.55	ST4.03ch10	24049599	24049800	P00317	Distal Intergenic	9901	PGSC0003DMG400026372	Conserved gene of unknown function	AT3G48860.2	--
357.6	66	5.4	46.26	ST4.03ch10	25762901	25763102	P00318	Distal Intergenic	92551	PGSC0003DMG400037496	Gene of unknown function	--	--
421.7	97.1	4.3	46.04	ST4.03ch05	32223981	32224182	P00319	Distal Intergenic	-27400	PGSC0003DMG400042230	Integrase core domain containing protein	--	--
641.8	218.9	2.9	46.04	ST4.03ch12	48295196	48295397	P00320	Promoter (2-3kb)	-2012	PGSC0003DMG400033612	Ribosomal protein L5	AT2G07725.1	Ribosomal L5P family protein
740.5	195.6	3.8	46.02	ST4.03ch04	33075322	33075523	P00321	Distal Intergenic	1478	PGSC0003DMG400029000	Conserved gene of unknown function	--	--
194.8	6.2	31.4	45.97	ST4.03ch06	43603225	43603426	P00322	Distal Intergenic	-4270	PGSC0003DMG400013810	Nodulin MtN3 family protein	AT1G21460.1	Nodulin MtN3 family protein
185.7	4.1	44.9	45.75	ST4.03ch10	29489628	29489829	P00323	Promoter (<=1kb)	-998	PGSC0003DMG400016665	Annexin	AT5G12380.1	annexin 8
331	55.8	5.9	45.75	ST4.03ch11	43454242	43454443	P00324	Distal Intergenic	17671	PGSC0003DMG400003020	Disease resistance protein R3a	AT3G14470.1	NB-ARC domain-containing disease resistance protein
579.2	183.8	3.2	45.7	ST4.03ch09	7105783	7105984	P00325	Promoter (1-2kb)	-1074	PGSC0003DMG400002026	Bipolar kinesin KRP-130	AT3G45850.1	P-loop containing nucleoside triphosphate hydrolases superfamily protein
401.6	88.7	4.5	45.68	ST4.03ch01	29238306	29238507	P00326	Exon (PGSC0003DMT400095398/PGSC0003DMG400044969, exon 3 of 3)	3450	PGSC0003DMG400044969	Conserved gene of unknown function	--	--
419.9	97.1	4.3	45.63	ST4.03ch12	48711240	48711441	P00327	Distal Intergenic	20872	PGSC0003DMG400043385	Gag-pol polyprotein	--	--
622	208.7	3	45.51	ST4.03ch01	37733359	37733560	P00328	Distal Intergenic	12965	PGSC0003DMG400044090	Integrase core domain containing protein	--	--
270	31.5	8.6	45.49	ST4.03ch03	18791367	18791568	P00329	Distal Intergenic	45768	PGSC0003DMG400042828	Gene of unknown function	--	--
375	76.5	4.9	45.25	ST4.03ch07	28102372	28102573	P00330	Promoter (<=1kb)	20	PGSC0003DMG400044695	Conserved gene of unknown function	--	--
202.7	9.2	22	45.05	ST4.03ch08	5203896	5204097	P00331	Promoter (1-2kb)	-1813	PGSC0003DMG400005841	Calcineurin B	AT5G24270.2	Calcium-binding EF-hand family protein
250	24.8	10.1	45.02	ST4.03ch06	8880401	8880602	P00332	Distal Intergenic	-4597	PGSC0003DMG400047141	Gene of unknown function	--	--
225.5	16	14.1	44.94	ST4.03ch08	56875397	56875598	P00333	Distal Intergenic	-13535	PGSC0003DMG400012108	Gene of unknown function	--	--
266	31	8.6	44.9	ST4.03ch12	31961962	31962163	P00334	Distal Intergenic	12143	PGSC0003DMG400026801	Formate dehydrogenase	AT5G14780.1	formate dehydrogenase
614	206.7	3	44.71	ST4.03ch04	38982360	38982561	P00335	Distal Intergenic	-14313	PGSC0003DMG400041093	Gene of unknown function	--	--
590	192.2	3.1	44.7	ST4.03ch01	64602627	64602828	P00336	Distal Intergenic	-4331	PGSC0003DMG400006765	Glycerol-3-phosphate dehydrogenase	AT2G41540.2	6-phosphogluconate dehydrogenase family protein
233.4	19.9	11.7	44.63	ST4.03ch09	32856004	32856205	P00337	Distal Intergenic	-30311	PGSC0003DMG400036617	Conserved gene of unknown function	--	--
330	57.9	5.7	44.47	ST4.03ch11	28192943	28193144	P00338	Distal Intergenic	-11915	PGSC0003DMG400020976	ECP63 protein	AT2G36640.1	embryonic cell protein 63
242	22.6	10.7	44.42	ST4.03ch08	31358590	31358791	P00339	Distal Intergenic	-7512	PGSC0003DMG400046477	Gag-pol polyprotein	--	--
355	69.2	5.1	44.36	ST4.03ch07	56757221	56757422	P00340	Distal Intergenic	-43198	PGSC0003DMG400022114	Ent-kaurene synthase B, chloroplast	AT1G79460.1	Terpenoid cyclases/Protein prenyltransferases superfamily protein
345	64.1	5.4	44.34	ST4.03ch01	57844384	57844585	P00341	Downstream (1-2kb)	-3140	PGSC0003DMG400037175	Gene of unknown function	--	--
180.8	5	36.4	44.33	ST4.03ch11	20710998	20711199	P00342	Distal Intergenic	-7058	PGSC0003DMG400019767	Mitochondrial import inner membrane translocase subunit Tim17	AT2G37410.1	translocase inner membrane subunit 17-2
180.5	4.1	43.7	44.33	ST4.03ch04	39015889	39016090	P00343	Distal Intergenic	-47842	PGSC0003DMG400041093	Gene of unknown function	--	--
246.5	24.8	10	44.25	ST4.03ch09	20048934	20049135	P00344	Distal Intergenic	19285	PGSC0003DMG400040056	Conserved gene of unknown function	--	--
222	16.5	13.4	44.15	ST4.03ch09	7085749	7085950	P00345	Distal Intergenic	7019	PGSC0003DMG400035555	Gene of unknown function	--	--
727.9	279	2.6	43.98	ST4.03ch06	18681675	18681876	P00346	Distal Intergenic	-65358	PGSC0003DMG401019948	White-brown-complex ABC transporter family	AT2G01320.3	ABC-2 type transporter family protein
401.7	92.3	4.3	43.97	ST4.03ch04	26992469	26992670	P00347	Distal Intergenic	-21035	PGSC0003DMG400026860	Ubiquitin-protein ligase	AT3G53550.1	FBD-like domain family protein
215.9	14.7	14.7	43.97	ST4.03ch05	35240775	35240976	P00348	Distal Intergenic	-7729	PGSC0003DMG400038644	Gene of unknown function	--	--
322.8	55.8	5.8	43.92	ST4.03ch09	53442517	53442718	P00349	Distal Intergenic	-11068	PGSC0003DMG400031858	Conserved gene of unknown function	AT4G11900.1	S-locus lectin protein kinase family protein
304.8	48.4	6.3	43.49	ST4.03ch01	18173323	18173524	P00350	Distal Intergenic	74959	PGSC0003DMG400043003	Gene of unknown function	--	--
370.6	78.5	4.7	43.48	ST4.03ch04	35218371	35218572	P00351	Distal Intergenic	8898	PGSC0003DMG400040261	Adenylate isopentenyltransferase 5, chloroplastic	AT5G19040.1	isopentenyltransferase 5
329.7	59.9	5.5	43.46	ST4.03ch01	28400044	28400245	P00352	Distal Intergenic	79630	PGSC0003DMG400041520	Gene of unknown function	--	--
527.9	161.2	3.3	43.29	ST4.03ch02	14392429	14392630	P00353	Downstream (1-2kb)	388	PGSC0003DMG400040760	ATP-binding cassette transporter	AT3G13220.1	ABC-2 type transporter family protein
1832	1067	1.7	43.27	ST4.03ch12	34930639	34930840	P00354	Promoter (<=1kb)	-686	PGSC0003DMG400020534	Protein ycf2	ATCG00860.1	Chloroplast Ycf2;ATPase, AAA type, core
490.2	141.8	3.5	43.09	ST4.03ch08	16721984	16722185	P00355	Distal Intergenic	-68125	PGSC0003DMG400032780	Conserved gene of unknown function	AT4G32295.1	--
334.8	62.6	5.3	43.09	ST4.03ch03	12224875	12225076	P00356	Distal Intergenic	8184	PGSC0003DMG400007652	Gene of unknown function	--	--
252.9	28.2	9	42.98	ST4.03ch01	34068225	34068426	P00357	Distal Intergenic	14687	PGSC0003DMG400037288	Gene of unknown function	--	--
414	101.3	4.1	42.77	ST4.03ch01	54524292	54524493	P00358	Distal Intergenic	-9620	PGSC0003DMG400035804	Conserved gene of unknown function	--	--
197.8	10.2	19.4	42.7	ST4.03ch10	59744430	59744631	P00359	Distal Intergenic	19162	PGSC0003DMG400007194	Conserved gene of unknown function	AT1G17140.2	interactor of constitutive active rops 1
182.5	6.2	29.4	42.59	ST4.03ch05	40608300	40608501	P00360	Distal Intergenic	63085	PGSC0003DMG400036716	Gene of unknown function	--	--
355.1	73.9	4.8	42.5	ST4.03ch10	45687242	45687443	P00361	Distal Intergenic	7034	PGSC0003DMG400038170	Xan	AT1G80110.1	phloem protein 2-B11
190	8.3	23	42.45	ST4.03ch02	48598943	48599144	P00362	Distal Intergenic	11746	PGSC0003DMG400039694	RNase H family protein	AT5G42905.1	Polynucleotidyl transferase, ribonuclease H-like superfamily protein
197	10.3	19.1	42.43	ST4.03ch08	42192463	42192664	P00363	Distal Intergenic	23032	PGSC0003DMG400001267	Gene of unknown function	--	--
177.6	5.8	30.6	42.3	ST4.03ch01	42965730	42965931	P00364	Promoter (2-3kb)	-2285	PGSC0003DMG400022086	Gene of unknown function	--	--
203	12.4	16.4	42.22	ST4.03ch03	41066237	41066438	P00365	Distal Intergenic	-3729	PGSC0003DMG400031029	KEA5; potassium ion transmembrane transporter/ potassium:hydrogen antiporter	AT5G51710.2	K+ efflux antiporter 5
202.3	12.3	16.4	42.22	ST4.03ch12	30412677	30412878	P00366	Distal Intergenic	-114218	PGSC0003DMG400039096	Gene of unknown function	--	--
330.9	62.5	5.3	42.19	ST4.03ch06	32698436	32698637	P00367	Distal Intergenic	12170	PGSC0003DMG400013864	Cytochrome c oxidase subunit 2	ATMG00160.1	cytochrome oxidase 2
452.8	123.4	3.7	42.17	ST4.03ch09	11214756	11214957	P00368	Exon (PGSC0003DMT400034321/PGSC0003DMG400013197, exon 1 of 1)	1005	PGSC0003DMG400013197	Conserved gene of unknown function	--	--
232	22.6	10.3	42.11	ST4.03ch03	25753770	25753971	P00369	Distal Intergenic	-7698	PGSC0003DMG402005575	Gene of unknown function	--	--
541.8	173	3.1	42.02	ST4.03ch05	49087798	49087999	P00370	Promoter (1-2kb)	-1834	PGSC0003DMG400015761	26S proteasome subunit RPN2a	AT2G32730.1	26S proteasome regulatory complex, non-ATPase subcomplex, Rpn2/Psmd1 subunit
346.1	70.5	4.9	41.92	ST4.03ch09	54860425	54860626	P00371	Distal Intergenic	-16120	PGSC0003DMG400006073	Singapore isolate B (sub-type 7) whole genome shotgun sequence assembly, scaffold_0	--	--
290.4	45.3	6.4	41.87	ST4.03ch02	48587258	48587459	P00372	Distal Intergenic	23431	PGSC0003DMG400039694	RNase H family protein	AT5G42905.1	Polynucleotidyl transferase, ribonuclease H-like superfamily protein
167.7	4	42.3	41.85	ST4.03ch08	26387849	26388050	P00373	Distal Intergenic	-11640	PGSC0003DMG400025196	Conserved gene of unknown function	AT1G49245.1	Prefoldin chaperone subunit family protein
214	16.5	12.9	41.76	ST4.03ch02	15429	15630	P00374	Distal Intergenic	22891	PGSC0003DMG400035425	Gene of unknown function	--	--
163	2.1	78.9	41.72	ST4.03ch03	62289047	62289248	P00375	Distal Intergenic	26300	PGSC0003DMG400009170	Conserved gene of unknown function	--	--
218.6	18.3	11.9	41.49	ST4.03ch08	49259511	49259712	P00376	Distal Intergenic	-7922	PGSC0003DMG400017528	Conserved gene of unknown function	AT4G17790.1	SNARE associated Golgi protein family
353	74.4	4.7	41.4	ST4.03ch09	39987215	39987416	P00377	Distal Intergenic	47939	PGSC0003DMG400040777	Gene of unknown function	--	--
390.1	93.6	4.2	41.28	ST4.03ch03	25778792	25778993	P00378	Distal Intergenic	-13961	PGSC0003DMG400036113	Gene of unknown function	--	--
270.9	38.8	7	41.12	ST4.03ch12	36416665	36416866	P00379	Distal Intergenic	-19576	PGSC0003DMG400029096	Gene of unknown function	--	--
554	183.9	3	41.1	ST4.03ch05	40592425	40592626	P00380	Distal Intergenic	47210	PGSC0003DMG400036716	Gene of unknown function	--	--
204.2	14.5	14.1	41.02	ST4.03ch01	18178356	18178557	P00381	Distal Intergenic	79992	PGSC0003DMG400043003	Gene of unknown function	--	--
329.2	64.4	5.1	41.01	ST4.03ch12	16332796	16332997	P00382	Promoter (1-2kb)	-1832	PGSC0003DMG400011829	Glucosyltransferase	AT4G27560.1	UDP-Glycosyltransferase superfamily protein
259.2	34.4	7.5	40.86	ST4.03ch06	18360563	18360764	P00383	Distal Intergenic	-43909	PGSC0003DMG400015846	Clathrin assembly protein	AT2G25430.1	epsin N-terminal homology (ENTH) domain-containing protein / clathrin assembly protein-related
167.5	4.7	35.6	40.62	ST4.03ch11	36397328	36397529	P00384	Distal Intergenic	4892	PGSC0003DMG400045530	Integrase core domain containing protein	--	--
148.6	0.7	201.1	40.62	ST4.03ch09	24699833	24700034	P00385	Distal Intergenic	17266	PGSC0003DMG400037302	Gene of unknown function	--	--
288	46.8	6.2	40.62	ST4.03ch08	34229438	34229639	P00386	Distal Intergenic	-4557	PGSC0003DMG400021743	Conserved gene of unknown function	AT5G48050.1	--
705.1	278.7	2.5	40.53	ST4.03ch08	15045145	15045346	P00387	Distal Intergenic	92895	PGSC0003DMG400017702	Methylenetetrahydrofolate dehydrogenase	AT2G38660.3	Amino acid dehydrogenase family protein
182.2	8.8	20.7	40.51	ST4.03ch04	35224126	35224327	P00388	Downstream (2-3kb)	3143	PGSC0003DMG400040261	Adenylate isopentenyltransferase 5, chloroplastic	AT5G19040.1	isopentenyltransferase 5
256	33.1	7.7	40.5	ST4.03ch02	9037283	9037484	P00389	Distal Intergenic	-6095	PGSC0003DMG400019902	Rapid ALkalinization Factor	AT3G05490.1	ralf-like 22
619.8	225.1	2.8	40.39	ST4.03ch04	35040263	35040464	P00390	Distal Intergenic	-5933	PGSC0003DMG400030942	ATP synthase protein MI25	ATMG00640.1	hydrogen ion transporting ATP synthases, rotational mechanism;zinc ion binding
489	148.8	3.3	40.38	ST4.03ch06	960933	961134	P00391	Distal Intergenic	-5392	PGSC0003DMG400020729	TIR1	AT3G62980.1	F-box/RNI-like superfamily protein
692	270.7	2.6	40.32	ST4.03ch01	48584316	48584517	P00392	Promoter (1-2kb)	-1690	PGSC0003DMG400013206	Conserved gene of unknown function	--	--
241.9	28.2	8.6	40.24	ST4.03ch09	27045006	27045207	P00393	Distal Intergenic	3854	PGSC0003DMG400012079	Conserved gene of unknown function	--	--
181.7	9	20.3	40.24	ST4.03ch12	27850485	27850686	P00394	Distal Intergenic	-3937	PGSC0003DMG400010957	Conserved gene of unknown function	AT4G39670.1	Glycolipid transfer protein (GLTP) family protein
447.8	126.1	3.6	40.14	ST4.03ch03	31552617	31552818	P00395	Distal Intergenic	-4146	PGSC0003DMG400005521	Conserved gene of unknown function	AT3G45020.1	Ribosomal L18p/L5e family protein
389	95.1	4.1	40.07	ST4.03ch03	34593920	34594121	P00396	Distal Intergenic	8931	PGSC0003DMG400020730	DIV2B protein	AT5G05790.1	Duplicated homeodomain-like superfamily protein
388.2	95.2	4.1	40.08	ST4.03ch02	39292584	39292785	P00397	Distal Intergenic	-5488	PGSC0003DMG401003570	Pentatricopeptide repeat-containing protein	AT1G79540.1	Pentatricopeptide repeat (PPR) superfamily protein
386.3	94.6	4.1	40.07	ST4.03ch01	53215537	53215738	P00398	Distal Intergenic	26812	PGSC0003DMG400004204	60S ribosomal protein L27	AT2G32220.1	Ribosomal L27e protein family
229.1	24.4	9.4	39.92	ST4.03ch11	36634515	36634716	P00399	Distal Intergenic	-18111	PGSC0003DMG400013186	Ubiquitin carboxyl-terminal hydrolase	AT4G30890.3	ubiquitin-specific protease 24
255.4	34.6	7.4	39.89	ST4.03ch07	8506407	8506608	P00400	Distal Intergenic	6449	PGSC0003DMG400034801	Gene of unknown function	--	--
224	22.7	9.9	39.8	ST4.03ch11	9642581	9642782	P00401	Distal Intergenic	-4917	PGSC0003DMG400027800	Conserved gene of unknown function	AT1G36940.2	--
281.9	45.5	6.2	39.77	ST4.03ch10	53398995	53399196	P00402	Downstream (2-3kb)	4869	PGSC0003DMG400046211	Xylem serine proteinase 1	AT5G67360.1	Subtilase family protein
337	70.3	4.8	39.76	ST4.03ch09	20243041	20243242	P00403	Distal Intergenic	-15098	PGSC0003DMG400042617	Gene of unknown function	--	--
276.9	44	6.3	39.69	ST4.03ch12	15969	16170	P00404	Distal Intergenic	-130049	PGSC0003DMG400015392	50S ribosomal protein L13, chloroplastic	AT1G78630.1	Ribosomal protein L13 family protein
264.3	38.9	6.8	39.69	ST4.03ch07	21963884	21964085	P00405	Distal Intergenic	-20749	PGSC0003DMG400041713	Gene of unknown function	--	--
202.2	15.9	12.7	39.67	ST4.03ch04	18620127	18620328	P00406	Downstream (1-2kb)	3032	PGSC0003DMG400034853	Gene of unknown function	--	--
249	32.7	7.6	39.42	ST4.03ch01	34068266	34068467	P00407	Distal Intergenic	14646	PGSC0003DMG400037288	Gene of unknown function	--	--
289	49.6	5.8	39.25	ST4.03ch06	38343425	38343626	P00408	Distal Intergenic	-29495	PGSC0003DMG400019610	SF16	AT3G49260.3	IQ-domain 21
546	186	2.9	39.12	ST4.03ch04	41015438	41015639	P00409	Distal Intergenic	7885	PGSC0003DMG400001137	Uncharacterized mitochondrial protein	ATMG01110.1	Mitovirus RNA-dependent RNA polymerase
239.6	29.2	8.2	39.09	ST4.03ch10	35812081	35812282	P00410	Distal Intergenic	4449	PGSC0003DMG400044306	Gene of unknown function	--	--
446.7	129.8	3.4	38.91	ST4.03ch03	22361637	22361838	P00411	Distal Intergenic	-7407	PGSC0003DMG400011961	Multidrug resistance pump	AT1G33110.1	MATE efflux family protein
177	8.3	21.4	38.85	ST4.03ch05	44865107	44865308	P00412	Promoter (2-3kb)	-2988	PGSC0003DMG400036334	Gene of unknown function	--	--
301.7	56.9	5.3	38.65	ST4.03ch11	32529587	32529788	P00413	Distal Intergenic	8434	PGSC0003DMG400039483	Gene of unknown function	--	--
224	24.8	9	38.4	ST4.03ch01	1071804	1072005	P00414	Intron (PGSC0003DMT400081939/PGSC0003DMG402032165, intron 1 of 1)	994	PGSC0003DMG402032165	Conserved gene of unknown function	AT3G13480.1	--
175	8.3	21.2	38.3	ST4.03ch04	6943957	6944158	P00415	Distal Intergenic	-5259	PGSC0003DMG400047103	DNA binding protein	AT5G59830.1	--
325.7	68.1	4.8	38.28	ST4.03ch03	9622478	9622679	P00416	Distal Intergenic	-12676	PGSC0003DMG401022924	Calmodulin	AT3G50770.1	calmodulin-like 41
592	217	2.7	38.2	ST4.03ch12	48220721	48220922	P00417	Distal Intergenic	5290	PGSC0003DMG400033607	Uncharacterized mitochondrial protein	ATMG01110.1	Mitovirus RNA-dependent RNA polymerase
459.8	86.3	5.3	38.13	ST4.03ch08	27110927	27111128	P00418	Downstream (2-3kb)	3049	PGSC0003DMG400005437	Conserved gene of unknown function	--	--
328.3	70.3	4.7	38.04	ST4.03ch09	9918815	9919016	P00419	Distal Intergenic	-7172	PGSC0003DMG400038379	Conserved gene of unknown function	--	--
134	0	9999.9	38.01	ST4.03ch01	27833941	27834142	P00420	Distal Intergenic	10705	PGSC0003DMG400034893	Transposon protein, CACTA, En/Spm sub-class	--	--
410.2	112.5	3.6	38.01	ST4.03ch06	32710033	32710234	P00421	Distal Intergenic	-5539	PGSC0003DMG400042874	Gene of unknown function	--	--
311.4	62.4	5	38	ST4.03ch06	20372762	20372963	P00422	Distal Intergenic	13898	PGSC0003DMG400044127	Gene of unknown function	--	--
315.6	64.9	4.9	37.94	ST4.03ch04	8352880	8353081	P00423	Distal Intergenic	-5300	PGSC0003DMG400023622	Peroxisomal small heat shock protein	AT5G37670.1	HSP20-like chaperones superfamily protein
221.7	24.8	8.9	37.9	ST4.03ch09	18694915	18695116	P00424	Distal Intergenic	11676	PGSC0003DMG400034693	Gene of unknown function	--	--
319.8	66.1	4.8	37.9	ST4.03ch01	60904298	60904499	P00425	Distal Intergenic	-8819	PGSC0003DMG400032099	Pentatricopeptide repeat-containing protein	AT1G16830.1	Pentatricopeptide repeat (PPR) superfamily protein
319.5	66.1	4.8	37.9	ST4.03ch10	20972858	20973059	P00426	Distal Intergenic	29371	PGSC0003DMG400043437	Gene of unknown function	--	--
679.1	273.2	2.5	37.75	ST4.03ch01	48692918	48693119	P00427	Distal Intergenic	-4684	PGSC0003DMG400028038	Zinc finger protein KNUCKLES	AT5G14010.1	C2H2 and C2HC zinc fingers superfamily protein
237	31	7.6	37.72	ST4.03ch08	50726211	50726412	P00428	Promoter (2-3kb)	-2032	PGSC0003DMG400001870	Hcr2-p1.1	AT4G08850.1	Leucine-rich repeat receptor-like protein kinase family protein
133	0	9999.9	37.72	ST4.03ch12	6248164	6248365	P00429	Promoter (<=1kb)	-242	PGSC0003DMG401004300	F-box family protein	AT3G07870.1	F-box and associated interaction domains-containing protein
225.9	26.9	8.4	37.57	ST4.03ch01	19995405	19995606	P00430	Distal Intergenic	-17324	PGSC0003DMG400020858	Condensin complex subunit 1	AT3G57060.2	binding
222.8	25.6	8.7	37.48	ST4.03ch09	26578035	26578236	P00431	Distal Intergenic	4170	PGSC0003DMG400035940	Gag-pol polyprotein	--	--
235.6	30.9	7.6	37.48	ST4.03ch11	6088938	6089139	P00432	Distal Intergenic	-7647	PGSC0003DMG400001999	BZIP protein	AT5G04840.1	bZIP protein
290	53.7	5.4	37.45	ST4.03ch06	21139045	21139246	P00433	Distal Intergenic	-49685	PGSC0003DMG400036470	Gene of unknown function	--	--
790.7	347.2	2.3	37.45	ST4.03ch01	51075586	51075787	P00434	Promoter (2-3kb)	-2087	PGSC0003DMG400004187	Membrane protein ycf1	ATCG01130.1	Ycf1 protein
293.2	55.8	5.3	37.36	ST4.03ch03	26173334	26173535	P00435	Distal Intergenic	5174	PGSC0003DMG400036838	Gene of unknown function	--	--
243	33.1	7.3	37.35	ST4.03ch10	17623016	17623217	P00436	Distal Intergenic	-3384	PGSC0003DMG400009752	Chloride channel Stclc1	AT5G49890.1	chloride channel C
229.2	28.2	8.1	37.27	ST4.03ch01	19173068	19173269	P00437	Distal Intergenic	-22373	PGSC0003DMG400035659	Gene of unknown function	--	--
585.2	216.8	2.7	37.23	ST4.03ch02	17594455	17594656	P00438	Promoter (<=1kb)	-717	PGSC0003DMG400044817	30S ribosomal protein S18, chloroplastic	ATCG00650.1	ribosomal protein S18
156	4.1	37.7	37.22	ST4.03ch04	26131609	26131810	P00439	Distal Intergenic	28902	PGSC0003DMG400037586	Gene of unknown function	--	--
263	42.7	6.2	37.21	ST4.03ch10	41020829	41021030	P00440	Distal Intergenic	24906	PGSC0003DMG400022015	Gene of unknown function	--	--
146.6	2.2	67.6	37.1	ST4.03ch09	20048627	20048828	P00441	Distal Intergenic	19592	PGSC0003DMG400040056	Conserved gene of unknown function	--	--
201.2	18.6	10.8	37.07	ST4.03ch11	7695632	7695833	P00442	Distal Intergenic	-7588	PGSC0003DMG400003986	Structural molecule	AT1G25270.1	nodulin MtN21 /EamA-like transporter family protein
187	13.8	13.6	37.07	ST4.03ch12	43966149	43966350	P00443	Promoter (2-3kb)	-2523	PGSC0003DMG400023070	Conserved gene of unknown function	--	--
195.7	16.6	11.8	37.03	ST4.03ch10	15970232	15970433	P00444	Distal Intergenic	-8949	PGSC0003DMG400017820	Gag-pol polyprotein	--	--
234	30.3	7.7	37	ST4.03ch10	41203180	41203381	P00445	Distal Intergenic	-13381	PGSC0003DMG400023269	Gene of unknown function	--	--
154.3	4.1	37.3	36.93	ST4.03ch05	17493467	17493668	P00446	Distal Intergenic	9463	PGSC0003DMG400002250	ATP binding protein	AT5G13290.2	Protein kinase superfamily protein
446	135.3	3.3	36.92	ST4.03ch11	24663006	24663207	P00447	Distal Intergenic	5918	PGSC0003DMG400027803	Cell division protein kinase	AT1G71530.1	Protein kinase superfamily protein
363	90.9	4	36.79	ST4.03ch03	30481263	30481464	P00448	Distal Intergenic	-7353	PGSC0003DMG400013969	Kinesin heavy chain	--	--
188.2	14.5	12.9	36.78	ST4.03ch08	22781435	22781636	P00449	Distal Intergenic	10802	PGSC0003DMG400029125	Trafficking protein particle complex subunit	AT5G54750.1	Transport protein particle (TRAPP) component
838	382.6	2.2	36.77	ST4.03ch07	28956113	28956314	P00450	Distal Intergenic	120726	PGSC0003DMG400040542	Gene of unknown function	--	--
612.5	40.7	15	36.75	ST4.03ch01	57862891	57863092	P00451	Promoter (1-2kb)	-1160	PGSC0003DMG401011339	NADH-plastoquinone oxidoreductase subunit 4	ATCG01090.1	NADPH dehydrogenases
162	6.2	26.1	36.72	ST4.03ch12	2284538	2284739	P00452	Promoter (<=1kb)	-880	PGSC0003DMG400039027	Potassium channel tetramerization domain-containing protein	AT4G30940.1	BTB/POZ domain with WD40/YVTN repeat-like protein
366	93	3.9	36.62	ST4.03ch10	59072892	59073093	P00453	Distal Intergenic	7024	PGSC0003DMG400011426	Leucine-rich repeat	--	--
283.3	52.4	5.4	36.6	ST4.03ch05	39908639	39908840	P00454	Distal Intergenic	-3555	PGSC0003DMG400042291	Gene of unknown function	--	--
188	14.5	13	36.51	ST4.03ch01	51767970	51768171	P00455	Distal Intergenic	28824	PGSC0003DMG400046675	Gene of unknown function	--	--
188	14.5	13	36.51	ST4.03ch03	48891558	48891759	P00456	Distal Intergenic	-3102	PGSC0003DMG400037684	Double-stranded RNA binding protein	AT1G09700.1	dsRNA-binding domain-like superfamily protein
174.2	10.4	16.8	36.44	ST4.03ch10	52542961	52543162	P00457	Distal Intergenic	-32347	PGSC0003DMG400040735	Nut2	AT1G26665.1	Mediator complex, subunit Med10
806	362.3	2.2	36.43	ST4.03ch12	18913811	18914012	P00458	Distal Intergenic	-4839	PGSC0003DMG401019374	Serine endopeptidase degp2	AT5G40200.1	DegP protease 9
216	24.8	8.7	36.4	ST4.03ch03	30063000	30063201	P00459	Distal Intergenic	63459	PGSC0003DMG400033932	Cytochrome P450 hydroxylase	AT3G26300.1	cytochrome P450, family 71, subfamily B, polypeptide 34
181	12.4	14.6	36.31	ST4.03ch08	4871307	4871508	P00460	Downstream (<1kb)	1757	PGSC0003DMG400005822	Potassium channel tetramerization domain-containing protein	AT5G41330.1	BTB/POZ domain with WD40/YVTN repeat-like protein
336.9	78.2	4.3	36.31	ST4.03ch03	2616538	2616739	P00461	Distal Intergenic	-18195	PGSC0003DMG400024059	Vacuolar protein sorting-associated protein VPS28	AT4G05000.1	Vacuolar protein sorting-associated protein VPS28 family protein
253	39.3	6.4	36.29	ST4.03ch02	10395703	10395904	P00462	Distal Intergenic	-64981	PGSC0003DMG400035651	Gene of unknown function	--	--
187	14.5	12.9	36.25	ST4.03ch10	32887036	32887237	P00463	Promoter (<=1kb)	-604	PGSC0003DMG400043966	Conserved gene of unknown function	AT1G32120.1	--
133.3	0.2	540.2	36.22	ST4.03ch07	56749991	56750192	P00464	Distal Intergenic	-35968	PGSC0003DMG400022114	Ent-kaurene synthase B, chloroplast	AT1G79460.1	Terpenoid cyclases/Protein prenyltransferases superfamily protein
280	51.7	5.4	36.21	ST4.03ch01	42114271	42114472	P00465	Distal Intergenic	-13913	PGSC0003DMG400043384	Gene of unknown function	--	--
854	396.8	2.2	36.16	ST4.03ch09	6241903	6242104	P00466	Promoter (<=1kb)	-922	PGSC0003DMG400001746	Photosystem II D2 protein	ATCG00270.1	photosystem II reaction center protein D
324	72.3	4.5	36.12	ST4.03ch10	37427750	37427951	P00467	Distal Intergenic	6412	PGSC0003DMG400042853	Conserved gene of unknown function	AT1G43770.2	RING/FYVE/PHD zinc finger superfamily protein
166.1	8.7	19	36.11	ST4.03ch02	26115055	26115256	P00468	Distal Intergenic	5407	PGSC0003DMG400006898	Ulp1 protease family, C-terminal catalytic domain containing protein	--	--
151.9	4.1	36.8	36.09	ST4.03ch12	17214095	17214296	P00469	Distal Intergenic	40375	PGSC0003DMG400034575	Gene of unknown function	--	--
208.9	22.2	9.4	36	ST4.03ch09	4755829	4756030	P00470	Distal Intergenic	-9143	PGSC0003DMG400003908	Gene of unknown function	--	--
460.1	146.3	3.1	35.95	ST4.03ch08	32192329	32192530	P00471	Exon (PGSC0003DMT400053563/PGSC0003DMG400020779, exon 1 of 1)	754	PGSC0003DMG400020779	Ribosomal protein S1	--	--
338.5	80.5	4.2	35.9	ST4.03ch10	29733579	29733780	P00472	Distal Intergenic	34466	PGSC0003DMG400036054	MRNA expressed from retrotransposon-like gene.	--	--
255.7	41.8	6.1	35.9	ST4.03ch01	53215062	53215263	P00473	Distal Intergenic	26337	PGSC0003DMG400004204	60S ribosomal protein L27	AT2G32220.1	Ribosomal L27e protein family
255.4	41.9	6.1	35.9	ST4.03ch09	39653927	39654128	P00474	Distal Intergenic	22266	PGSC0003DMG400022078	DNA damage-binding protein	AT5G58760.1	damaged DNA binding 2
264.6	45.7	5.8	35.85	ST4.03ch10	7072612	7072813	P00475	Distal Intergenic	9903	PGSC0003DMG400021850	Gene of unknown function	--	--
223.8	28.9	7.7	35.8	ST4.03ch12	18630461	18630662	P00476	Promoter (2-3kb)	-2252	PGSC0003DMG400043817	Gag-pol polyprotein	--	--
181.9	13.6	13.4	35.75	ST4.03ch04	13450563	13450764	P00477	Distal Intergenic	6926	PGSC0003DMG400035537	GH24370	--	--
190.7	16.2	11.8	35.73	ST4.03ch09	25892997	25893198	P00478	Distal Intergenic	-139599	PGSC0003DMG400015026	Conserved gene of unknown function	AT5G23130.1	Peptidoglycan-binding LysM domain-containing protein
295	59.9	4.9	35.7	ST4.03ch02	16701760	16701961	P00479	Distal Intergenic	-4841	PGSC0003DMG400004524	NBS-coding resistance gene analog	AT1G50180.1	NB-ARC domain-containing disease resistance protein
230	31.6	7.3	35.67	ST4.03ch04	72198192	72198393	P00480	Distal Intergenic	-28701	PGSC0003DMG403025662	Conserved gene of unknown function	--	--
165	8.3	20	35.57	ST4.03ch07	37327802	37328003	P00481	Distal Intergenic	-38071	PGSC0003DMG400016079	Hydroxyproline-rich glycoprotein family protein	AT1G72790.1	hydroxyproline-rich glycoprotein family protein
178	12.4	14.4	35.51	ST4.03ch06	46652155	46652356	P00482	Distal Intergenic	3678	PGSC0003DMG400026108	SAUR family protein	AT4G09530.1	SAUR-like auxin-responsive protein family
164	8.3	19.8	35.29	ST4.03ch12	50514729	50514930	P00483	Distal Intergenic	-19816	PGSC0003DMG400039852	Gene of unknown function	--	--
211	24.8	8.5	35.16	ST4.03ch11	35079889	35080090	P00484	Distal Intergenic	-12674	PGSC0003DMG402032501	Transcription factor	AT4G24020.1	NIN like protein 7
233	33.1	7	34.96	ST4.03ch04	22015931	22016132	P00485	Distal Intergenic	-18543	PGSC0003DMG400024230	GTP binding protein	AT3G57180.1	P-loop containing nucleoside triphosphate hydrolases superfamily protein
253.1	42.7	5.9	34.9	ST4.03ch07	56754391	56754592	P00486	Distal Intergenic	-40368	PGSC0003DMG400022114	Ent-kaurene synthase B, chloroplast	AT1G79460.1	Terpenoid cyclases/Protein prenyltransferases superfamily protein
199	20.7	9.6	34.85	ST4.03ch12	45533769	45533970	P00487	Distal Intergenic	-36372	PGSC0003DMG400046018	Gene of unknown function	--	--
241.8	37.2	6.5	34.82	ST4.03ch03	10050368	10050569	P00488	Distal Intergenic	2946	PGSC0003DMG400043942	Integrase core domain containing protein	--	--
224.7	30	7.5	34.81	ST4.03ch10	1012671	1012872	P00489	Distal Intergenic	-9048	PGSC0003DMG400014411	K+ channel protein	AT5G55630.2	Outward rectifying potassium channel protein
250.5	41.3	6.1	34.74	ST4.03ch09	34947609	34947810	P00490	Distal Intergenic	6144	PGSC0003DMG400040920	Integrase core domain containing protein	--	--
177.9	13.5	13.2	34.68	ST4.03ch03	48974891	48975092	P00491	Distal Intergenic	5517	PGSC0003DMG400031047	Ornithine decarboxylase	AT3G14390.1	Pyridoxal-dependent decarboxylase family protein
359.4	94.8	3.8	34.67	ST4.03ch04	30889520	30889721	P00492	Distal Intergenic	-51264	PGSC0003DMG400045039	Gene of unknown function	--	--
503	175.7	2.9	34.67	ST4.03ch06	14980314	14980515	P00493	Downstream (2-3kb)	4365	PGSC0003DMG400025688	Gene of unknown function	--	--
208.7	24.8	8.4	34.66	ST4.03ch02	1873580	1873781	P00494	Distal Intergenic	4855	PGSC0003DMG400036757	Gene of unknown function	--	--
250	41.3	6	34.51	ST4.03ch10	6993165	6993366	P00495	Distal Intergenic	18561	PGSC0003DMG400041452	Gene of unknown function	--	--
202.9	22.7	8.9	34.49	ST4.03ch01	20741381	20741582	P00496	Distal Intergenic	73250	PGSC0003DMG400042928	Integrase core domain containing protein	--	--
334.7	82.5	4.1	34.28	ST4.03ch12	48287310	48287511	P00497	Distal Intergenic	-9898	PGSC0003DMG400033612	Ribosomal protein L5	AT2G07725.1	Ribosomal L5P family protein
307	68.2	4.5	34.26	ST4.03ch06	1535505	1535706	P00498	Distal Intergenic	-6780	PGSC0003DMG400041213	Gene of unknown function	--	--
539.8	199.7	2.7	34.25	ST4.03ch12	26725559	26725760	P00499	Distal Intergenic	24762	PGSC0003DMG400035322	Gene of unknown function	--	--
179	14.5	12.4	34.15	ST4.03ch07	44905329	44905530	P00500	Downstream (<1kb)	1392	PGSC0003DMG401000674	LYK2	AT3G21630.1	chitin elicitor receptor kinase 1
140.5	3.4	41.6	34.13	ST4.03ch03	26115878	26116079	P00501	Distal Intergenic	-20705	PGSC0003DMG400044304	Gene of unknown function	--	--
222	31	7.2	34.09	ST4.03ch11	24662201	24662402	P00502	Distal Intergenic	5113	PGSC0003DMG400027803	Cell division protein kinase	AT1G71530.1	Protein kinase superfamily protein
204	24	8.5	34.07	ST4.03ch10	41020600	41020801	P00503	Distal Intergenic	25135	PGSC0003DMG400022015	Gene of unknown function	--	--
329.8	80.7	4.1	34.06	ST4.03ch10	59749705	59749906	P00504	Distal Intergenic	24437	PGSC0003DMG400007194	Conserved gene of unknown function	AT1G17140.2	interactor of constitutive active rops 1
283	57.9	4.9	34.01	ST4.03ch06	27892115	27892316	P00505	Distal Intergenic	-13282	PGSC0003DMG400037865	Conserved gene of unknown function	AT3G55990.1	Plant protein of unknown function (DUF828)
151.7	6.7	22.6	33.94	ST4.03ch01	604828	605029	P00506	Intron (PGSC0003DMT400089371/PGSC0003DMG400038942, intron 2 of 2)	2104	PGSC0003DMG400038942	Gene of unknown function	--	--
159	8.3	19.2	33.92	ST4.03ch04	32597136	32597337	P00507	Distal Intergenic	4746	PGSC0003DMG400043626	Integrase core domain containing protein	--	--
206	24.8	8.3	33.92	ST4.03ch10	25807670	25807871	P00508	Distal Intergenic	47782	PGSC0003DMG400037496	Gene of unknown function	--	--
294.3	63.3	4.7	33.89	ST4.03ch09	28965532	28965733	P00509	Distal Intergenic	-10496	PGSC0003DMG400045469	Gene of unknown function	--	--
120	0	9999.9	33.87	ST4.03ch02	30459904	30460105	P00510	Distal Intergenic	-9757	PGSC0003DMG400003085	NLI interacting factor (NIF) family protein	AT5G46410.2	SCP1-like small phosphatase 4
210.7	26.4	8	33.87	ST4.03ch10	50121605	50121806	P00511	Distal Intergenic	35911	PGSC0003DMG400042462	Gene of unknown function	--	--
188.2	18.6	10.1	33.73	ST4.03ch09	37114430	37114631	P00512	Distal Intergenic	-32101	PGSC0003DMG400036605	Gene of unknown function	--	--
597	237.6	2.5	33.68	ST4.03ch04	65126947	65127148	P00513	Downstream (<1kb)	581	PGSC0003DMG400009370	Gene of unknown function	--	--
150.1	7	21.6	33.67	ST4.03ch12	48241063	48241264	P00514	Distal Intergenic	651	PGSC0003DMG400033609	Uncharacterized mitochondrial protein	ATMG00660.1	--
236.2	37.4	6.3	33.65	ST4.03ch03	20330628	20330829	P00515	Distal Intergenic	-85949	PGSC0003DMG400012926	Protein kinase	AT5G06940.1	Leucine-rich repeat receptor-like protein kinase family protein
170.7	12.3	13.9	33.65	ST4.03ch12	23917937	23918138	P00516	Distal Intergenic	10820	PGSC0003DMG400016755	Gene of unknown function	--	--
170.6	12.4	13.8	33.65	ST4.03ch09	56234055	56234256	P00517	Distal Intergenic	-5554	PGSC0003DMG400046646	Ethylene-responsive transcription factor	AT3G23230.1	Integrase-type DNA-binding superfamily protein
193.8	20.7	9.4	33.59	ST4.03ch03	2623691	2623892	P00518	Distal Intergenic	-11042	PGSC0003DMG400024059	Vacuolar protein sorting-associated protein VPS28	AT4G05000.1	Vacuolar protein sorting-associated protein VPS28 family protein
281	57.9	4.9	33.57	ST4.03ch07	36150072	36150273	P00519	Distal Intergenic	21334	PGSC0003DMG400044784	Ankyrin repeat-containing protein	AT4G14400.1	ankyrin repeat family protein
285	59.9	4.8	33.53	ST4.03ch01	26505983	26506184	P00520	Distal Intergenic	31543	PGSC0003DMG400034485	Gene of unknown function	--	--
241	39.3	6.1	33.5	ST4.03ch01	47987199	47987400	P00521	Distal Intergenic	82089	PGSC0003DMG400043192	Gene of unknown function	--	--
203.9	24.8	8.2	33.42	ST4.03ch10	8102237	8102438	P00522	Distal Intergenic	96965	PGSC0003DMG400041714	Conserved gene of unknown function	--	--
235.8	37.2	6.3	33.42	ST4.03ch10	10895928	10896129	P00523	Distal Intergenic	48242	PGSC0003DMG400043253	Integrase core domain containing protein	--	--
208.7	26.9	7.8	33.38	ST4.03ch06	14041697	14041898	P00524	Distal Intergenic	22266	PGSC0003DMG400009654	TNP2-like transposon protein	--	--
371.7	104.1	3.6	33.38	ST4.03ch12	39784887	39785088	P00525	Distal Intergenic	-6527	PGSC0003DMG400002453	Gene of unknown function	--	--
[truncated: 92,365 more rows]

## Sheet: exp3
IP	Control	Fold	Q_-lg10	Chr	start	End	Peak #	distanceToTSS
[truncated: 117,969 more rows]

## Sheet: HC peaks
	seqnames	start	end	V4	annotation	distanceToTSS	geneId
[truncated: 64,171 more rows]

[truncated: 1 more sheets: HC peaks_5kb]
