# Supplementary material for: StCDF1: A ‘jack of all trades’ clock output with a central role in regulating potato nitrate reduction activity
Source: New Phytol. 2024 Nov 6;245(1):282–98. doi: 10.1111/nph.20186 (PMC11617646; doi:10.1111/nph.20186)
Supplement: Supplementary file 2 — Dataset S2 RNA‐seq results from StCDF1 transgenic plants. [file NPH-245-282-s002.xlsx]

## Sheet: Dataset JM2
Dataset S2. Differentially genes expressed obtained in overexpressed StCDF1.2 (Ox) and knocked-down StCDF1 (Ri) plants from RNA-Seq results
Gene	gene_description	FPKM-C	FPKM-O	FPKM-R	Log2-Ox_vs_C	Padj Ox_vs_C	Log2-Ri_vs_C	Padj Ri_vs_C	Log2-Ox_vs_Ri	Padj Ox_vs_Ri
PGSC0003DMG400004953	Homeotic protein knotted-1	0	13.6755	0	9.26802	1.2544e-15	-0.00893503	NA	9.40611	7.87146e-15
PGSC0003DMG400010549	Orcinol O-methyltransferase	0.0134869	17.4352	0.0986698	8.78174	2.55629e-20	1.85883	NA	7.03153	1.37364e-26
PGSC0003DMG400031534	Glycine-rich cell wall structural protein	0.0803373	42.859	0.110503	8.39493	1.16419e-31	0.408053	NA	8.07025	1.13332e-31
PGSC0003DMG400016462	Conserved gene of unknown function	0.164855	40.4744	0.774156	7.74453	7.43451e-54	2.3048	0.450764	5.60296	0.0166035
PGSC0003DMG400021854	O-methyltransferase 3	0.132785	30.7993	0.307609	7.66865	3.31033e-58	1.27793	0.66819	6.49336	2.50084e-44
PGSC0003DMG400018925	Polyphenol oxidase B, chloroplastic	0.136575	30.0729	0.36048	7.59818	2.22629e-64	1.47364	0.568555	6.26998	8.00684e-40
PGSC0003DMG400017167	Protein kinase 1	0	2.85777	1.06806	7.54089	9.85726e-10	6.32839	6.4e-05	1.3518	0.0594921
PGSC0003DMG400025759	GAST1 protein	0	7.03806	0.271538	7.13385	1.29496e-08	2.8031	NA	4.44125	2.02014e-08
PGSC0003DMG402025043	TRANSPARENT TESTA 12 protein	0	2.31644	0	6.87305	7.534e-08	-0.00893503	NA	7.00271	1.42269e-07
PGSC0003DMG400032829	C3HL domain class transcription factor	0.0429652	5.85599	0.155483	6.72355	1.73052e-23	1.74993	0.662874	5.07297	1.98698e-17
PGSC0003DMG400004575	Gene of unknown function	0.0109295	3.52473	0.164243	6.65159	3.60133e-10	2.64655	NA	4.12089	1.50767e-06
PGSC0003DMG400014702	Conserved gene of unknown function	0.276668	29.4227	1.05716	6.621	5.64114e-49	2.08031	0.485928	4.6964	0.0706729
PGSC0003DMG400009559	Specific tissue protein 1	0.0576927	8.63212	0.447264	6.57281	1.87003e-15	2.57372	0.459997	4.16523	5.85427e-10
PGSC0003DMG400019687	Gene of unknown function	0.0135312	2.22088	2.66446	6.53228	4.2031e-15	7.01459	5.94e-14	-0.352112	0.701078
PGSC0003DMG400013143	Ripening induced protein	0.242747	26.463	0.360013	6.51457	2.41297e-08	0.641913	0.821874	6.02187	2.28309e-35
PGSC0003DMG400005279	Peroxidase	0.0192115	3.50607	0.119025	6.50006	3.22648e-12	1.99106	NA	4.63177	2.92015e-11
PGSC0003DMG400029335	Plant synaptotagmin	0.0364168	4.62861	0.0126552	6.462	3.7483e-17	-0.819916	NA	7.43543	4.39029e-14
PGSC0003DMG400018112	Protein LATERAL ORGAN BOUNDARIES	0.0127764	3.15506	0	6.41292	3.0907e-09	-0.59389	NA	7.12191	6.3506e-08
PGSC0003DMG400015192	Malate synthase, glyoxysomal	0.0706512	6.75603	0.32504	6.36677	4.43573e-29	2.24212	0.385733	4.22347	3.08386e-17
PGSC0003DMG400012742	GNS1/SUR4 membrane protein	0	2.49759	0.0148561	6.18396	1.68367e-05	0.573447	NA	5.77684	1.67491e-05
PGSC0003DMG400033329	Gene of unknown function	0.0924002	10.4256	0.126196	6.17298	0.00422999	0.404144	NA	6.00126	0.00408982
PGSC0003DMG400014566	Transcription factor	0.0225807	3.23192	9.17257	6.14209	1.42736e-10	7.88795	0.00596707	-1.60234	0.627609
PGSC0003DMG400004576	Gene of unknown function	0.0194242	4.16457	0.241931	6.07457	4.88725e-08	2.3999	NA	3.79854	1.84049e-05
PGSC0003DMG400008057	Bel1 homeotic protein	0.0318403	3.09889	0.145798	6.04991	1.24148e-13	1.93707	0.632369	4.27909	9.7907e-10
PGSC0003DMG400001221	EARLY flowering 4 protein	0.80818	56.7511	0.686575	5.9989	1.20906e-50	-0.0494493	0.983825	6.18396	3.4615e-27
PGSC0003DMG400018919	Polyphenol oxidase	0.124062	11.0062	0.0949433	5.99192	3.60414e-17	-0.200489	NA	6.31971	1.54341e-15
PGSC0003DMG400020028	Specific tissue protein 2	0.37322	26.1424	1.38776	5.97432	9.26948e-25	1.97278	0.318135	4.19189	2.78378e-10
PGSC0003DMG400025016	Conserved gene of unknown function	0.370087	24.6068	1.13874	5.86552	3.02895e-25	1.69466	0.575211	4.30555	7.72808e-13
PGSC0003DMG400017053	Conserved gene of unknown function	0.0169266	1.89968	0.101891	5.8624	3.80031e-09	1.9931	NA	3.97442	2.61569e-07
PGSC0003DMG400000466	Phosphatidylcholine-sterol acyltransferase	0.00483176	0.902497	0	5.86021	4.1964e-07	-0.59389	NA	6.54222	2.31952e-06
PGSC0003DMG400014690	Glycine-rich RNA-binding protein	0.0111395	2.08832	0	5.85986	5.40565e-07	-0.59389	NA	6.5344	2.81863e-06
PGSC0003DMG400002440	Gene of unknown function	0.222994	13.2042	6.01154	5.84006	7.15008e-43	4.90794	7.12e-14	1.08683	0.182797
PGSC0003DMG400014325	Sugar isomerase domain-containing protein	0.3287	21.8137	0.367114	5.82327	2.91709e-27	0.265668	0.931325	5.69909	6.78147e-24
PGSC0003DMG400022373	Serine carboxypeptidase	0.0373086	2.87425	0.0060655	5.8181	8.9266e-14	-1.23366	NA	7.13501	3.06541e-11
PGSC0003DMG400008444	Induced stolon tip protein	0.424747	24.3433	1.00956	5.69627	1.16626e-22	1.30174	0.655395	4.52708	8.69138e-12
PGSC0003DMG400016270	Heat stress transcription factor A-6b	0.0861302	5.83761	0.054013	5.68639	6.04754e-15	-0.374732	NA	6.2107	2.25616e-13
PGSC0003DMG400016538	Conserved gene of unknown function	0.1594	9.38639	0.0156935	5.64322	1.96075e-17	-1.88119	NA	7.62289	3.22305e-13
PGSC0003DMG400031871	Stress-associated protein 3	0	1.91226	0.0168875	5.63875	0.000549716	0.573447	NA	5.25557	0.000885481
PGSC0003DMG400030542	Heat shock protein binding protein	0.127537	7.65596	0.826654	5.63731	6.33792e-19	2.66842	0.166042	3.11784	2.69734e-06
PGSC0003DMG400002763	Kelch repeat protein	0.0177945	1.44334	0.0315111	5.61918	9.60363e-10	0.671101	NA	5.06564	4.80789e-09
PGSC0003DMG401000287	Myo-inositol oxygenase	0.0406784	3.12879	2.71937	5.59954	4.18168e-09	5.56403	1.51e-07	0.162743	0.895862
PGSC0003DMG400001915	Flavonoid 3-hydroxylase	0.0171036	1.43944	0.0274675	5.57998	2.11002e-09	0.482123	NA	5.22451	1.60613e-08
PGSC0003DMG400026711	Auxin-induced protein	0	2.129	0.397375	5.54739	0.000301894	3.38534	NA	2.31548	0.0562051
PGSC0003DMG400030958	Zinc finger (B-box type) family protein	0.0104754	1.51895	0.187612	5.54349	5.88101e-06	2.80194	0.560193	2.87906	0.00360734
PGSC0003DMG402007970	Conserved gene of unknown function	0.0200054	1.84379	0.0338866	5.53582	1.92786e-07	0.570793	NA	5.11398	8.59311e-07
PGSC0003DMG400016571	Cytochrome P450	0	0.671003	0	5.48216	0.000230111	-0.00893503	NA	5.58007	0.000366687
PGSC0003DMG400013004	Growth-regulating factor 3	0.0607725	3.88209	0.0258126	5.46696	2.83486e-10	-0.593891	NA	6.16569	1.35957e-09
PGSC0003DMG400024626	MADS-box protein 1	0	0.870835	0.575044	5.43899	0.000283902	5.05452	0.0194378	0.521399	0.718931
PGSC0003DMG400025414	Zinc finger protein CONSTANS-LIKE 15	0.35331	15.4938	0.572667	5.41068	4.44512e-38	0.903916	0.708804	4.63729	3.58945e-12
PGSC0003DMG400028048	Pectin methylesterase inhibitor isoform	0.125382	6.26025	1.42335	5.37609	4.29978e-16	3.47959	0.0258372	2.02825	0.0151156
PGSC0003DMG400025096	Conserved gene of unknown function	0.071084	3.7096	0.173349	5.32338	6.24765e-08	1.26388	NA	4.24214	0.0805789
PGSC0003DMG400013988	TA20 protein	0	2.0407	0.790219	5.31538	0.000463431	4.23368	0.19352	1.20007	0.391979
PGSC0003DMG400028818	Transcription factor	0.18448	7.68082	1.62515	5.30523	1.41032e-34	3.29408	0.00316271	2.15838	0.300719
PGSC0003DMG401002262	ATP-binding cassette transporter	0.00265872	0.301477	0.0567553	5.30468	1.78622e-05	3.1619	0.428009	2.25451	0.0174337
PGSC0003DMG402027271	Catechol O-methyltransferase	0.0172288	1.30704	0	5.2591	2.01078e-06	-1.00893	NA	6.41185	8.79303e-06
PGSC0003DMG400009746	Synaptotagmin	0.00434089	0.474386	0.0230784	5.259	2.67338e-05	1.41213	NA	3.95736	0.000507371
PGSC0003DMG400000011	Gibberellin 20-oxidase 4	0.0633682	2.96723	0.126527	5.16745	4.65396e-11	0.990066	0.7973	4.28575	3.03804e-09
PGSC0003DMG401002270	Mutt domain protein	0.0388316	2.37004	0.0222358	5.14886	1.22049e-07	-0.334595	NA	5.59007	3.01444e-07
PGSC0003DMG400021095	Gibberellin 2-oxidase 1	0.0266985	1.57431	0.00833242	5.13177	4.2064e-07	-0.743492	NA	6.02081	1.0636e-06
PGSC0003DMG400013168	Anthocyanin acyltransferase	0	0.814825	0.011185	5.09674	0.00129559	0.578595	NA	4.64631	0.00229438
PGSC0003DMG400015602	Gibberellin-regulated protein 3	0.0936226	4.38973	0.25573	5.07178	1.96953e-10	1.313	0.725151	3.88611	4.57457e-08
PGSC0003DMG400025678	Potassium channel NtKC1	0.0105709	0.742033	0.507781	5.06937	6.29798e-06	4.71899	0.00118824	0.490876	0.678156
PGSC0003DMG400018015	Multidrug resistance pump	0	1.127	0	5.06812	0.00133051	-0.00893503	NA	5.18536	0.00200253
PGSC0003DMG400015675	Lyase	0	0.54505	0	5.06115	0.00185551	-0.00893503	NA	5.22111	0.0025516
PGSC0003DMG400000777	Histidine-rich glycoprotein	0	0.46622	0.00628446	5.05174	0.00323623	0.578595	NA	4.50444	0.0078855
PGSC0003DMG400018916	Polyphenol oxidase	0.00579811	0.581036	0.0205014	5.03535	0.000285585	0.985762	NA	4.23491	0.00152015
PGSC0003DMG400016749	TMV-induced protein I	0.151675	5.6305	0.707006	5.0195	8.23945e-14	2.2877	0.372886	2.81645	2.67111e-05
PGSC0003DMG400008343	Light harvesting protein 3	0.877121	29.8172	0.862467	5.00886	4.34165e-38	0.143072	0.929679	4.94338	1.47736e-28
PGSC0003DMG400009910	Cuticular water permeability	0	1.12377	0	5.00812	0.00174276	-0.00893503	NA	5.13824	0.00253403
PGSC0003DMG400020844	Conserved gene of unknown function	2.07302	67.7059	1.69084	4.98653	6.06107e-47	-0.12129	0.926949	5.25276	1.38983e-30
PGSC0003DMG400006895	Homeobox protein	0	1.07561	0	4.94544	0.00241547	-0.00893503	NA	5.08947	0.00338844
PGSC0003DMG400019305	Beta-ketoacyl-coa synthase family protein	0.157947	5.31488	0.470021	4.94369	1.04705e-17	1.69329	0.55078	3.36295	2.99338e-08
PGSC0003DMG402002270	Mutt domain protein	0.237034	8.49103	0.142496	4.93526	1.00105e-16	-0.559929	0.86956	5.63464	7.77439e-19
PGSC0003DMG400006696	Catechol O-methyltransferase	0	1.02492	0.0328158	4.90847	0.00413982	0.994985	NA	4.07211	0.011911
PGSC0003DMG400019772	Neryl diphosphate synthase 1	0.0217099	1.2943	0	4.9057	1.7894e-05	-1.00893	NA	6.04503	4.4008e-05
PGSC0003DMG400008581	Receptor protein kinase CLAVATA1	0.0361077	1.28242	0.0374237	4.89437	9.10342e-12	0.22906	0.955501	4.78589	2.31115e-10
PGSC0003DMG400031559	Sesquiterpene synthase 2	0.042477	2.58552	0.269601	4.86227	2.54969e-05	1.988	NA	3.01848	0.00260237
PGSC0003DMG400026751	Conserved gene of unknown function	0	1.59923	0	4.8434	0.00323247	-0.00893503	NA	4.96685	0.00462197
PGSC0003DMG400019082	Mutt domain protein	0.0298859	1.31475	0.0140905	4.8231	2.73148e-07	-0.590214	NA	5.52764	5.06208e-07
PGSC0003DMG400022012	Electron transporter	0	0.359641	0.027423	4.81056	0.00362888	1.79263	NA	3.14065	0.0369718
PGSC0003DMG400008633	Chalcone synthase G	0	0.641748	0	4.76759	0.00457561	-0.00893503	NA	4.90943	0.00623975
PGSC0003DMG400030825	Phi-1	0.0497121	2.18111	0.0281531	4.76656	6.73303e-06	-0.330857	NA	5.17924	7.27063e-06
PGSC0003DMG400021847	DELLA protein GAI1	0.0101288	0.792104	0.00823349	4.74702	0.000569767	-0.011449	NA	4.83267	0.000932073
PGSC0003DMG400002523	Stem 28 kDa glycoprotein	0.123251	3.8365	0.0193187	4.73333	1.06762e-11	-1.70937	NA	6.5194	3.34835e-11
PGSC0003DMG400008632	Chalcone synthase J	0.265894	7.54231	4.18657	4.72702	6.38907e-23	4.09585	2.93e-07	0.782754	0.416992
PGSC0003DMG400011279	Linalool synthase	0	0.724738	0.0248832	4.71821	0.00521446	0.991058	NA	3.85067	0.0141061
PGSC0003DMG400025476	Conserved gene of unknown function	0.0195552	1.57002	0.0188428	4.70848	0.000820898	-0.00641865	NA	4.86855	0.00114987
PGSC0003DMG400006134	ATP binding protein	0.0455111	1.76925	0.0321843	4.70575	2.60475e-07	-0.236449	NA	5.07847	3.06449e-07
PGSC0003DMG400015702	Initiation factor 3g	0.0390743	1.5181	1.04817	4.70472	1.80099e-06	4.36912	0.000651964	0.485056	0.694853
PGSC0003DMG400011050	Protein phosphatase 2C 38	0.024426	1.02484	0.0294202	4.70193	1.83811e-06	0.219054	NA	4.57971	6.87094e-06
PGSC0003DMG400026087	Flavin monooxygenase	0	0.74099	0.145397	4.68644	0.00583699	2.69718	NA	2.06126	0.205624
PGSC0003DMG400028517	Conserved gene of unknown function	1.81212	48.8028	3.91878	4.67877	7.21232e-41	1.25969	0.132069	3.50202	6.41678e-17
PGSC0003DMG400025515	Zinc finger CCCH domain-containing protein 39	0.0189914	0.908469	0.0561176	4.66792	0.000127651	1.1601	NA	3.63733	0.00113392
PGSC0003DMG400000752	MAP protein kinase	0	0.148641	0.00279904	4.66269	0.00694063	0.578595	NA	4.22194	0.0133529
PGSC0003DMG400022814	Zinc finger protein	0.0195223	1.56436	0.1693	4.65565	0.00078773	1.8722	NA	2.85677	0.0378479
PGSC0003DMG400027191	Conserved gene of unknown function	0	1.40925	0	4.65314	0.00680703	-0.00893503	NA	4.7964	0.0092465
PGSC0003DMG400001918	Transcription factor bHLH49	0.016012	0.684872	0.0891242	4.64742	1.07572e-05	1.99681	0.663326	2.74607	0.00967557
PGSC0003DMG400012838	Non-specific lipid-transfer protein	0	0.974678	0	4.63752	0.00701129	-0.00893503	NA	4.77644	0.00957329
PGSC0003DMG400014538	Gene of unknown function	0	1.8365	0.547551	4.63193	0.00692803	3.23507	NA	1.50222	0.350617
PGSC0003DMG400006692	Cytochrome P450 hydroxylase	0.44909	11.8839	1.19979	4.58382	1.06096e-17	1.50643	0.459997	3.23383	2.0084e-09
PGSC0003DMG400028188	Calmodulin binding protein	0.0151748	1.0148	0.107569	4.57865	0.00141072	1.73453	NA	2.96269	0.0389837
PGSC0003DMG400032084	Conserved gene of unknown function	0.308173	8.20963	0.149274	4.57225	4.03295e-19	-0.801988	0.786685	5.47665	2.3319e-18
PGSC0003DMG400024476	Heat-shock protein	0	0.567471	0.0214459	4.55875	0.00879313	0.991058	NA	3.65876	0.0263472
PGSC0003DMG400012533	Gene of unknown function	0.0162868	1.17209	0.951093	4.54938	0.0015298	4.42911	0.0258224	0.268945	0.879158
PGSC0003DMG400001387	Ocs element-binding factor	0.0693554	2.4208	0.192757	4.54559	1.3462e-06	1.27165	0.755425	3.39664	4.51259e-05
PGSC0003DMG402013400	Auxin-induced protein 5NG4	0	0.507742	0.0102044	4.53977	0.0091477	0.578595	NA	4.05876	0.0193256
PGSC0003DMG400011973	Glucosyltransferase homolog	0.0377899	1.21612	0.0458768	4.53824	2.65691e-07	0.312997	NA	4.3645	7.73215e-07
PGSC0003DMG400012019	DC1.2 homologue	5.03228	117.913	58.5371	4.53425	1.41078e-33	3.72937	7.86e-11	0.972929	0.241265
PGSC0003DMG400000374	Conserved gene of unknown function	0	0.637714	0	4.52955	0.0206279	-0.00893503	NA	4.72905	0.0262625
PGSC0003DMG400012629	LOB domain-containing protein	0.0431358	1.64657	0.049401	4.52443	0.000108545	0.248921	NA	4.4506	0.000333709
PGSC0003DMG400015769	Conserved gene of unknown function	0	0.491207	0	4.51635	0.00986542	-0.00893503	NA	4.62526	0.0144075
PGSC0003DMG400015269	GRP 2	0.0886661	2.34091	0.0888131	4.499	2.14445e-08	0.226523	NA	4.37757	1.52053e-07
PGSC0003DMG401015879	Methylketone synthase II	0.0637689	2.07997	0.183762	4.4976	1.07765e-05	1.401	NA	3.1932	0.00120743
PGSC0003DMG400005968	Type I MADS box transcription factor	0	1.05056	0.0808734	4.49026	0.0106569	1.57066	NA	3.04647	0.0693236
PGSC0003DMG400021346	Transcription factor	0.384019	8.72032	0.477114	4.4874	7.36682e-20	0.540573	0.821916	4.08543	0.017253
PGSC0003DMG400020438	Serine/threonine-protein kinase PBS1	0.306782	6.80759	0.223123	4.48254	0.0151814	-0.259755	0.930678	4.78936	4.08889e-14
PGSC0003DMG400017502	Gene of unknown function	0.0800654	3.24192	0.295808	4.48135	0.00546062	1.44534	NA	3.23642	0.056444
PGSC0003DMG400030105	Glutaredoxin	0.0509223	1.82938	0.560603	4.47103	6.83674e-05	3.02117	0.336401	1.6033	0.19136
PGSC0003DMG400025969	YABBY1	0.584711	12.684	0.00999443	4.4615	0.0116247	-4.17728	0.138264	8.70315	4.20649e-18
PGSC0003DMG400016867	Chalcone synthase J	0.158571	3.68489	2.18943	4.44519	8.55898e-10	3.87711	0.000312157	0.701882	0.500159
PGSC0003DMG400042063	Gene of unknown function	0.0245423	1.09117	4.12681	4.43474	0.000652006	6.52701	1.54e-09	-1.91327	0.0172277
PGSC0003DMG400020111	EPIDERMAL PATTERNING FACTOR 9	0.076426	2.32726	0	4.42983	2.90641e-05	-1.59389	NA	6.14428	2.97952e-05
PGSC0003DMG400019625	Conserved gene of unknown function	0.00959688	0.601493	0.0170073	4.42968	0.00274541	0.409964	NA	4.0754	0.00695254
PGSC0003DMG400012674	Lipase	0.0620498	1.8128	0.0193653	4.42632	6.02734e-07	-1.00536	NA	5.56204	5.90622e-07
PGSC0003DMG400011357	Glutaredoxin family protein	0	0.820862	0	4.4239	0.0159086	-0.00893503	NA	4.49101	0.0253143
PGSC0003DMG400000126	Conserved gene of unknown function	0.863677	18.636	2.02008	4.42133	1.23781e-25	1.4146	0.327216	3.11406	2.83471e-11
PGSC0003DMG400005900	Conserved gene of unknown function	0	0.658179	0	4.42078	0.0133577	-0.00893503	NA	4.55223	0.0187365
PGSC0003DMG400022916	Conserved gene of unknown function	0	0.545043	0.0886547	4.42078	0.0133577	2.30642	NA	2.25632	0.21049
PGSC0003DMG400000584	Pseudo-response regulator 5	4.70742	101.284	1.96453	4.42069	1.11364e-49	-1.07605	0.167127	5.61915	2.9175e-43
PGSC0003DMG400028172	Transcription factor	0.00784059	0.513335	0.0623775	4.40935	0.00255123	1.85883	NA	2.71162	0.0680712
PGSC0003DMG400031523	Glycine-rich cell wall structural protein 1.8	0.872312	18.2296	4.09384	4.40189	2.64138e-19	2.45099	0.0537384	2.07534	0.26134
PGSC0003DMG400010828	Organ-specific protein P4	0.0213953	1.42066	0.0567382	4.39463	0.00250909	0.723312	NA	3.77856	0.00892853
PGSC0003DMG400023406	Light-dependent short hypocotyls 1	0.00686167	0.445329	0.11628	4.38954	0.00258083	2.73131	NA	1.77997	0.197998
PGSC0003DMG401018646	O-methyltransferase	0.0129602	0.754773	0.0229677	4.38032	0.00311394	0.409964	NA	4.09491	0.00676276
PGSC0003DMG402002262	ATP-binding cassette transporter	0	0.227998	0.0476751	4.37549	0.0192773	2.45568	NA	2.06592	0.276253
PGSC0003DMG400000520	Conserved gene of unknown function	0	0.414074	0.0443369	4.3713	0.0175049	1.79263	NA	2.74422	0.13095
PGSC0003DMG400008407	Zinc finger protein	0	0.45924	0.00979054	4.36686	0.0164097	0.573447	NA	3.93453	0.0325538
PGSC0003DMG400018856	Elicitor-inducible protein EIG-J7	2.21468	46.5701	2.4319	4.36115	5.20829e-42	0.285408	0.839301	4.1785	1.11912e-17
PGSC0003DMG400011777	Cembratrienol synthase 2a	1.25937	26.8447	5.10025	4.35188	8.11512e-27	2.17801	0.00390871	2.34137	5.75861e-05
PGSC0003DMG400015287	Proteinase inhibitor type-2 CEVI57	0.0308757	1.24603	0.0285045	4.34295	0.000554349	-0.00514077	NA	4.46088	0.000983482
PGSC0003DMG400014865	Conserved gene of unknown function	0.00301639	0.122721	0.0324967	4.34193	0.000547994	2.69403	0.515308	1.74161	0.140635
PGSC0003DMG400020242	Receptor serine-threonine protein kinase	0	0.362267	0.0857968	4.33826	0.0166331	2.6858	NA	1.77474	0.336256
PGSC0003DMG401019781	Gene of unknown function	0.0107472	0.693224	0.724401	4.33615	0.00396636	4.65137	0.0122497	-0.231159	0.899389
PGSC0003DMG400018993	Pectinesterase	0.00675771	0.435024	0	4.32815	0.00449206	-0.59389	NA	4.99108	0.00519135
PGSC0003DMG400008944	Bipolar kinesin KRP-130	0.0103491	0.420699	0.00915967	4.32757	0.000674612	-0.00893121	NA	4.42182	0.00107597
PGSC0003DMG400016777	Cytochrome P450 hydroxylase	0	0.392702	0	4.321	0.0181006	-0.00893503	NA	4.46021	0.0251095
PGSC0003DMG400006447	Heat shock factor protein HSF30	0.00712849	0.402706	0	4.32096	0.00347274	-0.59389	NA	5.02553	0.00378469
PGSC0003DMG400014284	Conserved gene of unknown function	0.032437	1.38134	0.0886019	4.3198	0.000802915	0.989079	NA	3.42956	0.00488243
PGSC0003DMG400025433	Conserved gene of unknown function	0.877377	18.239	0.794152	4.31376	2.66526e-21	0.0255985	0.987273	4.46105	3.39266e-15
PGSC0003DMG400004638	Flowering promoting factor-like 1	0	1.04186	0	4.30458	0.0223108	-0.00893503	NA	4.36837	0.0357432
PGSC0003DMG400046746	Glycosyltransferase 1	0.0754713	1.99847	0.0135934	4.30344	1.9585e-05	-1.22901	NA	5.66328	1.18174e-05
PGSC0003DMG400028358	MADS-box transcription factor MADS-MC	0	0.552192	0.14874	4.28122	0.019598	2.7913	NA	1.63243	0.421873
PGSC0003DMG400007118	Cytochrome P450	0.0651783	1.63706	0.0627594	4.2811	1.3302e-07	0.122112	NA	4.27314	4.0506e-06
PGSC0003DMG400030102	Conserved gene of unknown function	0.143163	4.07782	3.79836	4.28074	3.62058e-05	4.40665	0.00171426	0.0598369	0.97332
PGSC0003DMG400031018	Pentatricopeptide repeat-containing protein	0.00739173	0.40555	0.00600862	4.26752	0.00428779	-0.011449	NA	4.37697	0.00616386
PGSC0003DMG400017252	DNA binding protein	0.0100925	0.608488	0	4.26288	0.00427553	-0.59389	NA	4.96084	0.00463566
PGSC0003DMG400023591	Gene of unknown function	0.0515758	1.41927	0	4.25194	8.39657e-05	-1.59389	NA	5.92159	6.71615e-05
PGSC0003DMG400007458	RAV	0.463132	8.72849	0.634565	4.24144	2.81441e-14	0.671629	0.759785	3.67854	8.6279e-11
PGSC0003DMG400016573	Glutaredoxin	0.553545	10.5586	0.829202	4.24108	8.55898e-10	0.781596	0.752501	3.6181	3.92287e-06
PGSC0003DMG400017103	Root phototropism protein	0.093327	2.47631	2.84999	4.23986	1.93647e-05	4.63985	2.97e-05	-0.246399	0.861559
PGSC0003DMG400021338	Calcium-dependent protein kinase	0	0.204841	0.00986394	4.22721	0.0226556	0.991058	NA	3.33245	0.0681842
PGSC0003DMG400012700	50S ribosomal protein L33	0.0657535	1.65456	0.379819	4.20811	4.47119e-06	2.34681	0.441268	1.99422	0.0214856
PGSC0003DMG400021382	Conserved gene of unknown function	0.00998384	0.263347	0.00454515	4.20795	1.05508e-05	-0.688483	NA	5.02301	2.18743e-06
PGSC0003DMG400019971	Circadian clock-associated FKF1	3.93	73.1339	2.12333	4.20681	3.37276e-45	-0.692545	0.578316	5.0353	3.79339e-27
PGSC0003DMG400031328	Trypsin proteinase inhibitor	0	0.914243	0	4.20574	0.0260169	-0.00893503	NA	4.35834	0.0352688
PGSC0003DMG400008982	Basic 7S globulin 2 small subunit	0.0938847	1.95086	0.027917	4.20212	2.71204e-08	-1.22649	NA	5.50911	2.31868e-09
PGSC0003DMG400006731	Aromatic amino acid decarboxylase 1A	0.0253037	0.780166	0	4.20118	0.000456337	-1.33085	NA	5.5969	0.00041703
PGSC0003DMG400007760	Bet v I allergen family protein	0.226605	4.59385	0.0699365	4.19828	9.35646e-13	-1.237	0.742958	5.54874	3.69397e-12
PGSC0003DMG400009789	Cytochrome P450	0.0189481	1.06856	0.0502485	4.19107	0.0057807	0.723312	NA	3.60885	0.0187178
PGSC0003DMG400008345	Alpha-xylosidase	0.0384592	0.862523	0.109881	4.18313	5.33219e-07	1.52114	0.677745	2.80233	0.00333466
PGSC0003DMG400001477	Conserved gene of unknown function	0.0206051	1.06831	0.091289	4.17271	0.00677856	1.21916	NA	3.01242	0.0561366
PGSC0003DMG400027971	Receptor protein kinase	0.0124608	0.35208	0.146673	4.15862	0.000475173	3.12668	0.256141	1.13618	0.335277
PGSC0003DMG400002945	Type-a response regulator	0.0174658	0.87137	0.0464284	4.15571	0.00696242	0.732734	NA	3.53295	0.0241293
PGSC0003DMG400028946	Conserved gene of unknown function	0.029811	1.03672	0	4.14987	0.00186603	-1.00893	NA	5.29788	0.00159496
PGSC0003DMG400002710	Transcription factor	0.073898	1.51843	0.01331	4.14752	2.48996e-07	-1.5905	NA	5.85398	6.29434e-08
PGSC0003DMG400026099	Conserved gene of unknown function	0	0.2902	0.0307183	4.1463	0.0286094	1.58136	NA	2.63542	0.174251
PGSC0003DMG400024474	Gonadotropin beta chain	13.0324	233.6	13.9484	4.14463	2.97777e-43	0.260579	0.773577	4.00912	5.2277e-21
PGSC0003DMG401025083	Peroxidase 12	4.64597	84.6538	8.83115	4.13719	9.05836e-37	1.09413	0.110129	3.1247	8.03025e-15
PGSC0003DMG400025498	Septum-promoting GTP-binding protein 1 (GTPase spg1)	0	0.327101	0	4.13509	0.0285955	-0.00893503	NA	4.25422	0.0413722
PGSC0003DMG400040673	Gene of unknown function	0	1.02458	0.55431	4.1295	0.0292596	3.51426	0.433619	0.709946	0.731369
PGSC0003DMG400024604	Calmodulin	0.0339979	1.2177	0	4.12787	0.00293733	-1.00893	NA	5.19336	0.00270864
PGSC0003DMG400010551	Gene of unknown function	0	0.827221	0	4.1254	0.0380517	-0.00893503	NA	4.30526	0.0502165
PGSC0003DMG400004790	Invertase	0.187725	3.26245	0.277572	4.11224	0.0166715	0.730934	0.783653	3.44605	6.82697e-09
PGSC0003DMG401025788	Conserved gene of unknown function	0.0197344	0.53817	0.0325651	4.11135	0.000636896	0.665178	NA	3.55568	0.00303218
PGSC0003DMG401002869	Hcr2-0B	0.0141876	0.396731	0.822161	4.1035	0.000536535	5.3449	3.69e-06	-1.10907	0.246138
PGSC0003DMG400000024	Conserved gene of unknown function	0	1.21784	0	4.10108	0.0319059	-0.00893503	NA	4.23893	0.044815
PGSC0003DMG400013609	TRANSPARENT TESTA 1 protein	0.0145123	0.47719	0.0530378	4.09973	0.00533298	1.31781	NA	2.94336	0.0561566
PGSC0003DMG400019841	Gene of unknown function	0.0242973	1.16149	2.09874	4.0936	0.00856045	5.14139	0.00372025	-0.906984	0.551042
PGSC0003DMG400003851	Conserved gene of unknown function	0.0209473	1.03492	0.202639	4.08396	0.0125273	2.11219	NA	1.99504	0.263679
PGSC0003DMG400028773	Conserved gene of unknown function	8.31796	139.584	7.19063	4.07588	2.19991e-20	-0.0439716	0.977125	4.14876	3.01715e-12
PGSC0003DMG400026276	Leucoanthocyanidin dioxygenase	0.0108057	0.497252	0.356889	4.07176	0.0129383	3.79322	0.200277	0.452413	0.840416
PGSC0003DMG400009481	Cellulose synthase	0.00359908	0.184163	0.00318147	4.06938	0.0100467	-0.011449	NA	4.23484	0.0130874
PGSC0003DMG400030362	20G-Fe(II) oxidoreductase	0.0642563	1.56792	0	4.06457	0.000527016	-1.59389	NA	5.70649	0.000267555
PGSC0003DMG400029700	Proline-rich protein 1	2.33503	39.1909	1.27271	4.06277	1.63516e-33	-0.71898	0.691172	4.86434	3.58071e-15
PGSC0003DMG400010765	Glutaredoxin	1.15883	20.8056	1.08951	4.06254	1.22436e-18	0.0316849	0.986299	4.16416	1.8224e-15
PGSC0003DMG400015132	Defensin J1-2	0.0760408	2.68032	0.326691	4.06143	0.0026214	1.45564	NA	2.69889	0.048213
PGSC0003DMG400016516	Gibberellin 3-oxidase	0.00979821	0.45591	0.0079648	4.0605	0.00988058	-0.011449	NA	4.19775	0.0134712
PGSC0003DMG400008313	Conserved gene of unknown function	5.31595	89.1927	5.29818	4.05924	2.43398e-38	0.185707	0.860156	3.96625	3.43327e-26
PGSC0003DMG402009171	AP2 domain-containing transcription factor	0.0878073	1.95632	0.314431	4.05678	1.1252e-05	1.68224	0.654756	2.50762	0.00565447
PGSC0003DMG400021648	Oligopeptide transporter OPT family	0	0.688606	0	4.0515	0.0366658	-0.00893503	NA	4.19756	0.0508725
PGSC0003DMG400008802	Pentatricopeptide repeat-containing protein	0.00402242	0.189912	0.057647	4.045	0.0104217	2.65273	NA	1.47265	0.346965
PGSC0003DMG400010143	Cysteine protease inhibitor 1	0.129485	2.60542	0.829075	4.04463	6.51819e-07	2.65537	0.237976	1.50144	0.137034
PGSC0003DMG400025927	Conserved gene of unknown function	8.75588	148.713	27.5227	4.0392	9.4189e-33	1.83858	0.0418576	2.36434	0.000342641
PGSC0003DMG400027019	Polygalacturonase-1 non-catalytic subunit beta	0.167882	3.02878	0.149338	4.02573	4.42662e-11	0.0500118	0.986878	4.07262	2.49147e-08
PGSC0003DMG400013335	Alternative oxidase	1.21796	20.174	2.19088	4.02185	8.17415e-37	1.0406	0.468309	3.10103	1.39847e-09
PGSC0003DMG400027967	LRR receptor-like serine/threonine-protein kinase	0	0.129775	0.00764803	4.02167	0.0375446	0.994985	NA	3.13132	0.115771
PGSC0003DMG400023193	Short chain alcohol dehydrogenase	0.178555	3.45164	0.563031	4.01199	1.76005e-08	1.66743	0.567747	2.46595	0.000351843
PGSC0003DMG400013526	Leafy cotyledon1	0	0.370637	0.386129	4.00575	0.0460871	4.23591	0.168641	-0.0545401	0.983009
PGSC0003DMG400018468	Conserved gene of unknown function	0.00942826	0.279737	0.0696306	4.00038	0.00446547	2.24288	NA	1.87436	0.192616
PGSC0003DMG400009926	DNA binding protein	0.0981345	1.93392	0.0147857	3.99589	2.37477e-07	-1.81629	NA	5.90772	2.02014e-08
PGSC0003DMG401012477	VAP25	0.0342482	0.889021	0.181944	3.99537	0.000967623	1.99351	0.654697	2.10761	0.0744478
PGSC0003DMG400010552	Gene of unknown function	0	0.841016	0	3.99077	0.0445567	-0.00893503	NA	4.15082	0.0604567
PGSC0003DMG400027632	Gibberellin 2-oxidase 2	0.0316838	0.769277	0.234075	3.98819	0.000352506	2.49746	0.486336	1.613	0.172932
PGSC0003DMG400033371	Helicase	0.0306296	0.796199	0.161952	3.97823	0.00108544	1.99269	0.653365	2.06951	0.0774585
PGSC0003DMG400028186	SAUR family protein	0.159961	3.08878	0.673773	3.97517	0.000487705	2.02804	0.634772	2.11721	0.134538
PGSC0003DMG400015340	Conserved gene of unknown function	0.118301	2.10163	0.154252	3.97258	2.40361e-07	0.507237	0.881459	3.5617	3.17354e-06
PGSC0003DMG400005057	FAD-binding domain-containing protein	0.0348314	0.893047	0.356985	3.96929	0.00108408	2.91313	0.358052	1.1723	0.376658
PGSC0003DMG400011765	AG-motif binding protein-3	0.0430386	0.940275	0	3.96902	0.000850622	-1.59389	NA	5.69064	0.000337671
PGSC0003DMG400019886	Nadhp hc toxin reductase	0	0.355591	0	3.95985	0.0439875	-0.00893503	NA	4.09596	0.0619585
PGSC0003DMG400022203	Benzoate carboxyl methyltransferase	0.162759	2.8067	0.122695	3.95157	2.63784e-10	-0.238362	0.94364	4.2794	2.49147e-08
PGSC0003DMG400007557	Crinkler (CRN) family protein	0.0143744	0.443382	0.06416	3.95037	0.00390603	1.57737	NA	2.4694	0.0617806
PGSC0003DMG400014086	Gene of unknown function	0.0664244	1.71628	0.95757	3.94865	0.00135482	3.33846	0.157892	0.756945	0.597776
PGSC0003DMG400006593	Pentatricopeptide repeat-containing protein	0.023125	0.503697	0.141102	3.93925	0.000124855	2.38891	0.485166	1.68026	0.124439
PGSC0003DMG400011014	Conserved gene of unknown function	0.0278236	0.645334	0.0321085	3.93767	0.000407182	0.219012	NA	3.80361	0.00187484
PGSC0003DMG400032270	Pentatricopeptide repeat-containing protein	0.00540287	0.231966	0.0726434	3.93729	0.0142761	2.5742	NA	1.47621	0.360672
PGSC0003DMG400015930	Gene of unknown function	0.00824741	0.349329	1.74881	3.92435	0.0151328	6.40752	7.33e-07	-2.35088	0.0038487
PGSC0003DMG400006357	DVL11	0	0.532959	0.0318343	3.92145	0.0482872	0.991058	NA	3.01339	0.141765
PGSC0003DMG400001317	Non-cell-autonomous protein pathway2	0	0.28029	0.0821526	3.91821	0.0473511	2.57054	NA	1.47257	0.499834
PGSC0003DMG400007559	DNA binding protein	0.276597	4.5007	0.166148	3.91805	8.48778e-11	-0.504188	0.871167	4.51703	5.25532e-11
PGSC0003DMG400009853	Conserved gene of unknown function	0.0196117	0.546097	0.0666391	3.91622	0.00674707	1.31299	NA	2.73785	0.0524158
PGSC0003DMG400014617	Resveratrol/hydroxycinnamic acid O-glucosyltransferase	0.0830384	1.53495	0.0568416	3.9058	1.89369e-06	-0.357552	0.928087	4.41363	1.40276e-07
PGSC0003DMG400033050	Conserved gene of unknown function	0.432217	6.78402	0.288133	3.90409	2.41594e-08	-0.290897	0.933176	4.30994	7.20615e-08
PGSC0003DMG400027893	Avr9/Cf-9 induced kinase 1	0.178011	2.75187	0.066998	3.89308	2.57295e-07	-1.01526	0.775417	5.06878	6.15923e-08
PGSC0003DMG400014124	Zinc finger protein	0.0798714	1.61933	0.0697326	3.886	6.22574e-05	-0.0150281	NA	4.01141	0.000170936
PGSC0003DMG400040317	Endochitinase	0.0588418	1.27075	0.0787138	3.88408	0.000610274	0.410012	NA	3.56501	0.00267436
PGSC0003DMG400030657	Conserved gene of unknown function	0.200768	3.86734	0.141657	3.87743	0.0014305	-0.228801	NA	4.26144	0.0013371
PGSC0003DMG400029635	Histidine-rich glycoprotein	0.401298	6.26486	0.841468	3.87531	8.35628e-17	1.21853	0.56194	2.79627	3.7358e-06
PGSC0003DMG400023180	Equilibrative nucleoside transporter	1.07147	15.3798	3.3111	3.87416	4.83441e-12	1.84343	0.224726	2.17155	0.00399153
PGSC0003DMG400028183	Conserved gene of unknown function	0.0868179	1.41968	0.119155	3.87339	5.70826e-06	0.579519	0.87383	3.35833	3.10175e-05
PGSC0003DMG400024488	IS10 transposase	0.960097	14.1046	2.28846	3.86902	7.3993e-17	1.4391	0.311861	2.56313	8.3153e-06
PGSC0003DMG401007101	Conserved gene of unknown function	0.0288516	0.811794	0.429822	3.86116	0.00751056	3.19344	0.382089	0.843315	0.676496
PGSC0003DMG400018412	Transcription factor	0.0252458	0.686758	0.0410438	3.85623	0.00667934	0.570777	NA	3.39858	0.0225497
PGSC0003DMG402020463	Ein3-binding f-box protein 3	0.0328678	0.735833	2.16211	3.85541	0.00327723	5.57127	1.93e-06	-1.57089	0.105276
PGSC0003DMG400008699	Conserved gene of unknown function	0.0855902	1.58423	0.226586	3.85446	0.00023538	1.38066	0.722031	2.55057	0.0095255
PGSC0003DMG400012826	Auxin repressed/dormancy associated protein	8.56225	120.788	4.86906	3.84967	3.35316e-17	-0.574665	0.726556	4.52118	6.03099e-16
PGSC0003DMG400025970	Zinc ion binding protein	0.037226	0.758693	0	3.84828	0.00109567	-1.59389	NA	5.54203	0.000446484
PGSC0003DMG400002340	Elicitor-inducible cytochrome P450	0.245606	3.81037	0.19808	3.84661	9.45883e-11	-0.126852	0.966106	4.06551	9.05434e-10
PGSC0003DMG400000645	42kDa chitin-binding protein	1.8316	25.8603	2.01577	3.84472	0.00593184	0.333427	0.880147	3.59603	2.05552e-11
PGSC0003DMG400026247	SET domain protein	0.00641402	0.181789	0.00271614	3.84311	0.00614245	-0.426422	NA	4.38767	0.00606969
PGSC0003DMG400032826	Conserved gene of unknown function	0.316965	4.6649	0.226556	3.84243	3.44074e-08	-0.233315	0.939277	4.17849	3.05866e-10
PGSC0003DMG401009171	DNA binding protein	0.0602607	1.23453	0.158002	3.8361	0.000401173	1.26492	NA	2.73471	0.0228876
PGSC0003DMG400024256	Gene of unknown function	0.0619698	1.27789	0	3.83571	0.000332979	-1.81628	NA	5.78442	0.00014233
PGSC0003DMG400012175	Conserved gene of unknown function	0.182621	2.87842	0.181563	3.83317	6.04069e-12	0.133088	0.958607	3.82451	2.78378e-10
PGSC0003DMG400017610	Protein ALUMINUM SENSITIVE 3	0.175222	2.86943	0.802321	3.82395	4.66737e-08	2.20938	0.231389	1.69496	0.021874
PGSC0003DMG400027819	Aquaporin NIP1.1	0.0160029	0.64423	0.16313	3.80801	0.0250372	2.21345	NA	1.64789	0.351237
PGSC0003DMG400025948	Conserved gene of unknown function	0.888338	12.4193	2.21998	3.80569	1.51277e-08	1.53278	0.586559	2.39659	0.00491552
PGSC0003DMG400002848	Pentatricopeptide repeat protein	0.0140328	0.387938	0.0183624	3.79267	0.0076622	0.311455	NA	3.57936	0.0162942
PGSC0003DMG400005273	Peroxidase	16.6273	239.411	24.5169	3.78714	6.14997e-22	0.701493	0.531328	3.2361	7.75426e-14
PGSC0003DMG400011585	Conserved gene of unknown function	0.138252	2.21238	0.873122	3.78416	2.97866e-06	2.6314	0.114508	1.27414	0.146266
PGSC0003DMG400010203	Conserved gene of unknown function	0.0153038	0.572069	0	3.78089	0.0286094	-0.59389	NA	4.52376	0.0256728
PGSC0003DMG400020442	177 protein	2.24395	30.6711	2.55275	3.76426	1.10003e-22	0.361516	0.782697	3.52279	8.40522e-14
PGSC0003DMG400012493	Serine protease	0.147032	2.13562	0.0978035	3.76002	1.8891e-11	-0.417341	0.891275	4.23851	7.77768e-08
PGSC0003DMG400023229	Aromatic amino acid decarboxylase 2	0.101285	1.54273	0.0328061	3.75331	2.88665e-07	-1.19642	NA	5.0386	6.55106e-08
PGSC0003DMG400030721	Iron-sulfer cluster scaffold protein ISU1	0.0190201	0.721743	0.0154611	3.74975	0.0254914	-0.011449	NA	3.85138	0.0374862
PGSC0003DMG400013984	TMV induced protein 1-2	0.963448	13.6505	1.26532	3.72465	1.9667e-16	0.577325	0.767284	3.25364	1.37274e-06
PGSC0003DMG400019773	Sesquiterpene synthase 2	1.87781	24.8902	0.227804	3.7204	4.59218e-25	-2.81209	4.88e-05	6.66801	1.14989e-39
PGSC0003DMG400014094	2,4-dienoyl-CoA reductase	0.0653309	1.79459	0.293952	3.71738	0.0107819	1.57197	NA	2.27484	0.125521
PGSC0003DMG400009216	Parallel spindle 1	0.0789983	1.32496	0.0744918	3.70462	6.8017e-05	-0.00267051	NA	3.82863	0.000392101
PGSC0003DMG400030571	Ring finger containing protein	0.047737	1.00765	0	3.6957	0.00944168	-1.33085	NA	5.20481	0.00405495
PGSC0003DMG400023891	Conserved gene of unknown function	0.557217	7.48745	0.802832	3.68811	4.51412e-14	0.677399	0.72346	3.12969	1.65142e-08
PGSC0003DMG400030969	Transcription factor	0.0138119	0.509617	0	3.68555	0.0352885	-0.59389	NA	4.33055	0.0380232
PGSC0003DMG400018298	Serine/threonine-protein kinase PBS1	0.061036	0.998385	0.171428	3.68553	0.00015386	1.46207	0.687079	2.31825	0.018177
PGSC0003DMG400002046	Aspartic proteinase nepenthesin-1	8.54424	109.211	5.65593	3.68518	1.11047e-19	-0.405318	0.730977	4.15021	1.37364e-26
PGSC0003DMG400008160	BOP/NPR1/NIM1-like regulatory protein	0.278747	3.72702	0.0663533	3.67739	1.99354e-13	-1.7024	0.580562	5.49584	5.58262e-16
PGSC0003DMG401000585	Cucumisin	0.120274	1.77032	0.256691	3.67574	4.77854e-06	1.17859	0.710773	2.64402	0.00468763
PGSC0003DMG400018523	Glucan endo-1,3-beta-glucosidase	0.0166932	0.377184	0.24363	3.67354	0.00599772	3.31065	0.180517	0.475459	0.771924
PGSC0003DMG402004023	Caltractin	0.0305253	0.740114	0.0657964	3.67251	0.0208151	0.795042	NA	3.06058	0.070297
PGSC0003DMG400017168	Conserved gene of unknown function	0.383411	5.26976	0.24773	3.6666	1.28419e-12	-0.425959	0.864396	4.21566	6.09436e-12
PGSC0003DMG400010766	Glutaredoxin	0.476268	6.72029	0.175729	3.66591	4.61224e-09	-1.15787	0.711457	4.97862	7.01906e-12
PGSC0003DMG400012682	Homeobox-leucine zipper protein ATHB-40	0.0605243	1.0498	0.0836077	3.65687	0.00126552	0.505642	NA	3.22103	0.00489305
PGSC0003DMG402030070	Poly [ADP-ribose] polymerase 2	0.00661885	0.252337	0.0643594	3.65613	0.0336059	2.09956	NA	1.72493	0.399627
PGSC0003DMG400006735	DNAJ heat shock N-terminal domain-containing protein	5.71095	72.8414	9.23813	3.65321	6.01435e-26	0.877181	0.402736	2.932	3.039e-08
PGSC0003DMG400011694	Serpin	0.0373317	0.679322	0.249769	3.64874	0.00236426	2.44975	0.487867	1.30766	0.292004
PGSC0003DMG400008778	Laccase	0.0297413	0.588687	0.0519808	3.64264	0.00709949	0.673092	NA	3.0335	0.0300664
PGSC0003DMG400013696	Cytochrome P450	0.598013	7.43909	0.711227	3.6425	2.72324e-12	0.468145	0.80739	3.3353	1.12756e-05
PGSC0003DMG400016279	Pentatricopeptide repeat-containing protein	0.0638593	0.920264	0.173718	3.64069	7.65647e-06	1.504	0.635199	2.21987	0.00539181
PGSC0003DMG400010139	Cysteine protease inhibitor 1	0.125883	2.0367	0.756318	3.6283	0.000186121	2.48677	0.428009	1.27183	0.35671
PGSC0003DMG400012828	Class II ethylene responsive element binding factor	0.566806	7.35716	0.474998	3.62729	9.81967e-12	-0.0502123	0.983025	3.77863	1.33909e-10
PGSC0003DMG400025076	Leucine-rich repeat receptor protein kinase EXS	0.308182	4.06377	0.451017	3.61155	4.3281e-14	0.663393	0.715675	3.01575	1.4732e-06
PGSC0003DMG400018788	'chromo' domain containing protein	0.0105038	0.385903	0.340951	3.61126	0.0390269	3.64963	0.241868	0.131766	0.956858
PGSC0003DMG400010205	Conserved gene of unknown function	0.113777	1.71215	0.599635	3.61014	0.00199937	2.30924	0.511164	1.44171	0.257214
PGSC0003DMG400010154	Conserved gene of unknown function	0.301128	3.92944	2.19184	3.60161	3.58855e-10	2.9701	0.000642222	0.738753	0.331291
PGSC0003DMG400000556	Copper ion binding protein	1.94754	24.0089	4.10455	3.5973	1.60509e-27	1.22994	0.141751	2.48269	8.35949e-08
PGSC0003DMG400011265	Pentatricopeptide repeat-containing protein	0.133802	1.68699	0.356695	3.58966	4.76456e-11	1.56067	0.401722	2.14324	0.000329985
PGSC0003DMG400002821	Conserved gene of unknown function	0.186819	2.44841	0.0678343	3.58684	0.00014686	-1.00574	NA	4.69528	3.5226e-06
PGSC0003DMG400016239	Asymmetric leaves 2	0.106416	1.80953	0.157224	3.58241	0.00438595	0.575153	NA	3.09267	0.0130937
PGSC0003DMG400015220	Cytochrome P450 71A4	0.0546696	0.806863	0.0543777	3.58116	0.00237315	0.141527	NA	3.61947	0.004442
PGSC0003DMG400019006	Pentatricopeptide repeat-containing protein	0.205545	2.57482	0.355623	3.57853	2.99652e-11	0.950176	0.670063	2.73198	1.46516e-06
PGSC0003DMG400005525	MYC2	0.438739	5.51286	0.300579	3.57732	1.46299e-09	-0.286042	0.919369	3.95279	7.61928e-08
PGSC0003DMG400015262	Heat shock protein binding protein	0.010011	0.235067	0.0365869	3.56867	0.017007	1.31781	NA	2.3365	0.150046
PGSC0003DMG400024294	Electron carrier	0.317466	3.97928	0.602524	3.56824	4.76547e-17	1.08733	0.56194	2.59644	2.33214e-06
PGSC0003DMG402008881	Pentatricopeptide repeat-containing protein	0.0500515	0.686377	0.244806	3.5657	4.3008e-06	2.32836	0.247335	1.34174	0.139354
PGSC0003DMG400010764	Glutaredoxin	1.73048	20.4949	2.24341	3.55621	1.66173e-16	0.538014	0.742409	3.11576	4.13993e-09
PGSC0003DMG400023676	Anthranilate phosphoribosyltransferase	0.010145	0.216648	0.0292349	3.54744	0.0238383	1.15653	NA	2.53667	0.12809
PGSC0003DMG400030720	Cytochrome P450 hydroxylase	0.00638559	0.226127	0	3.54611	0.0429678	-0.59389	NA	4.27538	0.0404473
PGSC0003DMG400004054	TCP protein	0.115494	1.46924	0.138438	3.54369	1.92489e-05	0.480961	0.898039	3.16097	0.00211518
PGSC0003DMG400002660	DNA binding protein	0.174792	2.19561	0	3.5372	5.16771e-06	-3.33086	NA	6.93385	1.94008e-07
PGSC0003DMG400005060	Anthranilate N-benzoyltransferase protein	0.0416731	0.679425	0.288588	3.53716	0.00180235	2.57045	0.429551	1.11373	0.442777
PGSC0003DMG400010612	HJTR2GH1 protein	0.0227264	0.310601	0.162851	3.53671	0.000631241	2.79698	0.19352	0.838938	0.447634
PGSC0003DMG400007854	Xyloglucan endotransglucosylase-hydrolase XTH9	2.0131	23.5365	1.92139	3.53357	1.18992e-22	0.106355	0.932459	3.54664	1.42346e-14
PGSC0003DMG400013654	Peroxidase 7	0.0098211	0.31918	0	3.53113	0.0458946	-0.59389	NA	4.20302	0.0473013
PGSC0003DMG401000860	Serine carboxypeptidase-like enzyme	0.137178	1.75924	0.339074	3.52902	5.63294e-07	1.38635	0.615827	2.26382	0.00201551
PGSC0003DMG400015476	Somatic embryogenesis receptor kinase	0.0923858	1.13643	0.122977	3.52388	2.83087e-06	0.574957	0.840832	3.05831	3.66827e-05
PGSC0003DMG400038663	Pentatricopeptide repeat-containing protein	0.0420343	0.614076	0.0119025	3.52284	0.00188194	-1.00893	NA	4.60273	0.000359995
PGSC0003DMG400000787	White-brown-complex ABC transporter family	0.0461372	0.654399	0.0047548	3.50627	0.000113589	-1.88126	NA	5.48474	1.73122e-05
PGSC0003DMG400009104	Pentatricopeptide repeat-containing protein	0.0594043	0.764968	0.107286	3.50346	0.000105461	0.93611	0.775978	2.64763	0.00221427
PGSC0003DMG400002561	Conserved gene of unknown function	0.0388706	0.59103	0.0210033	3.50019	0.00258229	-0.489877	NA	4.08901	0.00211229
PGSC0003DMG400017928	Cysteine proteinase inhibitor B	0.904994	10.9836	1.09453	3.49428	2.66504e-10	0.427518	0.815149	3.13	1.56223e-07
PGSC0003DMG400022953	Pyruvate decarboxylase	0.0542493	0.808355	0.00737543	3.48426	0.000952355	-1.59165	NA	5.22177	0.000117412
PGSC0003DMG400015386	Conserved gene of unknown function	0.0230541	0.525176	0.126863	3.4835	0.0260032	1.79726	NA	1.84354	0.255773
PGSC0003DMG400008484	Tellurite resistance protein tehA	0.203519	2.40141	0.213812	3.47898	2.26035e-08	0.214592	0.924889	3.41366	1.42226e-06
PGSC0003DMG400003641	Gast1	0.943802	10.7308	0.958105	3.47876	1.45519e-08	0.239659	0.920743	3.32746	2.34218e-08
PGSC0003DMG400030492	Big map kinase/bmk	0.0594125	0.803531	0.0329027	3.47541	0.00252387	-0.518035	NA	4.00466	0.0013771
PGSC0003DMG402001341	Conserved gene of unknown function	1.06265	12.7296	2.93681	3.47474	9.52741e-12	1.59841	0.218903	2.03509	0.000197997
PGSC0003DMG400012964	Lipase	0.253142	2.8292	0.164656	3.46909	1.51689e-05	-0.346487	0.914953	3.9261	1.3025e-07
PGSC0003DMG400003847	Gene of unknown function	0.0718295	1.16229	0.250188	3.46886	0.00687158	1.57333	NA	2.04951	0.130667
PGSC0003DMG400022037	Metal ion binding protein	0.681534	7.89669	2.20454	3.46528	3.24286e-08	1.80985	0.104812	1.82989	0.0152061
PGSC0003DMG401022480	DNA-directed RNA polymerase II	0.108816	1.51474	0.138521	3.46186	0.00221989	0.448354	NA	3.14168	0.00710534
PGSC0003DMG400039398	Aluminum-activated malate transporter	0.0511366	0.754172	0.00831362	3.45414	0.00582752	-1.23366	NA	4.74032	0.00154028
PGSC0003DMG400010146	Kunitz-type tuber invertase inhibitor	0.15218	2.09991	0.644668	3.45038	0.000211062	2.07104	0.555376	1.49322	0.287417
PGSC0003DMG400022792	Cytochrome B561	0.157836	1.83428	0.0945954	3.45013	0.00013178	-0.402659	0.919901	3.98825	9.53968e-05
PGSC0003DMG400002350	Ethylene-responsive transcription factor	0.155166	1.81687	0.105505	3.44922	5.63048e-08	-0.366664	0.903842	3.88752	3.99496e-07
PGSC0003DMG400020074	Conserved gene of unknown function	0.261903	3.10787	0.549618	3.44782	5.70525e-07	1.14951	0.669121	2.41361	0.00231863
PGSC0003DMG400011381	Glutaredoxin family protein	0.136072	1.98155	0.35471	3.44736	0.0011027	1.28058	0.722176	2.3091	0.0252911
PGSC0003DMG400047314	Transposase	0.714757	7.82717	0.80145	3.44483	1.54136e-10	0.367054	0.849865	3.20252	7.41673e-08
PGSC0003DMG400020888	White-brown-complex ABC transporter family	0.50143	5.30506	0.0355291	3.44055	0.159881	-3.25349	0.257336	6.72962	1.91879e-20
PGSC0003DMG400007794	Xyloglucan endotransglucosylase-hydrolase XTH9	2.22641	24.8243	2.63835	3.44003	3.12475e-20	0.403771	0.756753	3.16347	2.60332e-11
PGSC0003DMG400025350	Small heat-shock protein	0.124691	1.87182	0.324698	3.43902	0.00181684	1.22014	0.761304	2.31438	0.0686392
PGSC0003DMG400002562	F-box/kelch-repeat protein	0.533257	5.83297	2.11276	3.43726	1.15401e-10	2.17055	0.0659547	1.39418	0.060741
PGSC0003DMG400001601	Auxin-responsive family protein	0.358611	4.1655	0.129392	3.43526	4.79431e-06	-1.07917	0.762698	4.68036	1.40514e-06
PGSC0003DMG400010267	Remorin 2	0.347101	4.10103	2.02152	3.43444	1.57806e-06	2.63783	0.0367439	0.875802	0.302828
PGSC0003DMG400018581	AP2/ERF domain-containing transcription factor	0.0641626	1.17436	0.0183704	3.4306	0.0134038	-0.748297	NA	4.27794	0.0092465
PGSC0003DMG400026240	Flavonol synthase/flavanone 3-hydroxylase	0.262437	3.37859	0.277043	3.42206	0.00035353	0.229074	0.954792	3.33755	0.00139252
PGSC0003DMG400003967	Conserved gene of unknown function	0.096385	1.0983	0.107776	3.41919	5.93357e-08	0.350963	0.893243	3.1635	2.32543e-06
PGSC0003DMG400023390	Conserved gene of unknown function	1.24458	13.9654	1.0534	3.41617	1.04174e-12	-0.0924863	0.954347	3.66878	2.65724e-12
PGSC0003DMG400016180	Flowering locus T	0.06388	1.03593	7.92684	3.41264	0.00728853	6.53879	2.49e-12	-2.97668	6.9119e-06
PGSC0003DMG400009316	Cytochrome P450	0.481742	5.24691	3.59191	3.41146	6.97523e-11	3.0494	1.57e-05	0.476393	0.552996
PGSC0003DMG400020687	Conserved gene of unknown function	0.036788	0.788116	0.19536	3.40502	0.0369497	1.79842	NA	1.65781	0.360691
PGSC0003DMG400024442	Sesquiterpene synthase	0.0249544	0.400578	0.197915	3.39562	0.0209791	2.61712	0.531328	0.929055	0.631328
PGSC0003DMG400029840	Conserved gene of unknown function	0.101368	1.23755	0.0460205	3.39427	0.000283188	-0.781234	NA	4.29157	0.000139669
PGSC0003DMG401024610	Conserved gene of unknown function	1.01665	11.0661	0.487497	3.39029	9.8971e-14	-0.824159	0.691463	4.29703	6.93034e-14
PGSC0003DMG400027323	Ribosome recycling factor	0.0263975	0.409552	0.132076	3.38879	0.0075688	2.04701	0.618032	1.47093	0.288816
PGSC0003DMG400001343	WIN1	0.00840686	0.243533	2.27556	3.38762	0.0624315	6.74388	1.34e-08	-3.25369	8.69665e-07
PGSC0003DMG400014346	Pentatricopeptide repeat-containing protein, chloroplastic	0.122065	1.41328	0.211824	3.38225	3.99223e-06	0.919872	0.723089	2.53353	0.000648342
PGSC0003DMG400020565	EPIDERMAL PATTERNING FACTOR 6	0.265589	3.18817	0.719814	3.37852	1.267e-05	1.48238	0.611859	2.00819	0.0116576
PGSC0003DMG400030811	Phosphate-induced protein	0.048413	0.765533	0.0558689	3.37815	0.00973045	0.219012	NA	3.217	0.030725
PGSC0003DMG400021292	Gibberellin 2-oxidase 3	1.92889	20.1844	0.87334	3.37188	1.27594e-22	-0.945419	0.537624	4.41964	4.14708e-25
PGSC0003DMG400030363	Conserved gene of unknown function	0.80844	8.74286	2.44769	3.37018	5.81655e-18	1.72622	0.0630689	1.73254	0.00198496
PGSC0003DMG400011906	Tospovirus resistance protein D	0.087245	0.964691	0.76527	3.36977	8.15465e-05	3.22627	0.014645	0.251562	0.854825
PGSC0003DMG400028030	Conserved gene of unknown function	0.482575	5.13781	0.234118	3.36872	5.06745e-12	-0.810355	0.721286	4.2885	1.27984e-13
PGSC0003DMG400003424	Conserved gene of unknown function	2.00468	21.1975	5.09402	3.36357	2.5339e-22	1.51875	0.0686273	1.97683	0.000127437
PGSC0003DMG400006278	Gene of unknown function	0.0211739	0.377982	0.0731237	3.35866	0.0188988	1.37268	NA	2.10388	0.158386
PGSC0003DMG400007242	Zinc finger protein	0.021297	0.446851	0.119736	3.35397	0.0351838	1.80074	NA	1.68063	0.325393
PGSC0003DMG400009148	DNA binding protein	0.0599898	0.673162	0.0324763	3.35344	0.000139981	-0.551586	0.88739	3.98475	8.59285e-06
PGSC0003DMG400004119	Auxin-induced protein 5NG4	0.0815354	1.13204	0.818126	3.35057	0.00206045	3.17135	0.168311	0.313228	0.87928
PGSC0003DMG400016195	UDP-glycosyltransferase 91D1	0.135526	1.64501	0.127913	3.35006	4.79921e-05	0.0644512	0.984734	3.43877	6.61991e-05
PGSC0003DMG400017491	Plant ubiquilin	0.0361586	0.514349	0	3.34757	0.0124091	-1.59389	NA	5.04235	0.00363667
PGSC0003DMG400009788	Cytochrome P450	0.261832	3.04272	0.151615	3.34488	2.08667e-06	-0.641165	0.839973	4.11034	1.76769e-07
PGSC0003DMG400021146	Transcription factor	0.0584699	0.896367	0.19462	3.34125	0.0102369	1.49404	NA	1.92598	0.157729
PGSC0003DMG400026510	Conserved gene of unknown function	0.239314	2.59286	0.188034	3.33957	9.45533e-10	-0.212386	0.937175	3.6538	4.1249e-06
PGSC0003DMG401019242	S-locus-specific glycoprotein S6	0.0789934	0.965663	0.0330054	3.33731	0.000430636	-0.930696	0.820906	4.44571	3.38803e-06
PGSC0003DMG400015029	Auxin-induced SAUR	0.056567	0.973177	0.374039	3.3364	0.0241034	2.19664	0.622938	1.29151	0.446908
PGSC0003DMG400029662	Gene of unknown function	0.728655	7.83385	0.858354	3.335	5.39756e-07	0.417848	0.874463	3.014	1.17841e-05
PGSC0003DMG400004063	L-asparaginase	0.0905546	1.17767	0.209319	3.32842	0.0014298	1.14468	0.749987	2.29728	0.0337304
PGSC0003DMG400000631	Lactoylglutathione lyase	1.83542	18.7704	1.38725	3.32474	9.43061e-23	-0.234476	0.858208	3.66799	3.49184e-16
PGSC0003DMG400024594	Glycosyltransferase UGT90A7	0.729611	7.53075	2.29565	3.32457	5.96236e-18	1.82239	0.0294424	1.63358	0.00393532
PGSC0003DMG400024251	Conserved gene of unknown function	0.600272	6.06732	0.32581	3.32077	4.75009e-16	-0.688266	0.701067	4.10707	8.16914e-17
PGSC0003DMG403017980	Extensin class 1 protein	0.274684	2.8517	0.273216	3.31612	2.81488e-13	0.148081	0.935003	3.24006	1.02966e-08
PGSC0003DMG400021838	Gene of unknown function	1.90047	19.2444	1.713	3.31379	4.17322e-13	0.0638683	0.975435	3.40649	3.46515e-06
PGSC0003DMG400026215	Cationic amino acid transporter	0.0152242	0.292726	0.0199215	3.3085	0.0377714	0.311455	NA	3.12136	0.0727946
PGSC0003DMG400020359	Conserved gene of unknown function	0.0513233	0.702307	0.170015	3.30221	0.00593138	1.57487	0.686048	1.82411	0.144393
PGSC0003DMG400016036	Conserved gene of unknown function	0.198959	2.21026	0.660412	3.29957	0.00047294	1.77972	0.571167	1.64646	0.10406
PGSC0003DMG400011152	DNA-directed RNA polymerase 3A, chloroplastic	1.68693	16.2781	2.26186	3.29235	1.28864e-12	0.614464	0.677745	2.74511	3.52837e-11
PGSC0003DMG400006224	Conserved gene of unknown function	0.117344	1.31794	0.0515439	3.28267	0.000831658	-0.783353	NA	4.13956	0.000132604
PGSC0003DMG403007838	Purple acid phosphatase 3	3.87541	38.9781	2.99481	3.28085	9.91784e-28	-0.219187	0.828823	3.58654	8.25033e-17
PGSC0003DMG400009850	Progesterone 5-beta-reductase	3.63181	35.0956	6.67071	3.27737	1.32468e-20	1.07892	0.329514	2.33184	1.96438e-05
PGSC0003DMG400008223	Heat shock factor protein HSF30	2.76589	26.6741	2.53285	3.2761	5.43109e-20	0.0673551	0.952016	3.343	5.38805e-12
PGSC0003DMG401012985	Glycosyltransferase	0.0841388	0.934974	0.507493	3.26986	0.00514872	2.59271	0.414706	0.826283	0.637719
PGSC0003DMG400002895	Sucrose synthase	0.32879	3.22602	0.218163	3.26804	2.72324e-12	-0.394004	0.825056	3.7918	1.56988e-11
PGSC0003DMG400024775	RING-H2 finger protein ATL18	0.0632591	0.951849	0.0176129	3.26679	0.0314684	-0.748297	NA	4.17378	0.0201213
PGSC0003DMG400004806	LMW heat shock protein	0.706672	6.98826	1.15051	3.26048	8.12496e-09	0.881614	0.685311	2.48808	5.33328e-05
PGSC0003DMG400019386	Phenylalanine ammonia-lyase	1.06052	9.79945	1.36933	3.25881	0.00853525	0.58547	0.719889	2.77715	2.91458e-08
PGSC0003DMG400018934	Anthranilate N-hydroxycinnamoyl/benzoyltransferase	0.783376	8.5342	4.2332	3.25872	0.096336	2.54168	0.00226647	0.782167	0.760395
PGSC0003DMG400025384	LOB domain protein 1	0.0426505	0.568663	0.150302	3.25703	0.00760028	1.64093	0.677461	1.75512	0.179049
PGSC0003DMG400007171	3'-N-debenzoyl-2'-deoxytaxol N-benzoyltransferase	0.167701	1.86278	0.26484	3.25458	3.3716e-05	0.718198	0.7973	2.59877	0.00483176
PGSC0003DMG400019440	Pentatricopeptide repeat-containing protein, chloroplastic	0.111905	1.12328	0.0727853	3.25161	1.87229e-05	-0.371872	0.902972	3.68125	3.88396e-07
PGSC0003DMG400002805	Pentatricopeptide repeat-containing protein	0.0702154	0.822437	0.0626075	3.24098	0.000445391	-0.0107172	0.998211	3.35641	0.000551579
PGSC0003DMG400024895	Lactoylglutathione lyase	0.880436	8.83489	0.903563	3.23586	2.26096e-10	0.174782	0.919641	3.21132	2.19492e-09
PGSC0003DMG400024794	RING-H2 finger protein ATL18	0.0660225	0.86268	0	3.23443	0.0193077	-1.59389	NA	4.93485	0.00554006
PGSC0003DMG400014642	Conserved gene of unknown function	0.0960464	1.03311	0.112964	3.23393	0.000793984	0.375776	0.915363	3.00753	0.00394183
PGSC0003DMG400012355	Conserved gene of unknown function	0.346218	3.40227	1.01831	3.22909	3.23568e-06	1.70727	0.472625	1.6493	0.0571107
PGSC0003DMG400013966	MYB transcription factor	0.92206	9.23932	0.20829	3.22831	2.31969e-09	-1.74934	0.589574	5.0783	4.27689e-12
PGSC0003DMG400001785	Pentatricopeptide repeat-containing protein	0.0597148	0.643567	0.164423	3.22707	0.000520158	1.4981	0.641472	1.86633	0.0637621
PGSC0003DMG400018176	Oleosin	0.0730608	0.888189	0.0475119	3.22703	0.0131333	-0.236449	NA	3.58095	0.0121708
PGSC0003DMG400010193	Transcription factor HBP-1b	0.0585629	0.78091	0.150119	3.22331	0.0164541	1.21116	NA	2.13649	0.13357
PGSC0003DMG400030881	Growth-regulating factor 4	0.407591	4.09366	0.876618	3.21936	2.63784e-10	1.23726	0.511537	2.09594	0.000221722
PGSC0003DMG400028678	Pectinesterase inhibitor	1.44647	13.6197	2.26914	3.21908	1.21203e-12	0.806372	0.664957	2.48395	1.96094e-05
PGSC0003DMG400004914	Conserved gene of unknown function	2.49467	23.913	3.88347	3.21759	7.33608e-14	0.779154	0.647182	2.55735	5.26261e-06
PGSC0003DMG400017324	CYP72A56	0.0894347	1.27992	0.0748822	3.21103	0.0321665	-0.0104589	NA	3.32152	0.0407474
PGSC0003DMG400005614	Pentatricopeptide repeat-containing protein	0.166642	1.63114	0.573774	3.21044	6.3785e-10	1.88884	0.180248	1.38661	0.0834434
PGSC0003DMG400016629	Gene of unknown function	0.0219286	0.290132	0.0285153	3.20915	0.0169755	0.406106	NA	2.91645	0.0411362
PGSC0003DMG400013010	24K germin	227.226	2193.53	476.082	3.20716	2.09446e-23	1.20715	0.0602352	2.11005	7.49917e-07
PGSC0003DMG400006002	Conserved gene of unknown function	0.347939	3.24976	0.236104	3.20659	0.000262024	-0.316676	0.918998	3.64801	2.13493e-05
PGSC0003DMG400027078	Protein LATERAL ORGAN BOUNDARIES	0.0520747	0.743289	0.0606067	3.20156	0.0424801	0.254103	NA	3.11117	0.0732442
PGSC0003DMG400012141	Ubiquitin	3.91709	36.0039	4.44314	3.20022	5.17378e-25	0.360005	0.713449	2.9424	1.56866e-13
PGSC0003DMG400010418	Gene of unknown function	0.31599	3.06054	4.05848	3.19595	2.60023e-10	3.82199	2.33e-08	-0.466759	0.650175
PGSC0003DMG402010614	Retrotransposon protein	0.100607	1.01473	0.231867	3.19568	1.10003e-06	1.30141	0.599145	1.99834	0.00403365
PGSC0003DMG400012669	Cytochrome P450	0.1789	1.75704	0.121727	3.19191	4.45776e-07	-0.299311	0.923036	3.6153	3.4965e-05
PGSC0003DMG400020999	Lipoxygenase	0.0123715	0.194359	0.00364534	3.18944	0.0330886	-0.748312	NA	4.08216	0.0189924
PGSC0003DMG400030593	Proteinase inhibitor IIa	1.71242	15.8831	1.01875	3.18846	8.08647e-12	-0.557878	0.769636	3.82139	1.05065e-12
PGSC0003DMG400007964	DNA binding protein	0.222558	2.37768	0.251399	3.18802	5.34061e-05	0.268425	0.930042	3.03641	0.000164931
PGSC0003DMG400018235	Nitrate transporter	0.0386776	0.439602	0.0318675	3.18422	0.00976678	-0.0147774	NA	3.34433	0.017211
PGSC0003DMG400003920	AT-hook DNA-binding protein	0.0212116	0.359437	0	3.18378	0.0568137	-1.00892	NA	4.26931	0.0397697
PGSC0003DMG400000440	Ring zinc finger protein	5.13785	46.8949	10.5814	3.18367	3.2751e-20	1.23645	0.159097	2.09668	0.000329994
PGSC0003DMG400005798	Zn finger protein	0.292676	2.8422	0.0140613	3.18168	0.000292599	-2.67388	NA	5.93019	7.47867e-07
PGSC0003DMG400029964	Phospholipase A2	3.07695	28.6732	1.29702	3.17768	2.58715e-22	-1.06146	0.417133	4.36246	2.09198e-23
PGSC0003DMG400003871	Pectate lyase	0.275635	2.52141	0.134519	3.17732	0.118217	-0.745014	0.822969	3.97189	3.35275e-08
PGSC0003DMG400018371	Axoneme-associated protein mst101	0.789839	7.10932	0.762286	3.17564	5.78092e-12	0.124192	0.939865	3.15042	4.97917e-09
PGSC0003DMG400028956	Glycine-rich cell wall structural protein 1	0.43615	3.99605	1.057	3.17521	1.17077e-08	1.45919	0.428009	1.84187	0.00710534
PGSC0003DMG400015869	Sn-2 protein	0.0682836	0.924248	0.014458	3.17335	0.018203	-1.01128	NA	4.27794	0.0092465
PGSC0003DMG400017614	Gene of unknown function	0.0698568	1.08716	0.25998	3.17233	0.0344641	1.47765	NA	1.82626	0.246977
PGSC0003DMG400015301	Conserved gene of unknown function	7.66024	68.8589	11.2158	3.17224	2.29297e-16	0.743723	0.568612	2.57062	2.1654e-06
PGSC0003DMG400002757	Pentatricopeptide repeat-containing protein	0.0590805	0.666716	0.150662	3.17177	0.00132599	1.33609	0.691508	1.96249	0.0627911
PGSC0003DMG400000888	Resistance gene	0.0146008	0.184526	0.0428251	3.17113	0.0103082	1.35813	0.730963	1.91705	0.174916
PGSC0003DMG400024207	Subtilase	0.0230249	0.320883	0.248741	3.17113	0.0481387	2.95518	0.315806	0.381339	0.86659
PGSC0003DMG400019774	Cytochrome P450 hydroxylase	0.401972	3.84912	3.92275	3.1704	4.16798e-10	3.40429	2.02e-08	-0.1074	0.92008
PGSC0003DMG400014415	Extracellular ligand-gated ion channel	0.518117	4.76999	0.774852	3.1666	1.47415e-09	0.725579	0.712272	2.54271	6.8225e-05
PGSC0003DMG400013493	POTH1	0.302421	2.8809	0.454314	3.1655	4.06477e-07	0.759665	0.755999	2.54613	0.00188085
PGSC0003DMG400021235	Conserved gene of unknown function	1.24195	11.278	1.3209	3.16504	1.81764e-09	0.270446	0.888089	2.99752	7.41673e-08
PGSC0003DMG400007455	ATP binding protein	0.152038	1.36583	0.205737	3.16011	6.67318e-06	0.602409	0.800233	2.63003	0.000121585
PGSC0003DMG400022234	Conserved gene of unknown function	0.767713	6.87208	0.8643	3.15515	3.0961e-07	0.360507	0.867103	2.87193	2.28684e-07
PGSC0003DMG402014514	PERK1 kinase	0.0643549	0.730909	0.0429927	3.15218	0.0024404	-0.304435	NA	3.55308	0.00372003
PGSC0003DMG400034808	Extensin class 1 protein	1.24421	11.0969	1.46646	3.13713	1.20077e-18	0.388126	0.789058	2.81787	2.05368e-06
PGSC0003DMG401022350	Equilibrative nucleoside transporter	0.106363	1.10214	0.336987	3.1317	0.000243588	1.66948	0.560701	1.57327	0.0812676
PGSC0003DMG400038332	Subtilisin-like protease	1.74073	15.7821	3.6607	3.12711	7.56663e-22	1.22144	0.0805705	2.02487	1.66911e-06
PGSC0003DMG400027049	Kinase interacting protein	0.363643	3.34068	0.258974	3.12626	1.38131e-07	-0.317385	0.901841	3.55531	1.13026e-06
PGSC0003DMG400024275	Gamma aminobutyrate transaminase isoform3	3.40068	28.9331	3.21488	3.12542	1.75126e-12	0.145945	0.921018	3.12293	1.95064e-06
PGSC0003DMG400013537	Proline-rich protein	29.587	255.706	44.9032	3.12484	3.85327e-18	0.773076	0.545468	2.42226	6.78112e-07
PGSC0003DMG400004389	MYB transcription factor	0.192856	1.91135	0.242636	3.1242	0.0017401	0.46233	0.898403	2.72907	0.00555383
PGSC0003DMG400028297	Gene of unknown function	0.424459	4.0179	2.99667	3.1233	2.57061e-05	2.89132	0.00390871	0.381368	0.753451
PGSC0003DMG400024113	Gene of unknown function	0.347429	3.27945	0.295844	3.12101	1.96482e-05	-0.0122167	0.997948	3.21486	5.17616e-05
PGSC0003DMG400012492	Serine protease	0.251839	2.30274	0.517706	3.12093	2.65171e-10	1.1525	0.572373	2.06912	0.00261874
PGSC0003DMG400004146	Receptor protein kinase CLAVATA1	0.956239	8.52575	1.78373	3.11972	5.64566e-17	1.05829	0.224561	2.20328	6.10836e-06
PGSC0003DMG403019771	Cytochrome P450	1.8348	15.9443	0.263868	3.1179	3.07439e-15	-2.53172	0.00704206	5.78593	1.55606e-25
PGSC0003DMG400027956	Gene of unknown function	0.296127	2.64217	2.03173	3.11619	3.84812e-09	2.94349	0.000617605	0.333152	0.801278
PGSC0003DMG400007741	Conserved gene of unknown function	0.141078	1.3376	0.351008	3.11426	2.28555e-05	1.40611	0.595642	1.81661	0.0200753
PGSC0003DMG400003581	Conserved gene of unknown function	0.219392	1.98156	0.0860924	3.11021	2.31038e-07	-1.08447	0.706142	4.2732	9.83078e-10
PGSC0003DMG400009021	Gibberellin 2-oxidase	0.0528512	0.589227	0.0718339	3.10862	0.0207247	0.505642	NA	2.71123	0.0484322
PGSC0003DMG400006407	Pentatricopeptide repeat-containing protein	0.0539862	0.510898	0.116072	3.10807	7.34813e-05	1.23078	0.67234	1.99238	0.0279736
PGSC0003DMG400010507	EMB1692	0.104737	1.02885	0.298785	3.10791	5.20494e-05	1.53112	0.580812	1.69563	0.0689179
PGSC0003DMG400013085	Gene of unknown function	0.0838343	0.95194	0.346046	3.10671	0.017508	1.83453	0.666181	1.37131	0.446167
PGSC0003DMG400004548	Proteinase inhibitor type-2 CEVI57	0.447584	4.25898	0.779184	3.09983	9.02617e-06	0.89546	0.720676	2.2991	0.00244749
PGSC0003DMG400012648	MYB transcription factor	0.0935234	0.980745	0.266992	3.09716	0.00413791	1.47882	0.674721	1.68867	0.146772
PGSC0003DMG400001523	Cyclin B2	0.361837	3.15709	0.243138	3.09522	2.26326e-09	-0.374187	0.85657	3.57049	5.6376e-10
PGSC0003DMG400026464	F-box and wd40 domain protein	0.259567	2.39444	0.128623	3.09352	6.90084e-07	-0.721325	0.809083	3.92099	2.88964e-06
PGSC0003DMG400001982	NBS-coding resistance gene analog	0.207993	1.83239	2.1477	3.09183	1.21568e-07	3.51288	1.06e-06	-0.298935	0.773626
PGSC0003DMG400022656	Zinc finger family protein	0.371043	3.36774	0.153176	3.09045	1.59314e-06	-0.965913	0.744527	4.14512	3.2767e-08
PGSC0003DMG400002952	12-oxophytodienoate reductase	0.0656481	0.742286	0.093616	3.09021	0.0169363	0.510378	NA	2.67814	0.0650966
PGSC0003DMG400017513	Acetylornithine deacetylase	3.2287	30.1327	2.86413	3.08931	0.0164011	-0.0235414	0.98606	3.20781	3.816e-09
PGSC0003DMG401019930	Plus agglutinin	0.528569	4.55616	0.44897	3.08421	8.71141e-09	-0.0585453	0.977125	3.19215	7.77768e-08
PGSC0003DMG400002385	Gene of unknown function	0.108897	1.23383	0.222015	3.08197	0.0256207	0.991068	NA	2.13348	0.134243
PGSC0003DMG400008302	F-box family protein	0.0478543	0.566906	0.157522	3.07801	0.0149628	1.57097	0.695987	1.64005	0.274929
PGSC0003DMG400002690	Pyruvate kinase	0.570026	4.99522	0.426368	3.07715	1.9284e-14	-0.267917	0.881318	3.42971	7.24037e-09
PGSC0003DMG400020219	Ankyrin repeat-containing protein	0.464411	4.03079	0.335045	3.07425	7.12683e-12	-0.294857	0.857934	3.4345	6.24778e-11
PGSC0003DMG400023953	Receptor-like kinase	0.329177	2.7694	0.163384	3.07086	4.2061e-09	-0.800214	0.709626	3.96251	4.20133e-12
PGSC0003DMG400014615	GRAS family transcription factor	0.183426	1.65684	0.568065	3.07048	1.037e-06	1.70841	0.34277	1.48224	0.0668006
PGSC0003DMG402016602	Tospovirus resistance protein C	0.0547407	0.504425	0.0819148	3.07035	0.000855282	0.739584	0.8194	2.48684	0.0324959
PGSC0003DMG400015104	WRKY transcription factor	0.0883715	0.860012	0.0786644	3.06874	0.000863936	-0.0108738	0.998166	3.24735	0.0010845
PGSC0003DMG400019214	Bipolar kinesin KRP-130	0.51529	4.21253	0.375611	3.06797	1.0003e-07	-0.267982	0.891694	3.41081	5.32743e-09
PGSC0003DMG400030259	Nudix hydrolase 1	0.113358	1.13777	0.435745	3.0668	0.00584391	1.94875	0.595873	1.22216	0.390024
PGSC0003DMG400010759	Gene of unknown function	9.10442	76.2356	35.8726	3.06088	3.45722e-18	2.17901	0.00208983	1.032	0.187223
PGSC0003DMG402018646	O-methyltransferase	0.0353084	0.484961	0.082694	3.05957	0.0434657	0.987882	NA	2.21274	0.187125
PGSC0003DMG400018674	Cyclin B2	1.51003	12.5201	1.52922	3.05822	1.46441e-13	0.18865	0.897852	2.95919	1.49407e-08
PGSC0003DMG400025017	Indole-3-acetic acid-amido synthetase GH3.6	0.0453688	0.480433	0.0953072	3.05786	0.0141483	1.07231	0.788277	2.14526	0.158081
PGSC0003DMG400014708	Cullin 1A	0.0523432	0.730559	0.212509	3.0571	0.0433028	1.66404	NA	1.51129	0.407028
PGSC0003DMG400007896	Glycosyltransferase QUASIMODO1	0.139421	1.21721	0.229984	3.05619	1.22524e-05	0.833553	0.756753	2.2986	0.0139445
PGSC0003DMG400003057	Osmotin	1.48544	13.4537	0.56977	3.05465	7.57816e-09	-1.16498	0.640586	4.34024	0.0109542
PGSC0003DMG400004927	Gene of unknown function	0.223132	2.22129	2.07193	3.04721	0.00288163	3.14584	0.0237701	-0.00340629	0.99824
PGSC0003DMG400028655	Gene of unknown function	0.312645	3.10324	0.487744	3.04667	0.000583433	0.692126	0.817527	2.4707	0.00506612
PGSC0003DMG400031790	Epoxide hydrolase	2.02718	16.94	1.26923	3.0455	5.83136e-16	-0.510005	0.712272	3.67587	9.90227e-13
PGSC0003DMG400014739	M18S-3Ap	0.0612324	0.542314	0.145109	3.04528	0.00104417	1.36041	0.660821	1.80817	0.0628465
PGSC0003DMG400028703	Tea geometrid larvae-inducible protein	1.21708	9.73702	0.191594	3.04419	0.0666031	-2.36358	0.240879	5.46299	2.74741e-24
PGSC0003DMG400012017	Pectin methylesterase inhibitor isoform	0.289894	2.55799	0.487631	3.04239	9.48053e-05	0.919241	0.741379	2.22631	0.0119819
PGSC0003DMG400007103	Virus-specific-signaling-pathway regulated protein	0.665415	5.79967	1.42148	3.0423	1.43053e-06	1.23394	0.58158	1.95601	0.0101161
PGSC0003DMG400010763	Glutaredoxin	0.420417	3.74051	0.450532	3.04133	1.95759e-05	0.264361	0.922158	2.87011	0.000128228
PGSC0003DMG400000581	Conserved gene of unknown function	0.184171	1.76791	0.0757212	3.03898	0.000254826	-0.928903	0.800799	4.09233	2.30954e-05
PGSC0003DMG401019533	Gip1	6.35323	54.2779	7.82756	3.0387	1.97778e-19	0.44773	0.713049	2.68022	1.1491e-08
PGSC0003DMG400000908	Zinc finger protein	0.14838	1.45885	0.440833	3.03839	0.000827166	1.57603	0.603523	1.56009	0.107925
PGSC0003DMG400018791	Protein GIGANTEA	9.65536	79.4155	7.77453	3.03508	1.23212e-22	-0.120521	0.902972	3.29354	6.08885e-12
PGSC0003DMG400024677	Gene of unknown function	0.160454	1.49601	1.24413	3.03501	0.00849204	2.95194	0.152765	0.236217	0.908199
PGSC0003DMG400020810	Conserved gene of unknown function	4.31342	34.4916	5.13053	3.03489	1.53594e-11	0.481362	0.75271	2.66713	9.77044e-06
PGSC0003DMG400011355	UPF0497 membrane protein 6	0.451542	4.03175	0.397501	3.03351	4.94354e-07	0.0250795	0.995169	3.15876	0.221569
PGSC0003DMG400001867	Pentatricopeptide repeat-containing protein	0.0423648	0.407782	0.170154	3.02923	0.00560466	1.99182	0.532289	1.10161	0.351635
PGSC0003DMG400011576	TMS membrane family protein	0.0596715	0.674387	0.403806	3.02685	0.0136369	2.48985	0.476501	0.629394	0.751543
PGSC0003DMG400017344	Conserved gene of unknown function	0.153919	1.52086	0.771634	3.02462	0.00296578	2.26033	0.35988	0.870119	0.472923
PGSC0003DMG400024631	SP1L	30.2005	249.05	35.9215	3.0221	2.1076e-27	0.422485	0.646329	2.72489	1.88654e-11
PGSC0003DMG400010666	Flavonol synthase/flavanone 3-hydroxylase	0.141494	1.26765	0.114564	3.01897	0.000412774	-0.0973581	0.977771	3.23989	0.000499694
PGSC0003DMG400026220	Major pollen allergen Ory s 1	0.468666	4.12247	0.6073	3.01852	2.05239e-06	0.501094	0.820245	2.65432	0.000119309
PGSC0003DMG400014878	Glycosyl hydrolase family protein 17	0.996563	7.98131	0.51203	3.01742	3.3817e-09	-0.745614	0.689437	3.83959	4.74107e-17
PGSC0003DMG400001770	Mitochondrial SBP40	0.657889	5.49003	1.04138	3.01559	9.51894e-14	0.822483	0.597164	2.31215	3.03648e-06
PGSC0003DMG400004921	ANT	1.41704	11.4943	0.753202	3.01266	3.29466e-16	-0.729237	0.642899	3.8297	4.33929e-17
PGSC0003DMG400000664	Clathrin assembly protein	0.0182427	0.204787	0.0161646	3.01048	0.0382254	-0.00377764	NA	3.09024	0.0592061
PGSC0003DMG400002679	GRF domain class transcription factor	1.08199	9.18154	1.28569	3.00851	3.98482e-11	0.378416	0.835532	2.71653	2.03276e-05
PGSC0003DMG400037894	Aspartic proteinase nepenthesin-1	9.33419	74.8783	6.9751	3.00547	6.22378e-18	-0.254313	0.833316	3.32673	3.07875e-11
PGSC0003DMG400039893	Pentatricopeptide repeat-containing protein	0.0564219	0.534048	0.0286653	3.00468	0.0112937	-0.528982	NA	3.61835	0.00509174
PGSC0003DMG400014052	Phenylacetaldehyde synthase	0.13839	1.31563	0.305264	3.00376	0.000735545	1.19306	0.680794	1.95264	0.012339
PGSC0003DMG400027240	Hydrolase, hydrolyzing O-glycosyl compounds	1.71788	14.0462	1.77188	3.00365	1.25046e-22	0.212415	0.834525	2.90566	3.47404e-12
PGSC0003DMG400016031	Glutaredoxin	1.4103	11.6894	1.18735	3.00111	3.6897e-12	-0.0804699	0.962406	3.19666	1.12554e-09
PGSC0003DMG400003551	Receptor kinase	0.264406	2.18681	0.213302	3.00063	8.35169e-13	-0.161873	0.931022	3.25031	3.59616e-07
PGSC0003DMG400027030	Homeobox domain containing protein	0.0508314	0.520857	0.112119	2.99985	0.0112284	1.1226	0.763435	2.06887	0.136888
PGSC0003DMG400006841	SBT4B protein	0.737408	5.76129	1.94542	2.99928	1.08427e-08	1.60923	0.174367	1.50386	0.0121954
PGSC0003DMG400038162	RRNA methylase	2.73052	21.9099	3.02075	2.99699	5.42598e-14	0.310001	0.821466	2.74483	4.76667e-07
PGSC0003DMG400011129	Gene of unknown function	0.0912793	0.859936	0.302657	2.99568	0.00172347	1.74593	0.576927	1.39488	0.232928
PGSC0003DMG400005327	Auxin-responsive protein IAA16	13.0627	103.188	17.2875	2.99231	6.16985e-17	0.604758	0.625576	2.528	2.60894e-06
PGSC0003DMG400006721	Conserved gene of unknown function	52.0575	417.838	20.5803	2.99178	1.66115e-22	-1.15441	0.0661065	4.22995	5.32966e-32
PGSC0003DMG400033905	Isoflavone reductase homolog	3.70279	30.515	1.7132	2.98981	1.19801e-15	-0.957954	0.516542	4.00784	1.86801e-13
PGSC0003DMG400010388	BHLH transcription factor	0.378869	3.13593	0.277396	2.98729	2.97716e-06	-0.238681	0.925921	3.32649	1.10277e-06
PGSC0003DMG400018885	With no lysine kinase	0.0680055	0.610958	0.208255	2.98409	0.00280275	1.64718	0.601088	1.46379	0.182643
PGSC0003DMG400012794	Cytochrome P450	0.0579018	0.560917	0.0741458	2.97714	0.0122254	0.41277	NA	2.62946	0.0664658
PGSC0003DMG400017949	S-locus-specific glycoprotein S6	0.434776	3.452	0.804039	2.97688	4.02667e-09	1.07812	0.563442	2.03278	0.00221801
PGSC0003DMG400031363	Indole-3-acetic acid-induced protein ARG7	0.293827	2.80211	0.335858	2.97457	0.00494689	0.333321	0.932459	2.79715	0.0259736
PGSC0003DMG400011551	Cyclin A	0.156319	1.43603	0.160895	2.97409	0.000588894	0.161861	0.96134	2.93291	0.00152665
PGSC0003DMG400030959	Gene of unknown function	0.594994	5.46342	1.54497	2.97373	0.00166189	1.37709	0.689377	1.63136	0.26937
PGSC0003DMG400014457	Glucan endo-1,3-beta-glucosidase	0.0379971	0.401319	0.0127655	2.97371	0.0254375	-0.819904	NA	3.93591	0.0133055
PGSC0003DMG400031317	Myb-like transcription factor 1	1.17079	9.44349	4.2888	2.97305	2.69731e-13	2.05745	0.0398485	1.05283	0.205213
PGSC0003DMG400016132	Centromere protein	0.19349	1.52645	0.10695	2.97253	1.78227e-06	-0.663859	0.791598	3.67714	1.2707e-06
PGSC0003DMG400030839	Blue copper protein	0.454137	3.74369	0.237173	2.96928	1.79013e-06	-0.703001	0.789223	3.77397	1.17777e-07
PGSC0003DMG402022579	Gene of unknown function	3.10139	24.4557	5.90587	2.96765	4.55996e-19	1.12378	0.288927	1.97085	0.000242127
PGSC0003DMG402023899	Early-responsive to dehydration 7	0.0539836	0.545821	0.24996	2.96161	0.0156376	2.07757	0.55078	0.988388	0.488084
PGSC0003DMG400033073	Conserved gene of unknown function	1.57873	12.409	1.43129	2.96042	3.11157e-15	0.0246319	0.983405	3.05936	6.6495e-10
PGSC0003DMG400000871	Quinonprotein alcohol dehydrogenase	0.0907752	0.84278	0.109476	2.95996	0.00900573	0.371391	NA	2.704	0.0261248
PGSC0003DMG400002282	Gene of unknown function	0.535651	4.33765	11.5646	2.95457	0.000158347	4.53438	6.66e-11	-1.45337	0.03174
PGSC0003DMG400016004	Ethylene response factor 4	0.589737	4.59765	3.64321	2.9515	1.83198e-05	2.81204	0.0228309	0.258404	0.85622
PGSC0003DMG400015809	Glycine-rich protein	4.51896	33.836	1.6302	2.95003	0.0134615	-1.27065	0.531328	4.29466	7.65445e-15
PGSC0003DMG400004673	Kinesin	0.473884	3.65677	0.372705	2.9492	1.20217e-11	-0.163155	0.916121	3.19595	3.07875e-11
PGSC0003DMG402022480	DNA-directed RNA polymerase II	0.166155	1.36711	0.121883	2.94877	0.00142747	-0.23825	0.948453	3.23516	0.000798596
PGSC0003DMG400010326	Indole-3-acetic acid-amido synthetase GH3.3	0.286966	2.44787	0.247246	2.94779	0.000111164	-0.0727085	0.980809	3.14548	0.00040543
PGSC0003DMG400010990	Conserved gene of unknown function	0.0557156	0.471568	0.11387	2.94566	0.00608838	1.13711	0.729246	1.88781	0.0573159
PGSC0003DMG400007672	Gene of unknown function	49.4278	403.354	81.3226	2.94543	1.61742e-12	0.863283	0.432498	2.2241	1.15222e-08
PGSC0003DMG400031240	Ubiquitin carrier protein	4.62883	34.5884	2.18356	2.93992	0.00856045	-0.875158	0.622576	3.88831	1.96971e-20
PGSC0003DMG400007693	Gene of unknown function	0.150192	1.23066	0.172683	2.93896	0.00773553	0.360614	0.89475	2.80727	0.343995
PGSC0003DMG400010632	Conserved gene of unknown function	0.0610259	0.606182	0.236219	2.93841	0.0108397	1.8237	0.611243	1.21304	0.369776
PGSC0003DMG403003154	Proteasome-activating nucleotidase	0.91469	7.54707	1.9186	2.93731	8.82558e-07	1.1805	0.592294	1.84589	0.00684223
PGSC0003DMG400032268	Pentatricopeptide repeat-containing protein	0.085671	0.729215	0.12273	2.93478	0.000124152	0.642904	0.804217	2.38401	0.00327611
PGSC0003DMG400024421	Pentatricopeptide repeat-containing protein, mitochondrial	0.0272975	0.290971	0.041424	2.93425	0.0203866	0.576031	NA	2.46434	0.0629565
PGSC0003DMG402025958	Conserved gene of unknown function	0.123628	1.20754	0.335307	2.9342	0.00785077	1.37145	0.691368	1.65781	0.171495
PGSC0003DMG400014598	AP2 domain-containing transcription factor	0.0711313	0.665387	0.0152596	2.93407	0.0174463	-1.33086	NA	4.29948	0.00300155
PGSC0003DMG400029576	Polyphenol oxidase	0.0611035	0.559762	0.00623885	2.93379	0.00572852	-1.88126	NA	4.9408	0.000565133
PGSC0003DMG400013558	Conserved gene of unknown function	1.93086	14.6434	0.483396	2.93333	3.83865e-09	-1.7558	0.342496	4.77351	1.0261e-18
PGSC0003DMG400005123	Conserved gene of unknown function	0.88788	6.64211	0.555268	2.92517	7.19955e-09	-0.485858	0.777787	3.4905	2.64704e-11
PGSC0003DMG400010959	WD-repeat protein	0.0743796	0.631951	0.102105	2.92252	5.86313e-05	0.539301	0.838518	2.49346	0.00359201
PGSC0003DMG400026441	Conserved gene of unknown function	0.321821	2.46566	0.381041	2.92208	5.37683e-06	0.457321	0.833316	2.55016	5.30001e-05
PGSC0003DMG400005058	Anthranilate N-benzoyltransferase protein	0.445442	3.47351	2.11627	2.91863	2.57699e-06	2.40108	0.0237802	0.626412	0.474206
PGSC0003DMG400013457	Mitochondrial import receptor subunit TOM22 homolog 2	2.04028	15.3306	2.12908	2.91774	2.32561e-10	0.258399	0.862334	2.76469	1.26578e-08
PGSC0003DMG400002084	Xyloglucan endotransglucosylase/hydrolase protein A	1.74847	13.4743	1.88112	2.91761	2.11328e-13	0.252072	0.865996	2.776	1.93802e-06
PGSC0003DMG400007577	Cytoplasmic dynein light chain	0.283986	2.23206	0.39031	2.91673	0.000273835	0.645582	0.807215	2.36424	0.00241852
PGSC0003DMG400047074	BURP domain-containing protein	2.157	16.6309	2.35666	2.91647	1.60603e-16	0.294816	0.79917	2.74246	2.19492e-09
PGSC0003DMG400005778	NADPH-dependent thioredoxin reductase B	0.657418	5.24368	1.10347	2.91623	1.09599e-13	0.883727	0.502904	2.1333	4.57116e-06
PGSC0003DMG400006294	Clasp	1.86469	14.0253	0.689213	2.91547	4.83441e-12	-1.26253	0.567029	4.24966	8.53966e-10
PGSC0003DMG400001290	Cytochrome P450 92B1	0.5878	4.81294	0.81485	2.91537	0.000198694	0.5943	0.807049	2.47907	0.00424319
PGSC0003DMG400015728	HIPL1 protein	0.970705	7.52674	1.12127	2.91366	1.62169e-16	0.388087	0.766081	2.64781	5.80214e-08
PGSC0003DMG400000162	Ccr4-not transcription complex	0.0318328	0.370392	0.0631984	2.91072	0.0465123	0.861916	NA	2.14661	0.194864
PGSC0003DMG400008491	ATP binding protein	1.56017	11.9453	1.34369	2.90751	1.68622e-18	-0.0526911	0.966307	3.06756	1.72579e-11
PGSC0003DMG400013350	Conserved gene of unknown function	0.321616	2.65118	1.13681	2.90726	0.000373057	1.9151	0.373162	1.07852	0.249429
PGSC0003DMG400026882	Cytochrome P450 monooxygenase	0.0702803	0.627145	0.208444	2.9067	0.022859	1.57205	0.680651	1.44869	0.305501
PGSC0003DMG400005048	Pentatricopeptide repeat-containing protein	0.693185	5.3509	0.62532	2.90346	6.85594e-10	0.0429191	0.980429	2.94771	1.74555e-08
PGSC0003DMG400022276	Conserved gene of unknown function	0.233614	1.77509	0.333679	2.90055	3.0066e-09	0.683889	0.691172	2.3287	2.58647e-05
PGSC0003DMG400004064	Subtilisin inhibitor 1	1.55651	12.0703	3.68913	2.89789	3.69746e-08	1.38622	0.332266	1.64574	0.00960973
PGSC0003DMG400027611	Heat shock protein 70	1.27546	9.72596	1.03344	2.89343	4.89609e-13	-0.131046	0.931325	3.12273	1.97072e-10
PGSC0003DMG400011511	Pentatricopeptide repeat-containing protein	0.0309509	0.279967	0.0430966	2.89272	0.0241517	0.528428	NA	2.40056	0.114645
PGSC0003DMG400005059	Conserved gene of unknown function	0.653081	4.91214	3.56724	2.88976	6.84695e-06	2.60192	0.0046211	0.39436	0.667938
PGSC0003DMG400031098	Conserved gene of unknown function	0.954138	7.03072	0.731246	2.88871	8.23945e-14	-0.215746	0.876029	3.20023	1.67147e-09
PGSC0003DMG400041450	ATP binding protein	0.786463	6.12415	1.5696	2.88693	3.94297e-11	1.12393	0.415424	1.88531	0.000412234
PGSC0003DMG400006123	F-box protein SNE	0.660557	5.04503	1.62549	2.88654	1.80689e-06	1.45341	0.427161	1.51467	0.0151836
PGSC0003DMG400024578	Type-A response regulator	1.09186	8.64494	0.944272	2.88551	1.77251e-09	-0.0589616	0.972985	3.06706	8.56608e-10
PGSC0003DMG400028350	Flavonol 4'-sulfotransferase	0.391339	3.09127	0.298881	2.88353	7.94557e-05	-0.191946	0.948107	3.17015	6.78084e-05
PGSC0003DMG400000710	Hydrolase, alpha/beta fold family protein	3.79643	28.6226	4.77756	2.8757	3.2751e-20	0.501356	0.665631	2.48586	2.22374e-09
PGSC0003DMG400026724	ATP binding protein	0.565262	4.35622	0.624688	2.8748	1.40253e-08	0.321274	0.867402	2.66767	9.75113e-06
PGSC0003DMG400021675	Conserved gene of unknown function	0.338133	2.56806	0.419473	2.87471	4.6114e-05	0.468612	0.846843	2.46292	0.00103411
PGSC0003DMG400025951	Conserved gene of unknown function	0.058013	0.608843	0.0601567	2.87404	0.0481532	0.207886	NA	2.77782	0.105145
PGSC0003DMG400026778	Conserved gene of unknown function	0.681502	5.06139	0.957007	2.86884	7.77107e-09	0.657633	0.666181	2.3636	0.000128228
PGSC0003DMG400002692	Homeobox protein	0.176653	1.40762	0.044184	2.8672	0.00772104	-1.33574	NA	4.27665	0.000231168
PGSC0003DMG400007598	Pentatricopeptide repeat-containing protein	0.031199	0.287182	0.0478225	2.8664	0.0173448	0.669141	0.855432	2.24657	0.0885665
PGSC0003DMG400005082	Beta-glucosidase	0.637656	4.69368	0.116331	2.86588	1.75406e-08	-2.20488	0.296113	5.19106	1.69168e-11
PGSC0003DMG400017336	Strictosidine synthase	0.19112	1.67481	0.468122	2.86463	0.00235324	1.32909	0.666901	1.64553	0.115453
PGSC0003DMG400021279	Leucine-rich repeat family protein	0.685765	5.16204	0.703267	2.86441	6.40485e-10	0.183528	0.908935	2.81074	1.24356e-06
PGSC0003DMG400017445	DNA binding protein	2.596	19.2533	1.47606	2.86329	3.45168e-19	-0.656072	0.662874	3.60657	2.00812e-12
PGSC0003DMG400016893	Conserved gene of unknown function	1.00402	7.42548	1.56227	2.8617	1.54516e-08	0.802972	0.664398	2.13019	0.000122589
PGSC0003DMG400021161	Conserved gene of unknown function	3.35033	24.482	5.16496	2.8616	5.25244e-19	0.796428	0.441189	2.16898	4.88756e-07
PGSC0003DMG400016908	Serine-threonine protein kinase, plant-type	2.17684	15.9249	2.18445	2.85729	4.76547e-17	0.18194	0.873443	2.76778	3.07579e-11
PGSC0003DMG400018917	Polyphenol oxidase A, chloroplastic	0.123804	0.956048	0.0318664	2.85629	0.000438406	-1.4701	0.696662	4.45267	6.22305e-06
PGSC0003DMG400033065	HIPL1 protein	0.127773	1.02205	0.125175	2.8538	8.61496e-05	0.108353	0.969223	2.85761	0.000427489
PGSC0003DMG400004942	UPA17	2.44348	17.8775	1.31528	2.85372	8.93624e-19	-0.720451	0.57324	3.65615	1.11434e-17
PGSC0003DMG400007011	Molybdopterin cofactor synthesis protein A	0.397341	2.99949	0.727288	2.85278	7.18632e-06	1.04409	0.655186	1.90117	0.00669892
PGSC0003DMG400021859	Conserved gene of unknown function	0.600986	4.26397	0.480246	2.85004	6.47638e-08	-0.133008	0.93904	3.06082	2.6147e-09
PGSC0003DMG400023643	Serine-threonine protein kinase, plant-type	0.0148926	0.150125	0	2.84987	0.0598933	-1.59389	NA	4.51714	0.0200893
PGSC0003DMG400029382	Protein Brevis radix-like 1	0.0219991	0.217056	0.030062	2.84973	0.0460218	0.504071	NA	2.39521	0.130255
PGSC0003DMG400025014	Conserved gene of unknown function	0.111113	0.884622	0.351344	2.84718	0.00334003	1.75085	0.582774	1.23158	0.351393
PGSC0003DMG402019930	Extensin class 1 protein	1.07513	8.36848	0.761578	2.84508	4.3637e-06	-0.336363	0.892859	3.25099	1.67424e-05
PGSC0003DMG400028986	ATP binding protein	0.783624	5.75159	0.55823	2.84508	1.31799e-12	-0.319952	0.83425	3.27245	3.04651e-10
PGSC0003DMG400025148	Conserved gene of unknown function	0.692712	4.94873	0.592464	2.84483	5.01216e-09	-0.0627028	0.975093	2.97968	1.83213e-05
PGSC0003DMG400016177	Acyl-[acyl-carrier-protein] desaturase, chloroplastic	0.0672865	0.553902	0.374002	2.84385	0.00195945	2.47748	0.133676	0.458718	0.718227
PGSC0003DMG400005173	Tospovirus resistance protein A	0.0885335	0.676374	0.251802	2.83949	0.000680055	1.61895	0.530784	1.34552	0.159644
PGSC0003DMG400023984	Gene of unknown function	0.552964	4.27201	0.406947	2.83908	2.08064e-05	-0.215103	0.943384	3.2083	0.000884212
PGSC0003DMG400000402	Osmotin	8.45477	60.3339	5.20899	2.83815	7.50726e-14	-0.541336	0.724804	3.43188	8.26145e-08
PGSC0003DMG400005365	Formin 1	0.310881	2.28077	0.273014	2.83514	7.0451e-11	-0.00911251	0.997676	2.95208	9.24301e-09
PGSC0003DMG400020880	SET domain protein	0.135108	1.25734	0.309407	2.83079	0.0264371	1.15831	0.759784	1.76331	0.219037
PGSC0003DMG400006444	Calmodulin binding protein	2.88971	20.9281	2.3905	2.83017	5.93111e-16	-0.100932	0.925921	3.067	3.98804e-11
PGSC0003DMG400021139	Actin binding protein	0.384945	2.69926	0.152044	2.82939	1.34674e-06	-1.13318	0.654697	4.02318	4.61799e-10
PGSC0003DMG400001987	Electron transporter	0.368175	2.67083	0.160421	2.82825	3.25638e-05	-0.966175	0.753129	3.86789	6.15403e-06
PGSC0003DMG400023288	Rpi protein	0.623254	4.49442	5.25649	2.8243	2.72324e-12	3.24294	6.32e-11	-0.299925	0.708969
PGSC0003DMG400026502	Vacuolar H+-ATPase A2 subunit isoform	4.63703	34.0435	5.06139	2.82416	7.61353e-21	0.284978	0.753071	2.65579	3.00648e-12
PGSC0003DMG400005823	Zinc finger protein	1.01204	7.26384	1.11395	2.82232	2.36605e-08	0.326066	0.845972	2.62757	1.40781e-05
PGSC0003DMG400019856	Poly(A) polymerase	0.582295	4.10396	1.23719	2.82065	1.62278e-07	1.29286	0.472625	1.63145	0.0109542
PGSC0003DMG400013765	ATP binding protein	0.540899	3.81956	0.392775	2.81897	4.27007e-11	-0.25261	0.868601	3.20786	2.42303e-08
PGSC0003DMG400004017	Conserved gene of unknown function	1.68205	12.048	0.994357	2.81828	5.91874e-16	-0.573266	0.67101	3.51511	2.08928e-14
PGSC0003DMG401019771	Conserved gene of unknown function	0.231345	1.76607	0.0368771	2.81796	1.48923e-05	-2.15112	0.574281	5.0772	5.03196e-08
PGSC0003DMG400024264	Ribosomal protein l7ae	8.65487	60.4946	11.0472	2.81597	4.01366e-14	0.547182	0.659794	2.36575	7.08147e-09
PGSC0003DMG400017812	40S ribosomal protein S5	3.30781	23.5151	6.11533	2.8155	1.89274e-16	1.04924	0.315351	1.85531	0.000136788
PGSC0003DMG400010320	11S globulin isoform 4	1.08453	7.74382	4.62195	2.81535	7.28053e-11	2.27511	0.00124004	0.641388	0.351862
PGSC0003DMG400015331	Sodium/calcium exchanger family protein	0.536753	3.87026	0.408259	2.81132	4.19613e-10	-0.2023	0.905822	3.10785	1.21659e-09
PGSC0003DMG401018143	Conserved gene of unknown function	3.471	24.0348	2.83489	2.81043	3.68182e-12	-0.110073	0.922871	3.03862	4.68142e-10
PGSC0003DMG400017539	Senescence-associated protein 5	0.0998315	0.810665	0.287093	2.80872	0.00585163	1.50755	0.677745	1.35641	0.399086
PGSC0003DMG400009361	Chromosome-associated kinesin KIF4A	0.957749	6.53895	0.418184	2.80838	0.017039	-1.00467	0.617186	3.86748	1.65807e-12
PGSC0003DMG400001144	Cytochrome P450 92B1	0.302436	2.10375	0.450514	2.8081	0.00133931	0.798621	0.769285	2.11528	0.0145649
PGSC0003DMG400001252	Leucine-rich repeat protein	26.634	187.817	26.1148	2.80767	2.86172e-24	0.15315	0.854922	2.76976	2.48404e-12
PGSC0003DMG400027117	AP2-domain DNA-binding protein	0.920014	6.51888	0.628653	2.8033	8.93888e-13	-0.37586	0.793389	3.28828	6.93511e-11
PGSC0003DMG400024987	Cysteine proteinase	0.220363	1.73985	0.030896	2.80262	0.000182491	-2.18097	0.581757	5.07684	2.61292e-07
PGSC0003DMG400009033	Myb 12 transcription factor	2.32785	16.8338	5.62818	2.80197	1.09519e-15	1.4191	0.0613902	1.47747	0.00322542
PGSC0003DMG400014850	Proline-rich protein	19.0036	138.847	21.3851	2.79483	1.3077e-10	0.30664	0.779384	2.63836	6.75896e-10
PGSC0003DMG400017457	Plant mitotic spindle assembly checkpoint protein mad2	1.82157	12.7271	1.45889	2.79305	2.86504e-14	-0.146038	0.910307	3.04646	7.89016e-11
PGSC0003DMG400011203	Conserved gene of unknown function	0.608994	4.26067	1.27685	2.79254	2.56565e-06	1.22063	0.562761	1.62685	0.0234218
PGSC0003DMG400007172	B-type cyclin	1.38785	9.6613	0.881922	2.79128	6.27987e-12	-0.469384	0.741568	3.33699	2.76113e-13
PGSC0003DMG401021297	Conserved gene of unknown function	0.74283	5.2871	0.950587	2.78764	6.33395e-06	0.520314	0.800799	2.356	0.000288723
PGSC0003DMG400007965	Triacylglycerol lipase	0.441286	3.21637	0.376716	2.78671	2.85532e-08	-0.0565295	0.977125	2.97545	4.12839e-07
PGSC0003DMG400017889	Pentatricopeptide repeat-containing protein	0.153297	1.15275	0.714278	2.78462	0.000276645	2.26836	0.0915077	0.650059	0.559374
PGSC0003DMG400023031	Hydrolase, hydrolyzing O-glycosyl compounds	0.602346	4.59766	1.33748	2.784	0.00113414	1.19662	0.66962	1.71935	0.106504
PGSC0003DMG400012140	Zinc finger protein	0.0904612	0.699711	0.197811	2.78396	0.0180488	1.2117	0.72346	1.65891	0.154174
PGSC0003DMG400033112	Heavy-metal-associated domain-containing protein	7.82058	54.1238	9.35004	2.778	6.30834e-21	0.429461	0.670063	2.43446	1.24142e-09
PGSC0003DMG400024625	MADS box protein	1.12689	7.95113	0.0708097	2.77735	3.27838e-09	-3.42664	0.0580065	6.31268	6.21349e-15
PGSC0003DMG400008884	Cytochrome P450	0.117977	0.961842	0.265948	2.77462	0.0106346	1.19426	0.709091	1.75681	0.156348
PGSC0003DMG400010607	Calmodulin binding protein	0.432956	3.04549	0.396143	2.77359	9.06775e-10	0.0374559	0.98189	2.81031	3.36265e-07
PGSC0003DMG400000516	Polyribonucleotide nucleotidyltransferase	0.422066	2.98255	0.555443	2.77301	1.19399e-12	0.559728	0.691368	2.31918	9.90648e-07
PGSC0003DMG400020968	Flavonol 4'-sulfotransferase	16.1835	113.408	40.884	2.77216	4.73984e-13	1.49961	0.00602985	1.43081	0.00891183
PGSC0003DMG400027731	Gene of unknown function	1.44101	10.2424	3.11162	2.7711	8.00256e-09	1.27119	0.413301	1.62442	0.00880169
PGSC0003DMG400019180	Isoamyl acetate-hydrolyzing esterase	0.251148	1.78568	1.15472	2.77079	0.000396258	2.3339	0.0780583	0.615999	0.653854
PGSC0003DMG400007979	Conserved gene of unknown function	0.152275	1.15528	0.448313	2.76834	0.000353191	1.60131	0.528552	1.27334	0.202986
PGSC0003DMG400016196	AP2 domain-containing transcription factor	0.127059	1.02807	0.138637	2.76751	0.0212746	0.256722	NA	2.58987	0.044276
PGSC0003DMG400023166	Gene of unknown function	0.911626	6.08415	0.640951	2.76709	2.26854e-08	-0.30284	0.836147	3.18961	1.48992e-09
PGSC0003DMG400032162	Short chain alcohol dehydrogenase	0.262443	2.08547	0.0973056	2.76629	0.00169699	-1.18859	0.745342	4.07946	9.9545e-06
PGSC0003DMG400006179	Nodulin family protein	2.2979	15.8982	3.18629	2.76345	1.46156e-14	0.633379	0.567709	2.26644	2.32543e-06
PGSC0003DMG400003954	Conserved gene of unknown function	1.5953	10.8145	3.96732	2.76337	3.39961e-07	1.50511	0.262968	1.40176	0.0669012
PGSC0003DMG400018213	Tir-nbs resistance protein	0.179862	1.37003	0.282019	2.76267	0.0280825	0.775709	0.836959	2.11078	0.109392
PGSC0003DMG400005748	Protein P21	4.67324	31.4553	2.8404	2.76192	5.39682e-12	-0.552241	0.719889	3.37913	7.65173e-09
PGSC0003DMG400003787	Conserved gene of unknown function	3.68163	25.6753	12.9028	2.76056	3.7923e-15	1.96587	0.000230213	0.878253	0.104859
PGSC0003DMG400024120	Peptide transporter	0.363873	2.6759	2.48526	2.75839	4.68038e-07	2.87674	5.72e-06	-0.0167674	0.98804
PGSC0003DMG400014895	ISWI chromatin remodeling complex ATPase ISW1	0.356117	2.39427	0.218786	2.75676	4.63899e-06	-0.473992	0.815074	3.31258	9.61487e-10
PGSC0003DMG400012398	NADPH oxidoreductase	0.0238163	0.22477	0.0594157	2.75642	0.0388342	1.23341	0.755652	1.64052	0.315678
PGSC0003DMG400000557	Conserved gene of unknown function	0.304013	2.2427	0.408322	2.75551	0.00444342	0.576331	0.849447	2.23553	0.0185767
PGSC0003DMG400028959	Multicopper oxidase	3.23467	22.7241	3.17047	2.75325	1.96075e-17	0.11238	0.916565	2.74564	9.48952e-10
PGSC0003DMG400023371	Nodulin family protein	0.371366	2.6424	0.401013	2.7522	3.22376e-07	0.251119	0.89475	2.62804	2.67111e-05
PGSC0003DMG400004822	Oxidoreductase	0.391819	2.66324	0.682737	2.74791	2.70091e-08	0.983052	0.56194	1.84687	0.00027144
PGSC0003DMG400026125	Zinc finger protein	1.00363	6.93248	1.07743	2.74737	4.09609e-11	0.281823	0.846843	2.59554	1.55818e-06
PGSC0003DMG400025390	Apetala 2	4.80612	32.2421	2.79157	2.74719	2.02357e-16	-0.57499	0.673778	3.45941	3.22872e-10
PGSC0003DMG400014829	Ubiquitin-protein ligase	0.457789	3.0473	0.334623	2.74199	8.23921e-07	-0.26255	0.89446	3.08926	1.47469e-07
PGSC0003DMG401016495	Stem 28 kDa glycoprotein	1.46293	10.6159	0.910108	2.74167	2.39902e-07	-0.539337	0.746676	3.36542	1.17359e-09
PGSC0003DMG400028406	Zinc finger protein	7.37911	50.9913	4.99374	2.74151	2.66526e-21	-0.405849	0.680652	3.25223	6.49343e-17
PGSC0003DMG400031527	Glycine-rich protein	1.24929	8.43991	0.587575	2.74114	1.83381e-07	-0.854338	0.691099	3.68483	2.77833e-11
PGSC0003DMG400025383	CC-NBS-LRR protein	0.0609129	0.473918	0.274771	2.7408	0.00728853	2.19192	0.420745	0.694671	0.659354
PGSC0003DMG400010554	CYP72A54	1.84386	12.2813	4.82588	2.74079	2.49833e-12	1.59207	0.0709786	1.26103	0.0330903
PGSC0003DMG400002663	APO protein 3, mitochondrial	0.159789	1.23011	0.169919	2.73644	0.0332661	0.252796	NA	2.62029	0.0571643
PGSC0003DMG400007499	Conserved gene of unknown function	0.224775	1.53145	0.151681	2.73627	3.02057e-07	-0.367727	0.850851	3.18358	1.82617e-08
PGSC0003DMG400020807	Transcription factor	0.509474	3.52829	1.1837	2.73173	1.33996e-08	1.37641	0.329514	1.4969	0.0268761
PGSC0003DMG400028600	Pentatricopeptide repeat-containing protein	0.778266	5.46849	1.2033	2.72994	8.30834e-09	0.764647	0.652215	2.09098	7.43695e-05
PGSC0003DMG400030878	Major intrinsic protein	3.47137	23.3006	5.29747	2.72766	3.23611e-15	0.789224	0.472625	2.07739	3.94762e-05
PGSC0003DMG400012164	Conserved gene of unknown function	6.94408	46.456	14.3799	2.72742	2.46335e-16	1.24029	0.157148	1.62149	0.00390371
PGSC0003DMG400021278	Homeobox-leucine zipper protein ATHB-52	0.227291	1.74946	0	2.72644	0.00531313	-2.81629	NA	5.66216	0.00025762
PGSC0003DMG400021509	LOB domain-containing protein	0.232033	1.7031	0.828263	2.72548	0.000991941	1.90368	0.337364	0.894234	0.378296
PGSC0003DMG400007111	Protein SELF-PRUNING	0.287493	2.1856	0.610317	2.72463	0.00697816	1.16532	0.715658	1.73772	0.2028
PGSC0003DMG400005170	NBS-coding resistance gene analog	0.137083	0.972207	0.169148	2.72458	0.00040667	0.488801	0.859141	2.35329	0.0115379
PGSC0003DMG400002490	EPIDERMAL PATTERNING FACTOR 3	0.0761445	0.631681	0.0850836	2.72375	0.032967	0.277024	NA	2.6123	0.0732997
PGSC0003DMG400000414	Shugoshin-1	1.2138	7.8885	0.676335	2.72242	2.65966e-05	-0.643589	0.773153	3.41923	6.83786e-08
PGSC0003DMG400007416	Gene of unknown function	0.205413	1.55653	0.1958	2.72186	0.00421071	0.0678362	0.983025	2.81964	0.00510315
PGSC0003DMG400009983	Cyclin B	2.26029	14.7315	0.721749	2.7198	8.13311e-11	-1.44359	0.211185	4.25065	1.05805e-22
PGSC0003DMG400014528	Pentatricopeptide repeat-containing protein	0.0971218	0.688502	0.133405	2.71945	0.00688575	0.626755	0.840122	2.16121	0.0236454
PGSC0003DMG400024318	Pleckstrin homology (PH) domain-containing protein / lipid-binding START domain-containing protein	0.0634499	0.486577	0.10675	2.71932	0.00785438	0.82853	0.786414	1.95478	0.0783883
PGSC0003DMG400004317	Stellacyanin	3.76579	25.1581	7.15913	2.71406	3.73428e-16	1.08179	0.220638	1.74252	0.00043147
PGSC0003DMG400003890	Transcription factor DcMYB4	0.123951	0.908261	0.52503	2.71137	0.0246854	2.12682	0.533237	0.755022	0.705939
PGSC0003DMG400002108	Glycine-rich protein TomR2	22.1827	149.998	15.1265	2.70993	1.6683e-19	-0.412845	0.702152	3.23399	5.48296e-12
PGSC0003DMG400010768	Glutaredoxin	0.965886	6.80171	0.84687	2.70856	1.58129e-05	-0.0615306	0.977771	2.91769	1.34913e-05
PGSC0003DMG400023980	Gene of unknown function	0.352046	2.397	0.0802089	2.70768	0.00584078	-1.52862	0.713449	4.3638	0.000119165
PGSC0003DMG400009903	Conserved gene of unknown function	1.12916	7.34622	0.839392	2.70684	1.45298e-07	-0.226521	0.897507	3.0338	9.5002e-09
PGSC0003DMG402012338	UDP-n-acetylmuramoylalanyl-d-glutamate--2, 6-diaminopimelate ligase	2.15878	13.9876	2.70656	2.70438	9.91763e-09	0.50266	0.718808	2.24165	3.14412e-05
PGSC0003DMG400003640	Conserved gene of unknown function	2.09045	13.5168	1.22876	2.70423	1.15401e-10	-0.569335	0.694282	3.37607	1.37091e-13
PGSC0003DMG400031845	CXE carboxylesterase	0.658466	4.37026	0.991691	2.70396	1.02894e-07	0.770568	0.669582	2.04237	0.000385786
PGSC0003DMG400023364	Conserved gene of unknown function	4.29408	27.6018	2.54529	2.70084	2.97111e-11	-0.5784	0.691368	3.36886	4.5637e-11
PGSC0003DMG401001316	Non-cell-autonomous protein pathway1	3.84222	25.7329	5.77529	2.70082	1.95024e-15	0.760601	0.433986	2.02454	2.07427e-06
PGSC0003DMG400029811	Fasciclin-like arabinogalactan protein 10	7.41006	49.2121	9.64918	2.69955	2.59901e-19	0.533881	0.622798	2.28184	4.69691e-07
PGSC0003DMG400000150	Gene of unknown function	0.295818	2.01767	0.245964	2.69534	0.0122759	-0.089353	0.981756	2.87796	0.025338
PGSC0003DMG400022844	DNAJ heat shock N-terminal domain-containing protein	0.040841	0.30423	0.0558096	2.69395	0.01488	0.574263	0.87207	2.21982	0.0590683
PGSC0003DMG400001211	Hydrolase, hydrolyzing O-glycosyl compounds	2.87749	18.4371	3.23936	2.69335	5.36968e-09	0.358842	0.796663	2.43329	4.69506e-07
PGSC0003DMG400008993	Conserved gene of unknown function	1.05883	6.99837	1.71548	2.69164	1.04714e-07	0.841433	0.649229	1.95945	0.00233028
PGSC0003DMG400007365	Conserved gene of unknown function	0.525102	3.48755	0.712393	2.69148	1.55651e-06	0.618708	0.743484	2.18968	0.000669873
PGSC0003DMG400015789	ATP binding / microtubule motor	1.28821	8.30937	0.833049	2.69113	9.91258e-11	-0.446427	0.754113	3.24452	1.01678e-10
PGSC0003DMG400002607	Conserved gene of unknown function	0.377316	2.42467	0.343626	2.69094	4.29233e-08	0.0637682	0.968528	2.71367	9.29165e-09
PGSC0003DMG400012915	Transcription factor	0.19894	1.39448	0.0204627	2.69066	0.00264494	-2.25686	NA	5.07666	3.03261e-05
PGSC0003DMG400024058	Gene of unknown function	0.447832	3.02199	0.701192	2.68859	6.55191e-05	0.796333	0.702758	2.04687	0.0102277
PGSC0003DMG400007677	Starch-granule-bound R1 protein	30.9198	197.122	28.0515	2.68778	1.80978e-15	0.0700866	0.952046	2.74211	1.14764e-07
PGSC0003DMG402028079	Gene of unknown function	0.100109	0.71875	0.651043	2.68612	0.00454337	2.75514	0.0706318	0.0433357	0.979034
PGSC0003DMG400001358	Hydroxyproline-rich protein	3.34997	21.4351	1.49279	2.68588	8.3571e-09	-0.981934	0.62259	3.7319	7.67856e-11
PGSC0003DMG400006211	BZIP	0.209494	1.39719	0.198944	2.68412	0.000609172	0.135078	0.96093	2.66949	0.00161375
PGSC0003DMG400026934	Conserved gene of unknown function	2.26814	14.5697	1.09789	2.6833	1.22911e-14	-0.872696	0.526241	3.64438	6.93009e-15
PGSC0003DMG400025385	Senescence-associated protein	5.92302	38.5339	19.8713	2.68224	4.43403e-19	1.9392	0.00218449	0.875169	0.199235
PGSC0003DMG400009464	Gene of unknown function	0.0113189	0.148314	0.340095	2.67912	0.154407	4.07581	0.0349588	-1.28598	0.365536
PGSC0003DMG400021651	1-aminocyclopropane-1-carboxylate synthase 4	0.167905	1.13753	0.0868926	2.67807	0.00366973	-0.659913	0.84539	3.40176	0.000194279
PGSC0003DMG400022190	Chromosome-associated kinesin KIF4A	1.21959	7.70425	0.6606	2.67703	3.15293e-10	-0.709866	0.665631	3.45671	1.92602e-10
PGSC0003DMG400010316	G1-like6 protein	0.85421	5.56464	1.41757	2.67672	2.54018e-08	0.915398	0.612977	1.87516	0.00162667
PGSC0003DMG402019242	Conserved gene of unknown function	0.264522	1.83614	0.177281	2.67667	0.000130514	-0.396545	0.877406	3.22074	2.92489e-05
PGSC0003DMG400002492	Calmodulin binding protein	0.488876	3.09235	0.433667	2.67642	2.76713e-05	0.031487	0.987535	2.7361	2.34007e-06
PGSC0003DMG400020230	Zinc finger (C3HC4-type RING finger) family protein	0.631796	4.19949	0.503101	2.67589	1.73859e-06	-0.147658	0.943995	2.90318	3.09294e-06
PGSC0003DMG402006288	Tospovirus resistance protein B	0.132583	0.857075	0.303246	2.67573	7.04456e-06	1.37135	0.444676	1.4157	0.0375499
PGSC0003DMG400016283	Knolle	2.85009	17.9185	1.34527	2.67295	2.48396e-09	-0.89194	0.595705	3.6454	1.42346e-14
PGSC0003DMG400008379	Auxin efflux carrier	0.547492	3.55112	0.410619	2.67108	2.60473e-10	-0.242304	0.879072	3.01112	1.1491e-08
PGSC0003DMG400012725	Conserved gene of unknown function	0.187738	1.35448	0.281456	2.67033	0.00866012	0.673167	0.834183	2.0497	0.0779313
PGSC0003DMG400028311	Fructokinase 2	2.52498	16.0052	3.71533	2.66791	1.20989e-09	0.731211	0.622243	1.98698	0.000154985
PGSC0003DMG400024862	Pentatricopeptide repeat-containing protein	0.0624626	0.464079	0.0809643	2.66775	0.00298118	0.44604	0.881786	2.33611	0.0138537
PGSC0003DMG400009267	Proteinase inhibitor	0.33648	2.34962	0.0896342	2.66629	0.00301338	-1.44654	0.712175	4.24699	0.000144128
PGSC0003DMG400021783	Non-LTR retroelement reverse transcriptase	0.107298	0.710128	0.348072	2.66576	0.000795274	1.83272	0.356103	0.968179	0.358577
PGSC0003DMG400004776	Cytochrome P450	0.0756327	0.558655	0.199275	2.66412	0.0101504	1.41922	0.657341	1.36818	0.247997
PGSC0003DMG403013422	Zinc finger protein	0.355744	2.41282	0.560035	2.66341	1.96772e-05	0.802767	0.694833	1.94379	0.00453385
PGSC0003DMG401013464	Purine transporter	0.315811	2.00826	0.662768	2.66332	0.000346256	1.27174	0.62683	1.51585	0.116037
PGSC0003DMG400008139	Glucosyltransferase	0.615854	4.2202	0.885475	2.66174	0.000557677	0.641655	0.763429	2.20491	0.00665203
PGSC0003DMG400018501	F-box family protein	0.0941067	0.646301	0.318179	2.66161	0.0186954	1.83813	0.56194	0.896124	0.446176
PGSC0003DMG400012215	DNA binding protein	0.314564	2.19926	0.494151	2.66148	9.86474e-05	0.750807	0.726556	2.04339	0.00287885
PGSC0003DMG400010953	Disease resistance protein RPS5	0.0792974	0.61516	0.232605	2.66118	0.0144916	1.54226	0.618188	1.18565	0.35795
PGSC0003DMG400000068	Pentatricopeptide repeat-containing protein	0.0486436	0.377386	0.181506	2.65863	0.0139492	1.87213	0.544962	0.93322	0.479103
PGSC0003DMG401015209	Conserved gene of unknown function	0.554053	3.59102	0.537146	2.65853	1.56378e-05	0.158901	0.941867	2.59392	6.42228e-05
PGSC0003DMG400027963	Ga20 oxidase	1.1994	8.09365	1.59795	2.65684	7.43411e-08	0.528456	0.733918	2.25199	3.97138e-05
PGSC0003DMG401022702	Cyclin B1	2.73041	16.9923	1.67091	2.65576	5.09067e-10	-0.529474	0.715109	3.25899	7.39702e-11
PGSC0003DMG400036508	Gene of unknown function	0	0.710896	3.88466	2.65571	NA	5.11575	0.0203829	-2.27661	0.125827
PGSC0003DMG400000357	IQ-domain 26	0.893517	5.85472	1.09737	2.65558	2.8717e-07	0.466695	0.766905	2.25698	6.78084e-05
PGSC0003DMG400017206	Pentatricopeptide repeat protein	0.0497037	0.358365	0.0701165	2.65307	0.0153596	0.612558	0.856549	2.11045	0.0653863
PGSC0003DMG400031863	Kinase interacting family protein	2.36167	14.6413	1.56227	2.65076	1.45994e-09	-0.398779	0.767361	3.14043	4.39623e-13
PGSC0003DMG400022365	Beta-galactosidase	2.15028	13.6232	2.28975	2.65007	3.98897e-17	0.263735	0.789305	2.49377	3.53109e-09
PGSC0003DMG400015177	CONSTANS interacting protein 2a	0.0773463	0.628519	0.0694533	2.64997	0.0459145	-0.0050879	NA	2.73703	0.0769528
PGSC0003DMG400024285	Peroxidase 44	1.05253	7.0151	0.377764	2.64966	1.87475e-07	-1.29794	0.548372	4.00904	1.03353e-09
PGSC0003DMG400026930	Flavonoid glucoyltransferase UGT73N1	0.0819125	0.560681	0.203116	2.64871	0.0179199	1.42547	0.680091	1.35069	0.350015
PGSC0003DMG401027355	Protein virR	0.0744983	0.501651	0.180236	2.64834	0.00014741	1.37888	0.504518	1.41542	0.0839824
PGSC0003DMG400008366	H/ACA ribonucleoprotein complex subunit	9.11608	56.7685	10.5749	2.64772	1.71699e-12	0.400909	0.721215	2.33191	5.78275e-09
PGSC0003DMG400037454	Centromere protein	0.136866	0.906004	0.0223142	2.64731	0.00025116	-2.05864	0.587935	4.81226	3.55961e-07
PGSC0003DMG400020081	Gene of unknown function	0.468661	3.37931	0.745322	2.64662	0.0274626	0.776595	0.829479	1.97545	0.126067
PGSC0003DMG400018097	Conserved gene of unknown function	0.345579	2.38454	0.290887	2.64658	0.000436039	-0.0684705	0.980446	2.81317	0.000691853
PGSC0003DMG400025702	Gene of unknown function	0.00636107	0.118215	0.392437	2.64537	NA	4.51402	0.0185797	-1.76835	0.174233
PGSC0003DMG400021680	ELMO domain-containing protein 2	0.178192	1.28493	0.474492	2.64283	0.0050805	1.43636	0.618188	1.35521	0.193049
PGSC0003DMG400014272	(S)-N-methylcoclaurine 3'-hydroxylase isozyme	1.35621	8.36766	1.89105	2.63897	7.51079e-09	0.687845	0.667409	2.07675	0.000533701
PGSC0003DMG400001227	Gibberellin regulated protein	5.29539	34.4839	7.72456	2.63891	3.7001e-12	0.704352	0.601575	2.06628	1.0068e-05
PGSC0003DMG400029374	Conserved gene of unknown function	0.196586	1.42017	0.658978	2.63796	0.0250485	1.77387	0.621418	0.998438	0.541741
PGSC0003DMG400012142	Conserved gene of unknown function	0.897087	5.76097	2.48311	2.6368	4.21442e-08	1.62076	0.106584	1.13078	0.0666475
PGSC0003DMG400005891	Conserved gene of unknown function	0.395605	2.49898	0.308993	2.63674	3.28547e-07	-0.172552	0.925921	2.88468	3.01444e-07
PGSC0003DMG400009016	Pentatricopeptide repeat-containing protein	0.235192	1.53749	0.305248	2.63484	7.49088e-05	0.533111	0.802067	2.22834	0.00298282
PGSC0003DMG400001291	Conserved gene of unknown function	0.909188	5.59624	0.465491	2.63379	4.67684e-08	-0.784995	0.674948	3.47588	2.05991e-09
PGSC0003DMG400026554	Conserved gene of unknown function	0.874854	5.74421	1.22947	2.63344	5.16771e-06	0.640956	0.708804	2.173	0.00111303
PGSC0003DMG400003220	AtGRF7	0.460226	3.04338	0.405055	2.63308	6.29694e-07	-0.040819	0.980825	2.81792	2.15085e-07
PGSC0003DMG401016434	Conserved gene of unknown function	6.83994	43.2667	6.87865	2.63205	3.62871e-20	0.189876	0.846708	2.56555	5.1556e-09
PGSC0003DMG400020461	Conserved gene of unknown function	0.0526517	0.380802	0.0401982	2.63198	0.0169688	-0.139387	NA	2.91114	0.0259571
PGSC0003DMG400030616	DNA binding protein	1.32538	8.48422	3.29732	2.62952	2.40652e-09	1.46728	0.082869	1.30519	0.0269482
PGSC0003DMG400001446	Pentatricopeptide repeat-containing protein	0.131562	0.861455	0.181636	2.62924	0.000315456	0.622173	0.786414	2.08294	0.00590868
PGSC0003DMG400012769	ESC	0.19794	1.31536	0.256686	2.62893	0.000519709	0.536869	0.828671	2.18877	0.0074859
PGSC0003DMG402003154	Proteasome-activating nucleotidase	1.09432	7.0693	1.8869	2.62787	7.00412e-07	0.940297	0.618188	1.78085	0.00286255
PGSC0003DMG403030108	Structural maintenance of chromosomes 6 smc6	0.270371	1.81214	1.22815	2.62698	0.00551416	2.26245	0.225336	0.459326	0.716709
PGSC0003DMG400018612	Gene of unknown function	7.69825	49.1772	10.3391	2.62581	4.19797e-09	0.602513	0.70113	2.18566	0.00091429
PGSC0003DMG400010900	Cytosolic acetoacetyl-coenzyme A thiolase	0.953249	6.3538	1.23845	2.62333	6.13556e-07	0.512457	0.727306	2.19971	5.69198e-05
PGSC0003DMG400004653	Conserved gene of unknown function	2.39771	15.0932	7.90682	2.62266	2.51476e-15	1.90281	0.00202356	0.837575	0.17135
PGSC0003DMG400023932	Conserved gene of unknown function	0.202712	1.35007	0.80115	2.62234	0.000195048	2.0819	0.0987282	0.619879	0.513226
PGSC0003DMG400005039	Monosaccharid transporter	0.114547	0.785503	0.335089	2.62091	0.00663183	1.60597	0.574281	1.05934	0.384782
PGSC0003DMG400019342	Nucleic acid binding protein	0.31104	1.91818	0.544699	2.62034	0.00118302	0.991264	0.682643	1.69269	0.011024
PGSC0003DMG400024695	DNA polymerase	0.489873	3.02392	0.59202	2.61936	8.7261e-08	0.453921	0.768735	2.24506	9.40759e-06
PGSC0003DMG400026609	Pentatricopeptide repeat-containing protein	0.0656832	0.47071	0.0632855	2.61388	0.0294731	0.0812252	0.98189	2.74204	0.0345481
PGSC0003DMG400020685	Protein argonaute PNH1	2.03316	12.9257	4.19662	2.61369	1.80425e-14	1.19348	0.108284	1.53446	0.000750039
PGSC0003DMG400001795	Protein phosphatase 2c	0.0832737	0.615665	0.123767	2.61328	0.0234619	0.619565	0.861026	2.12862	0.0966709
PGSC0003DMG400003614	Dimethyladenosine transferase	0.162466	1.04748	0.337301	2.6125	0.000496038	1.19807	0.630463	1.5051	0.0601641
PGSC0003DMG401004125	Aldehyde dehydrogenase (NAD+)	1.80475	11.1789	2.96818	2.61196	2.6279e-13	0.898413	0.433475	1.84018	0.00027144
PGSC0003DMG400021581	Conserved gene of unknown function	0.549077	3.3305	0.700446	2.61037	2.65507e-06	0.521272	0.769285	2.17186	0.000557705
PGSC0003DMG400024763	Conserved gene of unknown function	0.749525	4.93244	0.561763	2.61028	1.16296e-05	-0.271964	0.890881	3.03141	2.53291e-07
PGSC0003DMG400018279	MYB domain class transcription factor	0.722371	4.44831	1.88019	2.6091	1.71356e-07	1.5537	0.120787	1.19252	0.0852221
PGSC0003DMG401024742	TANGLED	0.792279	4.81818	0.461844	2.60768	2.23287e-07	-0.609073	0.764541	3.30574	5.96146e-06
PGSC0003DMG401028957	Glycine-rich cell wall structural protein 1	0.286897	1.89283	0.721485	2.60713	0.000211231	1.43297	0.492247	1.31451	0.111772
PGSC0003DMG400013024	Indole-3-acetic acid amido synthetase	0.413771	2.74581	0.443003	2.60627	9.69184e-06	0.216419	0.916121	2.48797	0.00021658
PGSC0003DMG400013105	DOF domain class transcription factor	0.121007	0.92607	0.022881	2.60347	0.0323141	-1.47178	NA	4.14522	0.00638888
PGSC0003DMG402028685	Pentatricopeptide repeat-containing protein, mitochondrial	0.0962855	0.605984	0.232772	2.60285	0.001426	1.43422	0.574835	1.25818	0.14816
PGSC0003DMG400000295	Hexokinase 5	0.912207	5.52081	1.6127	2.60184	1.1336e-11	1.02433	0.415144	1.69558	0.00212091
PGSC0003DMG400035816	Kinase	0.101219	0.716031	1.11749	2.6005	0.00828581	3.4477	0.000849678	-0.692321	0.523811
PGSC0003DMG400010767	Monothiol glutaredoxin-S2	2.43596	15.0096	0.919109	2.59964	7.42438e-09	-1.20748	0.533799	3.92374	1.28102e-11
PGSC0003DMG400023846	Microsomal omega-6-desaturase	0.331759	2.08984	0.406517	2.59909	3.16134e-07	0.421941	0.824897	2.27617	0.00234015
PGSC0003DMG400011332	Conserved gene of unknown function	0.188321	1.19403	0.15432	2.59863	2.33828e-06	-0.122106	0.955234	2.81306	1.87228e-05
PGSC0003DMG400017918	Glycine-rich protein	21.9103	134.862	34.6193	2.59747	2.961e-21	0.834493	0.253972	1.8787	4.59593e-06
PGSC0003DMG400001003	Cytochrome c	0.394929	2.5943	2.53357	2.59736	0.00112085	2.74455	0.00895014	-0.046237	0.972645
PGSC0003DMG400020583	Pentatricopeptide repeat-containing protein, mitochondrial	0.0772038	0.503562	0.091199	2.59344	0.0067365	0.405443	0.89642	2.28509	0.0202659
PGSC0003DMG400029214	BURP domain-containing protein	0.00982731	0.16846	0.693152	2.59313	NA	4.70829	0.00869202	-1.93908	0.13624
PGSC0003DMG400029542	Sensor histidine kinase	0.169751	1.08491	0.348798	2.59089	2.99619e-05	1.18224	0.574313	1.56054	0.0527195
PGSC0003DMG400022034	Conserved gene of unknown function	0.0548917	0.421797	0.0744336	2.58909	0.0336752	0.476496	0.902897	2.2412	0.0899107
PGSC0003DMG400002612	Malic enzyme	0.438588	2.77069	1.20952	2.58827	6.5509e-06	1.6086	0.17731	1.04972	0.131785
PGSC0003DMG400037636	Conserved gene of unknown function	2.21714	13.7168	3.13889	2.58792	3.80431e-08	0.629203	0.746858	2.04141	0.013042
PGSC0003DMG400002098	Transcriptional regulator SUPERMAN	0.185853	1.24438	0.168032	2.58743	0.00139219	-0.00609586	0.99881	2.70125	0.00372236
PGSC0003DMG400029644	Leucine-rich repeat receptor protein kinase EXS	0.0554939	0.350425	0.0519341	2.58718	0.0101898	0.126384	0.970203	2.54741	0.00763472
PGSC0003DMG401029995	Bacterial spot disease resistance protein 4	0.101095	0.664981	0.67579	2.58522	0.00426634	2.81322	0.0468909	-0.0605395	0.97332
PGSC0003DMG400006807	E3 ubiquitin ligase BIG BROTHER	1.2177	7.29965	1.22302	2.58494	3.90914e-10	0.191886	0.883849	2.48682	3.63205e-08
PGSC0003DMG401021989	Pax transcription activation domain interacting protein	0.0398178	0.260528	0.0367698	2.58398	0.0489357	0.104719	0.979948	2.6071	0.0518838
PGSC0003DMG400013553	Conserved gene of unknown function	6.31126	39.1076	7.08238	2.5837	2.7316e-17	0.32019	0.744356	2.358	3.63205e-08
PGSC0003DMG400018042	Bzip-like transcription factor	0.773316	4.73751	1.04795	2.5825	6.67027e-13	0.586903	0.677745	2.09157	0.000139057
PGSC0003DMG400006319	Beta-glucosidase 01	2.95046	17.8078	2.20184	2.58111	2.88493e-17	-0.229423	0.823123	2.91738	4.01674e-12
PGSC0003DMG400006914	LOB domain-containing protein	0.223934	1.38291	0.386819	2.58069	0.0259365	0.983041	0.785194	1.73963	0.271488
PGSC0003DMG400001747	C2H2L domain class transcription factor	0.458016	2.83761	2.42591	2.57977	1.46431e-07	2.56303	0.000246513	0.130693	0.905266
PGSC0003DMG400024291	Conserved gene of unknown function	0.15473	1.03452	0.392492	2.57943	0.000458473	1.42114	0.517106	1.29014	0.083028
PGSC0003DMG400021701	Conserved gene of unknown function	3.54282	21.381	3.29798	2.5774	7.03745e-15	0.0755616	0.944506	2.59372	1.71561e-10
PGSC0003DMG400024820	MAP3Ka	0.0677582	0.456962	0.438931	2.57707	0.0426491	2.69614	0.24782	0.026345	0.990982
PGSC0003DMG400003915	Growth-regulating factor	0.546521	3.50713	0.700975	2.57604	0.000849343	0.487932	0.849447	2.15247	0.018361
PGSC0003DMG400016514	S haplotype-specific F-box protein	0.0670566	0.478601	0.134105	2.5727	0.0253322	0.994724	0.768731	1.68198	0.223404
PGSC0003DMG400029675	Cell cycle switch 52B	1.13214	6.61225	0.663873	2.57204	1.6399e-07	-0.57153	0.714961	3.22538	2.82997e-12
PGSC0003DMG400038469	Conserved gene of unknown function	3.38252	20.8245	4.74727	2.57178	9.90873e-10	0.636202	0.670063	2.0501	0.000126386
PGSC0003DMG402026117	Parallel spindle 1	1.03978	6.3801	1.02041	2.57145	3.31475e-12	0.114691	0.939222	2.53713	2.98455e-05
PGSC0003DMG400010009	Bubr1	1.33222	7.7802	0.863754	2.5703	1.29854e-06	-0.427891	0.796462	3.07517	7.19099e-10
PGSC0003DMG403016434	Conserved gene of unknown function	1.90857	11.6304	1.75609	2.56909	1.16844e-15	0.061763	0.958412	2.63359	2.66526e-08
PGSC0003DMG400028099	B-type cyclin	2.90976	16.9083	1.2457	2.56825	4.89847e-07	-1.0461	0.622798	3.6703	3.11965e-08
PGSC0003DMG400006606	Peptide transporter	0.257676	1.62721	0.25291	2.5661	0.000139819	0.119234	0.961525	2.55133	0.00133401
PGSC0003DMG400010635	BOP/NPR1/NIM1-like regulatory protein	0.768841	4.48114	0.912267	2.56572	6.94165e-06	0.448686	0.782526	2.24096	0.000288796
PGSC0003DMG400018991	Kinesin-3	0.952633	5.58834	0.50401	2.5653	1.59397e-08	-0.722382	0.664957	3.37147	4.30017e-13
PGSC0003DMG400012422	Pentatricopeptide repeat-containing protein	0.851785	5.03774	1.49095	2.56096	1.6111e-06	0.983477	0.579456	1.6691	0.00293457
PGSC0003DMG400027103	Conserved gene of unknown function	1.64757	9.99034	0.651435	2.55881	2.11692e-08	-1.13533	0.590279	3.77972	2.6254e-11
PGSC0003DMG400018436	TPR domain containing protein	0.396936	2.48147	0.229462	2.55722	2.2177e-06	-0.605803	0.770978	3.26072	2.31192e-07
PGSC0003DMG400017165	Kinesin	0.542602	3.1762	0.317599	2.55607	6.09987e-07	-0.585264	0.747159	3.20656	1.3768e-08
PGSC0003DMG400027666	Conserved gene of unknown function	0.90245	5.42657	0.212289	2.55577	0.00026978	-1.74114	0.618188	4.37679	2.82324e-07
PGSC0003DMG400000732	Hydrolase, alpha/beta fold family protein	0.102131	0.70376	0.109115	2.55443	0.0213587	0.215688	0.955501	2.4463	0.0510628
PGSC0003DMG400003013	Beta-D-glucan exohydrolase	17.7945	106.664	26.3901	2.55423	1.81667e-22	0.728767	0.347883	1.9329	3.07534e-06
PGSC0003DMG400026455	Nitrate transporter	3.62358	21.8009	5.7131	2.55317	7.5608e-13	0.814819	0.357704	1.8781	8.27838e-05
PGSC0003DMG400003788	Male specific sperm protein	3.14378	18.8286	8.85619	2.55297	7.54261e-11	1.65958	0.0128316	0.97147	0.0699404
PGSC0003DMG400024200	Tetratricopeptide-like helical	0.125932	0.786847	0.180597	2.55292	0.000575092	0.701165	0.788383	1.98615	0.0589137
PGSC0003DMG400021106	Patellin-4	4.51552	26.1225	2.47344	2.55108	2.8501e-10	-0.685603	0.630867	3.31606	1.49327e-13
PGSC0003DMG400010003	B2-type cyclin dependent kinase	5.02855	29.1882	2.37963	2.55033	6.28512e-11	-0.9004	0.531328	3.53112	8.17351e-14
PGSC0003DMG400015810	Glycine-rich protein	58.867	338.89	42.1306	2.55032	6.87161e-09	-0.307443	0.81293	2.91026	2.5931e-08
PGSC0003DMG400003611	Pentatricopeptide repeat-containing protein	0.167965	0.985899	0.265067	2.54992	0.00123068	0.849133	0.715012	1.78267	0.00984226
PGSC0003DMG400023726	GTP-binding family protein	0.59413	3.72527	0.659178	2.54903	8.15884e-06	0.320752	0.877071	2.35473	0.00094656
PGSC0003DMG400027257	Kinesin heavy chain	0.1954	1.13675	0.0268952	2.54858	0.000389874	-2.41227	0.412356	5.04832	2.82113e-10
PGSC0003DMG400023847	2,4-dienoyl-CoA reductase	1.06217	6.8908	1.73563	2.54855	0.121382	0.823282	0.698042	1.89722	0.00124249
PGSC0003DMG403010073	Pentatricopeptide repeat-containing protein	0.126482	0.808697	0.160498	2.54829	0.000565058	0.502835	0.835368	2.14428	0.0111924
PGSC0003DMG400012298	98b	2.43326	13.9889	1.26946	2.54807	1.36089e-08	-0.756477	0.647079	3.38035	3.3261e-11
PGSC0003DMG400000540	Cell division control 20	2.25492	13.0641	1.54205	2.54673	7.82521e-11	-0.344739	0.777743	3.01143	4.47264e-10
PGSC0003DMG400002487	Lipid binding protein	108.466	641.759	102.683	2.54537	1.76573e-19	0.0711875	0.95186	2.54585	4.13792e-06
PGSC0003DMG400021533	Hspc200	0.821372	4.85865	1.35037	2.54511	1.68037e-07	0.889342	0.599574	1.74447	0.00113279
PGSC0003DMG400017744	Peroxidase 31	1.30285	7.4618	1.80263	2.54489	8.82558e-07	0.667987	0.66819	1.94801	6.67104e-06
PGSC0003DMG400005861	Gene of unknown function	0.402051	2.47215	1.32135	2.54327	0.000355582	1.83918	0.224229	0.845129	0.390335
PGSC0003DMG400032192	RRNA-processing protein EBP2	2.67594	15.7227	3.36195	2.5426	5.22327e-13	0.494887	0.691099	2.14272	8.53748e-06
PGSC0003DMG400023758	Cyclin-like F-box	0.725897	4.3273	0.502188	2.54249	1.2012e-08	-0.367838	0.834525	2.99789	1.07695e-06
PGSC0003DMG400031791	Pectinesterase	0.912026	5.44817	0.353606	2.54222	5.28779e-09	-1.15506	0.493445	3.77562	4.5875e-14
PGSC0003DMG400027333	Leucoanthocyanidin dioxygenase	0.0767772	0.511238	0.592728	2.5418	0.0404708	2.93653	0.12051	-0.273745	0.880296
PGSC0003DMG400011068	Amino acid transporter	1.35082	7.8455	1.58368	2.54132	1.25525e-09	0.429153	0.752665	2.22872	1.87847e-05
PGSC0003DMG400002696	Purple acid phosphatase 20	0.112852	0.762177	0.0262295	2.54037	0.0160267	-1.49023	NA	4.16378	0.00180122
PGSC0003DMG400006907	Glycosyltransferase UGT90A7	0.283832	1.6596	0.00765852	2.54	0.00376046	-3.55153	0.337364	6.16963	1.32081e-07
PGSC0003DMG400025961	Proton-dependent oligopeptide transport family protein	0.0787713	0.524909	0.0140728	2.5392	0.0342018	-1.59046	NA	4.18935	0.00359227
PGSC0003DMG400025492	Peroxidase	20.5085	123.351	23.2394	2.53858	6.65291e-17	0.325433	0.726556	2.32796	6.7868e-08
PGSC0003DMG400016142	Cyclin D2.1 protein	0.510339	3.04003	1.27877	2.53612	4.72739e-06	1.48115	0.282195	1.16379	0.0821366
PGSC0003DMG400031025	Microtubule-associated protein	1.28493	7.28879	0.45515	2.53577	1.41092e-06	-1.28943	0.455435	3.89696	2.83082e-16
PGSC0003DMG400002780	Conserved gene of unknown function	0.20942	1.39544	0.505536	2.53486	0.0188605	1.29266	0.681635	1.34963	0.290587
PGSC0003DMG400004621	Fip1 motif-containing protein	0.0729062	0.464174	0.0905926	2.53447	0.00647789	0.462777	0.877071	2.19984	0.0346541
PGSC0003DMG401007173	Calmodulin-binding protein	0.248381	1.52824	0.21709	2.53199	2.76713e-05	-0.0105787	0.997948	2.64526	0.000115451
PGSC0003DMG400029024	Nucleic acid binding protein	0.128044	0.846034	0.0682348	2.53188	0.0287995	-0.590141	NA	3.21435	0.015521
PGSC0003DMG400003580	Conserved gene of unknown function	0.403195	2.32792	0.118776	2.53146	4.87591e-05	-1.5166	0.576946	4.10994	1.12988e-09
PGSC0003DMG400006838	SBT4E protein	0.919944	5.28132	1.13235	2.53	1.94502e-09	0.503098	0.713049	2.13611	2.35984e-05
PGSC0003DMG400006793	DNA topoisomerase 2	2.72452	15.4336	1.07233	2.52848	8.3571e-09	-1.1652	0.383094	3.75719	3.15986e-14
PGSC0003DMG400014564	Binding protein	0.0932314	0.608806	0.059557	2.52755	0.00363094	-0.425485	0.896246	3.0774	0.00154831
PGSC0003DMG400013392	CBL-interacting protein kinase 20	0.201484	1.19389	0.063385	2.52539	0.000986584	-1.34894	0.687051	3.95668	6.56257e-06
PGSC0003DMG400027925	Cell wall apoplastic invertase	0.072736	0.495755	0.0503917	2.52426	0.023954	-0.275008	NA	2.9319	0.0229296
PGSC0003DMG400020648	B3 domain-containing protein	0.384572	2.25485	0.366285	2.52396	0.000581786	0.104046	0.967737	2.50382	0.001645
PGSC0003DMG400019134	Zinc finger family protein	2.01168	11.7019	3.77141	2.52188	2.64859e-10	1.08156	0.276153	1.57615	0.0046895
PGSC0003DMG400016176	Conserved gene of unknown function	10.5028	59.9343	9.1489	2.51938	2.99211e-13	-0.0303179	0.978527	2.65063	3.86943e-08
PGSC0003DMG400031800	Cellulose synthase A catalytic subunit 3 [UDP-forming]	1.44265	8.09995	0.610529	2.51925	1.08533e-07	-1.04889	0.509842	3.63945	8.2355e-15
PGSC0003DMG400025299	Alpha-galactosidase/alpha-n-acetylgalactosaminidase	6.61689	38.0535	7.68673	2.51668	1.62169e-16	0.400343	0.688316	2.22873	8.60692e-08
PGSC0003DMG400016013	Cytochrome P450	1.10208	6.52743	1.28252	2.51654	1.81349e-06	0.372639	0.792546	2.3041	0.000215091
PGSC0003DMG400013983	Wound/stress protein	9.94449	58.6904	8.32712	2.51589	2.18731e-17	-0.105365	0.917495	2.71898	8.01014e-10
PGSC0003DMG400010077	Oligopeptidase B	0.241376	1.36245	0.281386	2.51466	0.00072565	0.413482	0.847146	2.20327	0.00164498
PGSC0003DMG400019506	Thioredoxin II	2.56788	15.0633	4.62549	2.51378	2.25808e-14	1.01363	0.230947	1.61517	0.000338947
PGSC0003DMG400019727	OO_Ba0013J05-OO_Ba0033A15.14 protein	0.333053	1.87149	0.129763	2.51114	0.000111941	-1.16244	0.66819	3.70387	0.0496234
PGSC0003DMG400018408	Cycling DOF Factor 1 (StCDF1)	21.6125	122.901	43.8262	2.51041	3.5279e-16	1.22199	0.119704	1.41225	0.0102083
PGSC0003DMG400018128	Protein phosphatase 2c	0.756092	4.57806	1.35938	2.50915	5.44036e-07	0.989086	0.541766	1.6638	0.00292003
PGSC0003DMG400025274	Littorine mutase/monooxygenase	4.79881	27.2787	2.14542	2.50739	4.39046e-14	-0.994648	0.40392	3.59584	3.68375e-13
PGSC0003DMG400024861	Pentatricopeptide repeat-containing protein	0.144887	0.87752	0.306616	2.50711	0.000557551	1.23055	0.618188	1.38283	0.122985
PGSC0003DMG400006448	Caffeoyl-CoA O-methyltransferase	9.95802	55.2714	6.74523	2.50672	0.0845761	-0.322901	0.920526	2.88346	9.16659e-08
PGSC0003DMG400026345	Conserved gene of unknown function	2.30383	13.1701	2.41174	2.5066	1.72314e-12	0.257768	0.816737	2.3864	5.80323e-06
PGSC0003DMG400009315	Cytochrome P450	1.72302	9.86353	3.49945	2.50653	9.04407e-11	1.19955	0.166042	1.43038	0.0068696
PGSC0003DMG400024755	Xyloglucan endotransglucosylase/hydrolase 1	184.289	1076.9	185.118	2.50585	4.60984e-14	0.157128	0.84993	2.48549	1.00854e-08
PGSC0003DMG400030307	Male sterility MS5	0.25817	1.46186	0.121305	2.50523	0.00152711	-0.863126	0.764614	3.42135	3.05134e-05
PGSC0003DMG400013741	Conserved gene of unknown function	0.102606	0.75091	0.0255948	2.50402	0.0768495	-1.1824	NA	3.87724	0.0215135
PGSC0003DMG402025906	Methylketone synthase Ib	0.632672	3.93743	0.596031	2.50358	5.4612e-05	0.0411423	0.983405	2.55585	9.53968e-05
PGSC0003DMG400000733	Syntaxin	0.737811	4.19803	0.362675	2.5022	5.86088e-06	-0.843284	0.722975	3.42881	2.01873e-05
PGSC0003DMG400006044	RING-H2 finger protein ATL1L	0.458618	2.74108	0.207252	2.50161	0.000378853	-0.891454	0.739646	3.53242	1.95538e-05
PGSC0003DMG400030841	Conserved gene of unknown function	0.914292	5.19627	1.03032	2.50083	3.80657e-06	0.35519	0.829478	2.21223	3.96595e-05
PGSC0003DMG400012770	Calmodulin	0.194415	1.21622	0.648635	2.4991	0.013207	1.81853	0.535267	0.827382	0.584503
PGSC0003DMG400006015	Gene of unknown function	0.329473	2.13575	0.917238	2.49883	0.00489548	1.52656	0.561013	1.08878	0.28691
PGSC0003DMG400006020	Cyclin A1	2.19087	12.2596	1.51692	2.49792	1.29539e-08	-0.344681	0.802077	2.92654	6.94015e-10
PGSC0003DMG400030318	Ring zinc finger protein	0.4483	2.6191	0.556155	2.4959	7.94793e-07	0.485122	0.771484	2.14543	0.000812908
PGSC0003DMG400028314	Asparagine synthetase	0.339588	1.9308	0.550706	2.49384	3.24428e-05	0.877324	0.657719	1.72833	0.00853952
PGSC0003DMG400030912	UDP-sugar transporter	0.094798	0.67299	0.158376	2.49345	0.0490672	0.754256	0.836834	1.895	0.184737
PGSC0003DMG401019826	Nucleic acid binding protein	0.122573	0.733906	0.157945	2.49243	0.00032071	0.503486	0.822683	2.07699	0.00892853
PGSC0003DMG400033354	Sn-1 protein	12.6997	69.8443	25.3815	2.49122	1.02084e-06	1.20189	0.21101	1.45465	0.0607385
PGSC0003DMG400001184	Pentatricopeptide repeat-containing protein	0.109261	0.650418	0.125205	2.4908	0.0168061	0.388779	0.900309	2.14403	0.0266555
PGSC0003DMG400022281	Lipid binding protein	5.448	29.5752	2.76632	2.49072	0.0578392	-0.790264	0.675169	3.33825	4.72303e-09
PGSC0003DMG400027959	DNA binding protein	0.104745	0.643613	0.283669	2.49044	0.0307971	1.50564	0.647182	1.0818	0.396105
PGSC0003DMG400011389	Protein kinase WEE1	0.204408	1.33209	0.448155	2.48959	0.00717886	1.13541	0.71175	1.45818	0.286229
PGSC0003DMG400004011	ALCATRAZ/SPATULA	0.873098	4.97032	0.313153	2.48848	1.97408e-07	-1.26135	0.549814	3.85437	4.12315e-11
PGSC0003DMG401015669	Glucan endo-1,3-beta-glucosidase	1.60665	9.09317	1.88827	2.48816	5.66309e-12	0.394095	0.754298	2.18783	2.55806e-05
PGSC0003DMG400005403	Pentatricopeptide repeat protein PPR868-14	0.0607332	0.395112	0.13723	2.48743	0.0119298	1.23772	0.672386	1.33992	0.242386
PGSC0003DMG400016815	DAG protein, chloroplast	0.938179	5.5099	1.23667	2.48733	9.52266e-09	0.54132	0.711457	2.05312	0.000112969
PGSC0003DMG400027645	Gibberellin 2-oxidase	0.871326	5.18678	0.104814	2.48671	4.58088e-06	-2.59789	0.223773	5.17819	2.27106e-11
PGSC0003DMG400003761	DNA-binding protein	0.174852	1.01204	0.0314932	2.48556	0.00349462	-1.9516	0.639271	4.53664	1.80752e-05
PGSC0003DMG400028259	GRF domain class transcription factor	0.713777	4.10655	1.06527	2.48383	1.05763e-06	0.733821	0.676038	1.82632	0.00271591
PGSC0003DMG400013525	Kinase	0.711917	4.10091	1.3431	2.48323	2.95608e-10	1.08402	0.348986	1.52621	0.0049678
PGSC0003DMG400018771	Conserved gene of unknown function	2.11546	11.9653	2.82164	2.48267	5.68256e-14	0.60609	0.640586	2.00639	0.000130725
PGSC0003DMG402018864	Exonuclease	0.380358	2.3458	0.579189	2.48245	0.0188357	0.727073	0.811254	1.86678	0.103924
PGSC0003DMG400020507	F-box family protein	1.18234	6.65095	2.68877	2.48073	2.6237e-05	1.36531	0.378337	1.18512	0.0469609
PGSC0003DMG401001383	DNA-directed RNA polymerase 2B, chloroplastic/mitochondrial	0.782727	4.31308	1.38111	2.48061	1.09479e-05	1.02474	0.561013	1.53487	0.00305405
PGSC0003DMG400005691	WD-repeat protein	1.54735	8.53792	2.31944	2.48061	9.20477e-08	0.76957	0.611859	1.78636	0.000128044
PGSC0003DMG400020260	Conserved gene of unknown function	1.64352	9.09213	1.87763	2.47602	1.96136e-08	0.407257	0.788462	2.19542	0.000633731
PGSC0003DMG400024299	Transcription factor	0.156985	0.911157	0.0351727	2.47564	0.038459	-1.51376	NA	4.14101	0.0023152
PGSC0003DMG400013454	Kinesin	0.62609	3.45899	0.358241	2.47469	3.28042e-06	-0.615556	0.746059	3.16558	8.914e-08
PGSC0003DMG400010174	Peroxisomal membrane 22 kDa family protein	1.23874	6.99232	1.53641	2.47376	7.57499e-09	0.48597	0.72346	2.07534	2.10187e-05
PGSC0003DMG403003025	Disease resistance protein; Calcium-binding EF-hand; AAA ATPase	0.177989	1.14523	0.458905	2.47333	0.0179199	1.39295	0.654756	1.20034	0.331504
PGSC0003DMG400024843	Conserved gene of unknown function	0.680486	3.67358	1.97169	2.47211	0.00152212	1.71883	0.311689	0.857209	0.294943
PGSC0003DMG400016645	Pentatricopeptide repeat-containing protein	0.120307	0.71738	0.19229	2.47146	0.00181843	0.82047	0.729246	1.7304	0.043832
PGSC0003DMG400031114	Pentatricopeptide	0.0742472	0.431263	0.0303052	2.47074	0.0242406	-0.939728	0.802851	3.45583	0.000749543
PGSC0003DMG400028356	Nop14	0.993407	5.45092	1.26881	2.46893	9.29383e-09	0.52783	0.702962	2.03017	8.13377e-05
PGSC0003DMG400010006	Pentatricopeptide repeat-containing protein	0.0919293	0.532997	0.0976082	2.46858	0.00129282	0.307253	0.911299	2.25657	0.0195432
PGSC0003DMG400029386	Mitochondrial carrier protein RIM2	0.551599	3.16302	1.59267	2.46819	1.06141e-07	1.69469	0.0898376	0.9029	0.222019
PGSC0003DMG400015766	Phytochrome A	10.6656	60.0657	8.40504	2.46696	7.68522e-20	-0.171943	0.82943	2.73256	1.68006e-13
PGSC0003DMG400022371	Nucleic acid binding protein	30.8939	173.632	56.7533	2.46575	2.60638e-18	1.05185	0.0707053	1.54094	0.000580113
PGSC0003DMG400026494	Palmitoyl-acyl carrier protein thioesterase	0.165007	1.02234	0.358119	2.46567	0.00388569	1.20422	0.648313	1.34742	0.168546
PGSC0003DMG400000014	Enoyl-CoA-hydratase	0.206118	1.28371	0.570937	2.46345	0.0121317	1.4875	0.630604	1.0709	0.430003
PGSC0003DMG400002707	Gene of unknown function	0.484271	2.89101	0.760517	2.4624	0.00104312	0.770357	0.741173	1.77884	0.0375325
PGSC0003DMG400015326	Pentatricopeptide repeat-containing protein	0.156431	0.935043	0.219417	2.46216	0.00116471	0.597474	0.808026	1.9516	0.0368756
PGSC0003DMG400002558	Cyclin A	0.185331	1.08701	0.184065	2.46194	0.0014941	0.135054	0.958412	2.45814	0.00606259
PGSC0003DMG400028298	Gene of unknown function	0.783337	4.4506	2.6931	2.46123	0.00011413	1.94535	0.160987	0.639311	0.54006
PGSC0003DMG400001335	KH domain-containing protein	0.255333	1.475	0.385271	2.45569	1.61641e-05	0.745447	0.680651	1.8682	0.00709188
PGSC0003DMG400024912	Conserved gene of unknown function	0.827267	4.71108	1.84602	2.45447	4.91186e-07	1.32622	0.381322	1.27083	0.0927375
PGSC0003DMG400011145	Conserved gene of unknown function	0.11118	0.712833	0.0704295	2.45429	0.0127808	-0.402577	0.916565	3.00548	0.0151237
PGSC0003DMG400026057	Flavonol synthase/flavanone 3-hydroxylase	0.172023	0.988701	0.450264	2.45408	0.024913	1.51804	0.630867	1.05167	0.404802
PGSC0003DMG400027690	B1-type cyclin dependent kinase	2.80963	15.4232	1.9699	2.4538	1.97175e-11	-0.329306	0.77789	2.88831	8.61811e-11
PGSC0003DMG402029775	MAA3	0.350755	1.95572	0.542793	2.4531	2.57699e-06	0.782646	0.67234	1.75239	0.00808052
PGSC0003DMG400011688	ATS/KAN4 (ABERRANT TESTA SHAPE)	0.398809	2.33018	0.394071	2.44972	0.000136352	0.16602	0.945098	2.4424	0.00558654
PGSC0003DMG400000823	TCP transcription factor	0.256591	1.53637	0.119399	2.44839	0.000377278	-0.859934	0.753822	3.43235	1.70313e-05
PGSC0003DMG400027887	Conserved gene of unknown function	4.28216	24.8278	4.99924	2.44772	3.33443e-06	0.362366	0.833416	2.18971	0.000322584
PGSC0003DMG400001916	Ocs element-binding factor	0.21801	1.30305	0	2.44772	0.0242824	-2.91582	NA	5.48325	0.00072565
PGSC0003DMG400013198	Systemin receptor SR160	5.12098	27.307	3.03547	2.44757	1.70458e-08	-0.57045	0.676553	3.10574	3.81785e-11
PGSC0003DMG401026412	Pentatricopeptide repeat-containing protein	0.188826	1.09908	0.213248	2.44561	4.23091e-05	0.334601	0.868417	2.24038	0.00120743
PGSC0003DMG400019410	Heavy metal-associated domain containing protein	0.441185	2.47906	0.880385	2.44483	0.000136352	1.14601	0.57314	1.41483	0.0582259
PGSC0003DMG400028798	Phosphoethanolamine N-methyltransferase	2.49369	13.8596	3.22893	2.44346	1.05854e-14	0.527974	0.647079	2.02614	1.47427e-05
PGSC0003DMG400029745	Actin-101	4.23579	23.4799	7.95499	2.44275	2.63239e-12	1.08421	0.208993	1.49355	0.00458833
PGSC0003DMG400003921	Conserved gene of unknown function	2.05491	11.1689	4.35951	2.44262	6.91283e-05	1.27096	0.475394	1.30044	0.0900062
PGSC0003DMG400025273	Multidrug resistance pump	0.037239	0.29468	0	2.44077	0.116825	-1.81628	NA	4.38993	0.0286395
PGSC0003DMG401009291	4-coumarate-coa ligase	0.280135	1.51369	0.356986	2.44038	0.000567994	0.546677	0.78585	1.96086	0.00104041
PGSC0003DMG400014281	Leucine-rich repeat receptor protein kinase exs	0.346109	1.93802	0.362931	2.44008	9.30803e-09	0.230635	0.872252	2.31847	8.23499e-06
PGSC0003DMG400018569	Tetratricopeptide-like helical	0.101181	0.6466	0.23624	2.4395	0.0187512	1.25275	0.67812	1.32141	0.265868
PGSC0003DMG400019220	Gene of unknown function	0.600016	3.25023	1.11983	2.43889	1.01534e-06	1.09287	0.479673	1.47291	0.0241788
PGSC0003DMG400005650	Kinesin NACK1	1.31458	7.03572	0.798328	2.43751	3.93568e-08	-0.536239	0.714865	3.05106	5.88594e-10
PGSC0003DMG400017558	Universal stress protein family protein	2.31491	12.8016	2.61343	2.4368	7.06418e-12	0.339683	0.768558	2.20442	2.17092e-06
PGSC0003DMG400014673	Dimethylaniline monooxygenase	2.66271	14.817	2.69652	2.43643	7.56846e-14	0.15833	0.897829	2.383	1.41207e-05
PGSC0003DMG400030819	Arabinogalactan-protein	55.0792	305.855	70.5076	2.43641	5.93111e-16	0.50672	0.605044	2.05332	4.17254e-06
PGSC0003DMG400009208	Mate efflux family protein	0.222623	1.28066	0.219616	2.43447	0.000378853	0.138591	0.952321	2.43182	0.00168904
PGSC0003DMG400015211	Beta-galactosidase	13.5951	75.9358	14.1692	2.43363	3.41833e-17	0.205997	0.817989	2.33426	7.4963e-08
PGSC0003DMG400017793	Pentatricopeptide repeat-containing protein	0.185259	0.985498	0.206705	2.43009	0.00584674	0.379448	0.881837	2.13937	0.00354713
PGSC0003DMG402016434	Conserved gene of unknown function	1.71156	9.35997	1.6297	2.42729	4.73261e-13	0.108339	0.920526	2.44223	9.50313e-08
PGSC0003DMG400001405	Serine/threonine protein kinase	0.0704576	0.453314	0.246289	2.42528	0.0278326	1.75418	0.576946	0.775031	0.615573
PGSC0003DMG400000678	Metallocarboxypeptidase inhibitor	1.24371	6.87341	4.92999	2.42497	1.3694e-05	2.12097	0.0137725	0.409247	0.654971
PGSC0003DMG400004735	Conserved gene of unknown function	0.935795	5.20491	0.697866	2.42282	1.10045e-06	-0.24456	0.891912	2.77952	2.03055e-06
PGSC0003DMG400017152	Acid phosphatase 1	2.7752	15.5745	3.53646	2.42178	2.19575e-08	0.511239	0.703768	2.06546	0.000112754
PGSC0003DMG400025395	Nitrate transporter	7.42666	40.0714	2.84665	2.42173	2.96261e-13	-1.19566	0.0844537	3.75898	1.94103e-15
PGSC0003DMG401027032	Cell division control 20	2.89957	15.1705	1.48056	2.42139	8.11705e-07	-0.77118	0.637933	3.27374	2.75565e-13
PGSC0003DMG400016930	Conserved gene of unknown function	0.124967	0.739581	0.0808249	2.42016	0.0163377	-0.35357	0.917607	2.83559	0.0115379
PGSC0003DMG400003779	Eukaryotic initiation factor 3 gamma subunit family protein	1.75208	9.3942	1.51038	2.41946	1.48905e-09	-0.0323787	0.980155	2.54027	2.2423e-08
PGSC0003DMG400016292	THM18 protein	0.242489	1.4147	0.397147	2.41696	0.00308727	0.850454	0.741568	1.73828	0.117812
PGSC0003DMG400025461	Serine/threonine-protein kinase	2.21054	11.6855	1.40372	2.41688	1.16004e-07	-0.458805	0.752199	2.96707	1.48657e-10
PGSC0003DMG400013262	Pentatricopeptide repeat-containing protein	0.185794	1.07761	0.239491	2.41615	0.000493015	0.505643	0.810836	2.00221	0.00890234
PGSC0003DMG401002803	Peptide chain release factor	0.371699	2.06735	0.559169	2.41558	7.02937e-05	0.760176	0.696161	1.74205	0.0097118
PGSC0003DMG400005694	Conserved gene of unknown function	0.968008	5.22346	1.17558	2.41539	1.52136e-08	0.471893	0.73899	2.07836	0.000531036
PGSC0003DMG400028411	Carboxy-terminal domain RNA polymerase II polypeptide A small phosphatase	0.817089	4.35709	0.570938	2.41409	1.83373e-05	-0.338959	0.868639	2.82611	3.47341e-05
PGSC0003DMG400012423	Conserved gene of unknown function	3.1377	17.0734	3.45885	2.41083	1.04997e-16	0.294968	0.762802	2.21999	8.55174e-07
PGSC0003DMG400024783	GATA transcription factor	0.896467	4.90663	1.43067	2.41061	9.66392e-07	0.843989	0.62683	1.67476	0.00435234
PGSC0003DMG400002236	Exostosin family protein	1.06641	5.73523	1.75266	2.40885	2.31355e-09	0.892008	0.450991	1.65202	0.00289025
PGSC0003DMG402012933	Pentatricopeptide repeat-containing protein, mitochondrial	0.0553569	0.32493	0.0278096	2.40851	0.0648336	-0.595794	NA	3.10241	0.0224611
PGSC0003DMG400029868	ATP binding protein	0.0748935	0.459408	0.121319	2.40813	0.0213151	0.731276	0.802343	1.8321	0.11927
PGSC0003DMG400022163	Pentatricopeptide repeat-containing protein	0.13823	0.777073	0.153993	2.40722	0.0055494	0.325062	0.903225	2.13827	0.0165539
PGSC0003DMG400020822	Non-specific lipid-transfer protein	0.835459	4.69552	0.686489	2.40656	0.000117992	-0.112095	0.960223	2.60969	0.00023635
PGSC0003DMG400000098	Conserved gene of unknown function	4.22454	22.3937	5.47255	2.4061	1.44468e-09	0.547641	0.666181	1.91518	9.56751e-05
PGSC0003DMG401004894	Transcription factor R18	0.570347	2.9933	0.482525	2.40517	0.000107325	-0.0262579	0.989239	2.51474	5.33102e-06
PGSC0003DMG400030880	DNA-directed RNA polymerase	0.0411131	0.242774	0.014824	2.40509	0.0327038	-1.00996	NA	3.55233	0.00687334
PGSC0003DMG400026256	Pentatricopeptide repeat-containing protein, mitochondrial	0.109615	0.626835	0.433572	2.40492	0.0147357	2.06306	0.318621	0.398646	0.768829
PGSC0003DMG400001093	Conserved gene of unknown function	0.295239	1.63422	0.802206	2.40374	0.00354565	1.58608	0.499192	0.989451	0.443729
PGSC0003DMG400021684	E3 ubiquitin-protein ligase RMA1H1	0.592146	3.26665	1.48569	2.40271	2.0495e-05	1.498	0.409222	1.03307	0.271417
PGSC0003DMG400009465	Aspartic proteinase nepenthesin-1	0.174355	1.0173	0.458301	2.40185	0.00995715	1.46968	0.586781	1.06583	0.354696
PGSC0003DMG400019029	Tubulin--tyrosine ligase 12	1.36224	7.13915	1.1573	2.40167	7.53853e-09	-0.0310936	0.980825	2.54115	9.7028e-08
PGSC0003DMG400031044	MYB transcription factor	0.058527	0.435633	0.0110851	2.4005	0.114748	-1.22901	NA	3.75699	0.0483333
PGSC0003DMG400007424	Amino acid transporter	2.77193	14.6488	6.39408	2.39978	1.28419e-12	1.3933	0.0295072	1.12347	0.0285637
PGSC0003DMG400011212	WD-40 repeat protein family	1.31843	7.01261	1.7422	2.39518	1.036e-08	0.570427	0.682916	1.92837	0.000199115
PGSC0003DMG401001731	Ascorbate peroxidase	3.25547	17.2717	1.59688	2.39486	4.67115e-12	-0.819571	0.58564	3.33341	3.94208e-11
PGSC0003DMG400017215	Nucleic acid binding protein	0.204631	1.09983	0.125871	2.39425	0.000885102	-0.472115	0.838726	2.92285	2.1165e-05
PGSC0003DMG401007333	PTAC14	4.36168	23.0259	6.71859	2.39328	5.96458e-11	0.794462	0.504984	1.66701	0.000569959
PGSC0003DMG400012997	Protein kinase APK1A, chloroplast	0.228035	1.18705	0.132877	2.39194	0.0106664	-0.497875	0.868792	3.00219	0.000693941
PGSC0003DMG400016188	ATP binding protein	0.793381	4.13109	0.597808	2.39028	1.79017e-07	-0.23971	0.882763	2.69257	1.29773e-05
PGSC0003DMG400001643	Auxin-induced SAUR	0.419692	2.25892	0.339893	2.38842	9.12248e-06	-0.119992	0.948537	2.63448	3.12992e-05
PGSC0003DMG400029934	Sphingolipid delta-8 desaturase	3.69157	20.006	2.33483	2.38812	4.07599e-13	-0.507445	0.657341	3.01628	5.89508e-13
PGSC0003DMG400013434	Non-specific lipid-transfer protein	4.97271	27.1981	4.7086	2.38698	4.26168e-09	0.066226	0.956465	2.45653	6.19288e-08
PGSC0003DMG400024486	Conserved gene of unknown function	12.1958	67.1604	51.7794	2.38588	3.15672e-10	2.2529	0.000235285	0.269057	0.760395
PGSC0003DMG400030630	MATE transporter	0.113404	0.673985	0.0124707	2.38556	0.0107819	-2.25376	NA	4.76459	0.000166003
PGSC0003DMG400014626	Conserved gene of unknown function	1.19735	6.27231	0.836494	2.38542	1.71356e-07	-0.339246	0.827031	2.82149	3.37556e-07
PGSC0003DMG400011444	DNA-directed RNA polymerase	1.28903	6.78493	1.17749	2.38538	5.18322e-12	0.0654191	0.957238	2.42816	1.52944e-07
PGSC0003DMG400028544	Acyl-protein thioesterase	1.09878	6.18822	2.47852	2.38519	1.05577e-05	1.28074	0.371584	1.22457	0.0463678
PGSC0003DMG400002337	GATA transcription factor	0.198414	1.12474	0.182657	2.38508	0.0344451	0.0831984	0.981093	2.41543	0.044276
PGSC0003DMG400004796	Extensin	9.68593	49.389	8.81196	2.38495	0.0344894	0.0398056	0.979987	2.39114	6.8225e-05
PGSC0003DMG400029466	Zinc ion binding protein	0.342017	1.93919	0.554743	2.38485	0.00284668	0.81103	0.722031	1.72873	0.0562586
PGSC0003DMG400008931	Conserved gene of unknown function	0.889861	4.7375	0.752725	2.38469	5.43682e-06	-0.0660407	0.971728	2.54474	2.84323e-05
PGSC0003DMG400007282	Conserved gene of unknown function	0.295717	1.62207	0.325477	2.38372	0.00120336	0.312201	0.896246	2.17597	0.00660945
PGSC0003DMG400024505	Chromosome-associated kinesin KIF4A	0.950315	4.91137	0.577284	2.38334	9.83926e-06	-0.523698	0.75817	2.96876	8.479e-09
PGSC0003DMG400003543	Serine-threonine protein kinase, plant-type	4.71944	25.1434	4.50975	2.38224	2.8151e-16	0.0974587	0.918043	2.38097	1.16146e-08
PGSC0003DMG400013631	DNA-3-methyladenine glycosylase	3.58723	18.9675	5.28012	2.38215	3.07805e-16	0.736939	0.427221	1.7516	2.45279e-05
PGSC0003DMG400017584	29 kDa ribonucleoprotein B, chloroplastic	73.2988	386.797	112.496	2.38152	4.43173e-12	0.776209	0.530479	1.65872	0.00441418
PGSC0003DMG400027976	Hypoxia induced protein conserved region containing protein	4.77731	25.6557	4.43725	2.38093	7.15487e-11	0.063994	0.958607	2.42044	9.58304e-08
PGSC0003DMG400018338	Endo-beta-mannanase	10.2137	54.2136	10.0846	2.38032	1.12441e-12	0.146391	0.864396	2.37312	1.54662e-07
PGSC0003DMG400004918	Conserved gene of unknown function	1.70363	8.90322	2.53113	2.37903	6.66938e-07	0.784025	0.675827	1.71807	0.0241525
PGSC0003DMG400028228	Lymphoid organ expressed yellow head virus receptor protein	5.96713	31.0578	8.06671	2.37881	8.64308e-12	0.621946	0.576742	1.88733	0.000147518
PGSC0003DMG400015468	Sugar transporter	0.292955	1.59548	0.329955	2.37836	0.000160965	0.31433	0.873813	2.19517	0.00310175
PGSC0003DMG400004917	ATP binding protein	0.860321	4.59484	0.574996	2.37797	2.39078e-10	-0.426109	0.771248	2.89286	2.33729e-07
PGSC0003DMG400028368	Transitional endoplasmic reticulum ATPase	0.46303	2.43518	0.448973	2.37756	2.73749e-06	0.138967	0.932547	2.32828	2.01202e-05
PGSC0003DMG400026626	Mutant cincinnata	0.198654	1.11253	0.275736	2.37749	0.00105655	0.632341	0.777743	1.84283	0.0286583
PGSC0003DMG400002614	ESTs AU078251(R0889)	0.830438	4.36488	0.699491	2.3765	6.69642e-07	-0.0777067	0.961358	2.56866	1.32483e-05
PGSC0003DMG400016209	GLABRA2 expression modulator	0.48089	2.63942	0.66159	2.37577	2.34124e-05	0.607818	0.729694	1.89531	0.00343994
PGSC0003DMG400029154	Amino acid transporter	2.84648	15.0108	2.97946	2.37411	7.3868e-14	0.24531	0.808529	2.24868	4.58687e-07
PGSC0003DMG400012444	ATP binding protein	0.640788	3.30166	0.374454	2.37403	1.06076e-06	-0.598651	0.737673	3.04584	1.04514e-06
PGSC0003DMG400028925	Phosphate abc transporter	0.0864195	0.526965	0.26245	2.37348	0.0231288	1.65878	0.576946	0.811477	0.588298
PGSC0003DMG400009927	Auxin efflux carrier family protein	1.05165	5.57283	0.877995	2.37344	2.73801e-09	-0.0810191	0.954764	2.56724	1.99855e-07
PGSC0003DMG400019109	Delta DNA polymerase	0.162847	1.00927	0.150359	2.37279	0.0419247	-0.00373993	0.999328	2.4913	0.0835779
PGSC0003DMG400014192	Mitochondrial glycoprotein family protein	0.469509	2.53132	0.182328	2.37274	3.19116e-05	-1.11641	0.657341	3.58385	7.90352e-08
PGSC0003DMG400021371	Pentatricopeptide repeat-containing protein	0.0683932	0.370411	0.0662703	2.37272	0.0257258	0.188121	0.957056	2.28206	0.0390978
PGSC0003DMG400025039	Conserved gene of unknown function	1.55798	8.13367	2.86115	2.37136	1.33399e-11	1.0611	0.250046	1.42604	0.00431284
PGSC0003DMG400020549	Conserved gene of unknown function	3.28447	17.0853	4.79742	2.3685	2.26854e-08	0.725005	0.559079	1.79198	0.00233028
PGSC0003DMG400005673	Zinc finger (Ran-binding) family protein	2.53417	13.0076	3.46074	2.36801	9.54223e-07	0.636959	0.66819	1.79705	0.00013199
PGSC0003DMG400016220	Pentatricopeptide repeat-containing protein	0.184761	1.01354	0.364414	2.36767	0.000399526	1.13512	0.62683	1.35504	0.134301
PGSC0003DMG400029405	Disease resistance protein RPM1	0.692337	3.65042	1.28082	2.36611	1.26877e-10	1.05746	0.282195	1.41657	0.00377667
PGSC0003DMG401000669	Pyrophosphate-dependent phosphofructokinase beta subunit	0.112891	0.654872	0.119111	2.36588	0.00552634	0.220936	0.936046	2.25961	0.015521
PGSC0003DMG400001118	Zinc finger protein	0.482247	2.5355	0.402388	2.36525	3.87166e-06	-0.0972176	0.959456	2.54391	0.000122386
PGSC0003DMG400029717	Pentatricopeptide repeat-containing protein	0.0583743	0.352045	0.0503601	2.36498	0.0199456	-0.0148601	0.997948	2.50913	0.0496151
PGSC0003DMG400006161	Conserved gene of unknown function	0.191449	1.04863	0.0425931	2.36459	0.0114863	-1.59685	0.690629	4.08087	0.000307488
PGSC0003DMG400008978	Xyloglucanase inhibitor	0.719466	3.9009	0.987443	2.36009	2.26588e-06	0.592517	0.707721	1.89326	0.000895492
PGSC0003DMG400009968	25 kDa protein dehydrin	61.594	316.441	94.3182	2.35763	4.76716e-16	0.810095	0.397943	1.6685	0.000596609
PGSC0003DMG400019932	Conserved gene of unknown function	1.20301	6.58433	0.814437	2.35691	0.000199922	-0.39101	0.86075	2.82139	0.00015975
PGSC0003DMG400005549	Gene of unknown function	0.456002	2.57835	0.15834	2.35677	0.0147629	-1.09098	0.768731	3.53185	0.00211518
PGSC0003DMG400003789	Fragment	3.2005	16.2696	2.7818	2.35622	5.60458e-10	-0.00995833	0.994388	2.48107	5.57023e-08
PGSC0003DMG400000999	Sequence-specific DNA binding / transcription factor	0.756556	3.78808	1.12633	2.35593	9.60957e-06	0.780044	0.637933	1.66731	0.000718147
PGSC0003DMG400027329	DNA binding protein	1.27181	6.54803	1.52249	2.35322	3.33744e-09	0.447126	0.722031	2.0017	1.30255e-05
PGSC0003DMG402024610	Conserved gene of unknown function	2.83564	14.8623	3.52222	2.35257	2.99652e-11	0.46954	0.702152	1.98064	4.76603e-05
PGSC0003DMG400025904	ATP binding protein	0.64497	3.23134	0.30543	2.34986	8.11973e-07	-0.891549	0.606065	3.31163	8.34495e-11
PGSC0003DMG400028476	Nucleobase ascorbate transporter	0.760771	3.83139	0.543228	2.34908	4.23091e-05	-0.303414	0.874535	2.71646	1.85145e-05
PGSC0003DMG400026186	Indole-3-acetic acid-amido synthetase GH3.6	0.463714	2.4215	0.132478	2.34872	2.6039e-06	-1.53033	0.515415	4.01367	9.5002e-09
PGSC0003DMG400030317	Conserved gene of unknown function	1.09515	5.89673	1.78754	2.34847	9.53426e-06	0.859044	0.626869	1.58544	0.0100966
PGSC0003DMG400002769	Knox	0.633483	3.3672	0.400648	2.34816	0.000141221	-0.454443	0.83195	2.95115	8.81039e-05
PGSC0003DMG400011618	Patellin-6	3.59333	18.6523	2.26198	2.34784	2.7442e-12	-0.502082	0.690136	2.9332	3.05866e-10
PGSC0003DMG400018107	Notchless	2.06085	10.4484	2.80392	2.3455	5.8884e-09	0.62889	0.638237	1.80362	4.37037e-05
PGSC0003DMG400016473	Glycine-rich protein	0.140513	0.82811	0.118441	2.34504	0.0184816	-0.0954292	0.977839	2.55879	0.0196705
PGSC0003DMG400028744	Small molecular heat shock protein 10	7.67666	39.3856	10.165	2.34471	5.1935e-13	0.590011	0.60997	1.85633	1.35733e-05
PGSC0003DMG400035598	Conserved gene of unknown function	2.12301	10.8676	1.90789	2.34387	2.11535e-08	0.0319452	0.980604	2.39301	1.24826e-07
PGSC0003DMG402006195	Conserved gene of unknown function	3.12734	15.9051	4.19342	2.34386	2.06732e-11	0.596135	0.625327	1.84332	5.85107e-05
PGSC0003DMG400017476	Conserved gene of unknown function	0.63562	3.54254	1.25366	2.34166	0.00343405	1.09624	0.661634	1.34886	0.151097
PGSC0003DMG400031563	Gene of unknown function	0.834361	4.24011	4.4258	2.34104	8.66798e-06	2.59476	0.000709523	-0.122941	0.923481
PGSC0003DMG400025953	Conserved gene of unknown function	1.30655	6.65251	12.5727	2.34103	5.81639e-05	3.45072	3.98e-06	-0.945697	0.349108
PGSC0003DMG400026274	Phytocyanin-like arabinogalactan-protein	5.92953	29.9788	2.93478	2.34071	4.02667e-09	-0.839709	0.597164	3.25377	2.72109e-10
PGSC0003DMG400018121	Conserved gene of unknown function	0.911343	4.88483	1.52434	2.34069	0.00014741	0.874628	0.642402	1.62245	0.0218438
PGSC0003DMG400010119	Fibrillarin homolog	21.6764	109.86	31.592	2.338	5.14123e-14	0.722847	0.437619	1.70643	2.09909e-05
PGSC0003DMG400013251	Auxin-induced SAUR	1.0208	5.38428	1.7602	2.33631	0.000174083	0.937785	0.632446	1.55633	0.0498531
PGSC0003DMG400027361	Ribonuclease P	0.503133	2.54993	0.774716	2.33628	8.2852e-06	0.81144	0.640586	1.61595	0.00326758
PGSC0003DMG400027119	Ferritin	7.46335	37.8585	12.8648	2.33478	3.50706e-13	0.971647	0.239774	1.48443	0.00229054
PGSC0003DMG400009700	Conserved gene of unknown function	0.569775	2.87606	1.33251	2.33366	0.00264118	1.40456	0.52591	1.02435	0.207032
PGSC0003DMG400029817	Gene of unknown function	0.443686	2.42508	2.93165	2.33259	0.00717886	2.81907	0.0381249	-0.334103	0.839893
PGSC0003DMG403013245	Ubiquitin-protein ligase	0.350434	1.83037	0.633976	2.33141	0.000181054	1.0193	0.622744	1.41162	0.0500505
PGSC0003DMG400010415	Sterol-C5(6)-desaturase homolog	2.40656	12.3159	2.35169	2.33138	9.04487e-11	0.142817	0.897507	2.31868	1.5647e-06
PGSC0003DMG400024259	Receptor protein kinase zmpk1	0.118726	0.663919	0.481341	2.33091	0.00408491	2.08467	0.14833	0.36503	0.75928
PGSC0003DMG402019771	Conserved gene of unknown function	0.330326	1.74217	0.114962	2.33044	0.00649307	-1.21483	0.697073	3.69808	0.000228913
PGSC0003DMG400013571	Microtubule-associated protein TORTIFOLIA1	0.868104	4.30375	0.557293	2.32846	1.08767e-05	-0.442363	0.78535	2.84549	1.36058e-08
PGSC0003DMG400029156	Gene of unknown function	1.02491	5.13484	1.66208	2.32756	2.58227e-08	0.897366	0.535267	1.56218	0.0128015
PGSC0003DMG400030328	StPCL1 protein	0.318054	1.67409	0.511768	2.32726	0.000479726	0.872944	0.709091	1.57093	0.111342
PGSC0003DMG400027867	Resistance protein PSH-RGH7	0.10746	0.58564	0.128004	2.32677	0.00394066	0.417405	0.871115	2.0102	0.0292716
PGSC0003DMG400012143	ATP binding protein	0.392123	2.11566	0.946977	2.32478	0.000381689	1.40598	0.480667	1.06829	0.243052
PGSC0003DMG402021429	AP2 domain-containing transcription factor	0.494359	2.64063	0.20004	2.32443	8.4177e-05	-1.10527	0.659181	3.50082	1.62066e-06
PGSC0003DMG400029515	Myosin heavy chain, clone	4.42727	22.6968	5.30481	2.32224	2.22547e-16	0.413194	0.681838	2.01249	9.43004e-06
PGSC0003DMG400020576	RNA binding protein	1.31095	6.61577	1.9088	2.32199	9.74353e-06	0.729884	0.670063	1.68832	0.00322874
PGSC0003DMG400014710	Enzyme of the cupin superfamily	1.42899	7.18249	2.3683	2.32189	0.000395774	0.910913	0.654756	1.53995	0.0469266
PGSC0003DMG400033104	Gene of unknown function	0.252521	1.45467	0.748753	2.32174	0.0224031	1.6296	0.597164	0.827343	0.58501
PGSC0003DMG400015222	Transposase	0.536543	2.80698	0.546293	2.32164	0.013211	0.22092	0.939452	2.20821	0.0242643
PGSC0003DMG400021807	Kinesin	0.922173	4.63384	0.563033	2.32124	4.18168e-09	-0.530247	0.705875	2.94103	4.66688e-10
PGSC0003DMG400002414	Sn-2 protein	39.4064	192.452	81.0748	2.31936	0.0248159	1.24011	0.0904508	1.24411	0.106728
PGSC0003DMG400016833	Protein SCARECROW	0.817441	4.02034	0.514824	2.31875	4.22244e-05	-0.434587	0.797216	2.82771	7.83564e-08
PGSC0003DMG400022595	Pentatricopeptide repeat-containing protein, mitochondrial	0.484916	2.49553	0.480467	2.3182	1.68153e-05	0.18567	0.917607	2.22374	0.000488032
PGSC0003DMG400025757	Proline-rich cell wall protein	1.33203	6.82492	1.16765	2.31758	7.26133e-08	-0.0209689	0.988151	2.45465	3.22175e-06
PGSC0003DMG400020513	F14B2.25/F14B2.25	0.425992	2.27765	0.385177	2.31652	0.0110305	-0.00390709	0.999306	2.43388	0.0345072
PGSC0003DMG400011370	Rubber elongation factor	43.7161	225.425	36.9333	2.31523	2.38211e-15	-0.0837596	0.917304	2.49914	3.07875e-11
PGSC0003DMG400043087	Proline-rich cell wall protein	0.289473	1.51027	0.348238	2.31496	0.0374798	0.40946	0.899597	2.01315	0.102744
PGSC0003DMG400029575	Catechol oxidase B, chloroplastic	1.95083	9.6841	1.76122	2.31411	2.63144e-06	0.0271575	0.985136	2.32873	5.04626e-05
PGSC0003DMG400004371	Myb 12 transcription factor	1.16977	6.3757	1.42291	2.31367	0.000227976	0.403444	0.809083	1.99441	0.00257905
PGSC0003DMG400015780	Conserved gene of unknown function	2.41737	12.1951	1.05891	2.31349	1.13444e-09	-0.994544	0.508019	3.41715	7.39019e-13
PGSC0003DMG400006392	Conserved gene of unknown function	1.46525	7.41175	1.35147	2.31319	2.07057e-12	0.0674534	0.952046	2.34982	6.13293e-08
PGSC0003DMG401012862	Elicitor inducible beta-1,3-glucanase NtEIG-E76	0.586964	2.98911	0.459555	2.31169	3.04581e-06	-0.185806	0.913943	2.61348	1.76439e-05
PGSC0003DMG400033885	1-aminocyclopropane-1-carboxylate synthase 4	0.387353	2.02281	1.47166	2.31161	0.00337426	2.0342	0.110845	0.424459	0.735209
PGSC0003DMG400011646	GTP-binding	1.848	9.15862	2.21904	2.31123	9.76736e-07	0.441271	0.756753	1.93794	0.000200614
PGSC0003DMG400010122	Conserved gene of unknown function	2.69811	13.2448	1.47392	2.31003	1.79152e-06	-0.693802	0.696785	3.07166	2.65822e-07
PGSC0003DMG401008204	Nucleosome assembly protein	1.5974	8.25281	3.25694	2.30982	3.77725e-07	1.19005	0.353631	1.26646	0.0536321
PGSC0003DMG400008851	Gene of unknown function	2.81785	14.5492	2.63115	2.30889	7.57448e-08	0.0624886	0.966267	2.34755	4.65674e-06
PGSC0003DMG400031728	Gene of unknown function	0.291635	1.53951	0.342298	2.30873	0.000813537	0.403431	0.856199	2.0143	0.0127794
PGSC0003DMG400031837	Pentatricopeptide repeat-containing protein	0.0853289	0.453456	0.157198	2.30796	0.0335208	1.02841	0.735232	1.38836	0.283717
PGSC0003DMG400030062	Pentatricopeptide repeat-containing protein	1.41674	6.85936	1.93398	2.30761	3.3913e-05	0.6553	0.682954	1.73156	0.000218283
PGSC0003DMG400018879	Wax synthase	1.76775	8.9548	1.28296	2.30706	1.77794e-08	-0.288204	0.823475	2.66941	4.68201e-08
PGSC0003DMG400006969	Zinc finger family protein	0.471319	2.43303	0.485501	2.30659	4.9142e-05	0.206205	0.91356	2.21292	0.000747442
PGSC0003DMG400010655	Phosphoric diester hydrolase	3.20671	16.0699	5.02529	2.30591	2.99097e-13	0.824412	0.342164	1.60785	0.000644512
PGSC0003DMG400023850	2-oxoglutarate-dependent dioxygenase	1.78435	9.2497	2.74102	2.30545	2.8953e-08	0.768715	0.568612	1.66348	0.000603658
PGSC0003DMG400029463	Cytokinin receptor 1	6.27455	31.5806	4.77459	2.30454	2.89927e-16	-0.229305	0.798281	2.62592	1.25826e-10
PGSC0003DMG400007315	H/ACA ribonucleoprotein complex subunit 4	12.7959	63.5809	18.3172	2.30328	2.17668e-14	0.691347	0.472625	1.70189	4.02539e-05
PGSC0003DMG401020463	F-box family protein	0.136278	0.673622	1.91152	2.30238	0.022617	3.94277	4.06e-06	-1.5168	0.0469609
PGSC0003DMG400008022	DNA binding protein	1.02505	5.09639	0.581276	2.30144	8.30972e-06	-0.60909	0.734315	3.00246	4.59587e-08
PGSC0003DMG400011872	Glucosyltransferase	2.29953	11.4609	3.22368	2.30124	6.81701e-11	0.667313	0.58215	1.75044	0.000241729
PGSC0003DMG400013288	Pentatricopeptide repeat-containing protein	1.30059	6.52525	1.86295	2.30069	2.10428e-08	0.690818	0.620092	1.69302	0.000522506
PGSC0003DMG400019658	Pentatricopeptide repeat-containing protein	0.0946817	0.487459	0.166413	2.3006	0.0103311	0.965525	0.703768	1.39707	0.12726
PGSC0003DMG400027083	Nitrate transporter	1.35364	6.8088	3.50662	2.29974	5.58765e-08	1.52254	0.0166447	0.915574	0.161266
PGSC0003DMG400003771	Auxin response factor 5	0.697913	3.46614	0.395863	2.2994	1.62431e-08	-0.642837	0.677745	3.01558	5.37544e-09
PGSC0003DMG400002203	Conserved gene of unknown function	0.532584	2.61479	0.453316	2.29917	0.000818639	-0.0114575	0.997676	2.41888	0.000594519
PGSC0003DMG400003866	Xyloglucan endotransglucosylase/hydrolase 12	4.95331	24.3436	2.05403	2.29901	7.66399e-11	-1.10179	0.337364	3.50226	8.70818e-12
PGSC0003DMG400000381	Conserved gene of unknown function	0.96154	4.66181	0.360867	2.29819	7.40354e-06	-1.21464	0.532289	3.59127	1.48022e-10
PGSC0003DMG400002655	Purple acid phosphatase 22	0.21427	1.20052	0.184625	2.29673	0.00847561	-0.0658265	0.980945	2.46168	0.00736158
PGSC0003DMG400002087	Ribosomal pseudouridine synthase	1.40491	6.91524	2.186	2.29657	5.21077e-09	0.822421	0.515308	1.57221	0.000724644
PGSC0003DMG400031850	2-Hydroxyisoflavanone dehydratase	0.566126	2.81207	0.383784	2.29633	0.000115554	-0.36413	0.85492	2.76653	2.67111e-05
PGSC0003DMG400004044	Root phototropism protein	1.51724	7.69766	2.67964	2.29617	6.58984e-09	0.989983	0.38641	1.40475	0.00575464
PGSC0003DMG400010233	Pentatricopeptide repeat-containing protein	0.152626	0.787777	0.272214	2.29338	0.000726133	1.00535	0.664957	1.39655	0.12096
PGSC0003DMG400012600	Conserved gene of unknown function	0.33738	1.79042	0.130081	2.2928	0.0271136	-1.00813	0.780957	3.43856	0.0044468
PGSC0003DMG400013293	UPF0497 membrane protein 14	0.747342	3.924	0.645408	2.29207	0.000980423	-0.0433789	0.983825	2.40591	0.00201547
PGSC0003DMG400032141	RRNA-processing protein EBP2	1.55688	7.56905	2.25256	2.29016	2.00816e-06	0.714693	0.642942	1.68175	0.00211229
PGSC0003DMG401024842	Conserved gene of unknown function	3.77123	18.1871	6.22472	2.28976	1.36645e-06	0.917697	0.525076	1.47096	0.00347405
PGSC0003DMG400021797	Conserved gene of unknown function	5.10198	25.4513	7.96428	2.28971	2.64968e-15	0.818349	0.332266	1.58631	0.000278013
PGSC0003DMG400009600	F-box and wd40 domain protein	0.141292	0.741714	0	2.28955	0.0614612	-3.17885	NA	5.49717	0.000664986
PGSC0003DMG400006808	TRANSPARENT TESTA 1 protein	2.8124	13.8387	1.39976	2.2888	4.77854e-06	-0.765073	0.709005	3.17803	3.56151e-06
PGSC0003DMG400006021	Amino acid transporter	0.138892	0.743637	0.062746	2.28759	0.0530406	-0.748405	0.852959	3.10627	0.0137257
PGSC0003DMG400015486	Pentatricopeptide repeat-containing protein	0.0722004	0.40543	0.0387655	2.28706	0.0481616	-0.545366	NA	2.98055	0.0417739
PGSC0003DMG402011679	Ent-kaurene oxidase	0.506645	2.76327	0.745715	2.28505	0.0154317	0.667139	0.802885	1.7618	0.103691
PGSC0003DMG400028578	DNA binding protein	0.275136	1.47749	0.462063	2.28277	0.00466486	0.855028	0.715675	1.56203	0.0835632
PGSC0003DMG400014271	(S)-N-methylcoclaurine 3'-hydroxylase isozyme	0.188482	0.977698	0.38231	2.28271	0.0223769	1.12783	0.677745	1.29352	0.281985
PGSC0003DMG400018887	Conserved gene of unknown function	0.435914	2.41791	0.291756	2.28209	0.0121195	-0.382249	0.902972	2.7857	0.00481214
PGSC0003DMG400018364	Conserved gene of unknown function	1.46034	7.03163	2.36162	2.2815	9.60823e-07	0.878997	0.544314	1.48789	0.00242529
PGSC0003DMG400019032	Conserved gene of unknown function	0.317142	1.62065	0.351737	2.27977	0.042698	0.342955	0.917412	2.03397	0.0712868
PGSC0003DMG400025902	EMB1273	3.9893	19.7285	6.36524	2.27968	8.16385e-11	0.837719	0.452727	1.52464	0.00181131
PGSC0003DMG400033028	Betaine aldehyde dehyrogenase	2.87879	14.4257	3.19794	2.27964	3.33444e-12	0.342487	0.772378	2.04651	0.000156124
PGSC0003DMG400002833	Pentatricopeptide repeat-containing protein	0.120853	0.661799	0.144248	2.27763	0.00740154	0.377625	0.883322	2.00318	0.0282803
PGSC0003DMG400027025	UP-9A	1.60292	8.04851	2.77325	2.27397	1.76968e-05	0.930235	0.566975	1.47998	0.0252609
PGSC0003DMG400013358	Conserved gene of unknown function	0.850362	4.15252	0.474936	2.27354	2.65081e-06	-0.682572	0.760163	3.02308	0.144753
PGSC0003DMG400023582	Zinc finger homeodomain protein 1	1.06091	5.32408	0.475115	2.27306	8.14819e-06	-0.936441	0.664957	3.31074	5.69333e-08
PGSC0003DMG400006461	GDSL-like Lipase/Acylhydrolase family protein	4.37963	21.7223	6.07674	2.2716	9.12112e-14	0.617248	0.62683	1.74508	0.00141314
PGSC0003DMG400006988	KANADI like transcription factor	0.628646	3.15079	1.26908	2.27083	4.1292e-05	1.17465	0.476622	1.25591	0.117352
PGSC0003DMG400003944	Conserved gene of unknown function	0.719334	3.41413	0.321516	2.27061	0.000262219	-0.921692	0.666623	3.26872	6.11652e-10
PGSC0003DMG400021403	GRF domain class transcription factor	1.35489	6.61066	1.28712	2.26863	7.64278e-10	0.109118	0.926367	2.25505	3.072e-07
PGSC0003DMG400013001	Conserved gene of unknown function	1.89908	9.17393	1.62081	2.26816	1.25216e-06	-0.0592969	0.971168	2.41223	5.22871e-05
PGSC0003DMG400022057	Conserved gene of unknown function	0.717719	3.38499	0.151169	2.26789	0.000268473	-1.94515	0.328882	4.31773	6.8389e-12
PGSC0003DMG400022468	N-acetyltransferase	0.32929	1.69528	0.723351	2.26782	0.00833317	1.2522	0.622744	1.15266	0.283564
PGSC0003DMG400023555	Conserved gene of unknown function	0.651801	3.25239	0.563666	2.26776	3.27217e-06	-0.0279122	0.986299	2.41962	5.20018e-05
PGSC0003DMG400014696	Pentatricopeptide repeat-containing protein	0.183679	0.896767	0.297014	2.26731	0.0348462	0.906029	0.76222	1.44082	0.202806
PGSC0003DMG400033906	Isoflavone reductase homolog	2.82656	14.06	2.78896	2.2669	6.7401e-12	0.134362	0.898709	2.24158	4.05693e-07
PGSC0003DMG400015229	BTB/POZ domain-containing protein	3.99689	19.886	10.0492	2.26503	6.21477e-09	1.50344	0.06649	0.921611	0.195348
PGSC0003DMG400020744	Receptor-kinase	0.141293	0.726943	0.186201	2.26461	0.00206053	0.571271	0.808944	1.82	0.0615814
PGSC0003DMG400021281	Copper ion binding protein	0.208942	1.07644	0.104533	2.26406	0.00671902	-0.760048	0.800799	3.09137	0.0017285
PGSC0003DMG400012659	Serine/threonine-protein kinase HT1	0.156286	0.853842	0.0782371	2.26397	0.0154322	-0.744664	0.822512	3.11355	0.0035312
PGSC0003DMG400009544	Meloidogyne-induced giant cell protein	50.2402	245.2	61.1624	2.26276	5.40968e-18	0.470783	0.646329	1.90258	1.20674e-05
PGSC0003DMG400011865	Transporter	0.367575	1.76901	0.509189	2.26222	0.000317182	0.674885	0.729465	1.73295	0.0492335
PGSC0003DMG400018290	Serine/threonine-protein kinase Haspin	0.555097	2.77036	0.372724	2.26066	9.55944e-05	-0.396126	0.847361	2.75821	6.4678e-05
PGSC0003DMG400010166	Anthocyanin permease	2.23775	10.4857	1.9441	2.25969	0.0977904	0.0298265	0.985576	2.29039	2.057e-05
PGSC0003DMG400007796	DNA-directed RNA polymerase II largest subunit	18.3547	87.7623	11.2694	2.25922	1.19323e-10	-0.519281	0.646569	2.85683	6.59667e-14
PGSC0003DMG400011216	Oxysterol-binding protein	0.242569	1.24367	0.366178	2.25859	0.000448017	0.72947	0.701067	1.60138	0.0339976
PGSC0003DMG400010617	F-box family protein	0.30581	1.51988	0.610973	2.25736	0.000390292	1.15265	0.563442	1.21586	0.115111
PGSC0003DMG400046223	Pentatricopeptide repeat-containing protein	0.07506	0.394273	0.26796	2.25592	0.0347331	1.89631	0.450991	0.474896	0.753134
PGSC0003DMG401022117	Serine/threonine protein kinase	0.465473	2.32053	0.348306	2.25556	1.66424e-07	-0.24801	0.86075	2.59973	2.80349e-07
PGSC0003DMG400034098	50S ribosomal protein L22	0.251039	1.25467	0.407146	2.25539	0.00227757	0.876021	0.712272	1.50142	0.134056
PGSC0003DMG400020267	Ankyrin	1.78408	8.76376	2.22721	2.25409	4.53413e-12	0.463767	0.700387	1.89052	0.000371099
PGSC0003DMG400025117	Uridine cytidine kinase I	0.80233	3.98503	0.828365	2.25405	2.26776e-08	0.198434	0.879254	2.1646	1.34012e-05
PGSC0003DMG400025718	Conserved gene of unknown function	0.445634	2.17891	0.750977	2.25396	0.0149118	0.907857	0.680794	1.53204	0.19921
PGSC0003DMG400029268	Pentatricopeptide repeat-containing protein, mitochondrial	0.243834	1.15798	0.303883	2.25383	0.00121215	0.523255	0.789305	1.813	0.00454317
PGSC0003DMG400024511	MIS12 homologue	0.450014	2.20259	0.318694	2.25252	8.47371e-05	-0.292091	0.883322	2.64646	3.93642e-05
PGSC0003DMG400013820	Gene of unknown function	0.39663	2.02264	1.85061	2.25097	1.76448e-05	2.33491	0.00066081	0.0266432	0.979488
PGSC0003DMG400037886	Globulin	0.269922	1.46605	1.13022	2.25023	0.0314671	2.09634	0.342496	0.295941	0.860595
PGSC0003DMG400016465	Pentatricopeptide repeat-containing protein	0.141458	0.678971	0.160379	2.25017	0.0132743	0.401975	0.881786	1.94987	0.0368532
PGSC0003DMG400011317	Conserved gene of unknown function	1.7398	8.60251	0.696313	2.24989	5.86637e-07	-1.1241	0.560701	3.48305	3.39021e-10
PGSC0003DMG402024469	E2F	1.11202	5.31998	0.901873	2.2476	7.90304e-07	-0.13301	0.930678	2.48131	1.94705e-05
PGSC0003DMG400017756	Arabinogalactan-protein	7.06827	34.5454	7.50637	2.24467	7.51059e-09	0.234745	0.820906	2.14719	1.33915e-05
PGSC0003DMG400028641	Plastidic ATP/ADP-transporter	32.0288	153.833	35.7711	2.24342	1.68491e-17	0.335139	0.691172	2.01005	1.0897e-07
PGSC0003DMG400000602	Conserved gene of unknown function	1.63179	7.69361	2.36299	2.24226	9.1526e-08	0.725983	0.586781	1.59853	0.000271507
PGSC0003DMG401002548	Cytochrome c-type biogenesis protein cycL	1.35266	6.37267	2.32692	2.24172	2.47633e-05	0.987901	0.574809	1.35449	0.0335466
PGSC0003DMG400005584	Flavonol 4'-sulfotransferase	0.161005	0.85276	0.107878	2.24081	0.0399784	-0.330859	0.928034	2.66891	0.0296723
PGSC0003DMG400002793	Conserved gene of unknown function	0.3293	1.62434	0.477692	2.24075	6.04402e-05	0.685015	0.70113	1.65579	0.0124217
PGSC0003DMG401027528	Peter Pan	2.02523	9.63768	2.63906	2.23915	5.7717e-10	0.563559	0.649013	1.78181	0.00010138
PGSC0003DMG400003229	Conserved gene of unknown function	6.32054	30.0973	5.15219	2.2387	1.00943e-09	-0.119318	0.897507	2.50337	4.63641e-07
PGSC0003DMG400001462	Conserved gene of unknown function	4.10971	19.7147	5.00453	2.23796	8.68359e-15	0.464553	0.654756	1.89988	2.73755e-05
PGSC0003DMG400023267	Zinc finger protein	0.492585	2.35619	0.49086	2.23771	1.78622e-05	0.180506	0.914005	2.17547	0.000356165
PGSC0003DMG401000361	RNA-dependent RNA polymerase family protein	2.52361	12.0312	4.04661	2.23768	1.15681e-10	0.866386	0.434628	1.49043	0.00345891
PGSC0003DMG400006369	AP2/ERF domain-containing transcription factor	0.281646	1.39409	0.672618	2.2376	0.000405853	1.4014	0.398321	0.930823	0.24024
PGSC0003DMG400010698	Adrenodoxin	1.51065	7.2816	2.58299	2.23747	1.91191e-07	0.947365	0.477854	1.38502	0.00839124
PGSC0003DMG401018797	Tetratricopeptide-like helical	0.126818	0.626724	0.164526	2.23696	0.00246612	0.545205	0.803861	1.81104	0.0349622
PGSC0003DMG400012686	DNA-directed RNA polymerase	0.411087	1.96009	0.615471	2.23683	5.575e-06	0.765991	0.646329	1.57846	0.00684047
PGSC0003DMG400000205	Lanatoside 15'-O-acetylesterase	4.93688	24.0665	3.63635	2.23489	2.04072e-12	-0.289872	0.777107	2.61642	6.87876e-09
PGSC0003DMG402021193	U3 small nucleolar RNA-interacting protein	1.12316	5.32018	1.70733	2.23467	8.437e-08	0.768723	0.605267	1.54845	0.00566957
PGSC0003DMG400001402	Conserved gene of unknown function	0.312707	1.50452	0.203372	2.23454	0.000254925	-0.423229	0.836993	2.76718	6.43006e-05
PGSC0003DMG400000972	Tetratricopeptide-like helical	0.167378	0.831242	0.276876	2.23421	0.000876894	0.894111	0.685135	1.45448	0.0997832
PGSC0003DMG400023497	Conserved gene of unknown function	0.254951	1.28952	0.519338	2.23317	0.00105992	1.14941	0.53369	1.13499	0.210091
PGSC0003DMG400012641	Ubiquitin family protein	1.66512	8.20125	2.1515	2.23289	1.5494e-06	0.513104	0.722031	1.83799	0.000934722
PGSC0003DMG400004904	Gene of unknown function	1.03244	4.95124	2.46749	2.22916	8.42398e-07	1.44404	0.276979	0.947863	0.317
PGSC0003DMG400012426	Abscisic acid ABA receptor	0.146647	0.717139	0.265129	2.22895	0.0328328	1.02097	0.722117	1.31401	0.273898
PGSC0003DMG400010869	Tetracycline transporter	1.98516	9.40136	1.80485	2.22791	3.18684e-10	0.0490091	0.966568	2.30328	2.16413e-06
PGSC0003DMG400007624	ERD15	24.9756	117.559	51.0535	2.22778	1.7364e-13	1.22507	0.0840413	1.13402	0.0492453
PGSC0003DMG400021197	Vacuolar protein sorting-associated protein 2 homolog 2	5.08	23.8291	2.58166	2.2277	1.86354e-08	-0.804112	0.597164	3.14016	4.2669e-09
PGSC0003DMG400000228	EMB1703	0.787357	3.68654	0.772586	2.22747	9.90855e-08	0.14837	0.910885	2.15439	1.28465e-05
PGSC0003DMG400013449	SNF2 domain-containing protein	0.190676	0.947248	0.0788491	2.22742	0.000100946	-1.05903	0.662835	3.38999	5.15415e-07
PGSC0003DMG401002721	Peroxiredoxin	3.3254	16.1631	4.11511	2.22705	2.94218e-10	0.462476	0.676932	1.8515	6.71615e-05
PGSC0003DMG400022859	Gene of unknown function	1.12441	5.27488	0.471753	2.22683	3.0961e-07	-1.03348	0.54473	3.40627	3.86943e-08
PGSC0003DMG400017999	Cytochrome P450 hydroxylase	0.11729	0.658146	0.309633	2.22625	0.0498856	1.36057	0.691099	0.942155	0.608661
PGSC0003DMG400012002	Oxidoreductase	0.433079	2.15831	0.646619	2.22598	0.00151496	0.733983	0.726228	1.59098	0.0516201
PGSC0003DMG400004499	Homeobox protein	0.427001	2.01306	0.226285	2.22425	0.0127288	-0.601233	0.855432	2.94854	0.00903014
PGSC0003DMG400011563	Cyclin A	0.303096	1.45048	0.249203	2.22399	0.014444	-0.110296	0.97143	2.42733	0.028814
PGSC0003DMG401010005	UDP-glucosyltransferase family 1 protein	0.191858	0.991653	0.53376	2.22396	0.011928	1.57163	0.537101	0.806613	0.532008
PGSC0003DMG400020348	Transducin family protein	0.181429	0.864903	0.156879	2.22385	0.00324756	-0.00873478	0.997948	2.31715	0.00214257
PGSC0003DMG400005697	Conserved gene of unknown function	0.880571	4.11157	0.353704	2.22352	1.64046e-07	-1.1208	0.463541	3.44585	8.22587e-12
PGSC0003DMG400001737	Conserved gene of unknown function	0.515582	2.42323	0.373031	2.22344	3.00078e-07	-0.275563	0.843083	2.59399	7.59733e-08
PGSC0003DMG400010493	Nucleic acid binding protein	2.7617	12.9377	2.2323	2.22241	4.34344e-11	-0.149299	0.908045	2.45287	1.29773e-05
PGSC0003DMG400026310	Conserved gene of unknown function	0.303704	1.61347	0.854396	2.22141	0.0206811	1.53024	0.567189	0.766446	0.566284
PGSC0003DMG400004573	Anthocyanin 5-O-glucosyltransferase	0.619881	2.84317	0.245186	2.2214	0.26402	-1.01615	0.742409	3.2988	0.000312466
PGSC0003DMG400004467	Pentatricopeptide repeat-containing protein	0.230434	1.14465	0.222411	2.22119	0.0156097	0.112302	0.968836	2.23501	0.0317982
PGSC0003DMG400021726	Furin	0.318999	1.59473	0.549891	2.22085	0.00172475	0.945488	0.698966	1.42495	0.198036
PGSC0003DMG400020761	Serine carboxypeptidase III	0.62669	3.0365	0.529872	2.22079	0.000848068	-0.0160598	0.997218	2.38537	0.0263194
PGSC0003DMG400025122	Rubisco subunit binding-protein beta subunit, rubb	5.5234	26.2247	6.26113	2.21934	9.02295e-15	0.361727	0.710835	1.98533	1.41306e-05
PGSC0003DMG400002309	Xyloglucan endo-transglycosylase	0.232891	1.22344	0.217847	2.21931	0.0158114	-0.00348728	0.999318	2.35145	0.0349425
PGSC0003DMG400004015	Conserved gene of unknown function	0.228802	1.06959	0.328169	2.21842	0.0266211	0.69344	0.794538	1.59206	0.0764632
PGSC0003DMG400002007	Ring finger protein	0.372353	1.84874	0.56451	2.21803	0.0118145	0.729243	0.77059	1.58574	0.112612
PGSC0003DMG400016585	Auxin-induced SAUR	0.402747	2.0943	0.485707	2.21522	0.0422882	0.421204	0.899221	1.9744	0.169781
PGSC0003DMG400029879	Mechanosensitive ion channel domain-containing protein	0.801854	3.79951	0.864966	2.21439	8.95043e-07	0.281765	0.834986	2.06107	0.000252413
PGSC0003DMG400013604	UDP-glucosyltransferase	0.368066	1.79182	0.309845	2.21434	0.00638729	-0.0586469	0.98164	2.40343	0.00865475
PGSC0003DMG402015244	EMB2746	3.57369	16.8971	5.65498	2.21427	2.03735e-12	0.819083	0.447947	1.47544	0.00455417
PGSC0003DMG400003245	Gene of unknown function	0.207548	1.00525	0.740048	2.21404	0.00132894	1.9923	0.237817	0.391097	0.80867
PGSC0003DMG400008945	Bipolar kinesin KRP-130	0.943909	4.36754	0.567734	2.2139	2.94612e-08	-0.552139	0.68737	2.86402	2.64766e-09
PGSC0003DMG400027457	GDU1	1.23025	5.85064	1.50542	2.21342	2.79641e-06	0.477368	0.761144	1.86518	0.00408982
PGSC0003DMG400016744	Short chain alcohol dehydrogenase	0.545845	2.64916	1.01226	2.21325	0.000697202	1.03808	0.616575	1.29835	0.10446
PGSC0003DMG401003285	Protein arginine n-methyltransferase	1.03152	4.75466	1.71098	2.21241	4.27945e-06	0.900669	0.574446	1.37806	0.0227207
PGSC0003DMG400026223	Conserved gene of unknown function	0.163031	0.796199	0.291946	2.21235	0.00696773	0.987967	0.6811	1.36366	0.187223
PGSC0003DMG400009514	Kunitz-type protease inhibitor	15.3538	77.6679	13.0999	2.21218	0.0803102	-0.0727574	0.958607	2.39903	2.23701e-05
PGSC0003DMG400009145	Slow walker 2	0.918062	4.17096	1.51637	2.2103	1.23585e-05	0.929707	0.545468	1.37723	0.0086789
PGSC0003DMG400028352	Cytochrome P450	0.583808	2.77328	0.823816	2.20977	0.00388305	0.67425	0.732918	1.73826	0.1121
PGSC0003DMG400024528	Transposase Tam3	0.879963	3.94759	0.277913	2.20923	0.000601321	-1.42873	0.497243	3.71482	9.98815e-13
PGSC0003DMG400017207	Translation initiation factor 2B beta subunit	0.562007	2.65255	0.756664	2.20762	0.000308705	0.614621	0.7441	1.71933	0.0239218
PGSC0003DMG400019649	U-box domain-containing protein 42	0.210779	0.954566	0.110011	2.20711	0.00515001	-0.674989	0.780417	3.00367	0.000141136
PGSC0003DMG400031529	Glycine-rich protein	4.36535	20.8728	3.90934	2.20634	7.38421e-11	0.0181014	0.986997	2.30263	6.80268e-07
PGSC0003DMG400022219	Dead box ATP-dependent RNA helicase	1.23584	5.70414	2.03246	2.20545	3.5216e-08	0.898301	0.450287	1.39965	0.00327593
PGSC0003DMG400001417	DNA-binding protein	2.53444	11.5128	2.675	2.20522	3.86741e-06	0.285878	0.83425	2.05175	0.000776274
PGSC0003DMG400021711	Pentatricopeptide repeat-containing protein	0.131254	0.688923	0.0763796	2.20521	0.0515456	-0.494357	0.898039	2.79266	0.0313214
PGSC0003DMG400000654	H/ACA ribonucleoprotein complex subunit	13.6049	61.9423	16.599	2.20481	1.27511e-08	0.480868	0.677745	1.81885	1.20411e-05
PGSC0003DMG400005269	Glucose-6-phosphate/phosphate translocator 2	0.398737	1.90837	0.086156	2.20472	0.000188176	-1.92869	0.533237	4.20893	1.57254e-06
PGSC0003DMG400010075	Zinc finger protein	0.59684	2.93201	0.221277	2.20451	0.000167756	-1.20369	0.629685	3.54429	2.04417e-07
PGSC0003DMG400018782	Gene of unknown function	0.239764	1.22639	1.15828	2.20358	0.0383851	2.31408	0.191587	-0.0434805	0.979034
PGSC0003DMG400015659	Transcription factor bHLH51	1.00031	4.74564	0.943003	2.20291	0.000198694	0.0815076	0.965513	2.25148	0.0012431
PGSC0003DMG400028250	OJ000126_13.10 protein	0.805624	3.79674	0.954964	2.20253	0.000130968	0.417559	0.80854	1.87119	0.00314492
PGSC0003DMG400002545	Cytoplasmic dynein light chain	0.378529	1.82671	0.244731	2.20087	0.00602891	-0.394602	0.885332	2.71797	0.00303748
PGSC0003DMG400029519	High mobility group family	14.0949	65.4931	13.1054	2.20083	6.60976e-14	0.0750226	0.933625	2.23138	2.2453e-08
PGSC0003DMG400035312	Conserved gene of unknown function	1.04585	4.98401	3.09704	2.20059	0.00973639	1.69319	0.34455	0.655469	0.594086
PGSC0003DMG400011482	Stigma/style ABC transporter	0.0764134	0.405955	0.114141	2.20028	0.0324522	0.634289	0.836055	1.62643	0.251408
PGSC0003DMG400029426	Salt-tolerance protein	2.79954	12.9522	2.86201	2.19883	3.40979e-10	0.220673	0.841139	2.0956	1.09065e-05
PGSC0003DMG400024591	Cyclic nucleotide-gated ion channel 16	0.0869961	0.46519	0.188267	2.19857	0.035032	1.16692	0.685195	1.1821	0.321333
PGSC0003DMG402021297	Conserved gene of unknown function	0.637687	3.14102	0.808297	2.19807	0.0249141	0.478205	0.868417	1.81903	0.0999723
PGSC0003DMG400013481	Conserved gene of unknown function	19.4511	90.4392	20.7451	2.19755	1.03066e-13	0.270387	0.753029	2.05893	3.7455e-06
PGSC0003DMG400013408	DUF26 domain-containing protein 2	2.57806	12.0089	2.8097	2.19751	8.93167e-10	0.284701	0.782211	2.03554	3.97985e-05
PGSC0003DMG400009375	Reticulon B17	1.62924	7.46115	1.28365	2.19681	2.69836e-07	-0.14871	0.912576	2.45	3.43935e-07
PGSC0003DMG400000957	ATP binding protein	0.940286	4.31098	0.798086	2.19541	1.15728e-05	-0.0444166	0.977969	2.33395	9.75113e-06
PGSC0003DMG403027860	Gene of unknown function	0.234581	1.18992	0.111067	2.19465	0.0822479	-0.707498	NA	2.98178	0.0320791
PGSC0003DMG400016454	Conserved gene of unknown function	1.74277	8.03887	2.003	2.19449	1.46999e-10	0.387261	0.722031	1.92476	4.49116e-05
PGSC0003DMG400007564	Vacuolar membrane ATPase subunit c''	1.52941	7.33021	1.88172	2.19402	0.000158799	0.4921	0.740969	1.76388	0.0169769
PGSC0003DMG402021084	Conserved gene of unknown function	0.149072	0.742846	0.148075	2.19353	0.0108363	0.159541	0.955447	2.14595	0.0278072
PGSC0003DMG400002675	Fructose-bisphosphate aldolase	34.6044	160.682	39.3452	2.19318	3.57538e-16	0.356591	0.677745	1.95234	1.17319e-06
PGSC0003DMG400010762	Glutaredoxin	1.8693	9.09635	1.49187	2.19259	0.000581968	-0.203096	0.911237	2.55703	9.44769e-05
PGSC0003DMG400013110	Glucosyltransferase	0.165206	0.816106	0.167908	2.19231	0.0054719	0.177244	0.944001	2.13434	0.0162483
PGSC0003DMG400001847	Dynamin	0.36676	1.73031	0.336891	2.19167	0.000206583	0.0428516	0.982506	2.24413	0.00133421
PGSC0003DMG400008952	Glutaredoxin family protein	0.544841	2.61606	0.368621	2.19123	5.01949e-05	-0.375779	0.839973	2.67539	2.14575e-05
PGSC0003DMG400028883	Multicopper oxidase	4.04223	18.7777	3.36733	2.1899	6.30282e-14	-0.099684	0.916832	2.39152	1.77722e-08
PGSC0003DMG400020825	RNApol24	1.17324	5.47491	1.19349	2.18854	9.57678e-05	0.202136	0.91078	2.07708	0.00081499
PGSC0003DMG400024070	Conserved gene of unknown function	0.588653	2.67585	0.743028	2.18762	0.00134506	0.542752	0.773876	1.71693	0.00595379
PGSC0003DMG400030754	Nbs-lrr resistance protein	0.133299	0.650549	0.213441	2.18651	0.0340896	0.800983	0.775417	1.44702	0.213139
PGSC0003DMG400001590	Glycine-rich protein 2	92.8506	423.125	91.5427	2.18607	2.58966e-12	0.16433	0.854577	2.11522	2.63604e-08
PGSC0003DMG400001320	Alpha-tubulin	10.059	44.8435	4.36683	2.18604	9.59541e-07	-1.0316	0.718663	3.27543	5.48656e-09
PGSC0003DMG400030544	WD-repeat protein	0.461581	2.19515	0.862903	2.18546	4.81545e-05	1.07052	0.555152	1.22714	0.0947536
PGSC0003DMG400004170	Asparagine synthetase [glutamine-hydrolyzing]	12.8309	60.0554	21.8503	2.18536	3.34592e-08	0.937938	0.1543	1.3033	0.0142547
PGSC0003DMG400019861	BHLH transcription factor Upa20	2.3403	10.7288	2.12823	2.18465	7.24369e-10	0.0647842	0.959805	2.2325	1.80752e-05
PGSC0003DMG400031180	Gene of unknown function	0.127476	0.634074	0.568966	2.18435	0.0264733	2.23146	0.212755	0.0872627	0.960062
PGSC0003DMG400027892	Xylem serine proteinase 1	12.9418	59.528	8.21055	2.18319	3.29422e-14	-0.499813	0.666892	2.76027	1.93566e-08
PGSC0003DMG400023392	Small nuclear ribonucleoprotein E	12.6313	57.7557	18.3516	2.18234	3.31091e-12	0.71813	0.450287	1.57975	0.000433836
PGSC0003DMG400033903	SGRP-1 protein	126.35	579.213	135.646	2.18034	1.62169e-16	0.282016	0.728997	2.01161	4.14071e-07
PGSC0003DMG400009192	Mitochondrial deoxynucleotide carrier	3.08947	14.0633	2.71718	2.18017	3.68775e-10	-0.00366863	0.997948	2.30645	5.77448e-07
PGSC0003DMG400014444	Conserved gene of unknown function	0.120864	0.620509	0.156515	2.17946	0.0166654	0.475333	0.85212	1.85336	0.0348352
PGSC0003DMG400006915	Conserved gene of unknown function	0.678152	3.31485	1.05288	2.17925	0.000736021	0.794081	0.705547	1.50284	0.0843782
PGSC0003DMG400022107	Peptide transporter	0.214251	1.08614	0.101418	2.1781	0.0376311	-0.774466	0.828671	3.08956	0.0111885
PGSC0003DMG400030722	Ring finger protein	0.856382	4.11331	1.38315	2.17782	0.000132558	0.817634	0.625974	1.51342	0.0124393
PGSC0003DMG400010305	Cinnamyl alcohol dehydrogenase	0.0989255	0.540651	0	2.17604	0.0864516	-2.46836	NA	4.76427	0.00932841
PGSC0003DMG400016032	Glutaredoxin	1.64903	7.52828	2.14174	2.17578	7.44784e-05	0.542134	0.729853	1.75308	0.00814442
PGSC0003DMG400024771	Conserved gene of unknown function	0.620418	2.8704	1.108	2.17517	0.000516501	1.01191	0.618188	1.30946	0.138905
PGSC0003DMG400001139	Carboxyl-terminal proteinase	0.312122	1.53897	0.220506	2.17502	0.0132743	-0.264546	0.928808	2.52988	0.0157596
PGSC0003DMG400024967	Peroxidase	5.84573	26.6693	11.6034	2.17399	3.84394e-10	1.1721	0.114858	1.14338	0.0551555
PGSC0003DMG400026883	Gene of unknown function	91.8448	419.89	48.3946	2.17388	1.26104e-13	-0.743675	0.362095	3.00692	2.86653e-16
PGSC0003DMG400016147	2-oxoglutarate/malate translocator	1.05719	4.8855	2.2754	2.17096	1.53071e-08	1.2782	0.14652	1.02264	0.0916008
PGSC0003DMG400000672	PTAC18	4.92365	22.4403	8.13911	2.16889	3.32776e-11	0.887885	0.371701	1.35758	0.00808592
PGSC0003DMG400016238	DEGP10	1.79809	8.07125	2.27473	2.16879	2.22407e-06	0.533046	0.701067	1.72148	0.000294437
PGSC0003DMG400018670	Amino acid transporter	7.90086	35.7494	8.3151	2.16863	1.8707e-12	0.259598	0.777174	2.03671	1.09659e-05
PGSC0003DMG400028634	Heat shock protein	0.432247	1.97375	0.288538	2.16804	0.000121217	-0.391122	0.830658	2.67709	4.00774e-05
PGSC0003DMG400007022	Spindle and kinetochore-associated protein 1 homolog	0.873981	4.11491	0.709642	2.16796	2.46188e-05	-0.108388	0.955501	2.40547	0.000470734
PGSC0003DMG400010741	Uro-adherence factor A	0.630242	2.80206	0.619319	2.16757	1.67e-05	0.178578	0.902473	2.07002	9.18406e-06
PGSC0003DMG400021822	Multidrug resistance protein 1, 2	0.174364	0.783542	0.290229	2.16689	0.00265242	0.932702	0.669121	1.38608	0.173151
PGSC0003DMG400008836	Osmotic avoidance abnormal protein	1.12873	5.06869	0.398547	2.16685	2.43043e-05	-1.29303	0.531328	3.54175	2.09687e-09
PGSC0003DMG400023608	Fumarylacetoacetate hydrolase	0.0495096	0.277514	0	2.16605	0.128876	-2.17885	NA	4.48503	0.0240735
PGSC0003DMG400017145	Conserved gene of unknown function	0.534921	2.49339	0.875793	2.16587	0.000425628	0.8604	0.657811	1.42214	0.0539331
PGSC0003DMG400023577	DNA binding protein	0.482522	2.34202	0.952102	2.16499	0.00286706	1.10129	0.611243	1.1452	0.191328
PGSC0003DMG400007948	ATP binding protein	1.91677	8.89821	1.84841	2.16438	9.74867e-10	0.0929664	0.937776	2.17615	1.6357e-05
PGSC0003DMG400004162	Hydrolase, hydrolyzing O-glycosyl compounds	1.63334	7.48595	1.92582	2.16373	1.27072e-09	0.42055	0.722975	1.85522	0.000179207
PGSC0003DMG400007415	Pentatricopeptide repeat-containing protein	0.110331	0.503665	0.236285	2.16357	0.0303695	1.27649	0.657341	0.987481	0.398218
PGSC0003DMG400021390	Multispanning membrane protein	0.138085	0.709329	0.34997	2.16073	0.0328328	1.37085	0.626869	0.927627	0.445088
PGSC0003DMG400000897	LysM domain GPI-anchored protein 1	6.28725	28.8356	7.57493	2.15989	8.42033e-13	0.419259	0.702572	1.82733	0.000309136
PGSC0003DMG401022411	F-box family protein	0.34072	1.66272	0.550017	2.15883	0.00235507	0.809084	0.692053	1.4383	0.077354
PGSC0003DMG400027139	ESC	0.366173	1.69748	0.535246	2.15873	0.00320219	0.717444	0.736406	1.57414	0.0828167
PGSC0003DMG400023441	Osmotic stress-activated protein kinase	1.16252	5.31656	1.04989	2.1574	1.36143e-08	0.0412581	0.976567	2.23711	2.98837e-05
PGSC0003DMG400014987	Conserved gene of unknown function	1.39994	6.21735	0.880841	2.15619	5.04721e-07	-0.475106	0.716779	2.7082	2.53248e-10
PGSC0003DMG400006547	Conserved gene of unknown function	0.586503	2.73216	1.97095	2.15577	0.000751537	1.88772	0.0923736	0.398955	0.710711
PGSC0003DMG400028349	Flavonol 4'-sulfotransferase	1.60848	7.38721	1.96133	2.15473	1.87475e-07	0.456104	0.720456	1.79225	0.0003505
PGSC0003DMG400024180	TCP domain class transcription factor	7.13168	31.9734	7.31667	2.15463	4.83441e-12	0.220047	0.808098	2.02837	2.14912e-07
PGSC0003DMG400019872	Adenylyl-sulfate reductase	41.4106	189.284	99.0477	2.1546	6.17711e-15	1.44308	0.0294911	0.845147	0.18203
PGSC0003DMG400019683	Conserved gene of unknown function	2.05821	9.5591	3.19492	2.15438	2.89509e-06	0.784486	0.598155	1.50001	0.00751909
PGSC0003DMG400019703	PpPPR_98 protein	0.135599	0.621884	0.123058	2.15355	0.0175826	0.0816655	0.97738	2.15387	0.018446
PGSC0003DMG400000425	Flavonoid 3',5'-hydroxylase	0.16244	0.751257	0.0263848	2.15297	0.0475318	-1.94753	0.660214	4.15929	0.000304289
PGSC0003DMG400012857	Microtubule-associated protein MAP65-1b	4.23609	19.045	4.62637	2.15149	3.13227e-10	0.31985	0.77147	1.93302	3.16633e-05
PGSC0003DMG400021289	DNA-directed RNA polymerases I, II, and III 7.0 kDa polypeptide	2.33124	10.3475	3.42635	2.15107	0.000642672	0.753579	0.692053	1.51839	0.0446473
PGSC0003DMG400022800	Cytochrome B561	1.14699	5.51295	2.27053	2.14941	0.00279223	1.10354	0.613002	1.14439	0.182591
PGSC0003DMG400001543	Conserved gene of unknown function	1.636	7.25936	1.50643	2.1494	3.65578e-07	0.0698084	0.958181	2.18073	4.7423e-06
PGSC0003DMG402023481	Pectate lyase	0.34923	1.65077	1.07009	2.14892	0.000209604	1.72526	0.116327	0.530883	0.553638
PGSC0003DMG400019347	Chlorophyllase 2	1.35515	6.11457	1.0287	2.14829	1.0051e-05	-0.210484	0.895495	2.47481	1.78469e-05
PGSC0003DMG400036549	Gene of unknown function	1.13272	5.1564	3.46609	2.14688	0.000556518	1.78604	0.217377	0.493235	0.67511
PGSC0003DMG400006784	WD-repeat protein	1.66342	7.39015	2.08113	2.14667	2.43841e-09	0.507399	0.665631	1.73641	6.61991e-05
PGSC0003DMG400019333	Single-stranded DNA-binding protein, ssb	1.6657	7.53324	1.9193	2.14646	7.28053e-11	0.366331	0.729563	1.87427	5.15228e-05
PGSC0003DMG400017757	Arabinogalactan-protein	1.85744	8.40931	2.1214	2.14583	1.21613e-05	0.352886	0.80983	1.90698	0.00162667
PGSC0003DMG400030993	Conserved gene of unknown function	1.43071	6.3082	0.693633	2.14505	1.2391e-07	-0.877255	0.613656	3.10751	2.48016e-07
PGSC0003DMG400020287	A/G-specific adenine glycosylase muty	0.445537	1.9635	0.614057	2.14421	0.00206164	0.646251	0.738926	1.57131	0.0178542
PGSC0003DMG400025189	Conserved gene of unknown function	0.812907	3.64423	1.13558	2.14354	2.90641e-05	0.626016	0.729246	1.5919	0.0518838
PGSC0003DMG400042500	Pentatricopeptide repeat-containing protein	0.181691	0.805287	0.118794	2.14326	0.03167	-0.394668	0.897507	2.57626	0.00424672
PGSC0003DMG400018321	Formiminotransferase-cyclodeaminase	1.15787	5.29034	0.970981	2.14269	2.11923e-06	-0.077232	0.958041	2.30554	1.07515e-05
PGSC0003DMG400028801	ATP binding protein	5.07304	22.7767	2.48938	2.14264	4.36991e-10	-0.871887	0.537624	3.07589	4.59587e-08
PGSC0003DMG400043599	CHP-rich zinc finger protein	0.633326	2.81965	1.39192	2.14188	9.21766e-05	1.32069	0.360255	0.932158	0.204761
PGSC0003DMG400012661	PreproMP73	0.126334	0.62025	0.294365	2.14121	0.0238363	1.26312	0.647508	1.00683	0.430615
PGSC0003DMG400013826	Early flowering 3	1.43431	6.38501	3.46663	2.14112	1.91307e-09	1.46894	0.0650633	0.781117	0.229436
PGSC0003DMG400003993	Citrate binding protein	0.270922	1.32526	0.701471	2.13818	0.0207302	1.4796	0.615058	0.81058	0.596836
PGSC0003DMG401030861	Early-responsive to dehydration 3	7.35781	33.6586	9.6784	2.13619	3.7359e-11	0.537684	0.622576	1.70812	0.000181799
PGSC0003DMG400000757	Salicylic acid-binding protein 2	2.06351	9.40544	3.1302	2.13541	2.07668e-08	0.754463	0.547549	1.48137	0.00298994
PGSC0003DMG400017186	Ethylene receptor	0.37046	1.6517	0.696568	2.13437	0.000163051	1.06563	0.472717	1.20527	0.107233
PGSC0003DMG400030554	Pentatricopeptide repeat protein	0.250726	1.14675	0.411678	2.13428	0.00228045	0.847964	0.680021	1.40947	0.101752
PGSC0003DMG400007643	Cytochrome P450	2.04088	8.93488	2.94176	2.13376	0.00119771	0.724999	0.706142	1.53591	0.0526604
PGSC0003DMG402029142	Conserved gene of unknown function	1.20282	5.28748	1.43345	2.13345	4.49318e-06	0.422713	0.766755	1.80044	0.00169977
PGSC0003DMG400015806	Serine/threonine-protein kinase PBS1	1.63925	7.33559	1.65315	2.13294	1.13595e-09	0.165936	0.89475	2.0446	0.000238732
PGSC0003DMG401025427	GRF1-interacting factor 1	1.70585	7.46897	4.01204	2.13099	6.58056e-05	1.43563	0.333494	0.825177	0.372391
PGSC0003DMG400005950	Multicystatin	33.9824	154.134	12.8093	2.12999	5.41781e-13	-1.23668	0.0349588	3.48659	2.74598e-19
PGSC0003DMG400035783	Auxin-induced protein 6B	0.8304	3.83259	0.875656	2.12678	0.0114701	0.231064	0.920743	2.05477	0.0345936
PGSC0003DMG400020053	Copalyl diphosphate synthase	0.150342	0.688945	0.0630225	2.12573	0.00776491	-0.964048	0.738926	3.19844	0.000459951
PGSC0003DMG400023395	Conserved gene of unknown function	1.48007	6.78542	1.96584	2.12451	7.16476e-05	0.568472	0.721776	1.7132	0.010329
PGSC0003DMG400020837	Non-specific lipid-transfer protein	4.34775	19.5177	0.972912	2.12375	8.52201e-08	-1.95046	0.0355717	4.15765	3.78984e-17
PGSC0003DMG400023801	Armadillo repeat-containing protein	2.43488	10.5706	2.68826	2.12365	3.20701e-07	0.353363	0.792829	1.88183	0.00101741
PGSC0003DMG400008834	Phantastica	17.6335	78.5651	19.7726	2.12222	2.35762e-14	0.323478	0.720676	1.88653	1.83923e-05
PGSC0003DMG400020420	Conserved gene of unknown function	0.532053	2.31923	0.200451	2.12085	0.00366967	-1.17937	0.693879	3.37628	0.000350489
PGSC0003DMG401000914	Penicillin-binding protein	0.678425	3.11122	1.05279	2.12045	0.00923758	0.783996	0.730528	1.43256	0.119889
PGSC0003DMG400013265	EH-domain-containing protein 1	1.37306	6.02246	0.821657	2.12024	2.35511e-06	-0.539699	0.723218	2.77445	2.57376e-07
PGSC0003DMG400005333	Nucleic acid binding protein	1.99253	8.71507	1.80464	2.11951	1.08415e-07	0.0373274	0.975435	2.20734	1.49934e-05
PGSC0003DMG400009873	Dead box ATP-dependent RNA helicase	2.40389	10.3779	2.88462	2.11884	6.02417e-08	0.441814	0.709091	1.75997	0.000144658
PGSC0003DMG400001771	Dead box ATP-dependent RNA helicase	1.18222	5.17832	0.785983	2.11874	7.25393e-07	-0.406582	0.77165	2.6136	1.55974e-07
PGSC0003DMG400001983	Disease resistance protein BS2	0.511374	2.24461	2.34851	2.11867	1.9898e-05	2.37906	0.000779779	-0.120412	0.923564
PGSC0003DMG400006662	Ci21A protein	43.328	186.782	107.662	2.11842	2.63408e-08	1.51786	0.0546255	0.752795	0.37371
PGSC0003DMG400031213	Protein gar2	1.42044	6.11779	1.56082	2.11762	4.59783e-05	0.318538	0.83195	1.87803	0.000565474
PGSC0003DMG400020939	Sesquiterpene synthase 2	5.96512	26.4133	17.206	2.11725	1.85557e-08	1.71696	0.0363525	0.565778	0.558573
PGSC0003DMG400027750	Hsc70	3.9941	16.825	5.53897	2.1169	8.53321e-06	0.667812	0.615827	1.56115	0.00304305
PGSC0003DMG400000066	Ethylene-responsive late embryogenesis	1.08852	4.89393	2.34539	2.11677	2.329e-05	1.2934	0.50571	0.964259	0.353714
PGSC0003DMG400025836	Conserved gene of unknown function	0.348958	1.56585	0.57421	2.11631	0.00904021	0.917125	0.726556	1.3212	0.305363
PGSC0003DMG402000361	RNA-dependent RNA polymerase family protein	1.61407	6.9749	2.37365	2.1163	9.11352e-07	0.750138	0.593818	1.46395	0.00303218
PGSC0003DMG400006506	Cysteine synthase	3.78033	16.8319	5.23704	2.11615	2.29283e-10	0.636816	0.559113	1.57176	0.000401497
PGSC0003DMG400029845	Cytokinin oxidase/dehydrogenase 1	0.175956	0.872454	0.135403	2.11603	0.0483059	-0.199389	0.956058	2.41029	0.0549903
PGSC0003DMG400037980	TGACG-sequence-specific DNA-binding protein TGA-1B	1.07487	4.93481	7.81616	2.11461	0.00314759	2.97878	0.000152104	-0.717035	0.441968
PGSC0003DMG400020128	Patatin T5	0.154963	0.731491	0.158612	2.11368	0.0188111	0.170977	0.953797	2.03375	0.0587293
PGSC0003DMG400012522	3-hydroxy-3-methylglutaryl coenzyme A synthase	7.11347	30.6865	9.10742	2.11366	2.68776e-10	0.550089	0.625458	1.67945	0.00031758
PGSC0003DMG400013743	Conserved gene of unknown function	0.819493	3.49476	0.320402	2.11331	5.59447e-05	-1.14503	0.536377	3.34417	1.23093e-10
PGSC0003DMG400024258	Receptor protein kinase zmpk1	0.155583	0.770977	1.46112	2.11254	0.0769014	3.1941	0.00505477	-0.924969	0.426975
PGSC0003DMG400029746	Actin-101	7.14532	31.7109	11.5584	2.11216	3.42431e-08	0.853848	0.373599	1.39848	0.00762334
PGSC0003DMG402002794	Conserved gene of unknown function	1.09344	4.65553	1.57822	2.11135	0.000467108	0.757131	0.706142	1.47483	0.0929249
PGSC0003DMG400025154	RNA-binding glycine-rich protein	0.678498	2.9917	0.745231	2.11067	7.82364e-05	0.319148	0.843984	1.88867	0.00169358
PGSC0003DMG400023522	Histone H4	6.02182	26.663	7.19642	2.10907	2.29815e-08	0.403501	0.751597	1.81071	0.00143731
PGSC0003DMG400010413	Conserved gene of unknown function	2.39525	10.3196	2.83255	2.10765	5.06951e-07	0.431721	0.726556	1.76766	0.000123671
PGSC0003DMG400008511	NAD(+) ADP-ribosyltransferase-3	1.58698	6.80345	1.48328	2.10715	0.000437223	0.115287	0.95117	2.10263	0.00138055
PGSC0003DMG400008378	BHLH domain class transcription factor	0.285452	1.38371	0.153282	2.10713	0.0158114	-0.669879	0.80854	2.86515	0.00321535
PGSC0003DMG400007095	BES1/BZR1 homolog protein 4	0.454503	2.09651	0.987184	2.10671	0.00196667	1.23675	0.497243	1.02617	0.203745
PGSC0003DMG400021773	Nonspecific lipid transfer protein	7.48647	33.4582	11.639	2.10542	8.44646e-10	0.80159	0.427073	1.41299	0.00200242
PGSC0003DMG400018626	Gene of unknown function	1.94361	8.50141	2.57278	2.10491	1.95759e-05	0.576564	0.706184	1.62026	0.00448718
PGSC0003DMG400027562	Transcription factor TGA7	1.08481	4.77171	2.74358	2.10372	7.11557e-08	1.52123	0.0890012	0.711627	0.354888
PGSC0003DMG400014117	Nitrate excretion transporter 6	0.809461	3.61376	0.403959	2.10279	0.0131393	-0.788124	0.788462	3.00832	0.00537146
PGSC0003DMG400030341	17.6 kDa class I heat shock protein	1.45192	6.24893	1.44411	2.10085	0.000116045	0.166462	0.915277	2.05903	0.00156713
PGSC0003DMG400001412	Auxin efflux carrier component	0.28604	1.30929	0.124959	2.10071	0.0741999	-0.867974	0.814236	2.99269	0.0152361
PGSC0003DMG400001506	DEAD-box ATP-dependent RNA helicase 13	2.41817	10.4033	3.31192	2.09897	5.89549e-10	0.637271	0.567904	1.55958	0.00028279
PGSC0003DMG400044483	Cytochrome P450	0.253207	1.15986	0.254515	2.0985	0.0144916	0.187053	0.944665	2.0535	0.0475744
PGSC0003DMG400001419	LO4	11.0865	47.634	9.52742	2.0983	1.17985e-12	-0.0434423	0.961073	2.24225	2.26316e-08
PGSC0003DMG400014609	ATRAD3	0.411326	1.86232	1.30526	2.09817	0.00202143	1.80479	0.203113	0.423879	0.718531
PGSC0003DMG400021603	Hydroxyproline-rich glycoprotein (HRGP)	21.3252	93.5197	38.4374	2.09751	3.36818e-14	1.01715	0.0580065	1.20376	0.00588836
PGSC0003DMG400022109	Conserved gene of unknown function	2.30712	10.3544	3.40412	2.09662	1.86068e-06	0.71096	0.574446	1.46025	0.00928037
PGSC0003DMG400001400	ABC transporter family protein	0.705211	3.08472	0.647863	2.09585	5.5379e-09	0.0300048	0.981072	2.16183	6.94278e-05
PGSC0003DMG400011731	Tau class glutathione transferase GSTU45	0.329555	1.48095	0.400694	2.09555	0.0160267	0.410593	0.878677	1.77873	0.110246
PGSC0003DMG400021710	Conserved gene of unknown function	2.86698	12.2811	7.17848	2.09509	2.81267e-06	1.51244	0.057616	0.740473	0.387828
PGSC0003DMG400006257	Basic helix-loop-helix family protein	2.69314	11.5009	3.48623	2.09476	2.62712e-09	0.558462	0.628027	1.63381	0.000131202
PGSC0003DMG400004783	P-rich protein EIG-I30	1.45968	6.62018	1.44757	2.09438	0.000583677	0.120263	0.945304	2.12343	0.00105604
PGSC0003DMG400007848	Phospholipase D	0.640248	2.8302	0.915624	2.09402	4.34878e-05	0.691692	0.642187	1.46999	0.014523
PGSC0003DMG402000914	Penicillin-binding protein	0.777114	3.60547	0.723451	2.09397	0.00274505	0.0257886	0.991333	2.18176	0.00560151
PGSC0003DMG401015244	Conserved gene of unknown function	5.19064	22.7095	7.38401	2.09361	3.5054e-12	0.665298	0.528552	1.51693	0.00141361
PGSC0003DMG400029477	Protein BCCIP homolog	0.666063	2.864	0.420651	2.0929	0.000209975	-0.453882	0.801901	2.64651	1.2734e-05
PGSC0003DMG400027536	Somatic embryogenesis receptor-like kinase 1	1.48983	6.49015	1.33001	2.0912	2.08072e-11	0.00332882	0.997948	2.19912	2.27375e-07
PGSC0003DMG401003154	Proteasome-activating nucleotidase	1.80057	7.79453	2.35753	2.09108	0.000551048	0.559068	0.75095	1.5986	0.0164444
PGSC0003DMG400036542	Conserved gene of unknown function	0.782982	3.61297	1.19127	2.09085	0.00374578	0.729154	0.721776	1.45081	0.0859778
PGSC0003DMG400014208	Inorganic pyrophosphatase	6.16052	25.8844	3.85187	2.09043	2.44815e-07	-0.48075	0.685867	2.65571	4.68233e-12
PGSC0003DMG400001183	Glycosyltransferase family GT8 protein	1.58783	7.12033	1.53489	2.09034	7.13069e-05	0.0888323	0.95082	2.15627	8.13377e-05
PGSC0003DMG400027505	Conserved gene of unknown function	0.455262	1.93113	0.1146	2.09032	0.000372132	-1.76481	0.516542	3.9245	2.30433e-06
PGSC0003DMG400004922	Basic helix-loop-helix protein	1.44003	6.38866	1.74667	2.09014	4.14094e-08	0.427723	0.709346	1.78093	0.000133636
PGSC0003DMG400003759	Auxin-induced protein 5NG4	18.4704	80.1566	16.3992	2.08944	6.30252e-15	-0.00674524	0.995299	2.20032	2.89476e-08
PGSC0003DMG402021097	PTAC12 (PLASTID TRANSCRIPTIONALLY ACTIVE12)	7.95351	33.7842	12.1322	2.0876	2.40728e-08	0.789663	0.470126	1.36776	0.00236611
PGSC0003DMG400016489	Pentatricopeptide repeat-containing protein	0.136292	0.613384	0.316787	2.08688	0.00745212	1.34682	0.540202	0.861728	0.403083
PGSC0003DMG400005466	Ubiquitin fusion protein	1.72278	7.56754	1.94829	2.08568	2.63501e-09	0.323153	0.776123	1.86266	0.000288349
PGSC0003DMG400012122	Conserved gene of unknown function	5.42719	23.0703	8.69415	2.08391	2.20553e-09	0.874367	0.432896	1.32674	0.0127991
PGSC0003DMG400011226	Sodium/potassium/calcium exchanger 6	2.3979	10.2987	4.69646	2.08382	5.44784e-07	1.15805	0.235075	1.01127	0.0628465
PGSC0003DMG400011910	Pirin	3.12566	13.4498	2.6207	2.08352	2.06094e-08	-0.0738653	0.948804	2.29073	5.37456e-06
PGSC0003DMG400006027	Leucine-rich repeat/extensin	6.34728	27.45	11.7921	2.08318	4.23875e-14	1.04375	0.187865	1.13575	0.0425152
PGSC0003DMG400010172	Gene of unknown function	1.02093	4.4564	2.54006	2.08238	0.000363889	1.48655	0.34277	0.735148	0.467264
PGSC0003DMG400027520	Periplasmic beta-glucosidase	5.69093	24.8669	5.33712	2.08229	5.66309e-12	0.0565512	0.955501	2.13037	2.30433e-06
PGSC0003DMG400031124	Myosin XI-F	4.21137	18.242	6.70007	2.08207	5.23951e-13	0.847869	0.316803	1.36389	0.00519185
PGSC0003DMG400005747	Pentatricopeptide repeat-containing protein	0.154527	0.709471	0.165077	2.08025	0.0121137	0.268373	0.916565	1.91601	0.050114
PGSC0003DMG400007745	Conserved gene of unknown function	0.593905	2.60314	3.05906	2.07992	0.0385455	2.49056	0.09285	-0.3105	0.824013
PGSC0003DMG400011690	Lysine/histidine transporter	2.98988	13.0531	2.34672	2.07973	2.5896e-10	-0.200844	0.859141	2.37308	1.86903e-06
PGSC0003DMG400016528	Tonoplast intrinsic protein	2.46816	10.9524	0.754282	2.07962	4.8005e-06	-1.51446	0.272517	3.74176	7.59804e-12
PGSC0003DMG400015407	50S ribosomal protein L4	2.12944	9.09553	2.17796	2.07961	1.68037e-07	0.207109	0.867308	1.97097	5.47153e-05
PGSC0003DMG400017735	GTP-binding protein erg	1.28733	5.43712	2.16586	2.07945	4.67715e-07	0.921825	0.442249	1.25985	0.0223025
PGSC0003DMG400044092	Pentatricopeptide repeat-containing protein	0.146514	0.649499	0.200858	2.07862	0.00810444	0.60529	0.783653	1.5552	0.0796175
PGSC0003DMG400000776	Extensin (ext)	9.96302	42.8052	9.19073	2.07858	5.77847e-13	0.0655141	0.942358	2.11365	1.25262e-07
PGSC0003DMG400020421	6b-interacting protein 1	0.877448	3.84511	0.567543	2.07751	8.20643e-06	-0.477698	0.763741	2.67427	9.40759e-06
PGSC0003DMG402023713	Polychome, UV-B-insensitive 4	0.434123	1.91682	0.398247	2.07495	0.00207477	0.0522924	0.980446	2.15248	0.00616386
PGSC0003DMG400033079	SET protein, phospatase 2A inhibitor	7.34265	31.2754	11.5404	2.07456	1.88106e-11	0.826231	0.321834	1.35781	0.00256447
PGSC0003DMG400001930	MYC1	0.114084	0.486884	0.123393	2.07441	0.00617958	0.305992	0.889873	1.86024	0.0152356
PGSC0003DMG400028772	ATP binding protein	0.227975	0.986434	0.124302	2.07433	1.06803e-05	-0.686885	0.691508	2.87435	4.59024e-07
PGSC0003DMG400022560	ARO1 1	0.60403	2.6697	0.708871	2.07325	1.29875e-05	0.37389	0.786685	1.82211	0.000992372
PGSC0003DMG400030431	Beta-tubulin 2	29.4123	125.017	22.5797	2.07139	7.33806e-14	-0.225688	0.824897	2.38071	1.79771e-06
PGSC0003DMG400009943	Cyclin B	5.00232	21.1642	5.73784	2.07047	3.57331e-05	0.391374	0.793868	1.78519	0.00223004
PGSC0003DMG400012176	GTP binding protein	0.203187	0.950059	0.0686431	2.07034	0.0515456	-1.10188	0.779819	3.31154	0.0151262
PGSC0003DMG400028622	Acyl-protein thioesterase	1.03598	4.35229	0.942614	2.06998	0.000188868	0.0583611	0.97141	2.14514	0.00121866
PGSC0003DMG400025304	DNA-binding protein MNB1B	3.56678	15.3274	4.87424	2.06965	6.2116e-09	0.599848	0.654756	1.56683	0.00528649
PGSC0003DMG400005925	Cytochrome P450	0.159867	0.718269	0.360846	2.0682	0.0204961	1.24854	0.630047	0.943461	0.460102
PGSC0003DMG400022349	Pentatricopeptide repeat-containing protein	0.332908	1.43145	0.354276	2.06814	0.00241007	0.272239	0.883849	1.84336	0.0090569
PGSC0003DMG400015338	Pentatricopeptide repeat-containing protein	0.136578	0.602181	0.222982	2.06776	0.041835	0.836011	0.759211	1.28021	0.282572
PGSC0003DMG400001190	Conserved gene of unknown function	2.35454	9.85564	3.38937	2.06756	4.84939e-09	0.712268	0.523331	1.45919	0.00120229
PGSC0003DMG400024029	Histone H2A	2.25317	9.73079	2.39716	2.0674	6.35386e-09	0.240406	0.836716	1.92194	0.000199276
PGSC0003DMG400021568	Proliferating cell nuclear antigen gene-controlling element binding factor	0.587952	2.59487	1.39395	2.06691	0.00105655	1.37511	0.388387	0.781639	0.361958
PGSC0003DMG400012109	Mitochondrial import inner membrane translocase subunit Tim13	8.42419	35.7981	11.9486	2.06685	4.19176e-09	0.68463	0.562761	1.48324	0.00136782
PGSC0003DMG400000944	PAC	4.96945	20.6999	5.82633	2.06634	2.72635e-07	0.40605	0.73454	1.73773	0.000356379
PGSC0003DMG400008433	Gene of unknown function	1.71744	7.40856	2.25226	2.06507	2.40034e-07	0.560263	0.672442	1.61848	0.00174157
PGSC0003DMG400023523	Histone H4	21.8132	92.7409	24.3901	2.06439	1.08272e-12	0.317781	0.739128	1.8525	8.94154e-05
PGSC0003DMG400024671	Gene of unknown function	0.240462	1.12648	0.495682	2.0632	0.0351643	1.15643	0.680651	1.01849	0.457003
PGSC0003DMG400031423	Cytochrome P450-dependent fatty acid hydroxylase	2.49568	10.6046	3.931	2.06295	8.67275e-09	0.833816	0.453604	1.35769	0.0117736
PGSC0003DMG402010218	Phospholipase A1	0.231879	1.03856	0.045445	2.06261	0.0278415	-1.86857	0.617241	4.10478	0.000294326
PGSC0003DMG400009178	Pectinesterase	21.482	92.2063	30.0344	2.06088	1.2569e-13	0.632723	0.525449	1.53231	0.00115137
PGSC0003DMG400010999	Eukaryotic translation initiation factor 3 subunit A	1.3603	5.87393	2.4189	2.06071	5.58661e-09	0.969419	0.429254	1.16739	0.0810333
PGSC0003DMG400004310	Peptidase S8 and S53, subtilisin, kexin, sedolisin; 3 exoribonuclease	2.55521	10.7499	3.50696	2.06041	3.80864e-08	0.631591	0.611859	1.53859	0.00176502
PGSC0003DMG400014793	Conserved gene of unknown function	0.973237	4.08326	1.38849	2.0602	0.00032071	0.6892	0.68737	1.44679	0.018389
PGSC0003DMG400015130	Defensin P322	103.137	438.145	157.522	2.06014	1.20663e-14	0.785157	0.256445	1.3941	0.00117676
PGSC0003DMG400000963	Ubiquitin-protein ligase	3.16637	13.6144	2.41306	2.0597	1.95035e-10	-0.238293	0.81293	2.40773	6.29286e-08
PGSC0003DMG400024711	Taz protein	3.88806	16.3575	3.99029	2.05905	1.53449e-08	0.227994	0.843346	1.9588	0.00021658
PGSC0003DMG400001399	Paired amphipathic helix protein Sin3-like 2	0.277966	1.16583	0.552297	2.05888	0.0149628	1.15185	0.619285	1.02877	0.308674
PGSC0003DMG400011733	Conserved gene of unknown function	0.395366	1.7437	0.776915	2.05831	0.0114308	1.09648	0.648233	1.01912	0.339239
PGSC0003DMG400029430	ARGOS	0.984602	4.1742	1.22272	2.05793	0.00012627	0.494056	0.75498	1.6509	0.00521835
PGSC0003DMG400020911	Gene of unknown function	1.04853	4.63817	0.694855	2.05729	0.00335488	-0.413775	0.852959	2.61127	0.000983482
PGSC0003DMG400020887	Conserved gene of unknown function	0.428581	1.87431	0.363632	2.05707	0.00145824	-0.09287	0.96893	2.21961	0.0159914
PGSC0003DMG400028635	Sulfate transporter	0.776561	3.21422	0.579952	2.05673	0.000175453	-0.221729	0.890027	2.34565	3.28109e-06
PGSC0003DMG400005386	Conserved gene of unknown function	0.256202	1.16759	0.166093	2.05607	0.0253755	-0.440042	0.891912	2.57185	0.0280102
PGSC0003DMG400013590	Serine/threonine-protein kinase Nek4	0.29586	1.31814	0.384394	2.05435	0.00764316	0.525231	0.798559	1.5966	0.0710346
PGSC0003DMG400002566	Coatomer subunit beta'-2	0.412208	1.83482	1.47083	2.05259	0.00120861	1.94031	0.0514722	0.234515	0.829093
PGSC0003DMG400005049	UDP-3-O-[3-hydroxymyristoyl] glucosamine N-acyltransferase	0.165892	0.694422	0.20111	2.05143	0.0278326	0.480189	0.849973	1.67912	0.0857219
PGSC0003DMG400014624	Elongation factor Tu	2.12885	8.86478	1.76671	2.05122	2.08093e-07	-0.0782162	0.950566	2.22904	1.22202e-06
PGSC0003DMG400000758	Geraniol 10-hydroxylase	1.15014	4.87617	0.536355	2.05068	2.60392e-06	-0.912193	0.607383	3.065	1.33915e-08
PGSC0003DMG400006840	SBT4B protein	0.216144	0.934036	0.677073	2.05019	0.0100203	1.77796	0.265588	0.391112	0.750472
PGSC0003DMG401020138	Histone H2A variant 1	11.5659	47.6595	6.46208	2.05002	3.6239e-08	-0.659276	0.605267	2.78995	7.14082e-11
PGSC0003DMG400018537	F-box domain containing protein	1.85617	7.75798	4.52775	2.0498	1.50261e-06	1.47474	0.109152	0.695022	0.347285
PGSC0003DMG400012822	Stem-specific protein TSJT1	17.1818	73.5501	25.3007	2.04897	4.79722e-09	0.70964	0.439078	1.4754	0.00123985
PGSC0003DMG400030144	Kinase	0.45492	1.97945	0.79973	2.04881	0.000135949	0.973732	0.531328	1.16079	0.0827514
PGSC0003DMG400021540	CYP81B36	0.325452	1.39643	0.273884	2.04844	0.0114664	-0.0538148	0.982614	2.21635	0.0135695
PGSC0003DMG400025192	Dehydration-responsive protein RD22	5.86923	23.8555	15.2944	2.04828	1.1193e-06	1.59052	0.0453741	0.587308	0.46476
PGSC0003DMG400017459	Ketoacyl-ACP Reductase (KAR)	1.54552	6.63098	1.28103	2.04776	1.04224e-05	-0.132527	0.928034	2.30807	0.000151745
PGSC0003DMG401020366	Ankyrin repeat-containing protein	0.419353	1.83765	0.817394	2.04662	0.00421522	1.06663	0.657341	1.04942	0.358246
PGSC0003DMG401023974	Amino acid binding protein	3.34613	14.1012	3.51009	2.04566	9.22144e-10	0.243191	0.80854	1.92357	2.92226e-05
PGSC0003DMG400033356	Sn-1 protein	0.307816	1.3609	0.134112	2.04528	0.0637042	-0.856928	0.80854	3.03413	0.0174214
PGSC0003DMG400030450	Protein kinase	0.481416	2.12115	0.585743	2.0447	0.000244345	0.404501	0.80854	1.74697	0.0102273
PGSC0003DMG400020878	Actin 2	0.269444	1.13571	0.13909	2.04455	0.0173723	-0.704436	0.789416	2.88267	0.00274996
PGSC0003DMG400012962	Transcription factor HBP-1b(C1)	2.29605	9.69946	1.56096	2.04401	4.43292e-09	-0.39468	0.741568	2.53908	1.14921e-07
PGSC0003DMG400023057	Leucine Rich Repeat family protein	0.116326	0.487598	0.083058	2.04186	0.0312875	-0.262891	0.924821	2.3488	0.00660476
PGSC0003DMG400027213	DNA-directed RNA polymerase subunit	2.00444	8.45152	2.18218	2.04163	9.56148e-06	0.289411	0.836993	1.84375	0.000989559
PGSC0003DMG400031007	FK506-binding protein	4.60748	18.9003	6.80151	2.04014	8.91327e-09	0.744891	0.488056	1.38866	0.00154055
PGSC0003DMG400030420	Sorting and assembly machinery (Sam50) protein	24.6679	103.049	28.3353	2.04004	7.39971e-12	0.365756	0.696662	1.75161	7.13971e-05
PGSC0003DMG400003661	RING-H2 finger protein ATL4M	0.993355	4.15361	2.06315	2.04003	3.32641e-05	1.23997	0.395021	0.935769	0.259121
PGSC0003DMG400022356	F-box family protein	0.081026	0.404166	0.00935044	2.03998	0.140317	-1.74372	NA	3.90283	0.0327487
PGSC0003DMG400012115	Calmodulin binding protein	1.74187	7.47368	1.86046	2.03968	3.17892e-07	0.241627	0.83116	1.92236	4.87242e-05
PGSC0003DMG400010299	Conserved gene of unknown function	0.371087	1.59978	0.7194	2.03944	0.000796574	1.10321	0.547568	1.05288	0.176286
PGSC0003DMG400022626	Conserved gene of unknown function	0.137863	0.622806	0.496164	2.03934	0.0137953	1.90473	0.263193	0.231928	0.877284
PGSC0003DMG400005526	Cytochrome P450	0.459681	1.88982	0.0308424	2.03873	0.0166175	-3.01007	0.332675	5.16328	1.85564e-06
PGSC0003DMG400016743	VAP27	0.10025	0.46602	0.0221908	2.03823	0.0844235	-1.49299	NA	3.62471	0.013437
PGSC0003DMG400023699	Patatin B2	2.89324	12.2532	1.37004	2.03728	1.10904e-09	-0.914316	0.398065	3.06488	1.38551e-12
PGSC0003DMG400008985	Basic 7S globulin 2 small subunit	0.267851	1.21407	0.510167	2.03671	0.0161912	0.99533	0.691172	1.15131	0.320498
PGSC0003DMG400025918	Methylketone synthase Ib	0.787314	3.54364	0.998962	2.03593	0.00444763	0.45001	0.817096	1.71181	0.0161732
PGSC0003DMG400027157	R2R3 transcription factor MYB108 1	0.204538	0.898789	0.337141	2.03536	0.0298217	0.858285	0.733066	1.28199	0.24973
PGSC0003DMG400004401	Kinase	0.155607	0.651749	0.497471	2.0344	0.0251469	1.79946	0.331922	0.342081	0.803029
PGSC0003DMG400015852	Charged multivesicular body protein 4b	0.0816059	0.369246	0.0629206	2.03406	0.0221166	-0.193356	0.945922	2.3229	0.0209892
PGSC0003DMG400032160	Conserved gene of unknown function	11.2048	45.9517	24.6899	2.03396	5.96534e-08	1.32898	0.0546255	0.85044	0.223024
PGSC0003DMG400017411	Transcription factor	0.859131	3.64786	2.69008	2.03343	4.556e-06	1.81172	0.0209773	0.357327	0.699841
PGSC0003DMG400010484	BRASSINOSTEROID INSENSITIVE 1-associated receptor kinase 1	0.0369439	0.224348	1.6395	2.03246	0.258085	5.04835	1.89e-06	-2.90444	0.0001861
PGSC0003DMG400032527	Chitin-binding lectin 1	32.7432	138.092	40.3659	2.0319	7.46903e-11	0.471149	0.610677	1.6495	6.8435e-05
PGSC0003DMG400017200	Conserved gene of unknown function	1.02208	4.23769	1.02085	2.03142	1.38913e-07	0.180043	0.880801	1.96544	7.27688e-05
PGSC0003DMG400031851	Conserved gene of unknown function	0.286239	1.26188	0.391501	2.03134	0.0106171	0.617422	0.794538	1.53164	0.144779
PGSC0003DMG401024510	Enolase	6.3334	26.5551	6.03242	2.0309	1.85603e-11	0.0912556	0.921381	2.04773	1.13439e-06
PGSC0003DMG400022488	Protein FRIGIDA	0.616322	2.50224	1.02269	2.03086	2.02687e-05	0.940978	0.556469	1.19187	0.0628465
PGSC0003DMG400029175	Sn-1 protein	2.31874	9.99635	1.64514	2.03064	1.61544e-05	-0.331178	0.820906	2.46973	3.065e-06
PGSC0003DMG400003008	Kinesin	0.725814	2.93474	0.287148	2.03061	4.86096e-05	-1.13301	0.517417	3.24832	2.15508e-10
PGSC0003DMG400016770	Pentatricopeptide repeat	0.406105	1.68551	0.42704	2.03042	0.0017755	0.275628	0.890053	1.85726	0.011571
PGSC0003DMG400001326	Condensin complex components subunit	2.32567	9.60467	2.10616	2.02969	2.6294e-11	0.0275286	0.977771	2.10456	6.61671e-07
PGSC0003DMG400007876	Ethylene-inducing xylanase	3.65	15.3262	6.23455	2.0293	3.43857e-08	0.934196	0.265395	1.23546	0.0178147
PGSC0003DMG400010471	Subtilase	1.04977	4.36894	2.40968	2.02917	1.07808e-07	1.34854	0.0889238	0.788185	0.234417
PGSC0003DMG400017038	Gene of unknown function	0.468189	2.03203	0.349038	2.02881	0.0134615	-0.217767	0.93365	2.37743	0.0133688
PGSC0003DMG400023620	Glutamine synthetase	8.81093	37.0609	19.63	2.02834	2.63987e-10	1.29788	0.0443208	0.847023	0.15435
PGSC0003DMG400014618	Membrane associated ring finger 1,8	2.00172	8.24471	3.07939	2.02805	1.7546e-06	0.826252	0.637117	1.33628	0.0926582
PGSC0003DMG400016486	Binding / calmodulin binding	0.665907	2.72185	0.343872	2.02797	0.000885247	-0.744135	0.713049	2.84345	3.76691e-06
PGSC0003DMG400002963	P20Sh148J07	0	0.0801329	0.749624	2.02793	NA	5.23566	0.0110849	-3.1598	0.020309
PGSC0003DMG400029339	ARF domain class transcription factor	0.208136	0.935648	0.137264	2.0273	0.0458185	-0.353541	0.916139	2.51316	0.0397746
PGSC0003DMG400014857	Transferase, transferring glycosyl groups	1.08456	4.50851	1.40521	2.02709	1.12729e-05	0.55004	0.702972	1.59469	0.00631049
PGSC0003DMG400008544	Carbohydrate esterase	0.340527	1.44893	0.359059	2.02696	0.0213085	0.230762	0.929479	1.89943	0.0657855
PGSC0003DMG400020647	RNA binding protein	1.32676	5.32699	1.04783	2.02683	0.000189662	-0.132961	0.931955	2.24935	8.53748e-06
PGSC0003DMG400020646	ER lumen protein retaining receptor	2.59153	10.8147	3.36685	2.02642	4.5462e-08	0.55452	0.664957	1.58482	0.00171632
PGSC0003DMG400029392	Serine/threonine-protein kinase	4.48561	18.2267	3.91737	2.02621	9.86671e-07	-0.0086581	0.996281	2.13022	3.86026e-06
PGSC0003DMG400012760	DNA binding protein	0.190231	0.808693	0.555315	2.0251	0.0335551	1.66831	0.462957	0.455909	0.728815
PGSC0003DMG400024602	Conserved gene of unknown function	1.42603	5.92084	1.35657	2.02505	5.21574e-05	0.105721	0.944665	1.99263	0.000369935
PGSC0003DMG400016954	Ripening regulated protein DDTFR8	2.22997	9.14443	3.43051	2.02334	1.58212e-06	0.806956	0.557204	1.31672	0.0121205
PGSC0003DMG400027079	Alliin lyase	0.720041	2.9783	0.257938	2.02257	0.000570828	-1.25665	0.61424	3.3741	2.57524e-06
PGSC0003DMG400002695	Conserved gene of unknown function	0.495964	2.30778	0.45962	2.02179	0.0494403	-0.00720433	0.998654	2.17905	0.0240497
PGSC0003DMG400012043	Nodulin family protein	2.62568	10.5008	1.57651	2.02104	2.57699e-06	-0.52608	0.691368	2.6848	2.32543e-06
PGSC0003DMG403005720	MAPKK	1.15553	4.7626	1.00402	2.02089	1.99477e-05	-0.0318602	0.98216	2.17435	0.000197946
PGSC0003DMG400007783	Pentatricopeptide repeat-containing protein, mitochondrial	0.107904	0.451046	0.137076	2.01959	0.025398	0.523865	0.831486	1.60358	0.106538
PGSC0003DMG400015525	Histone H4	50.8182	210.001	50.2238	2.01957	3.42149e-14	0.137047	0.883873	1.97953	2.47218e-05
PGSC0003DMG400000313	Ovate	0.598198	2.59409	1.16918	2.01887	0.0035172	1.0995	0.598717	1.05076	0.231616
PGSC0003DMG401027165	Chaperonin-60kD, ch60	11.0787	45.1751	11.5963	2.01748	1.49014e-09	0.243586	0.790915	1.85039	6.1289e-06
PGSC0003DMG400017704	EXO	0.466883	2.06587	0.602378	2.01732	0.00299699	0.460865	0.830377	1.63299	0.104682
PGSC0003DMG402014734	P-coumaroyl quinate/shikimate 3'-hydroxylase	0.137021	0.606864	0.315202	2.01718	0.0372962	1.32118	0.651652	0.836419	0.579723
PGSC0003DMG400017594	Subtilase family protein	0.187687	0.822849	0.240191	2.01711	0.00390399	0.517944	0.79917	1.60842	0.0667988
PGSC0003DMG400030340	17.6 kD class I small heat shock protein	0.273722	1.18256	0.174519	2.01708	0.0696939	-0.373696	0.915708	2.49622	0.0434599
PGSC0003DMG400014372	Uridine kinase	1.77266	7.46163	2.18272	2.01575	3.02057e-07	0.462095	0.69862	1.69065	0.000667675
PGSC0003DMG400024665	Kinase	0.119704	0.5373	0.0819358	2.01306	0.0623035	-0.401997	0.897829	2.59381	0.0280351
PGSC0003DMG400028402	Gene of unknown function	0.243003	1.03651	0.372697	2.01098	0.00346	0.788413	0.720456	1.35937	0.186695
PGSC0003DMG400020443	Conserved gene of unknown function	38.2855	158.781	27.7966	2.00999	1.86413e-12	-0.300717	0.715658	2.42902	1.97886e-10
PGSC0003DMG400009888	Mechanosensitive ion channel domain-containing protein	2.32481	9.51188	2.38294	2.00975	4.76456e-11	0.20556	0.823475	1.90301	6.34912e-06
PGSC0003DMG400029628	Conserved gene of unknown function	14.897	60.5649	34.4083	2.00968	5.42015e-10	1.40587	0.101981	0.754047	0.361659
PGSC0003DMG400001127	Histone H1F	35.7794	146.531	34.3132	2.00939	5.45183e-14	0.0971634	0.915277	2.01249	7.24723e-06
PGSC0003DMG400025008	Conserved gene of unknown function	0.50853	2.09808	0.728048	2.00919	0.00100422	0.667632	0.707721	1.45779	0.0561566
PGSC0003DMG400008688	Transporter	4.0635	16.5225	2.91948	2.00844	5.04903e-10	-0.286667	0.773335	2.39111	6.81273e-09
PGSC0003DMG400005247	Superoxide dismutase	2.26674	9.1869	1.78154	2.00836	6.8312e-06	-0.167625	0.899389	2.24019	6.70499e-06
PGSC0003DMG400032261	Pentatricopeptide repeat-containing protein	0.391283	1.62663	0.468912	2.00829	2.40497e-05	0.426814	0.764824	1.68907	0.00342512
PGSC0003DMG400024487	RNA binding protein	8.94573	36.1627	8.83358	2.00824	4.68531e-10	0.160765	0.866639	1.95285	3.94568e-06
PGSC0003DMG400022341	Suberization-associated anionic peroxidase 2	0.243572	1.06007	0.0782853	2.00815	0.0328847	-1.30113	0.702977	3.35532	0.00262313
PGSC0003DMG400015299	Gene of unknown function	1.99444	8.04256	2.71469	2.00791	3.83564e-07	0.633028	0.613958	1.51432	0.00990997
PGSC0003DMG400032251	Conserved gene of unknown function	4.15723	16.8294	8.18176	2.00787	1.6359e-09	1.16455	0.119245	0.970024	0.0944411
PGSC0003DMG400000917	Phosphatidylinositol-4-phosphate 5-kinase	1.66754	6.74653	4.4295	2.00596	2.6385e-07	1.60158	0.034184	0.514262	0.483013
PGSC0003DMG400022845	Pax transcription activation domain interacting protein	0.44273	1.83753	0.412239	2.00543	2.35411e-06	0.0438515	0.977125	2.06142	0.00058285
PGSC0003DMG400019348	Ice binding protein	1.81355	7.31363	2.07831	2.00524	1.3834e-06	0.370914	0.763995	1.71267	0.000663257
PGSC0003DMG400010441	Pyrroline-5-carboxylate reductase	2.03547	8.15194	3.06105	2.00468	4.71166e-06	0.767739	0.578356	1.3317	0.0107453
PGSC0003DMG400030514	Histone chaperone ASF1A	1.75731	7.29201	1.90675	2.00423	4.73042e-06	0.272606	0.836116	1.8463	0.000781206
PGSC0003DMG400006755	Germin 12	0.455163	2.04847	0.783181	2.00397	0.0247095	0.882587	0.713449	1.24971	0.217131
PGSC0003DMG400018096	U3 small nucleolar ribonucleoprotein protein mpp10	2.52816	10.1263	2.89088	2.00213	4.12663e-07	0.373677	0.748143	1.71792	0.000208695
PGSC0003DMG400025261	Histone H3.2	7.98842	32.9449	8.08872	2.002	7.82118e-10	0.165682	0.879768	1.93914	0.000111758
PGSC0003DMG400026026	T-complex protein 1 subunit alpha	10.7049	42.6633	13.1359	2.00194	5.36968e-09	0.480887	0.657341	1.61538	8.30983e-05
PGSC0003DMG400023777	Conserved gene of unknown function	0.964562	4.12235	4.66442	2.00009	0.00261251	2.39285	0.00435192	-0.266925	0.806885
PGSC0003DMG400016030	Glutaredoxin	0.701309	2.91846	0.760524	1.99965	0.00902106	0.290834	0.890881	1.88024	0.0521968
PGSC0003DMG403019442	Conserved gene of unknown function	1.99864	7.90236	2.19867	1.99934	1.83179e-05	0.336519	0.790286	1.74571	0.00010138
PGSC0003DMG400009028	Conserved gene of unknown function	1.38682	5.7697	0.727339	1.99821	3.73307e-06	-0.773468	0.661053	2.86382	1.08744e-06
PGSC0003DMG400012231	Electron transporter	0.482656	2.0464	0.437576	1.99814	0.00093016	0.0155805	0.995169	2.09197	0.00232699
PGSC0003DMG400028193	Tubulin beta-1 chain	42.1507	172.765	37.1099	1.99656	1.39765e-12	-0.0254117	0.975855	2.13894	7.53678e-08
PGSC0003DMG400023033	ATP binding protein	0.430525	1.75983	0.0287508	1.99597	0.000688705	-3.2883	0.073324	5.37725	3.841e-10
PGSC0003DMG400001642	Auxin-induced SAUR	0.472798	1.97798	0.744321	1.9948	0.00274355	0.793921	0.677745	1.33701	0.0995526
PGSC0003DMG400012753	Conserved gene of unknown function	4.14394	16.7425	4.86023	1.99385	2.88046e-06	0.411264	0.74157	1.72056	0.00354713
PGSC0003DMG400009394	Conserved gene of unknown function	4.99197	19.9504	4.6971	1.9931	9.37095e-07	0.102754	0.930782	1.97686	9.12847e-06
PGSC0003DMG400005645	Gene of unknown function	0.681175	2.86354	0.635398	1.99272	0.0145864	0.0800769	0.975109	2.03178	0.0298107
PGSC0003DMG400029516	Conserved gene of unknown function	8.25398	32.8187	11.3378	1.99236	5.46497e-07	0.658101	0.639097	1.47813	0.0263045
PGSC0003DMG400030928	EIN3-binding F-box protein 1	14.2204	56.6407	12.9088	1.99153	4.20748e-11	0.0406363	0.963491	2.05467	2.48016e-07
PGSC0003DMG400015754	RNA binding protein	24.1302	94.6056	30.5821	1.98994	1.67421e-07	0.538658	0.647079	1.55132	0.000346508
PGSC0003DMG400025246	Histone H3.2	35.9034	145.002	35.4519	1.98953	3.49139e-13	0.138164	0.883959	1.94767	3.16633e-05
PGSC0003DMG400030614	Endoribonuclease E	6.94876	27.7439	9.86086	1.98655	2.22801e-09	0.67266	0.560193	1.3956	0.00441173
PGSC0003DMG400022808	Conserved gene of unknown function	1.8912	7.70181	1.50603	1.98634	4.99369e-06	-0.163069	0.908996	2.22948	4.98639e-05
PGSC0003DMG400004992	Endo-beta-1,4-glucanase	7.8188	31.9829	17.1064	1.98521	1.11777e-10	1.28045	0.0203609	0.816849	0.112714
PGSC0003DMG400012967	Conserved gene of unknown function	4.33157	16.9422	5.11661	1.98461	1.73752e-05	0.443893	0.733918	1.67626	0.00800967
PGSC0003DMG400011554	Ubiquitin-protein ligase	0.478963	1.92181	0.6099	1.98436	0.017705	0.501991	0.83195	1.56312	0.116544
PGSC0003DMG400022743	Cytochrome P450	1.32297	5.27828	1.41167	1.98364	1.40244e-05	0.291855	0.837272	1.85383	0.0127667
PGSC0003DMG400004312	9-cis-epoxycarotenoid dioxygenase	0.652115	2.76369	0.95709	1.98352	0.00494689	0.699617	0.710972	1.4789	0.0692975
PGSC0003DMG401009189	Gene of unknown function	0	0.0312263	0.959259	1.98309	NA	6.7553	9.51e-06	-4.58328	1.39281e-06
PGSC0003DMG400022610	Pentatricopeptide repeat-containing protein	0.119953	0.485098	0.24533	1.98278	0.0190524	1.19948	0.620086	0.883891	0.389126
PGSC0003DMG400000863	DNA-binding protein	0.682699	2.81182	2.40301	1.98159	0.0048291	1.97074	0.183647	0.177765	0.916614
PGSC0003DMG400004817	Conserved gene of unknown function	2.39727	9.64081	2.9901	1.98147	1.45726e-06	0.483208	0.70456	1.60863	0.00274069
PGSC0003DMG400008211	Conserved gene of unknown function	1.02644	4.07286	1.41426	1.98124	0.00424596	0.645296	0.732918	1.42387	0.0466394
PGSC0003DMG400013578	Putative callose synthase	0.67482	2.75158	1.13197	1.9807	3.69364e-06	0.903142	0.472625	1.20061	0.0344664
PGSC0003DMG400030080	Transporter	0.45242	1.80446	0.182159	1.9807	0.00352408	-1.09949	0.685195	3.14306	0.00028494
PGSC0003DMG400015821	Amino acid transporter	0.446236	1.90836	0.794608	1.9806	0.00725293	0.955359	0.659181	1.16464	0.180668
PGSC0003DMG400009282	Protein MYG1	4.30852	17.0161	5.88044	1.98005	1.53342e-07	0.633024	0.600914	1.43404	0.00118615
PGSC0003DMG400018267	Pentatricopeptide repeat-containing protein	0.176998	0.717651	0.268449	1.98004	0.0189587	0.768405	0.732384	1.29706	0.154972
PGSC0003DMG400016995	Pto-like serine/threonine kinase	0.259011	1.14636	0.362826	1.97991	0.0249777	0.577651	0.807384	1.51887	0.11764
PGSC0003DMG400015413	Ndr kinase	1.01357	4.13027	1.27837	1.97883	2.02361e-05	0.483945	0.706521	1.6351	0.0045774
PGSC0003DMG400006751	F-box and wd40 domain protein	1.18971	4.82554	1.4716	1.9784	1.27408e-06	0.454657	0.721776	1.63614	0.00394105
PGSC0003DMG400017691	Methyltransferase/ nucleic acid binding protein	1.89173	7.34647	1.85412	1.97812	8.70048e-05	0.153291	0.916565	1.89531	0.000413019
PGSC0003DMG400008711	Avr9/Cf-9 rapidly elicited protein 76	0.65359	2.68417	0.648197	1.97749	0.000864216	0.167348	0.927665	1.91458	0.00586987
PGSC0003DMG400008432	Conserved gene of unknown function	1.07665	4.22904	1.44371	1.97719	2.76178e-05	0.614562	0.669582	1.45205	0.00415484
PGSC0003DMG400039791	Cytochrome P450	3.13059	12.546	3.54077	1.97688	1.97267e-09	0.355235	0.728739	1.73759	0.000163993
PGSC0003DMG400026438	Gene of unknown function	0.433436	1.8182	0.591015	1.97613	0.00955951	0.565968	0.799326	1.49732	0.13624
PGSC0003DMG400017641	Conserved gene of unknown function	0.463656	1.86058	1.08262	1.97507	0.0002578	1.38175	0.239774	0.699921	0.357728
PGSC0003DMG400013252	Auxin-induced SAUR	1.13788	4.49239	2.87295	1.97376	0.00370251	1.49388	0.190242	0.630665	0.551644
PGSC0003DMG400027126	DIV2B protein	1.9762	7.62611	2.59459	1.97374	6.54452e-05	0.6076	0.691368	1.50923	0.0448757
PGSC0003DMG400002125	DNA binding protein	0.823861	3.33093	0.826548	1.9732	3.10726e-05	0.162025	0.912248	1.92805	0.00117039
PGSC0003DMG400024922	Conserved gene of unknown function	0.24979	1.03342	0.284042	1.9714	0.00720925	0.349204	0.870963	1.71772	0.0397697
PGSC0003DMG400007976	Dem protein	2.09359	8.06313	1.13208	1.97119	9.65669e-05	-0.696841	0.665953	2.73195	2.2423e-08
PGSC0003DMG402026390	Conserved gene of unknown function	0.95861	3.8194	0.656497	1.97114	0.000357627	-0.3507	0.839301	2.40667	5.36475e-05
PGSC0003DMG400000231	Aspartic proteinase nepenthesin-1	22.8918	92.9422	26.694	1.97097	5.19696e-11	0.370655	0.689557	1.71034	6.3607e-05
PGSC0003DMG400002271	Disease resistance protein	0.098474	0.418387	0.369228	1.97076	0.0455977	1.95955	0.337054	0.101348	0.953679
PGSC0003DMG400009087	Conserved gene of unknown function	0.134794	0.55961	0.0317272	1.97055	0.0341207	-1.64936	0.666181	3.73652	0.00141363
PGSC0003DMG400015383	DAG protein	3.10619	12.1287	3.69614	1.97021	5.20241e-06	0.431565	0.726556	1.60937	0.000885481
PGSC0003DMG400034588	Gene of unknown function	0.526278	2.29687	3.17462	1.96991	0.0546448	2.63564	0.0408943	-0.536232	0.67068
PGSC0003DMG401014410	Transporter	0.518187	2.1005	0.463195	1.96975	0.000774276	0.0130709	0.996222	2.07221	0.00249346
PGSC0003DMG400022269	Hydroxyproline-rich glycoprotein family protein	0.125759	0.530242	0.18956	1.96952	0.0277596	0.718204	0.765042	1.3346	0.212318
PGSC0003DMG400027378	Vicilin	0.0817574	0.36382	0.0140029	1.96756	0.158457	-1.59389	NA	3.61437	0.0315905
PGSC0003DMG400040850	Chloroplast lumen common family protein	1.48925	5.89783	1.62907	1.9673	0.000164664	0.289118	0.862607	1.74345	0.0136274
PGSC0003DMG401010181	Pentatricopeptide repeat domain containing protein	0.175471	0.694057	0.226533	1.96664	0.0108758	0.571264	0.795196	1.53157	0.134402
PGSC0003DMG400003654	Peroxidase	0.703025	2.91212	0.726387	1.96597	0.000842422	0.198267	0.911824	1.86479	0.006026
PGSC0003DMG400013161	Transducin family protein	1.32724	5.09946	1.3804	1.96542	3.68337e-05	0.250638	0.84539	1.80425	0.000122247
PGSC0003DMG400002585	Chaperonin-60kD, ch60	3.44579	13.6238	4.09174	1.96482	1.53449e-08	0.428689	0.682216	1.62104	0.000147991
PGSC0003DMG400030470	RAB6-interacting protein	4.0825	15.7472	1.99348	1.96448	1.21285e-06	-0.828089	0.53369	2.91137	1.9499e-09
PGSC0003DMG400030619	Starch synthase V	0.399618	1.62209	0.693255	1.96431	0.000996589	0.941077	0.581117	1.16951	0.127632
PGSC0003DMG400001186	Pentatricopeptide repeat-containing protein	0.173648	0.706768	0.19045	1.96424	0.00411396	0.300538	0.881774	1.75958	0.0235553
PGSC0003DMG400031852	Conserved gene of unknown function	5.50989	21.642	5.35987	1.96418	3.99098e-09	0.138695	0.881786	1.94974	2.4777e-05
PGSC0003DMG400019125	Kinase family protein	0.31501	1.25326	0.798836	1.96406	0.0114753	1.49363	0.382502	0.611747	0.595374
PGSC0003DMG400026347	Protein phosphatase 1 regulatory subunit SDS22	0.88818	3.46154	0.823733	1.96401	8.80496e-05	0.0738748	0.959961	2.00403	0.000607269
PGSC0003DMG400014596	Gene of unknown function	3.23026	13.0711	2.00746	1.964	0.00927061	-0.447795	0.849447	2.48652	0.00267013
PGSC0003DMG400024622	Flavonol 4'-sulfotransferase	2.48594	10.0242	1.53086	1.9638	8.88591e-08	-0.542597	0.680651	2.59089	3.06449e-07
PGSC0003DMG400011575	Chaperonin CPN60-2, mitochondrial	8.56549	33.3221	9.33039	1.96333	1.53449e-08	0.305272	0.756753	1.74393	2.2322e-05
PGSC0003DMG400009472	Phosphoglycerate mutase	0.770131	3.13358	0.796532	1.96209	0.000614952	0.193757	0.902972	1.91403	0.00388475
PGSC0003DMG400003423	Conserved gene of unknown function	1.82797	7.38718	1.18352	1.96202	3.90824e-07	-0.460571	0.717584	2.53091	8.29549e-08
PGSC0003DMG400046940	Conserved gene of unknown function	1.69494	6.63554	2.86387	1.96188	6.94833e-06	0.925313	0.497243	1.10675	0.0622682
PGSC0003DMG400032558	Conserved gene of unknown function	0.202716	0.815453	0.406057	1.9611	0.0136035	1.14328	0.612866	0.927486	0.352419
PGSC0003DMG400002967	Pheophorbide A oxygenase	0.169526	0.808326	0.014728	1.96052	0.140192	-2.01105	NA	4.11219	0.0168577
PGSC0003DMG400026591	Conserved gene of unknown function	1.65552	6.85702	2.10513	1.96032	0.00108408	0.50668	0.776775	1.58915	0.034477
PGSC0003DMG400002134	Clathrin assembly protein	0.251283	0.997872	0.166276	1.96025	0.0394245	-0.387789	0.898133	2.42128	0.0225598
PGSC0003DMG400009314	Cytochrome P450	0.526819	2.15038	1.00402	1.95962	0.00451934	1.07155	0.58564	1.03743	0.256143
PGSC0003DMG400009714	Kinesin light chain	0.919136	3.56676	1.06664	1.95859	1.93494e-05	0.398454	0.761144	1.65945	0.00148772
PGSC0003DMG401013065	50S ribosomal protein L3	4.6747	18.0126	6.20016	1.95711	2.30579e-05	0.597705	0.66819	1.46409	0.00558654
PGSC0003DMG400022836	Histone H3.2	41.8983	166.156	40.307	1.95591	3.72768e-11	0.0981559	0.910885	1.9768	1.04933e-05
PGSC0003DMG400003458	RNase H family protein	0.545169	2.1685	0.463566	1.95448	0.000864024	-0.0491383	0.978249	2.1482	0.00303149
PGSC0003DMG400009177	Pectinesterase 3	5.01486	20.0325	6.48195	1.9543	1.41481e-10	0.532259	0.592438	1.52424	0.000308522
PGSC0003DMG400006942	BRASSINOSTEROID INSENSITIVE 1-associated receptor kinase 1	1.21487	4.79819	1.68047	1.95426	2.66301e-08	0.639019	0.579528	1.43229	0.00339478
PGSC0003DMG401000674	LYK2	0.554792	2.18697	1.42978	1.95384	0.0284175	1.51469	0.474985	0.5688	0.65085
PGSC0003DMG400003544	Serine-threonine protein kinase, plant-type	0.412786	1.67966	0.618969	1.95382	0.000745892	0.727444	0.670063	1.36211	0.0506389
PGSC0003DMG400018978	Gene of unknown function	0.162387	0.641659	0.0541353	1.95373	0.0182899	-1.22405	0.703221	3.2931	0.00124091
PGSC0003DMG400006592	ST6-40	2.42204	9.67252	2.74472	1.95316	9.78009e-07	0.333918	0.771887	1.74105	0.000763532
PGSC0003DMG401017288	Small heat-shock protein	2.58412	9.89763	2.59718	1.95182	8.52617e-05	0.213083	0.877264	1.89626	0.00895419
PGSC0003DMG401012327	Import inner membrane translocase subunit tim21, mitochondrial	1.62196	6.45889	2.41817	1.95176	5.63917e-07	0.741139	0.556731	1.31243	0.0100966
PGSC0003DMG400023694	Cytochrome P450	0.187129	0.784637	0.437261	1.95173	0.0181864	1.34829	0.560701	0.713621	0.540291
PGSC0003DMG400005943	Hydrolase, hydrolyzing O-glycosyl compounds	7.8683	31.457	9.083	1.95036	8.44512e-11	0.356401	0.709091	1.69274	0.000191146
PGSC0003DMG400007602	Conserved gene of unknown function	1.19232	4.64599	1.08537	1.95029	1.49886e-05	0.0251803	0.98606	1.97457	0.00283028
PGSC0003DMG400010095	Conserved gene of unknown function	1.6294	6.44947	2.3019	1.95028	9.21766e-05	0.66274	0.626869	1.45081	0.0304555
PGSC0003DMG400029687	Pentatricopeptide repeat-containing protein	1.19231	4.57025	1.46941	1.95	5.2262e-05	0.481128	0.726228	1.56185	0.00459663
PGSC0003DMG400019278	ATP binding protein	0.390789	1.53443	1.36068	1.94822	0.00135943	1.97505	0.0536316	0.148905	0.923564
PGSC0003DMG401006333	Histone H3.2	17.719	69.6767	16.8561	1.94766	1.16038e-11	0.0879063	0.924419	1.96263	8.57367e-06
PGSC0003DMG400024599	Polygalacturonase-1 non-catalytic subunit beta	1.32146	5.24927	1.45489	1.94716	4.95526e-05	0.281197	0.866357	1.72162	0.0299548
PGSC0003DMG400019515	SET protein, phospatase 2A inhibitor	4.38787	17.0777	4.86877	1.94715	2.26776e-08	0.330214	0.75333	1.71813	0.000112492
PGSC0003DMG400004899	Alanine aminotransferase	0.766466	2.95537	1.6708	1.9466	0.000118021	1.31512	0.268235	0.742251	0.308607
PGSC0003DMG400023622	Peroxisomal small heat shock protein	2.14633	8.32266	3.53124	1.94642	0.000231759	0.90754	0.570397	1.12204	0.0589137
PGSC0003DMG400032099	Pentatricopeptide repeat-containing protein	0.474059	1.8451	1.06333	1.94638	0.00016442	1.34184	0.242159	0.709105	0.321265
PGSC0003DMG400026113	Conserved gene of unknown function	2.23501	8.94109	1.89129	1.94512	5.0887e-07	-0.0943559	0.941867	2.13834	6.32955e-05
PGSC0003DMG400022299	Microtubule-associated protein MAP65-1a	13.6407	54.2872	15.528	1.94451	3.94297e-11	0.337085	0.712838	1.70823	0.000111489
PGSC0003DMG400003714	Leucine-rich repeat receptor protein kinase EXS	0.359649	1.45385	0.544098	1.9442	5.23966e-05	0.719347	0.66819	1.3231	0.0755935
PGSC0003DMG400013605	UDP-glucosyltransferase	0.149662	0.648951	0.0312521	1.94417	0.108512	-1.4985	NA	3.55309	0.0217556
PGSC0003DMG400022502	Deoxyuridine 5'-triphosphate nucleotidohydrolase	3.25337	12.6533	3.21553	1.94382	1.0479e-05	0.158888	0.905119	1.86503	0.000302459
PGSC0003DMG400001191	Nucleolin	40.5949	155.594	48.0817	1.94378	4.69381e-09	0.43256	0.669121	1.60428	4.96891e-05
PGSC0003DMG400030696	Conserved gene of unknown function	0.691089	2.79564	0.805609	1.94347	0.00617658	0.402044	0.852759	1.6729	0.0738412
PGSC0003DMG400013976	Pentatricopeptide repeat-containing protein	0.158333	0.639633	0.311438	1.94337	0.0125455	1.09312	0.637933	0.947516	0.36782
PGSC0003DMG400000627	AtEB1b	2.07924	8.15551	1.85884	1.94331	6.15554e-06	-0.00528014	0.997948	2.02484	0.00124738
PGSC0003DMG400008458	Nucleic acid-binding, OB-fold	1.27074	4.90434	1.81394	1.94315	2.47071e-05	0.687381	0.614879	1.38234	0.0224845
PGSC0003DMG400027524	Conserved gene of unknown function	2.10786	8.01414	2.60687	1.94294	4.89487e-06	0.505629	0.68737	1.53384	0.000987147
PGSC0003DMG400001544	Conserved gene of unknown function	2.69461	10.2727	1.2879	1.94159	5.91697e-06	-0.879467	0.554978	2.89972	8.88916e-10
PGSC0003DMG400006365	Fimbriae-associated protein Fap1	1.12714	4.30832	0.595037	1.9407	1.46362e-07	-0.746516	0.570397	2.77513	3.94087e-09
PGSC0003DMG400007409	Conserved gene of unknown function	0.775936	3.07786	1.43444	1.9383	0.00393456	1.03449	0.601656	1.01584	0.231649
PGSC0003DMG400023735	Gene of unknown function	5.55643	21.3488	9.35091	1.93761	7.14668e-09	0.93984	0.283887	1.10987	0.0273273
PGSC0003DMG402014605	DUF26 domain-containing protein 1	0.255322	1.11319	1.0757	1.93657	0.0471025	2.12059	0.165973	-0.0893482	0.954257
PGSC0003DMG400031339	Fimbrin	0.701951	2.80852	1.03919	1.93586	0.00334762	0.731521	0.708156	1.32077	0.112714
PGSC0003DMG400026959	C3HL domain class transcription factor	2.86361	11.0949	4.4871	1.93516	1.6401e-05	0.821805	0.472625	1.27111	0.0563851
PGSC0003DMG400015770	Cyclin-dependent kinase inhibitor	1.61304	6.28967	2.12142	1.93483	2.06888e-06	0.588041	0.691368	1.4771	0.0282242
PGSC0003DMG400015545	Histone H4	11.4857	44.7697	10.2476	1.93417	1.16893e-09	-0.00422335	0.997948	2.04053	1.09341e-05
PGSC0003DMG400015088	D6-type cyclin	0.379241	1.49046	0.181254	1.93403	0.0282392	-0.841412	0.793639	2.82822	0.0162779
PGSC0003DMG400009973	Conserved gene of unknown function	5.50467	21.4214	9.58765	1.93374	1.4178e-07	0.97622	0.265588	1.10345	0.0664265
PGSC0003DMG400011340	Chaperone protein dnaJ	0.156812	0.666409	0.28102	1.93355	0.0324371	0.93481	0.701067	1.10725	0.310797
PGSC0003DMG400011038	Short chain alcohol dehydrogenase	1.3475	5.16242	2.4259	1.93269	0.000179291	1.01681	0.497942	1.01519	0.12458
PGSC0003DMG400021881	Gene of unknown function	0.167764	0.66156	3.51243	1.9326	0.0123364	4.52667	6.48e-11	-2.42927	0.00110217
PGSC0003DMG400025856	Auxin and ethylene responsive GH3	0.455364	1.77384	0.232879	1.93232	0.000390904	-0.757701	0.696161	2.78908	6.76336e-06
PGSC0003DMG400025545	Late blight resistance protein homolog R1B-23	0.937575	3.58805	1.45489	1.93221	4.58032e-06	0.806179	0.472717	1.25405	0.0327927
PGSC0003DMG400010406	Hydroxyproline-rich glycoprotein	0.552683	2.16588	0.756575	1.93221	0.0045633	0.646482	0.755579	1.40999	0.135301
PGSC0003DMG400023897	Self-pruning G-box protein	0.458073	1.83687	0.142914	1.93192	0.00441644	-1.36661	0.646329	3.41593	8.66404e-05
PGSC0003DMG400004609	30S ribosomal protein S1, chloroplastic	1.39083	5.44019	1.29569	1.93112	3.49493e-06	0.0706666	0.957055	1.95059	0.000102003
PGSC0003DMG400022353	DAG	4.4121	16.8385	5.47361	1.93003	2.41297e-08	0.492509	0.657522	1.53103	0.000375634
PGSC0003DMG400013979	Transferase, transferring glycosyl groups	0.0975232	0.421145	0.0363178	1.92944	0.0798731	-1.09092	0.782211	3.13419	0.0280351
PGSC0003DMG400022507	With no lysine kinase	1.73992	6.84022	3.16953	1.92939	1.24637e-08	1.03807	0.23798	1.0158	0.0650808
PGSC0003DMG400024615	WD-repeat protein	1.84955	7.15379	2.03906	1.92928	2.41995e-08	0.295026	0.799841	1.72743	0.00201547
PGSC0003DMG400005453	Signal transducer	0.451949	1.7844	0.202788	1.92886	0.000851077	-0.969722	0.657341	3.02695	1.70727e-05
PGSC0003DMG400026308	3-oxoacyl-(Acyl-carrier-protein) synthase III	1.18593	4.67443	1.08202	1.92848	5.03864e-05	0.0312479	0.983025	1.99269	0.000570658
PGSC0003DMG400021927	28 kDa small subunit ribosomal protein	23.5845	89.7093	31.8786	1.92841	1.20862e-09	0.612569	0.541766	1.41708	0.00126072
PGSC0003DMG400023969	Conserved gene of unknown function	3.74615	14.5996	4.23244	1.92805	1.53449e-08	0.332379	0.736406	1.7162	0.000339906
PGSC0003DMG400029195	Ferritin	1.14279	4.36806	1.82725	1.92802	0.00113292	0.856854	0.596504	1.22824	0.141116
PGSC0003DMG401022579	Ubiquitin-protein ligase	0.998977	3.9405	1.39377	1.9276	2.03541e-05	0.628489	0.660533	1.41969	0.0142993
PGSC0003DMG400031129	Legume lectin, beta domain	0.189152	0.771681	0.146204	1.92725	0.0200615	-0.164114	0.952098	2.20856	0.0264742
PGSC0003DMG400030415	Expansin18	7.85998	30.7188	7.96133	1.92699	3.67603e-08	0.168736	0.879915	1.82091	0.00150704
PGSC0003DMG400010821	Nucleic acid binding protein	36.4188	138.877	51.4954	1.92581	8.42712e-10	0.680794	0.430982	1.37056	0.00433346
PGSC0003DMG400012767	Growth-regulating factor 10	0.997133	3.88454	0.551449	1.92554	6.94833e-06	-0.674512	0.670063	2.70203	2.97458e-07
PGSC0003DMG400031762	Conserved gene of unknown function	4.44903	17.0689	6.54779	1.92432	1.44891e-07	0.714741	0.581757	1.30843	0.0242259
PGSC0003DMG400025911	Methylketone synthase Ib	5.0913	20.1511	7.24235	1.92422	5.57487e-08	0.662916	0.530784	1.36109	0.00282104
PGSC0003DMG400012977	VQ motif-containing protein	0.718038	2.77322	1.36514	1.92318	0.00886867	1.12377	0.665631	0.960999	0.51876
PGSC0003DMG400000869	Quinonprotein alcohol dehydrogenase	0.532122	2.16743	1.40572	1.92301	0.00147594	1.52239	0.195515	0.514716	0.539231
PGSC0003DMG401023951	Dehydration responsive element binding protein	0.0131629	0.0933366	0.473083	1.92262	NA	4.36661	0.00746782	-2.39292	0.0491034
PGSC0003DMG402017934	Pectinesterase	19.332	74.5316	21.4367	1.92226	3.49519e-12	0.321845	0.702157	1.72142	3.8647e-05
PGSC0003DMG400007241	Zinc finger protein	1.32525	5.22709	0.503308	1.92208	9.62853e-05	-1.24236	0.434628	3.30337	2.95348e-08
PGSC0003DMG400002808	DNA helicase hus2	0.717678	2.74424	1.27094	1.92192	0.000745892	0.991071	0.543127	1.04732	0.152613
PGSC0003DMG400018167	UBX domain-containing protein 8-B	1.33161	5.17862	1.64773	1.92184	1.08829e-06	0.459813	0.71257	1.5681	0.00458296
PGSC0003DMG400007511	Peptide transporter	0.948697	3.72765	0.525679	1.92147	4.39681e-05	-0.681305	0.670063	2.73801	7.58294e-07
PGSC0003DMG400029468	Cleavage and polyadenylation specificity factor	0.200681	0.800551	0.413935	1.92081	0.0492792	1.17967	0.657341	0.820181	0.490779
PGSC0003DMG400026944	UPF0497 membrane protein 8	1.01078	3.94109	0.486088	1.92016	0.00170326	-0.813677	0.715675	2.84769	0.000157468
PGSC0003DMG400021682	Beta-expansin 3	1.96761	7.84629	2.4714	1.92004	8.00712e-06	0.466863	0.711953	1.55269	0.00393964
PGSC0003DMG400045090	Pentatricopeptide repeat-containing protein	1.45645	5.63237	1.37559	1.91939	1.77132e-06	0.0851185	0.945832	1.91863	0.000155816
PGSC0003DMG400006941	Conserved gene of unknown function	0.164794	0.672901	0.237356	1.91899	0.0446764	0.665502	0.790624	1.41342	0.252586
PGSC0003DMG400019260	Conserved gene of unknown function	6.68395	25.9644	7.8233	1.91881	6.63273e-10	0.378723	0.713449	1.63975	0.000799833
PGSC0003DMG400027364	Histone H2B	7.9569	30.1068	11.4757	1.91805	1.70027e-07	0.699806	0.561013	1.31503	0.0097118
PGSC0003DMG400008296	LRR receptor-like serine/threonine-protein kinase FLS2	1.1705	4.49983	2.54842	1.91654	1.44523e-08	1.27402	0.0714035	0.751045	0.241972
PGSC0003DMG400016394	L19 ribosomal protein	2.38086	9.13698	3.43462	1.91644	3.51792e-07	0.695487	0.566975	1.33177	0.00973815
PGSC0003DMG400023353	MAR-binding protein	1.46921	5.60713	2.00217	1.91638	1.79649e-06	0.611177	0.656098	1.37984	0.0141188
PGSC0003DMG400010236	Cysteine protease Cp5	7.14602	27.7744	6.11066	1.91614	3.51959e-10	-0.0478693	0.958252	2.06203	7.55465e-07
PGSC0003DMG400026313	Alpha-L-fucosidase 2	1.20152	4.71384	1.40148	1.91539	6.14957e-05	0.386894	0.776014	1.67528	0.0059998
PGSC0003DMG400030000	Major ampullate spidroin 2-2	1.87459	7.30121	1.45544	1.9148	1.98084e-05	-0.206215	0.877329	2.25208	3.65018e-05
PGSC0003DMG400007050	Virus-specific-signaling-pathway regulated protein	3.82506	14.5816	3.53097	1.91445	2.16016e-05	0.0625268	0.958607	1.99915	0.000731564
PGSC0003DMG400016330	Conserved gene of unknown function	1.86533	7.13444	2.55267	1.91405	0.000150919	0.624994	0.680867	1.3715	0.0202282
PGSC0003DMG400020259	Lipase	0.263373	1.02305	0.0222908	1.91351	0.0467409	-2.68821	0.4862	4.66045	4.48402e-05
PGSC0003DMG400027736	Histone H4	53.8685	206.431	52.5461	1.91258	1.28419e-12	0.127158	0.878978	1.89147	5.57075e-06
PGSC0003DMG400019406	RING-H2 finger protein ATL67	0.598369	2.42617	0.88039	1.91078	0.00827517	0.667881	0.747159	1.33718	0.152351
PGSC0003DMG400012402	Pentatricopeptide repeat-containing protein	0.752222	2.78564	1.08853	1.9104	0.000800113	0.721848	0.665127	1.26767	0.0253854
PGSC0003DMG400024786	Gene of unknown function	0.128187	0.511456	0.231389	1.91015	0.0263267	1.0114	0.685135	1.01241	0.403881
PGSC0003DMG400002074	Pectinesterase	0.135797	0.58877	0	1.91005	0.117593	-2.81629	NA	4.81058	0.00797093
PGSC0003DMG400004152	Conserved gene of unknown function	2.55987	9.76665	2.69195	1.90867	1.28775e-07	0.249018	0.814531	1.77625	0.000236207
PGSC0003DMG400015617	Gene of unknown function	2.12642	8.15417	2.19137	1.90831	6.14957e-05	0.186824	0.898039	1.8427	0.00666414
PGSC0003DMG400028488	DnaJ protein	5.58125	20.3335	10.3821	1.90789	0.000198694	1.11504	0.428009	0.916507	0.221277
PGSC0003DMG400025112	Conserved gene of unknown function	0.612191	2.44079	0.512726	1.90786	0.00184076	-0.105253	0.958041	2.11902	0.0029732
PGSC0003DMG400034395	Gene of unknown function	3.87418	14.519	2.71982	1.9078	0.00751222	-0.311749	0.856961	2.38582	0.00490544
PGSC0003DMG400007729	Isoform 2 of F-box protein	6.76014	26.2428	7.08917	1.90778	4.41501e-09	0.23328	0.797095	1.80331	2.55425e-05
PGSC0003DMG401012908	Serine carboxypeptidase	1.47354	5.81964	1.10824	1.90767	3.68337e-05	-0.232126	0.868639	2.23951	6.34257e-05
PGSC0003DMG402010686	Conserved gene of unknown function	0.979463	3.69603	1.70768	1.90736	0.000244008	0.983156	0.482715	1.07162	0.166736
PGSC0003DMG400026403	Conserved gene of unknown function	2.74223	10.5639	3.98449	1.90734	1.01767e-10	0.685874	0.533888	1.32164	0.0133549
PGSC0003DMG400005763	Conserved gene of unknown function	3.33137	12.9718	1.45462	1.90619	2.31601e-05	-1.02597	0.527924	3.06088	1.26578e-08
PGSC0003DMG400021985	Gene of unknown function	1.14941	4.3543	1.037	1.90531	0.000317395	0.0335872	0.983025	1.96394	0.000930857
PGSC0003DMG400019110	Chalcone synthase 2	2.92518	10.7834	2.1232	1.90345	0.138423	-0.261417	0.863195	2.20216	8.86246e-06
PGSC0003DMG400028613	Conserved gene of unknown function	0.728991	2.85205	1.52744	1.90299	0.00363094	1.18624	0.566975	0.790734	0.45809
PGSC0003DMG401030236	CC-NBS-LRR protein	0.0739365	0.287462	0.27313	1.90294	0.0350038	2.01402	0.1963	-0.00705578	0.996476
PGSC0003DMG400002865	Nitrate transporter	0.188931	0.77918	0.539788	1.9024	0.0392108	1.59406	0.470732	0.435411	0.748862
PGSC0003DMG400021212	Argonaute protein group	0.163658	0.649674	0.237448	1.90148	0.0151051	0.692833	0.748143	1.31092	0.167469
PGSC0003DMG400022469	N-acetyltransferase	1.27517	4.91347	1.51973	1.90014	0.00210265	0.410237	0.797095	1.63677	0.0298107
PGSC0003DMG400009279	Ribosomal RNA methyltransferase	1.31232	4.96168	2.06662	1.89995	2.72484e-07	0.817275	0.478585	1.18544	0.0302076
PGSC0003DMG400016669	Amidase	1.19768	4.599	1.90163	1.89907	9.16038e-05	0.822774	0.596439	1.17847	0.0620905
PGSC0003DMG400026655	Binding protein	0.0823069	0.332014	0.122245	1.89873	0.0403083	0.702608	0.773335	1.33277	0.246582
PGSC0003DMG400001344	Conserved gene of unknown function	1.02753	3.8175	1.39482	1.89842	9.02626e-05	0.635189	0.666181	1.39235	0.0324104
PGSC0003DMG401003025	Conserved gene of unknown function	0.537027	2.05195	1.03962	1.89728	0.000695985	1.11975	0.476007	0.907778	0.258287
PGSC0003DMG402021662	Pentatricopeptide repeat-containing protein	0.201492	0.804866	0.245941	1.89728	0.00811935	0.403492	0.855432	1.55803	0.138821
PGSC0003DMG400015516	Short internodes 2	0.293369	1.21368	0.621776	1.89655	0.0248238	1.1871	0.614554	0.832935	0.426346
PGSC0003DMG400029754	Conserved gene of unknown function	10.4582	39.8015	19.6265	1.89425	1.39634e-06	1.09083	0.348981	0.92652	0.169832
PGSC0003DMG400018339	Conserved gene of unknown function	0.797074	2.99422	1.55461	1.89378	0.00234985	1.15457	0.551692	0.864332	0.366773
PGSC0003DMG400019344	DNA binding protein	1.68464	6.48729	5.44888	1.89368	0.00313305	1.82846	0.0464328	0.211832	0.860595
PGSC0003DMG400020364	Receptor protein kinase	9.51625	36.0804	13.2255	1.89298	7.33804e-08	0.625536	0.543977	1.39766	0.00875485
PGSC0003DMG400024979	Conserved gene of unknown function	3.73751	14.0476	4.73941	1.89248	5.25402e-07	0.519202	0.66819	1.47657	0.00244728
PGSC0003DMG400023453	Chaperonin containing t-complex protein 1, gamma subunit, tcpg	22.3212	82.8747	25.035	1.89214	2.32359e-09	0.345703	0.711457	1.63939	5.29859e-05
PGSC0003DMG400002616	DNA binding protein	3.62628	13.6522	3.56081	1.8908	1.7238e-10	0.139221	0.880967	1.8427	2.4777e-05
PGSC0003DMG400000080	C2 domain-containing protein	0.829755	3.19821	0.957616	1.89079	0.000195996	0.368824	0.798401	1.61433	0.00776578
PGSC0003DMG400013700	Gene of unknown function	3.87788	14.9193	4.24124	1.88813	0.000781398	0.310285	0.856965	1.69524	0.0179051
PGSC0003DMG400006550	Auxin influx transport protein	5.37603	20.4792	10.8789	1.88811	7.91482e-10	1.17754	0.0370417	0.806773	0.108655
PGSC0003DMG402026044	Pentatricopeptide repeat-containing protein	0.462537	1.75438	0.658787	1.88779	2.59275e-05	0.672447	0.646329	1.3173	0.0225983
PGSC0003DMG400027147	Conserved gene of unknown function	2.06454	8.07204	2.09625	1.88739	0.000875603	0.196427	0.91477	1.82381	0.0127922
PGSC0003DMG400002870	Leucine-rich repeat receptor-like kinase	2.78092	10.5392	5.06891	1.88668	3.0323e-09	1.03127	0.130586	0.956246	0.0486863
PGSC0003DMG400027780	Pentatricopeptide repeat-containing protein	0.100951	0.381507	0.0514153	1.88572	0.0947391	-0.655714	0.846373	2.61769	0.0177542
PGSC0003DMG400006104	MAR-binding protein	13.8106	50.9433	17.5676	1.88556	1.01788e-08	0.53069	0.615346	1.44892	0.000470638
PGSC0003DMG400033586	Gene of unknown function	8.85184	32.656	12.6563	1.88517	1.32317e-07	0.699842	0.456623	1.31917	0.0142582
PGSC0003DMG400014507	BZIP protein	2.39284	9.04622	2.25342	1.88514	6.08173e-09	0.0647574	0.956423	1.9112	0.000308522
PGSC0003DMG400000375	Auxin/indole-3-acetic acid 4	8.99506	33.5476	9.20095	1.88428	7.35753e-10	0.208648	0.809635	1.79136	3.65894e-05
PGSC0003DMG400000980	Aspartate carbamoyltransferase	2.59009	9.6399	3.76342	1.88359	3.93173e-06	0.718598	0.573259	1.24991	0.0112384
PGSC0003DMG400008643	Conserved gene of unknown function	0.641789	2.38745	0.471034	1.88321	0.000308865	-0.288894	0.878125	2.26134	0.00378091
PGSC0003DMG400001647	Auxin-induced SAUR	0.422539	1.63545	0.41439	1.88308	0.00211147	0.127844	0.942533	1.89553	0.0072796
PGSC0003DMG400026082	Pentatricopeptide repeat-containing protein	1.19566	4.47892	1.72488	1.88292	3.9522e-06	0.713176	0.601656	1.27267	0.0190366
PGSC0003DMG400018174	Short-chain dehydrogenase	0.960475	3.78037	1.51335	1.88214	0.000806144	0.791721	0.637933	1.2173	0.0498247
PGSC0003DMG400025366	Mitogen-activated protein kinase	1.51143	5.56457	1.61511	1.8812	8.88144e-06	0.274467	0.814531	1.71533	0.00101554
PGSC0003DMG400021915	Gene of unknown function	0.36559	1.46784	0.251405	1.88081	0.0397347	-0.382795	0.899513	2.37836	0.0414878
PGSC0003DMG400000580	Conserved gene of unknown function	0.253984	0.994894	0.178147	1.88046	0.0471143	-0.26456	0.929725	2.24702	0.0487348
PGSC0003DMG400010905	Amino acid transporter	0.210358	0.851111	0.406685	1.88024	0.0359726	1.04528	0.668273	0.920489	0.433659
PGSC0003DMG400012911	Pentatricopeptide repeat-containing protein	0.662337	2.43514	0.707492	1.87999	0.000985387	0.286523	0.857492	1.69554	0.00595379
PGSC0003DMG401027132	Lipase	0.660057	2.50535	1.47532	1.8797	0.00299396	1.31203	0.396397	0.687435	0.443773
PGSC0003DMG400030528	Phosphatidic acid phosphatase alpha	1.68976	6.1437	4.38724	1.87921	0.000376566	1.57172	0.104812	0.405508	0.599462
PGSC0003DMG400012829	Conserved gene of unknown function	3.23601	11.9622	3.14245	1.87882	6.03196e-06	0.134696	0.915155	1.83691	0.000234063
PGSC0003DMG400021911	ZIP4/SPO22	0.112693	0.424195	0.140953	1.87767	0.0354871	0.511452	0.830767	1.49264	0.166296
PGSC0003DMG400021286	Triacylglycerol lipase	0.279841	1.01349	0.0824534	1.87747	0.0646966	-1.44407	0.685195	3.39832	0.00124237
PGSC0003DMG400015552	Beta-ketoacyl-coa synthase family protein	6.13508	23.2712	9.2027	1.8772	5.28779e-09	0.742784	0.395021	1.25552	0.00512505
PGSC0003DMG400023990	Conserved gene of unknown function	3.00081	11.269	3.15667	1.87715	9.59614e-09	0.225526	0.838518	1.74169	0.00111738
PGSC0003DMG400021177	Dead box ATP-dependent RNA helicase	3.28835	12.0942	3.32552	1.87553	4.394e-08	0.191429	0.84673	1.78682	8.18146e-05
PGSC0003DMG400016033	Glutaredoxin family protein	4.72308	18.3207	4.87508	1.87551	0.000864351	0.164962	0.908554	1.86741	0.00168826
PGSC0003DMG400031042	Glutamate decarboxylase isoform1	0.797364	2.96329	0.99049	1.87415	9.00809e-05	0.52177	0.753822	1.46687	0.0570557
PGSC0003DMG400017310	Pentatricopeptide repeat-containing protein	0.290894	1.0995	0.512924	1.87354	0.00423679	0.964877	0.619474	1.01697	0.226446
PGSC0003DMG400020749	NBS-LRR resistance protein	0.250717	0.943564	0.833737	1.87318	0.0414488	1.87579	0.292092	0.118934	0.940186
PGSC0003DMG400001707	Conserved gene of unknown function	1.35121	5.06603	0.862195	1.87242	0.000574471	-0.433832	0.814954	2.445	0.00119258
PGSC0003DMG400002751	Conserved gene of unknown function	1.72182	6.48335	3.63217	1.87195	0.000406045	1.24277	0.342828	0.739362	0.331663
PGSC0003DMG400002527	Gene of unknown function	1.16167	4.29288	1.6585	1.87135	0.00324756	0.699587	0.697112	1.25895	0.0695033
PGSC0003DMG400027743	Conserved gene of unknown function	1.98956	7.40786	2.31624	1.87093	9.09616e-05	0.397551	0.77184	1.5643	0.00494309
PGSC0003DMG400028581	Chloroplast-targeted copper chaperone	15.7956	58.9461	21.7116	1.87022	5.61174e-12	0.63339	0.452706	1.34325	0.00126782
PGSC0003DMG402004406	Protein kinase APK1B, chloroplast	0.343695	1.28906	0.271233	1.8698	0.0128038	-0.149592	0.948107	2.13172	0.0116025
PGSC0003DMG400005083	Conserved gene of unknown function	0.592333	2.23135	0.717718	1.86904	0.00209053	0.443553	0.792829	1.50869	0.0317559
PGSC0003DMG400014215	Tubby protein	1.24036	4.59757	0.627618	1.86884	4.44759e-05	-0.814553	0.667409	2.76484	3.17602e-05
PGSC0003DMG400007818	Conserved gene of unknown function	0.646408	2.54149	0.94348	1.86862	0.00261058	0.698087	0.691172	1.27493	0.0911391
PGSC0003DMG400004056	Serine-threonine protein kinase, plant-type	0.294978	1.08193	0.116447	1.86854	0.101272	-1.01031	0.763509	2.92559	0.00221902
PGSC0003DMG400018464	Disease resistance protein	0.419101	1.56259	1.66681	1.8677	3.78882e-05	2.16555	0.00113621	-0.161998	0.88375
PGSC0003DMG400026178	DNA cross-link repair protein pso2/snm1	0.309553	1.18724	0.404025	1.86738	0.0202208	0.520448	0.81214	1.44967	0.143314
PGSC0003DMG400024146	Gene of unknown function	0.80344	3.12551	1.41814	1.86724	0.00667934	0.972534	0.646329	1.01005	0.282572
PGSC0003DMG402003745	Nicotiana tabacum wound inducive mRNA , complete cds	44.8767	162.493	55.0711	1.86615	3.04443e-08	0.499371	0.668338	1.49647	0.00814442
PGSC0003DMG400005917	Nucleotide binding protein	1.0728	3.94297	1.53735	1.8655	7.97515e-06	0.699816	0.600914	1.25965	0.01373
PGSC0003DMG400024748	Histone H2A.1	105.38	389.134	90.1839	1.8654	3.00361e-12	-0.0621312	0.943121	2.02836	2.2315e-06
PGSC0003DMG400040241	Pentatricopeptide repeat-containing protein	1.24899	4.56505	1.81129	1.86535	0.000106274	0.717562	0.631951	1.2546	0.0327148
PGSC0003DMG400001760	P70 protein	1.83351	6.86212	1.96453	1.86516	1.46507e-07	0.255687	0.81293	1.69232	0.0010845
PGSC0003DMG401030679	Plant synaptotagmin	2.21428	8.23157	3.29153	1.86479	7.89669e-06	0.748135	0.58045	1.25006	0.0415444
PGSC0003DMG400003736	Transcription factor	3.75959	14.0419	3.03578	1.86476	1.36143e-08	-0.150501	0.887005	2.11909	5.26261e-06
PGSC0003DMG400006916	Stpk1 protein kinase	1.33152	4.96124	1.47608	1.86418	2.36113e-07	0.305071	0.78248	1.66459	0.00122655
PGSC0003DMG400011431	Anthranilate phosphoribosyltransferase	2.05779	7.62228	2.29365	1.86417	2.74422e-07	0.309604	0.7997	1.62077	0.00866407
PGSC0003DMG401028252	Beta-fructofuranosidase	7.44972	27.8448	5.86209	1.86361	1.36575e-09	-0.185181	0.838518	2.13563	7.87927e-07
PGSC0003DMG400014594	Ethylene response factor	0.639521	2.34844	1.79932	1.86165	0.0109743	1.67961	0.357704	0.312938	0.833742
PGSC0003DMG400019659	Transcription factor bHLH49	0.802284	3.01229	1.22495	1.86157	1.91334e-05	0.765536	0.578639	1.18222	0.0458614
PGSC0003DMG400001452	Transducin family protein	1.37088	4.93469	2.37222	1.86129	6.8017e-05	0.989532	0.445511	0.967411	0.0823541
PGSC0003DMG400003047	GRAS family transcription factor	3.00005	10.7168	1.83587	1.86049	0.000198802	-0.503108	0.720843	2.44094	1.85525e-08
PGSC0003DMG400013474	Conserved gene of unknown function	1.67319	6.17549	1.4528	1.85932	0.000334031	-0.0449818	0.979948	1.97568	0.00637572
PGSC0003DMG400024246	Fructokinase	3.78647	13.7722	4.75286	1.85857	1.32427e-07	0.520676	0.664079	1.45446	0.0044741
PGSC0003DMG400002664	Serine/threonine protein kinase	0.48618	1.82705	0.927951	1.85831	0.000495993	1.07579	0.366265	0.934983	0.197656
PGSC0003DMG400009155	Triacylglycerol lipase	1.92801	7.10712	1.52326	1.85797	1.8621e-06	-0.147882	0.909086	2.11476	3.50823e-05
PGSC0003DMG400012947	Cytochrome P450 monooxygenase CYP736B	4.78845	17.0465	4.87546	1.85797	1.45766e-05	0.225959	0.836716	1.75624	0.000946976
PGSC0003DMG400012181	DNA binding protein	0.165237	0.635668	0.16596	1.85778	0.0100395	0.146929	0.948107	1.78059	0.0579967
PGSC0003DMG400011721	Universal stress protein family protein	17.5542	64.1976	19.5934	1.85672	1.01019e-09	0.344792	0.722031	1.63498	0.000608815
PGSC0003DMG400000931	Xyloglucan galactosyltransferase KATAMARI1	0.515382	1.91491	0.951337	1.8559	0.00061458	1.02778	0.537624	0.925447	0.242359
PGSC0003DMG400030965	Purple acid phosphatase	7.72024	28.6505	12.5052	1.85435	4.99172e-10	0.856473	0.217377	1.1152	0.0149239
PGSC0003DMG400012167	Multidrug resistance protein ABC transporter family	1.79458	6.57821	1.72733	1.85406	4.47445e-09	0.136913	0.90261	1.85096	0.000697314
PGSC0003DMG400031811	Esterase/lipase/thioesterase family protein	3.75955	13.8794	4.00414	1.85349	1.11361e-10	0.261252	0.76004	1.70392	3.73575e-05
PGSC0003DMG400007267	EMB2748	0.589241	2.20975	0.753989	1.85297	0.00651001	0.526893	0.75817	1.38118	0.0750906
PGSC0003DMG400012087	AP2/ERF domain-containing transcription factor	0.568553	2.24754	1.02032	1.85267	0.0137583	0.958462	0.650059	1.0023	0.258061
PGSC0003DMG400009278	DCK/dGK-like deoxyribonucleoside kinase	8.59544	30.7384	11.0415	1.85248	1.00089e-05	0.551563	0.657341	1.37057	0.00135711
PGSC0003DMG400024642	Glucan endo-1,3-beta-glucosidase 3	17.6692	64.1135	12.8374	1.85238	1.1395e-08	-0.302357	0.793979	2.2287	4.76603e-05
PGSC0003DMG400027228	Zinc finger, RING-type	1.05213	3.84585	1.88318	1.85186	1.52058e-05	1.00096	0.402601	0.950314	0.128795
PGSC0003DMG400018289	Hydrolase, hydrolyzing O-glycosyl compounds	2.12075	7.87777	2.89304	1.85181	2.57699e-06	0.595907	0.665849	1.32755	0.0393268
PGSC0003DMG400005839	Inner membrane protein	1.76313	6.40844	2.41335	1.85153	9.44857e-06	0.62679	0.624593	1.34647	0.0165566
PGSC0003DMG400020084	Zinc finger protein	14.1954	53.2112	22.8787	1.85092	7.56415e-06	0.84445	0.395021	1.1639	0.0308262
PGSC0003DMG400010998	Actin depolymerizing factor	0.602592	2.43518	0.609463	1.85055	0.029965	0.110335	0.964347	1.85152	0.0372939
PGSC0003DMG402025150	Conserved gene of unknown function	0.238146	0.909377	0.191807	1.85016	0.00529981	-0.145179	0.942602	2.07642	0.00668106
PGSC0003DMG400017183	Desacetoxyvindoline 4-hydroxylase	0.250967	0.940864	0.897914	1.85001	0.0305364	1.96676	0.167213	-0.000143463	0.999899
PGSC0003DMG400002765	Nucleolar protein nop56	22.0344	80.0019	27.3366	1.84983	2.78206e-10	0.488583	0.61424	1.45617	0.000342251
PGSC0003DMG400013306	EMB2656 (EMBRYO DEFECTIVE 2656); binding	1.06009	3.79671	0.945958	1.84966	0.00012627	0.0301672	0.982314	1.90642	9.26547e-05
PGSC0003DMG400031795	DNA binding protein homolog	0.510342	1.88422	0.733272	1.8492	0.00759755	0.67719	0.720048	1.28164	0.129066
PGSC0003DMG400012250	Cytochrome C oxidase assembly protein cox11	2.77191	10.0859	3.69603	1.84918	7.18356e-08	0.596292	0.601656	1.35701	0.00350433
PGSC0003DMG400021776	Endonuclease/exonuclease/phosphatase	0.116661	0.448986	0.356966	1.84808	0.0129562	1.73349	0.217377	0.237179	0.853057
PGSC0003DMG400023738	Conserved gene of unknown function	2.25395	8.22156	4.98347	1.84753	4.31454e-05	1.34322	0.324338	0.628898	0.511999
PGSC0003DMG400002725	DNA binding protein	3.8057	13.8494	4.10806	1.84742	1.62278e-07	0.299164	0.781055	1.6523	0.000490089
PGSC0003DMG400001851	ATP-dependent helicase	0.738116	2.70824	1.25808	1.84695	2.32187e-06	0.953265	0.437098	1.01046	0.104859
PGSC0003DMG400006026	Pentatricopeptide repeat-containing protein	4.12276	14.7605	6.14407	1.84651	1.48097e-06	0.751773	0.533248	1.18293	0.0200419
PGSC0003DMG400008672	AMP dependent ligase	0.300129	1.14764	0.289647	1.84638	0.0263632	0.117925	0.958026	1.7718	0.0635706
PGSC0003DMG401006147	Heat shock protein	9.47741	33.9701	10.3939	1.8458	2.64346e-07	0.317023	0.753822	1.61343	9.85567e-05
PGSC0003DMG400006903	B12D	9.59265	35.1741	6.60054	1.84428	4.81449e-09	-0.36765	0.713926	2.32161	3.87253e-08
PGSC0003DMG400003484	RNA-binding region-containing protein	12.6087	46.1682	20.2447	1.84355	4.02947e-10	0.85352	0.203739	1.11806	0.0189581
PGSC0003DMG400028280	Ankyrin repeat-containing protein	7.82503	28.0758	11.0144	1.84289	1.8623e-07	0.673027	0.541766	1.27081	0.00656977
PGSC0003DMG400011088	Tubulin beta chain	11.4141	41.0998	11.4908	1.84284	8.70317e-09	0.178999	0.856066	1.74783	0.000147105
PGSC0003DMG400010776	Chaperonin containing t-complex protein 1, epsilon subunit, tcpe	24.743	89.5937	27.8592	1.84256	3.77486e-10	0.342884	0.708671	1.59685	0.000158449
PGSC0003DMG400025293	Aspartic proteinase nepenthesin-1	2.44674	8.96179	1.60356	1.84147	2.50936e-07	-0.46281	0.720005	2.41297	2.30954e-05
PGSC0003DMG400006105	Pentatricopeptide repeat-containing protein	1.0638	3.80265	1.06008	1.84126	0.000171254	0.193056	0.888089	1.72957	0.000478431
PGSC0003DMG400046831	DNA-binding WRKY; VQ	2.92388	10.8769	4.39442	1.84123	1.18287e-05	0.754768	0.58215	1.20504	0.0359679
PGSC0003DMG400007436	SLF-interacting SKP1	1.32251	4.79379	2.1451	1.84119	0.000601291	0.88087	0.599574	1.07778	0.133345
PGSC0003DMG400022611	Vitellogenic carboxypeptidase	1.07614	3.99417	0.840482	1.84051	1.06523e-05	-0.199041	0.880801	2.14404	5.10699e-05
PGSC0003DMG400021381	EIL1	4.34147	16.0873	7.06896	1.84017	5.94358e-09	0.867024	0.255467	1.0884	0.0165739
PGSC0003DMG400002689	Receptor kinase	3.51211	12.8527	3.04354	1.84006	2.26035e-08	-0.0644254	0.962406	1.96893	0.00361086
PGSC0003DMG400027653	Bystin	4.49786	16.0482	5.51554	1.83957	5.27503e-07	0.482129	0.66819	1.45475	0.00099129
PGSC0003DMG400005147	Nucleic acid binding protein	3.07733	11.1463	4.54048	1.83913	7.90842e-09	0.751485	0.515415	1.20754	0.0278403
PGSC0003DMG400008203	Calmodulin binding protein	0.131202	0.498394	0.0381846	1.83884	0.0458901	-1.4361	0.696161	3.34524	0.00567487
PGSC0003DMG400028129	Conserved gene of unknown function	3.72345	13.4215	5.49805	1.83875	7.352e-07	0.734125	0.531328	1.20812	0.0183992
PGSC0003DMG400007576	Membrane protein	0.464016	1.73857	0.676858	1.83818	0.00596143	0.698394	0.709091	1.26975	0.12884
PGSC0003DMG400020361	Fructokinase 1	6.99641	25.3204	8.98783	1.83754	5.17596e-07	0.528111	0.654242	1.37179	0.00925059
PGSC0003DMG400030823	Glycosyltransferase	0.887264	3.29223	0.916814	1.83727	0.000609172	0.25124	0.897507	1.7081	0.0537403
PGSC0003DMG400030601	Metal ion binding protein	1.56611	5.68141	1.64406	1.83613	0.000968237	0.250439	0.876214	1.70292	0.0103008
PGSC0003DMG400018425	50S ribosomal protein L18, chloroplast	2.67392	9.9066	2.59607	1.83591	8.91198e-06	0.131833	0.914701	1.80109	0.000429506
PGSC0003DMG400007086	Mixed-lineage leukemia protein	1.00099	3.57681	1.15384	1.83563	0.00117538	0.364086	0.834183	1.55187	0.0471163
PGSC0003DMG400021506	Calcium ATPase	6.65985	23.8022	7.4864	1.83546	4.87011e-09	0.360986	0.711457	1.58087	0.000302964
PGSC0003DMG400009372	Tetratricopeptide-like helical	0.200102	0.737347	0.270543	1.83372	0.0166954	0.617178	0.763509	1.30184	0.140743
PGSC0003DMG400019300	F-box/leucine rich repeat protein	1.13314	4.20667	0.790551	1.83351	9.35643e-06	-0.360109	0.775098	2.2855	7.53694e-06
PGSC0003DMG400027042	BHLH transcription factor Upa20	1.6631	5.99034	0.512333	1.83341	0.000115368	-1.4623	0.371818	3.40573	4.97917e-09
PGSC0003DMG400043560	U3 small nucleolar RNA-associated protein	4.35071	15.5837	6.05926	1.83314	1.08415e-07	0.655049	0.555253	1.27224	0.00552774
PGSC0003DMG401029775	MAA3	0.607706	2.21216	0.400601	1.83309	0.00354808	-0.383223	0.846743	2.31594	0.00124249
PGSC0003DMG400007495	Beta tubulin	0.0956783	0.393343	0.0472752	1.83288	0.118127	-0.724255	0.845552	2.72683	0.0496151
PGSC0003DMG400011375	Conserved gene of unknown function	10.7491	38.3267	14.3427	1.83286	2.58126e-07	0.59276	0.611859	1.32895	0.00425481
PGSC0003DMG400013977	Actin binding protein	0.137525	0.53638	0.15591	1.83157	0.0295626	0.297446	0.900324	1.6586	0.0824654
PGSC0003DMG400028571	Phosphoglycerate mutase	3.8163	14.0334	4.04695	1.83112	1.05613e-07	0.2497	0.797095	1.68255	0.000151726
PGSC0003DMG400018588	Myb	1.23322	4.43207	0.653512	1.83094	5.82019e-07	-0.73888	0.575734	2.67576	1.50614e-08
PGSC0003DMG400023493	Acyltransferase	1.97298	7.31643	2.12159	1.83048	3.41703e-06	0.258728	0.81293	1.66778	0.000733973
PGSC0003DMG400019264	Kinesin	3.82414	13.6895	2.82086	1.83038	9.73222e-08	-0.270793	0.799561	2.17759	4.53699e-06
PGSC0003DMG400000708	Glycine-rich RNA binding protein	845.933	3038.55	1139.87	1.83033	1.5524e-11	0.618852	0.537201	1.33514	0.00655732
PGSC0003DMG400024374	Gamma-glutamyl-gamma-aminobutyrate hydrolase	1.10481	4.0318	2.4686	1.82998	6.04998e-05	1.33249	0.194862	0.621178	0.425151
PGSC0003DMG400016567	Auxin-induced SAUR	0.547745	2.09466	2.12369	1.82984	0.0360769	2.0483	0.12823	-0.077505	0.959198
PGSC0003DMG400018106	Conserved gene of unknown function	1.83058	6.50507	2.28039	1.8297	8.579e-06	0.509787	0.685924	1.44035	0.0098953
PGSC0003DMG400005792	Nucleoside diphosphate kinase	2.07258	7.61576	1.51562	1.8288	7.89669e-06	-0.290238	0.820464	2.22315	1.66978e-05
PGSC0003DMG400020392	Pentatricopeptide repeat-containing protein	3.36171	11.9856	3.95956	1.82789	4.48269e-08	0.40995	0.693821	1.5069	0.000852859
PGSC0003DMG400029852	Type-a response regulator	1.61975	5.86151	0.691285	1.8271	0.000132809	-1.03594	0.508699	3.00928	3.77774e-07
PGSC0003DMG400026080	Cytochrome P450	2.39392	8.89593	3.65108	1.82688	4.91391e-05	0.760618	0.580812	1.18734	0.0329028
PGSC0003DMG400015437	UDP-glucose glucosyltransferase	0.39337	1.39777	0.746457	1.82676	0.00648983	1.10121	0.555152	0.825815	0.309622
PGSC0003DMG400023206	Cold shock domain protein 2	2.10148	7.5456	1.81809	1.8264	9.02626e-05	-0.0388823	0.979396	1.96223	0.000776809
PGSC0003DMG400019694	Ubiquitin carboxyl-terminal hydrolase	0.467246	1.70233	0.890095	1.82579	0.000511456	1.09619	0.450287	0.851654	0.2596
PGSC0003DMG400019627	Disease resistance protein Gpa2	0.379614	1.2994	1.22336	1.82576	0.0196217	1.907	0.187	0.0127569	0.992724
PGSC0003DMG400000292	Conserved gene of unknown function	48.6893	170.412	82.0219	1.82543	2.37076e-06	0.965786	0.457772	1.00646	0.209161
PGSC0003DMG400007496	Adenylate kinase isoenzyme 6	0.526153	1.92017	1.96615	1.82474	0.00231029	2.07347	0.0601569	-0.109861	0.94012
PGSC0003DMG400008936	Transcription factor	0.522109	1.92805	0.450222	1.82418	0.00312242	-0.0525307	0.977771	2.00868	0.00539181
PGSC0003DMG400020346	Pentatricopeptide repeat-containing protein	0.383796	1.42435	0.726288	1.82417	0.000280059	1.07603	0.434045	0.866333	0.212182
PGSC0003DMG400024500	HT1 protein kinase	6.43171	23.3528	5.60815	1.8241	4.68584e-10	-0.032496	0.97058	1.95603	1.42052e-06
PGSC0003DMG400013938	Gene of unknown function	3.03068	10.9092	4.01868	1.82311	1.44379e-05	0.586866	0.665565	1.36416	0.0220762
PGSC0003DMG401011559	Conserved gene of unknown function	0.959488	3.53103	0.89606	1.82296	0.00578738	0.0689327	0.97205	1.87619	0.0154444
PGSC0003DMG400040547	Mitogen-activated protein kinase kinase kinase	2.83237	10.3283	2.00732	1.82279	1.73234e-06	-0.318312	0.786414	2.24338	2.32543e-06
PGSC0003DMG400029919	Zinc finger family protein	0.138294	0.514109	0.314996	1.82145	0.018414	1.29948	0.528552	0.63636	0.572909
PGSC0003DMG400017337	Serine/threonine-protein kinase bri1	1.07153	3.9048	0.979786	1.82106	1.49893e-05	0.00966081	0.996345	1.92282	0.00247035
PGSC0003DMG400030794	MRNA, clone: RAFL25-31-I24	0.33985	1.27429	0.260314	1.82076	0.0212475	-0.178551	0.944665	2.14556	0.0357455
PGSC0003DMG400027352	MRNA cap guanine-N7 methyltransferase 2	1.76861	6.18862	2.63672	1.8203	0.000150919	0.771305	0.597164	1.14251	0.0319547
PGSC0003DMG400009303	Prli-interacting factor l	1.61958	5.77538	1.91767	1.82009	1.0222e-05	0.422846	0.725799	1.49739	0.00322874
PGSC0003DMG400013353	Na+/myo-inositol symporter	1.39768	5.09674	2.31429	1.8198	6.1176e-06	0.876299	0.463541	1.05146	0.0712604
PGSC0003DMG400004768	FHA domain-containing protein	0.478995	1.75819	0.275022	1.81977	0.0019509	-0.629493	0.756753	2.52124	0.00111707
PGSC0003DMG401017555	Conserved gene of unknown function	0.4809	1.77047	0.511579	1.81858	0.000636533	0.238817	0.880967	1.68085	0.0109843
PGSC0003DMG400000759	Geraniol 10-hydroxylase	0.842758	3.0593	0.474948	1.81632	0.000275551	-0.624881	0.71806	2.55691	3.68278e-05
PGSC0003DMG402025430	Gene of unknown function	0.229178	0.866648	0.237242	1.81626	0.0392396	0.213687	0.930222	1.68088	0.0993676
PGSC0003DMG400004631	Conserved gene of unknown function	0.169487	0.6353	0.0745034	1.81598	0.0171864	-0.970242	0.718395	2.85596	0.00274536
PGSC0003DMG400000988	Synovial sarcoma associated ss18 protein	7.646	27.4354	9.08391	1.81501	1.39337e-08	0.419701	0.673778	1.51865	0.00105361
PGSC0003DMG400020512	2-deoxyglucose-6-phosphate phosphatase	0.417651	1.54027	0.543904	1.81479	0.0138083	0.505107	0.795473	1.44109	0.127709
PGSC0003DMG401022195	Calcium-binding protein	0.520903	1.97095	0.39503	1.81467	0.00424696	-0.260572	0.895344	2.16959	0.00391893
PGSC0003DMG400014185	Conserved gene of unknown function	3.11232	10.8368	3.25076	1.81454	0.000283902	0.26615	0.845058	1.63765	0.00119285
PGSC0003DMG400006633	Conserved gene of unknown function	0.830958	3.06422	1.49502	1.81372	0.00416718	0.999793	0.597164	0.955393	0.278643
PGSC0003DMG400020343	AER	29.5987	105.155	41.0802	1.81261	2.33172e-09	0.647448	0.426078	1.29596	0.00699196
PGSC0003DMG400028505	Conserved gene of unknown function	8.93696	31.4435	16.9606	1.81226	3.32003e-08	1.11557	0.120831	0.828782	0.182982
PGSC0003DMG400027369	Gene of unknown function	1.03926	3.64907	1.51426	1.81215	0.000136352	0.73851	0.629254	1.20312	0.0816288
PGSC0003DMG400004801	Conserved gene of unknown function	6.8359	24.3974	15.761	1.81135	0.00010697	1.38611	0.131384	0.598412	0.537827
PGSC0003DMG400004764	Pentatricopeptide repeat-containing protein	0.242499	0.866141	0.241822	1.81051	0.00718145	0.188691	0.921419	1.71182	0.0187192
PGSC0003DMG400011558	Transcription factor LIM	6.42168	22.8304	8.41664	1.81008	3.18304e-08	0.577153	0.628243	1.35735	0.01107
PGSC0003DMG400012720	Calmodulin binding protein SUN	1.82006	6.42269	1.83508	1.80928	1.17119e-05	0.190004	0.86664	1.74696	0.00128202
PGSC0003DMG400017494	Bcr-associated protein, bap	3.60545	12.8118	5.36875	1.80897	2.02796e-05	0.752665	0.570719	1.15037	0.0320605
PGSC0003DMG400029963	Transposase En/Spm	1.72764	6.26022	2.21223	1.80866	8.03093e-05	0.544985	0.725348	1.3873	0.05921
PGSC0003DMG400013829	60S ribosomal protein L24, mitochondrial	4.49228	15.7552	6.09764	1.80851	2.07079e-06	0.616691	0.6171	1.28769	0.00958762
PGSC0003DMG400022677	UPF0497 membrane protein 10	2.84279	10.3926	2.71803	1.80838	0.00106745	0.0934698	0.948138	1.88755	0.00324395
PGSC0003DMG400010232	Cysteine protease	5.39265	18.7614	5.11893	1.80827	1.1427e-05	0.124288	0.91477	1.83146	0.00297954
PGSC0003DMG400022161	Conserved gene of unknown function	0.784402	2.75275	1.12504	1.80788	0.000558474	0.704915	0.655186	1.22042	0.0646236
PGSC0003DMG400004800	Gene of unknown function	1.69572	5.84211	2.21251	1.80718	0.000691674	0.578282	0.694588	1.32512	0.0171883
PGSC0003DMG400004962	Alpha-tubulin	130.503	471.894	130.342	1.80685	4.1044e-10	0.147149	0.863195	1.76749	4.16414e-05
PGSC0003DMG400029288	Conserved gene of unknown function	1.74086	6.22743	2.60039	1.80654	0.00040314	0.747555	0.639097	1.16736	0.0720496
PGSC0003DMG400009672	Pom14 protein	13.6527	46.2243	9.98424	1.8062	0.000181228	-0.225347	0.868417	2.15467	0.000273842
PGSC0003DMG400026091	Cyclin A2	2.62559	9.26483	2.05778	1.80603	5.04771e-07	-0.178119	0.871399	2.06736	5.85893e-06
PGSC0003DMG400015186	Pentatricopeptide repeat-containing protein, chloroplastic	0.398552	1.44043	0.218989	1.80579	0.00303652	-0.652687	0.747159	2.57197	0.000331308
PGSC0003DMG400000194	Potyviral helper component protease-interacting protein 1	0.342964	1.30615	0.353722	1.80549	0.0116865	0.180175	0.927665	1.74854	0.0176161
PGSC0003DMG400006573	Tospovirus resistance protein A	0.0895351	0.322539	0.23042	1.80467	0.0427304	1.51137	0.486336	0.429509	0.764341
PGSC0003DMG400004782	Protease inhibitor/seed storage/lipid transfer protein family protein	20.2589	72.377	21.5135	1.8044	2.69745e-10	0.245956	0.768547	1.67096	0.000108087
PGSC0003DMG400004900	Avr9/Cf-9 rapidly elicited protein 132	0.2281	0.851541	0.473237	1.80424	0.0326149	1.14837	0.634772	0.757716	0.539146
PGSC0003DMG400003293	Protein regulator of cytokinesis	0.544182	1.94159	0.617786	1.80394	0.00294821	0.329558	0.86075	1.56396	0.0672723
PGSC0003DMG400008738	Monomeric G-protein	0.410332	1.52184	0.901727	1.80327	0.014208	1.26237	0.504255	0.688791	0.502143
PGSC0003DMG400033123	Basic 7S globulin 2 small subunit	8.27881	29.6774	12.354	1.80309	9.19081e-10	0.748037	0.343964	1.15864	0.00814442
PGSC0003DMG400019408	WRKY transcription factor	0.437477	1.64478	0.778186	1.80269	0.0441682	0.938901	0.691099	0.98922	0.389254
PGSC0003DMG400020177	Conserved gene of unknown function	1.6767	5.97885	1.69474	1.80207	0.000273357	0.179954	0.904067	1.7239	0.0051231
PGSC0003DMG400007177	Peptidylprolyl isomerase	6.94144	24.5541	9.38114	1.80149	2.33342e-09	0.611062	0.531328	1.31133	0.00496964
PGSC0003DMG400014490	Aminoacyl-tRNA synthetase	0.422741	1.54345	0.323951	1.80134	0.0097762	-0.202318	0.924199	2.12806	0.00857461
PGSC0003DMG400016284	Ethylene receptor	1.68715	5.93986	2.97018	1.80036	7.534e-08	1.00108	0.231011	0.906707	0.0856295
[truncated: 4,454 more rows]

## Sheet: Ox_vs_C_UP
Dataset S2. Differentially genes expressed obtained in overexpressed StCDF1.2 (Ox) and knocked-down StCDF1 (Ri) plants from RNA-Seq results
Gene		gene_description	FPKM-C	FPKM-O	Log2-Ox_vs_C	Padj Ox_vs_C
PGSC0003DMG400004953	Soltu.DM.04G031920	Homeotic protein knotted-1	0	13.6755	9.26802	1.2544e-15
PGSC0003DMG400010549	#N/A	Orcinol O-methyltransferase	0.0134869	17.4352	8.78174	2.55629e-20
PGSC0003DMG400031534	Soltu.DM.09G030330	Glycine-rich cell wall structural protein	0.0803373	42.859	8.39493	1.16419e-31
PGSC0003DMG400016462	Soltu.DM.02G020570	Conserved gene of unknown function	0.164855	40.4744	7.74453	7.43451e-54
PGSC0003DMG400021854	Soltu.DM.10G003870	O-methyltransferase 3	0.132785	30.7993	7.66865	3.31033e-58
PGSC0003DMG400018925	#N/A	Polyphenol oxidase B, chloroplastic	0.136575	30.0729	7.59818	2.22629e-64
PGSC0003DMG400017167	Soltu.DM.09G026810	Protein kinase 1	0	2.85777	7.54089	9.85726e-10
PGSC0003DMG400025759	Soltu.DM.01G046750	GAST1 protein	0	7.03806	7.13385	1.29496e-08
PGSC0003DMG402025043	Soltu.DM.10G002410	TRANSPARENT TESTA 12 protein	0	2.31644	6.87305	7.534e-08
PGSC0003DMG400032829	Soltu.DM.07G020080	C3HL domain class transcription factor	0.0429652	5.85599	6.72355	1.73052e-23
PGSC0003DMG400004575	Soltu.DM.12G002490	Gene of unknown function	0.0109295	3.52473	6.65159	3.60133e-10
PGSC0003DMG400014702	Soltu.DM.06G002200	Conserved gene of unknown function	0.276668	29.4227	6.621	5.64114e-49
PGSC0003DMG400009559	Soltu.DM.07G006210	Specific tissue protein 1	0.0576927	8.63212	6.57281	1.87003e-15
PGSC0003DMG400019687	#N/A	Gene of unknown function	0.0135312	2.22088	6.53228	4.2031e-15
PGSC0003DMG400013143	Soltu.DM.10G004180	Ripening induced protein	0.242747	26.463	6.51457	2.41297e-08
PGSC0003DMG400005279	Soltu.DM.05G018810	Peroxidase	0.0192115	3.50607	6.50006	3.22648e-12
PGSC0003DMG400029335	Soltu.DM.12G005170	Plant synaptotagmin	0.0364168	4.62861	6.462	3.7483e-17
PGSC0003DMG400018112	Soltu.DM.03G026060	Protein LATERAL ORGAN BOUNDARIES	0.0127764	3.15506	6.41292	3.0907e-09
PGSC0003DMG400015192	Soltu.DM.03G024530	Malate synthase, glyoxysomal	0.0706512	6.75603	6.36677	4.43573e-29
PGSC0003DMG400012742	Soltu.DM.10G011790	GNS1/SUR4 membrane protein	0	2.49759	6.18396	1.68367e-05
PGSC0003DMG400033329	Soltu.DM.06G018640	Gene of unknown function	0.0924002	10.4256	6.17298	0.00422999
PGSC0003DMG400014566	Soltu.DM.05G003170	Transcription factor	0.0225807	3.23192	6.14209	1.42736e-10
PGSC0003DMG400004576	Soltu.DM.12G002480	Gene of unknown function	0.0194242	4.16457	6.07457	4.88725e-08
PGSC0003DMG400008057	Soltu.DM.11G022800	Bel1 homeotic protein	0.0318403	3.09889	6.04991	1.24148e-13
PGSC0003DMG400001221	Soltu.DM.06G009180	EARLY flowering 4 protein	0.80818	56.7511	5.9989	1.20906e-50
PGSC0003DMG400018919	#N/A	Polyphenol oxidase	0.124062	11.0062	5.99192	3.60414e-17
PGSC0003DMG400020028	Soltu.DM.07G006090	Specific tissue protein 2	0.37322	26.1424	5.97432	9.26948e-25
PGSC0003DMG400025016	Soltu.DM.10G001960	Conserved gene of unknown function	0.370087	24.6068	5.86552	3.02895e-25
PGSC0003DMG400017053	Soltu.DM.01G032560	Conserved gene of unknown function	0.0169266	1.89968	5.8624	3.80031e-09
PGSC0003DMG400000466	Soltu.DM.11G021130	Phosphatidylcholine-sterol acyltransferase	0.00483176	0.902497	5.86021	4.1964e-07
PGSC0003DMG400014690	Soltu.DM.06G002170	Glycine-rich RNA-binding protein	0.0111395	2.08832	5.85986	5.40565e-07
PGSC0003DMG400002440	Soltu.DM.05G022040	Gene of unknown function	0.222994	13.2042	5.84006	7.15008e-43
PGSC0003DMG400014325	Soltu.DM.03G017170	Sugar isomerase domain-containing protein	0.3287	21.8137	5.82327	2.91709e-27
PGSC0003DMG400022373	Soltu.DM.02G018100	Serine carboxypeptidase	0.0373086	2.87425	5.8181	8.9266e-14
PGSC0003DMG400008444	Soltu.DM.05G024470	Induced stolon tip protein	0.424747	24.3433	5.69627	1.16626e-22
PGSC0003DMG400016270	Soltu.DM.06G015000	Heat stress transcription factor A-6b	0.0861302	5.83761	5.68639	6.04754e-15
PGSC0003DMG400016538	Soltu.DM.06G023340	Conserved gene of unknown function	0.1594	9.38639	5.64322	1.96075e-17
PGSC0003DMG400031871	Soltu.DM.01G010760	Stress-associated protein 3	0	1.91226	5.63875	0.000549716
PGSC0003DMG400030542	Soltu.DM.05G004810	Heat shock protein binding protein	0.127537	7.65596	5.63731	6.33792e-19
PGSC0003DMG400002763	Soltu.DM.01G040350	Kelch repeat protein	0.0177945	1.44334	5.61918	9.60363e-10
PGSC0003DMG401000287	Soltu.DM.12G025620	Myo-inositol oxygenase	0.0406784	3.12879	5.59954	4.18168e-09
PGSC0003DMG400001915	Soltu.DM.04G000180	Flavonoid 3-hydroxylase	0.0171036	1.43944	5.57998	2.11002e-09
PGSC0003DMG400026711	#N/A	Auxin-induced protein	0	2.129	5.54739	0.000301894
PGSC0003DMG400030958	Soltu.DM.01G050010	Zinc finger (B-box type) family protein	0.0104754	1.51895	5.54349	5.88101e-06
PGSC0003DMG402007970	Soltu.DM.04G033650	Conserved gene of unknown function	0.0200054	1.84379	5.53582	1.92786e-07
PGSC0003DMG400016571	Soltu.DM.04G023080	Cytochrome P450	0	0.671003	5.48216	0.000230111
PGSC0003DMG400013004	Soltu.DM.07G012510	Growth-regulating factor 3	0.0607725	3.88209	5.46696	2.83486e-10
PGSC0003DMG400024626	Soltu.DM.03G028980	MADS-box protein 1	0	0.870835	5.43899	0.000283902
PGSC0003DMG400025414	Soltu.DM.05G012520	Zinc finger protein CONSTANS-LIKE 15	0.35331	15.4938	5.41068	4.44512e-38
PGSC0003DMG400028048	Soltu.DM.03G015440	Pectin methylesterase inhibitor isoform	0.125382	6.26025	5.37609	4.29978e-16
PGSC0003DMG400025096	Soltu.DM.05G002000	Conserved gene of unknown function	0.071084	3.7096	5.32338	6.24765e-08
PGSC0003DMG400013988	#N/A	TA20 protein	0	2.0407	5.31538	0.000463431
PGSC0003DMG400028818	Soltu.DM.12G023800	Transcription factor	0.18448	7.68082	5.30523	1.41032e-34
PGSC0003DMG401002262	Soltu.DM.06G013410	ATP-binding cassette transporter	0.00265872	0.301477	5.30468	1.78622e-05
PGSC0003DMG402027271	Soltu.DM.04G010660	Catechol O-methyltransferase	0.0172288	1.30704	5.2591	2.01078e-06
PGSC0003DMG400009746	Soltu.DM.09G018740	Synaptotagmin	0.00434089	0.474386	5.259	2.67338e-05
PGSC0003DMG400000011	Soltu.DM.01G032750	Gibberellin 20-oxidase 4	0.0633682	2.96723	5.16745	4.65396e-11
PGSC0003DMG401002270	#N/A	Mutt domain protein	0.0388316	2.37004	5.14886	1.22049e-07
PGSC0003DMG400021095	Soltu.DM.02G013470	Gibberellin 2-oxidase 1	0.0266985	1.57431	5.13177	4.2064e-07
PGSC0003DMG400013168	#N/A	Anthocyanin acyltransferase	0	0.814825	5.09674	0.00129559
PGSC0003DMG400015602	Soltu.DM.05G007620	Gibberellin-regulated protein 3	0.0936226	4.38973	5.07178	1.96953e-10
PGSC0003DMG400025678	Soltu.DM.01G007330	Potassium channel NtKC1	0.0105709	0.742033	5.06937	6.29798e-06
PGSC0003DMG400018015	Soltu.DM.07G003960	Multidrug resistance pump	0	1.127	5.06812	0.00133051
PGSC0003DMG400015675	Soltu.DM.11G002300	Lyase	0	0.54505	5.06115	0.00185551
PGSC0003DMG400000777	Soltu.DM.04G026400	Histidine-rich glycoprotein	0	0.46622	5.05174	0.00323623
PGSC0003DMG400018916	Soltu.DM.08G019310	Polyphenol oxidase	0.00579811	0.581036	5.03535	0.000285585
PGSC0003DMG400016749	Soltu.DM.03G012630	TMV-induced protein I	0.151675	5.6305	5.0195	8.23945e-14
PGSC0003DMG400008343	Soltu.DM.03G013960	Light harvesting protein 3	0.877121	29.8172	5.00886	4.34165e-38
PGSC0003DMG400009910	Soltu.DM.04G037750	Cuticular water permeability	0	1.12377	5.00812	0.00174276
PGSC0003DMG400020844	Soltu.DM.06G003380	Conserved gene of unknown function	2.07302	67.7059	4.98653	6.06107e-47
PGSC0003DMG400006895	Soltu.DM.02G009910	Homeobox protein	0	1.07561	4.94544	0.00241547
PGSC0003DMG400019305	Soltu.DM.09G020480	Beta-ketoacyl-coa synthase family protein	0.157947	5.31488	4.94369	1.04705e-17
PGSC0003DMG402002270	Soltu.DM.08G000860	Mutt domain protein	0.237034	8.49103	4.93526	1.00105e-16
PGSC0003DMG400006696	#N/A	Catechol O-methyltransferase	0	1.02492	4.90847	0.00413982
PGSC0003DMG400019772	Soltu.DM.06G016630	Neryl diphosphate synthase 1	0.0217099	1.2943	4.9057	1.7894e-05
PGSC0003DMG400008581	Soltu.DM.09G018950	Receptor protein kinase CLAVATA1	0.0361077	1.28242	4.89437	9.10342e-12
PGSC0003DMG400031559	#N/A	Sesquiterpene synthase 2	0.042477	2.58552	4.86227	2.54969e-05
PGSC0003DMG400026751	Soltu.DM.03G001280	Conserved gene of unknown function	0	1.59923	4.8434	0.00323247
PGSC0003DMG400019082	Soltu.DM.08G000850	Mutt domain protein	0.0298859	1.31475	4.8231	2.73148e-07
PGSC0003DMG400022012	Soltu.DM.02G008810	Electron transporter	0	0.359641	4.81056	0.00362888
PGSC0003DMG400008633	Soltu.DM.12G003070	Chalcone synthase G	0	0.641748	4.76759	0.00457561
PGSC0003DMG400030825	Soltu.DM.04G029990	Phi-1	0.0497121	2.18111	4.76656	6.73303e-06
PGSC0003DMG400021847	Soltu.DM.01G019810	DELLA protein GAI1	0.0101288	0.792104	4.74702	0.000569767
PGSC0003DMG400002523	Soltu.DM.03G035850	Stem 28 kDa glycoprotein	0.123251	3.8365	4.73333	1.06762e-11
PGSC0003DMG400008632	Soltu.DM.12G003030	Chalcone synthase J	0.265894	7.54231	4.72702	6.38907e-23
PGSC0003DMG400011279	#N/A	Linalool synthase	0	0.724738	4.71821	0.00521446
PGSC0003DMG400025476	Soltu.DM.02G008150	Conserved gene of unknown function	0.0195552	1.57002	4.70848	0.000820898
PGSC0003DMG400006134	Soltu.DM.07G016020	ATP binding protein	0.0455111	1.76925	4.70575	2.60475e-07
PGSC0003DMG400015702	Soltu.DM.08G019530	Initiation factor 3g	0.0390743	1.5181	4.70472	1.80099e-06
PGSC0003DMG400011050	Soltu.DM.10G023740	Protein phosphatase 2C 38	0.024426	1.02484	4.70193	1.83811e-06
PGSC0003DMG400026087	Soltu.DM.06G019760	Flavin monooxygenase	0	0.74099	4.68644	0.00583699
PGSC0003DMG400028517	Soltu.DM.06G023610	Conserved gene of unknown function	1.81212	48.8028	4.67877	7.21232e-41
PGSC0003DMG400025515	Soltu.DM.11G023690	Zinc finger CCCH domain-containing protein 39	0.0189914	0.908469	4.66792	0.000127651
PGSC0003DMG400000752	Soltu.DM.02G008250	MAP protein kinase	0	0.148641	4.66269	0.00694063
PGSC0003DMG400022814	#N/A	Zinc finger protein	0.0195223	1.56436	4.65565	0.00078773
PGSC0003DMG400027191	Soltu.DM.05G022910	Conserved gene of unknown function	0	1.40925	4.65314	0.00680703
PGSC0003DMG400001918	Soltu.DM.04G000220	Transcription factor bHLH49	0.016012	0.684872	4.64742	1.07572e-05
PGSC0003DMG400012838	Soltu.DM.10G018760	Non-specific lipid-transfer protein	0	0.974678	4.63752	0.00701129
PGSC0003DMG400014538	#N/A	Gene of unknown function	0	1.8365	4.63193	0.00692803
PGSC0003DMG400006692	#N/A	Cytochrome P450 hydroxylase	0.44909	11.8839	4.58382	1.06096e-17
PGSC0003DMG400028188	Soltu.DM.10G024310	Calmodulin binding protein	0.0151748	1.0148	4.57865	0.00141072
PGSC0003DMG400032084	#N/A	Conserved gene of unknown function	0.308173	8.20963	4.57225	4.03295e-19
PGSC0003DMG400024476	Soltu.DM.03G027830	Heat-shock protein	0	0.567471	4.55875	0.00879313
PGSC0003DMG400012533	#N/A	Gene of unknown function	0.0162868	1.17209	4.54938	0.0015298
PGSC0003DMG400001387	Soltu.DM.02G030370	Ocs element-binding factor	0.0693554	2.4208	4.54559	1.3462e-06
PGSC0003DMG402013400	Soltu.DM.03G000580	Auxin-induced protein 5NG4	0	0.507742	4.53977	0.0091477
PGSC0003DMG400011973	Soltu.DM.07G013870	Glucosyltransferase homolog	0.0377899	1.21612	4.53824	2.65691e-07
PGSC0003DMG400012019	Soltu.DM.03G015450	DC1.2 homologue	5.03228	117.913	4.53425	1.41078e-33
PGSC0003DMG400000374	Soltu.DM.12G025110	Conserved gene of unknown function	0	0.637714	4.52955	0.0206279
PGSC0003DMG400012629	Soltu.DM.02G033280	LOB domain-containing protein	0.0431358	1.64657	4.52443	0.000108545
PGSC0003DMG400015769	Soltu.DM.02G029070	Conserved gene of unknown function	0	0.491207	4.51635	0.00986542
PGSC0003DMG400015269	Soltu.DM.03G024050	GRP 2	0.0886661	2.34091	4.499	2.14445e-08
PGSC0003DMG401015879	Soltu.DM.04G001980	Methylketone synthase II	0.0637689	2.07997	4.4976	1.07765e-05
PGSC0003DMG400005968	Soltu.DM.04G002400	Type I MADS box transcription factor	0	1.05056	4.49026	0.0106569
PGSC0003DMG400021346	Soltu.DM.01G002360	Transcription factor	0.384019	8.72032	4.4874	7.36682e-20
PGSC0003DMG400020438	Soltu.DM.07G020980	Serine/threonine-protein kinase PBS1	0.306782	6.80759	4.48254	0.0151814
PGSC0003DMG400017502	#N/A	Gene of unknown function	0.0800654	3.24192	4.48135	0.00546062
PGSC0003DMG400030105	Soltu.DM.05G021720	Glutaredoxin	0.0509223	1.82938	4.47103	6.83674e-05
PGSC0003DMG400025969	Soltu.DM.01G031660	YABBY1	0.584711	12.684	4.4615	0.0116247
PGSC0003DMG400016867	Soltu.DM.12G003040	Chalcone synthase J	0.158571	3.68489	4.44519	8.55898e-10
PGSC0003DMG400042063	#N/A	Gene of unknown function	0.0245423	1.09117	4.43474	0.000652006
PGSC0003DMG400020111	#N/A	EPIDERMAL PATTERNING FACTOR 9	0.076426	2.32726	4.42983	2.90641e-05
PGSC0003DMG400019625	Soltu.DM.11G022340	Conserved gene of unknown function	0.00959688	0.601493	4.42968	0.00274541
PGSC0003DMG400012674	Soltu.DM.02G025660	Lipase	0.0620498	1.8128	4.42632	6.02734e-07
PGSC0003DMG400011357	Soltu.DM.09G023010	Glutaredoxin family protein	0	0.820862	4.4239	0.0159086
PGSC0003DMG400000126	Soltu.DM.01G035400	Conserved gene of unknown function	0.863677	18.636	4.42133	1.23781e-25
PGSC0003DMG400005900	Soltu.DM.06G029410	Conserved gene of unknown function	0	0.658179	4.42078	0.0133577
PGSC0003DMG400022916	Soltu.DM.03G006210	Conserved gene of unknown function	0	0.545043	4.42078	0.0133577
PGSC0003DMG400000584	Soltu.DM.03G021500	Pseudo-response regulator 5	4.70742	101.284	4.42069	1.11364e-49
PGSC0003DMG400028172	Soltu.DM.10G024830	Transcription factor	0.00784059	0.513335	4.40935	0.00255123
PGSC0003DMG400031523	Soltu.DM.09G030340	Glycine-rich cell wall structural protein 1.8	0.872312	18.2296	4.40189	2.64138e-19
PGSC0003DMG400010828	Soltu.DM.10G005080	Organ-specific protein P4	0.0213953	1.42066	4.39463	0.00250909
PGSC0003DMG400023406	Soltu.DM.05G025570	Light-dependent short hypocotyls 1	0.00686167	0.445329	4.38954	0.00258083
PGSC0003DMG401018646	Soltu.DM.01G051480	O-methyltransferase	0.0129602	0.754773	4.38032	0.00311394
PGSC0003DMG402002262	#N/A	ATP-binding cassette transporter	0	0.227998	4.37549	0.0192773
PGSC0003DMG400000520	Soltu.DM.02G033000	Conserved gene of unknown function	0	0.414074	4.3713	0.0175049
PGSC0003DMG400008407	Soltu.DM.10G021810	Zinc finger protein	0	0.45924	4.36686	0.0164097
PGSC0003DMG400018856	Soltu.DM.03G014770	Elicitor-inducible protein EIG-J7	2.21468	46.5701	4.36115	5.20829e-42
PGSC0003DMG400011777	Soltu.DM.06G017100	Cembratrienol synthase 2a	1.25937	26.8447	4.35188	8.11512e-27
PGSC0003DMG400015287	Soltu.DM.03G023610	Proteinase inhibitor type-2 CEVI57	0.0308757	1.24603	4.34295	0.000554349
PGSC0003DMG400014865	Soltu.DM.08G005840	Conserved gene of unknown function	0.00301639	0.122721	4.34193	0.000547994
PGSC0003DMG400020242	Soltu.DM.02G034440	Receptor serine-threonine protein kinase	0	0.362267	4.33826	0.0166331
PGSC0003DMG401019781	#N/A	Gene of unknown function	0.0107472	0.693224	4.33615	0.00396636
PGSC0003DMG400018993	Soltu.DM.01G038560	Pectinesterase	0.00675771	0.435024	4.32815	0.00449206
PGSC0003DMG400008944	Soltu.DM.09G002910	Bipolar kinesin KRP-130	0.0103491	0.420699	4.32757	0.000674612
PGSC0003DMG400016777	Soltu.DM.06G018960	Cytochrome P450 hydroxylase	0	0.392702	4.321	0.0181006
PGSC0003DMG400006447	Soltu.DM.09G025050	Heat shock factor protein HSF30	0.00712849	0.402706	4.32096	0.00347274
PGSC0003DMG400014284	Soltu.DM.03G017160	Conserved gene of unknown function	0.032437	1.38134	4.3198	0.000802915
PGSC0003DMG400025433	Soltu.DM.04G006580	Conserved gene of unknown function	0.877377	18.239	4.31376	2.66526e-21
PGSC0003DMG400004638	#N/A	Flowering promoting factor-like 1	0	1.04186	4.30458	0.0223108
PGSC0003DMG400046746	#N/A	Glycosyltransferase 1	0.0754713	1.99847	4.30344	1.9585e-05
PGSC0003DMG400028358	Soltu.DM.05G001070	MADS-box transcription factor MADS-MC	0	0.552192	4.28122	0.019598
PGSC0003DMG400007118	Soltu.DM.06G029890	Cytochrome P450	0.0651783	1.63706	4.2811	1.3302e-07
PGSC0003DMG400030102	Soltu.DM.05G021790	Conserved gene of unknown function	0.143163	4.07782	4.28074	3.62058e-05
PGSC0003DMG400031018	Soltu.DM.03G016230	Pentatricopeptide repeat-containing protein	0.00739173	0.40555	4.26752	0.00428779
PGSC0003DMG400017252	Soltu.DM.09G026110	DNA binding protein	0.0100925	0.608488	4.26288	0.00427553
PGSC0003DMG400023591	Soltu.DM.04G008320	Gene of unknown function	0.0515758	1.41927	4.25194	8.39657e-05
PGSC0003DMG400007458	Soltu.DM.04G001380	RAV	0.463132	8.72849	4.24144	2.81441e-14
PGSC0003DMG400016573	Soltu.DM.04G023000	Glutaredoxin	0.553545	10.5586	4.24108	8.55898e-10
PGSC0003DMG400017103	#N/A	Root phototropism protein	0.093327	2.47631	4.23986	1.93647e-05
PGSC0003DMG400021338	Soltu.DM.01G002530	Calcium-dependent protein kinase	0	0.204841	4.22721	0.0226556
PGSC0003DMG400012700	#N/A	50S ribosomal protein L33	0.0657535	1.65456	4.20811	4.47119e-06
PGSC0003DMG400021382	Soltu.DM.01G002300	Conserved gene of unknown function	0.00998384	0.263347	4.20795	1.05508e-05
PGSC0003DMG400019971	Soltu.DM.01G000490	Circadian clock-associated FKF1	3.93	73.1339	4.20681	3.37276e-45
PGSC0003DMG400031328	#N/A	Trypsin proteinase inhibitor	0	0.914243	4.20574	0.0260169
PGSC0003DMG400008982	Soltu.DM.01G024140	Basic 7S globulin 2 small subunit	0.0938847	1.95086	4.20212	2.71204e-08
PGSC0003DMG400006731	Soltu.DM.08G005710	Aromatic amino acid decarboxylase 1A	0.0253037	0.780166	4.20118	0.000456337
PGSC0003DMG400007760	Soltu.DM.04G002930	Bet v I allergen family protein	0.226605	4.59385	4.19828	9.35646e-13
PGSC0003DMG400009789	#N/A	Cytochrome P450	0.0189481	1.06856	4.19107	0.0057807
PGSC0003DMG400008345	Soltu.DM.03G013940	Alpha-xylosidase	0.0384592	0.862523	4.18313	5.33219e-07
PGSC0003DMG400001477	Soltu.DM.02G030350	Conserved gene of unknown function	0.0206051	1.06831	4.17271	0.00677856
PGSC0003DMG400027971	Soltu.DM.04G029410	Receptor protein kinase	0.0124608	0.35208	4.15862	0.000475173
PGSC0003DMG400002945	Soltu.DM.04G012400	Type-a response regulator	0.0174658	0.87137	4.15571	0.00696242
PGSC0003DMG400028946	Soltu.DM.07G017590	Conserved gene of unknown function	0.029811	1.03672	4.14987	0.00186603
PGSC0003DMG400002710	Soltu.DM.09G004040	Transcription factor	0.073898	1.51843	4.14752	2.48996e-07
PGSC0003DMG400026099	Soltu.DM.06G019550	Conserved gene of unknown function	0	0.2902	4.1463	0.0286094
PGSC0003DMG400024474	Soltu.DM.03G027810	Gonadotropin beta chain	13.0324	233.6	4.14463	2.97777e-43
PGSC0003DMG401025083	Soltu.DM.04G027650	Peroxidase 12	4.64597	84.6538	4.13719	9.05836e-37
PGSC0003DMG400025498	Soltu.DM.07G017830	Septum-promoting GTP-binding protein 1 (GTPase spg1)	0	0.327101	4.13509	0.0285955
PGSC0003DMG400040673	Soltu.DM.05G003620	Gene of unknown function	0	1.02458	4.1295	0.0292596
PGSC0003DMG400024604	Soltu.DM.03G028440	Calmodulin	0.0339979	1.2177	4.12787	0.00293733
PGSC0003DMG400010551	Soltu.DM.10G003600	Gene of unknown function	0	0.827221	4.1254	0.0380517
PGSC0003DMG400004790	Soltu.DM.08G025360	Invertase	0.187725	3.26245	4.11224	0.0166715
PGSC0003DMG401025788	Soltu.DM.01G047590	Conserved gene of unknown function	0.0197344	0.53817	4.11135	0.000636896
PGSC0003DMG401002869	Soltu.DM.04G001190	Hcr2-0B	0.0141876	0.396731	4.1035	0.000536535
PGSC0003DMG400000024	Soltu.DM.01G033240	Conserved gene of unknown function	0	1.21784	4.10108	0.0319059
PGSC0003DMG400013609	Soltu.DM.01G027630	TRANSPARENT TESTA 1 protein	0.0145123	0.47719	4.09973	0.00533298
PGSC0003DMG400019841	#N/A	Gene of unknown function	0.0242973	1.16149	4.0936	0.00856045
PGSC0003DMG400003851	#N/A	Conserved gene of unknown function	0.0209473	1.03492	4.08396	0.0125273
PGSC0003DMG400028773	Soltu.DM.10G010830	Conserved gene of unknown function	8.31796	139.584	4.07588	2.19991e-20
PGSC0003DMG400026276	#N/A	Leucoanthocyanidin dioxygenase	0.0108057	0.497252	4.07176	0.0129383
PGSC0003DMG400009481	Soltu.DM.04G029000	Cellulose synthase	0.00359908	0.184163	4.06938	0.0100467
PGSC0003DMG400030362	Soltu.DM.06G032330	20G-Fe(II) oxidoreductase	0.0642563	1.56792	4.06457	0.000527016
PGSC0003DMG400029700	Soltu.DM.02G017470	Proline-rich protein 1	2.33503	39.1909	4.06277	1.63516e-33
PGSC0003DMG400010765	Soltu.DM.04G007850	Glutaredoxin	1.15883	20.8056	4.06254	1.22436e-18
PGSC0003DMG400015132	Soltu.DM.01G000020	Defensin J1-2	0.0760408	2.68032	4.06143	0.0026214
PGSC0003DMG400016516	Soltu.DM.06G023440	Gibberellin 3-oxidase	0.00979821	0.45591	4.0605	0.00988058
PGSC0003DMG400008313	Soltu.DM.02G013850	Conserved gene of unknown function	5.31595	89.1927	4.05924	2.43398e-38
PGSC0003DMG402009171	Soltu.DM.03G037230	AP2 domain-containing transcription factor	0.0878073	1.95632	4.05678	1.1252e-05
PGSC0003DMG400021648	Soltu.DM.05G019590	Oligopeptide transporter OPT family	0	0.688606	4.0515	0.0366658
PGSC0003DMG400008802	Soltu.DM.07G002320	Pentatricopeptide repeat-containing protein	0.00402242	0.189912	4.045	0.0104217
PGSC0003DMG400010143	Soltu.DM.03G018580	Cysteine protease inhibitor 1	0.129485	2.60542	4.04463	6.51819e-07
PGSC0003DMG400025927	Soltu.DM.01G048600	Conserved gene of unknown function	8.75588	148.713	4.0392	9.4189e-33
PGSC0003DMG400027019	Soltu.DM.06G028510	Polygalacturonase-1 non-catalytic subunit beta	0.167882	3.02878	4.02573	4.42662e-11
PGSC0003DMG400013335	Soltu.DM.11G001000	Alternative oxidase	1.21796	20.174	4.02185	8.17415e-37
PGSC0003DMG400027967	Soltu.DM.04G029360	LRR receptor-like serine/threonine-protein kinase	0	0.129775	4.02167	0.0375446
PGSC0003DMG400023193	Soltu.DM.12G007460	Short chain alcohol dehydrogenase	0.178555	3.45164	4.01199	1.76005e-08
PGSC0003DMG400013526	#N/A	Leafy cotyledon1	0	0.370637	4.00575	0.0460871
PGSC0003DMG400018468	Soltu.DM.08G003570	Conserved gene of unknown function	0.00942826	0.279737	4.00038	0.00446547
PGSC0003DMG400009926	Soltu.DM.04G038060	DNA binding protein	0.0981345	1.93392	3.99589	2.37477e-07
PGSC0003DMG401012477	Soltu.DM.08G000560	VAP25	0.0342482	0.889021	3.99537	0.000967623
PGSC0003DMG400010552	Soltu.DM.10G003630	Gene of unknown function	0	0.841016	3.99077	0.0445567
PGSC0003DMG400027632	Soltu.DM.07G022700	Gibberellin 2-oxidase 2	0.0316838	0.769277	3.98819	0.000352506
PGSC0003DMG400033371	#N/A	Helicase	0.0306296	0.796199	3.97823	0.00108544
PGSC0003DMG400028186	Soltu.DM.10G024360	SAUR family protein	0.159961	3.08878	3.97517	0.000487705
PGSC0003DMG400015340	Soltu.DM.12G030190	Conserved gene of unknown function	0.118301	2.10163	3.97258	2.40361e-07
PGSC0003DMG400005057	Soltu.DM.03G002440	FAD-binding domain-containing protein	0.0348314	0.893047	3.96929	0.00108408
PGSC0003DMG400011765	Soltu.DM.10G009010	AG-motif binding protein-3	0.0430386	0.940275	3.96902	0.000850622
PGSC0003DMG400019886	Soltu.DM.04G010630	Nadhp hc toxin reductase	0	0.355591	3.95985	0.0439875
PGSC0003DMG400022203	Soltu.DM.07G026690	Benzoate carboxyl methyltransferase	0.162759	2.8067	3.95157	2.63784e-10
PGSC0003DMG400007557	Soltu.DM.03G016380	Crinkler (CRN) family protein	0.0143744	0.443382	3.95037	0.00390603
PGSC0003DMG400014086	Soltu.DM.01G021100	Gene of unknown function	0.0664244	1.71628	3.94865	0.00135482
PGSC0003DMG400006593	Soltu.DM.03G023070	Pentatricopeptide repeat-containing protein	0.023125	0.503697	3.93925	0.000124855
PGSC0003DMG400011014	Soltu.DM.10G022920	Conserved gene of unknown function	0.0278236	0.645334	3.93767	0.000407182
PGSC0003DMG400032270	Soltu.DM.09G024770	Pentatricopeptide repeat-containing protein	0.00540287	0.231966	3.93729	0.0142761
PGSC0003DMG400015930	#N/A	Gene of unknown function	0.00824741	0.349329	3.92435	0.0151328
PGSC0003DMG400006357	#N/A	DVL11	0	0.532959	3.92145	0.0482872
PGSC0003DMG400001317	Soltu.DM.02G031900	Non-cell-autonomous protein pathway2	0	0.28029	3.91821	0.0473511
PGSC0003DMG400007559	Soltu.DM.03G016330	DNA binding protein	0.276597	4.5007	3.91805	8.48778e-11
PGSC0003DMG400009853	Soltu.DM.04G030420	Conserved gene of unknown function	0.0196117	0.546097	3.91622	0.00674707
PGSC0003DMG400014617	Soltu.DM.08G005540	Resveratrol/hydroxycinnamic acid O-glucosyltransferase	0.0830384	1.53495	3.9058	1.89369e-06
PGSC0003DMG400033050	Soltu.DM.06G025720	Conserved gene of unknown function	0.432217	6.78402	3.90409	2.41594e-08
PGSC0003DMG400027893	Soltu.DM.07G012750	Avr9/Cf-9 induced kinase 1	0.178011	2.75187	3.89308	2.57295e-07
PGSC0003DMG400014124	Soltu.DM.03G031230	Zinc finger protein	0.0798714	1.61933	3.886	6.22574e-05
PGSC0003DMG400040317	Soltu.DM.10G017980	Endochitinase	0.0588418	1.27075	3.88408	0.000610274
PGSC0003DMG400030657	Soltu.DM.02G026860	Conserved gene of unknown function	0.200768	3.86734	3.87743	0.0014305
PGSC0003DMG400029635	Soltu.DM.09G028860	Histidine-rich glycoprotein	0.401298	6.26486	3.87531	8.35628e-17
PGSC0003DMG400023180	Soltu.DM.02G002090	Equilibrative nucleoside transporter	1.07147	15.3798	3.87416	4.83441e-12
PGSC0003DMG400028183	Soltu.DM.10G024440	Conserved gene of unknown function	0.0868179	1.41968	3.87339	5.70826e-06
PGSC0003DMG400024488	Soltu.DM.03G028070	IS10 transposase	0.960097	14.1046	3.86902	7.3993e-17
PGSC0003DMG401007101	Soltu.DM.07G023590	Conserved gene of unknown function	0.0288516	0.811794	3.86116	0.00751056
PGSC0003DMG400018412	Soltu.DM.05G005350	Transcription factor	0.0252458	0.686758	3.85623	0.00667934
PGSC0003DMG402020463	Soltu.DM.06G019340	Ein3-binding f-box protein 3	0.0328678	0.735833	3.85541	0.00327723
PGSC0003DMG400008699	Soltu.DM.06G004280	Conserved gene of unknown function	0.0855902	1.58423	3.85446	0.00023538
PGSC0003DMG400012826	Soltu.DM.03G001970	Auxin repressed/dormancy associated protein	8.56225	120.788	3.84967	3.35316e-17
PGSC0003DMG400025970	#N/A	Zinc ion binding protein	0.037226	0.758693	3.84828	0.00109567
PGSC0003DMG400002340	#N/A	Elicitor-inducible cytochrome P450	0.245606	3.81037	3.84661	9.45883e-11
PGSC0003DMG400000645	#N/A	42kDa chitin-binding protein	1.8316	25.8603	3.84472	0.00593184
PGSC0003DMG400026247	Soltu.DM.08G023880	SET domain protein	0.00641402	0.181789	3.84311	0.00614245
PGSC0003DMG400032826	#N/A	Conserved gene of unknown function	0.316965	4.6649	3.84243	3.44074e-08
PGSC0003DMG401009171	#N/A	DNA binding protein	0.0602607	1.23453	3.8361	0.000401173
PGSC0003DMG400024256	#N/A	Gene of unknown function	0.0619698	1.27789	3.83571	0.000332979
PGSC0003DMG400012175	Soltu.DM.08G028470	Conserved gene of unknown function	0.182621	2.87842	3.83317	6.04069e-12
PGSC0003DMG400017610	Soltu.DM.10G021270	Protein ALUMINUM SENSITIVE 3	0.175222	2.86943	3.82395	4.66737e-08
PGSC0003DMG400027819	Soltu.DM.03G001110	Aquaporin NIP1.1	0.0160029	0.64423	3.80801	0.0250372
PGSC0003DMG400025948	#N/A	Conserved gene of unknown function	0.888338	12.4193	3.80569	1.51277e-08
PGSC0003DMG400002848	Soltu.DM.04G000650	Pentatricopeptide repeat protein	0.0140328	0.387938	3.79267	0.0076622
PGSC0003DMG400005273	Soltu.DM.05G018820	Peroxidase	16.6273	239.411	3.78714	6.14997e-22
PGSC0003DMG400011585	Soltu.DM.09G027870	Conserved gene of unknown function	0.138252	2.21238	3.78416	2.97866e-06
PGSC0003DMG400010203	Soltu.DM.02G016090	Conserved gene of unknown function	0.0153038	0.572069	3.78089	0.0286094
PGSC0003DMG400020442	Soltu.DM.07G020800	177 protein	2.24395	30.6711	3.76426	1.10003e-22
PGSC0003DMG400012493	#N/A	Serine protease	0.147032	2.13562	3.76002	1.8891e-11
PGSC0003DMG400023229	#N/A	Aromatic amino acid decarboxylase 2	0.101285	1.54273	3.75331	2.88665e-07
PGSC0003DMG400030721	Soltu.DM.07G002840	Iron-sulfer cluster scaffold protein ISU1	0.0190201	0.721743	3.74975	0.0254914
PGSC0003DMG400013984	Soltu.DM.03G012690	TMV induced protein 1-2	0.963448	13.6505	3.72465	1.9667e-16
PGSC0003DMG400019773	Soltu.DM.06G016350	Sesquiterpene synthase 2	1.87781	24.8902	3.7204	4.59218e-25
PGSC0003DMG400014094	#N/A	2,4-dienoyl-CoA reductase	0.0653309	1.79459	3.71738	0.0107819
PGSC0003DMG400009216	#N/A	Parallel spindle 1	0.0789983	1.32496	3.70462	6.8017e-05
PGSC0003DMG400030571	Soltu.DM.05G003900	Ring finger containing protein	0.047737	1.00765	3.6957	0.00944168
PGSC0003DMG400023891	Soltu.DM.02G005890	Conserved gene of unknown function	0.557217	7.48745	3.68811	4.51412e-14
PGSC0003DMG400030969	Soltu.DM.01G049960	Transcription factor	0.0138119	0.509617	3.68555	0.0352885
PGSC0003DMG400018298	#N/A	Serine/threonine-protein kinase PBS1	0.061036	0.998385	3.68553	0.00015386
PGSC0003DMG400002046	Soltu.DM.12G006650	Aspartic proteinase nepenthesin-1	8.54424	109.211	3.68518	1.11047e-19
PGSC0003DMG400008160	Soltu.DM.10G027950	BOP/NPR1/NIM1-like regulatory protein	0.278747	3.72702	3.67739	1.99354e-13
PGSC0003DMG401000585	Soltu.DM.03G021510	Cucumisin	0.120274	1.77032	3.67574	4.77854e-06
PGSC0003DMG400018523	Soltu.DM.03G022170	Glucan endo-1,3-beta-glucosidase	0.0166932	0.377184	3.67354	0.00599772
PGSC0003DMG402004023	Soltu.DM.02G028880	Caltractin	0.0305253	0.740114	3.67251	0.0208151
PGSC0003DMG400017168	Soltu.DM.09G026780	Conserved gene of unknown function	0.383411	5.26976	3.6666	1.28419e-12
PGSC0003DMG400010766	Soltu.DM.04G007890	Glutaredoxin	0.476268	6.72029	3.66591	4.61224e-09
PGSC0003DMG400012682	Soltu.DM.02G025490	Homeobox-leucine zipper protein ATHB-40	0.0605243	1.0498	3.65687	0.00126552
PGSC0003DMG402030070	Soltu.DM.08G019380	Poly [ADP-ribose] polymerase 2	0.00661885	0.252337	3.65613	0.0336059
PGSC0003DMG400006735	Soltu.DM.02G001450	DNAJ heat shock N-terminal domain-containing protein	5.71095	72.8414	3.65321	6.01435e-26
PGSC0003DMG400011694	Soltu.DM.04G034430	Serpin	0.0373317	0.679322	3.64874	0.00236426
PGSC0003DMG400008778	#N/A	Laccase	0.0297413	0.588687	3.64264	0.00709949
PGSC0003DMG400013696	Soltu.DM.05G019270	Cytochrome P450	0.598013	7.43909	3.6425	2.72324e-12
PGSC0003DMG400016279	Soltu.DM.06G014860	Pentatricopeptide repeat-containing protein	0.0638593	0.920264	3.64069	7.65647e-06
PGSC0003DMG400010139	#N/A	Cysteine protease inhibitor 1	0.125883	2.0367	3.6283	0.000186121
PGSC0003DMG400012828	Soltu.DM.03G001930	Class II ethylene responsive element binding factor	0.566806	7.35716	3.62729	9.81967e-12
PGSC0003DMG400025076	Soltu.DM.04G027950	Leucine-rich repeat receptor protein kinase EXS	0.308182	4.06377	3.61155	4.3281e-14
PGSC0003DMG400018788	#N/A	'chromo' domain containing protein	0.0105038	0.385903	3.61126	0.0390269
PGSC0003DMG400010205	Soltu.DM.02G016120	Conserved gene of unknown function	0.113777	1.71215	3.61014	0.00199937
PGSC0003DMG400010154	Soltu.DM.03G018820	Conserved gene of unknown function	0.301128	3.92944	3.60161	3.58855e-10
PGSC0003DMG400000556	Soltu.DM.03G021370	Copper ion binding protein	1.94754	24.0089	3.5973	1.60509e-27
PGSC0003DMG400011265	Soltu.DM.10G000100	Pentatricopeptide repeat-containing protein	0.133802	1.68699	3.58966	4.76456e-11
PGSC0003DMG400002821	Soltu.DM.04G000770	Conserved gene of unknown function	0.186819	2.44841	3.58684	0.00014686
PGSC0003DMG400016239	#N/A	Asymmetric leaves 2	0.106416	1.80953	3.58241	0.00438595
PGSC0003DMG400015220	Soltu.DM.03G025370	Cytochrome P450 71A4	0.0546696	0.806863	3.58116	0.00237315
PGSC0003DMG400019006	Soltu.DM.02G001910	Pentatricopeptide repeat-containing protein	0.205545	2.57482	3.57853	2.99652e-11
PGSC0003DMG400005525	Soltu.DM.10G005280	MYC2	0.438739	5.51286	3.57732	1.46299e-09
PGSC0003DMG400015262	Soltu.DM.03G024160	Heat shock protein binding protein	0.010011	0.235067	3.56867	0.017007
PGSC0003DMG400024294	Soltu.DM.09G021640	Electron carrier	0.317466	3.97928	3.56824	4.76547e-17
PGSC0003DMG402008881	Soltu.DM.09G003230	Pentatricopeptide repeat-containing protein	0.0500515	0.686377	3.5657	4.3008e-06
PGSC0003DMG400010764	Soltu.DM.04G007840	Glutaredoxin	1.73048	20.4949	3.55621	1.66173e-16
PGSC0003DMG400023676	Soltu.DM.10G026980	Anthranilate phosphoribosyltransferase	0.010145	0.216648	3.54744	0.0238383
PGSC0003DMG400030720	Soltu.DM.07G002850	Cytochrome P450 hydroxylase	0.00638559	0.226127	3.54611	0.0429678
PGSC0003DMG400004054	Soltu.DM.06G025210	TCP protein	0.115494	1.46924	3.54369	1.92489e-05
PGSC0003DMG400002660	Soltu.DM.09G003620	DNA binding protein	0.174792	2.19561	3.5372	5.16771e-06
PGSC0003DMG400005060	Soltu.DM.03G002460	Anthranilate N-benzoyltransferase protein	0.0416731	0.679425	3.53716	0.00180235
PGSC0003DMG400010612	Soltu.DM.04G032450	HJTR2GH1 protein	0.0227264	0.310601	3.53671	0.000631241
PGSC0003DMG400007854	#N/A	Xyloglucan endotransglucosylase-hydrolase XTH9	2.0131	23.5365	3.53357	1.18992e-22
PGSC0003DMG400013654	Soltu.DM.02G021970	Peroxidase 7	0.0098211	0.31918	3.53113	0.0458946
PGSC0003DMG401000860	Soltu.DM.01G009290	Serine carboxypeptidase-like enzyme	0.137178	1.75924	3.52902	5.63294e-07
PGSC0003DMG400015476	Soltu.DM.02G006620	Somatic embryogenesis receptor kinase	0.0923858	1.13643	3.52388	2.83087e-06
PGSC0003DMG400038663	Soltu.DM.07G013610	Pentatricopeptide repeat-containing protein	0.0420343	0.614076	3.52284	0.00188194
PGSC0003DMG400000787	Soltu.DM.04G026230	White-brown-complex ABC transporter family	0.0461372	0.654399	3.50627	0.000113589
PGSC0003DMG400009104	Soltu.DM.03G022830	Pentatricopeptide repeat-containing protein	0.0594043	0.764968	3.50346	0.000105461
PGSC0003DMG400002561	Soltu.DM.03G034970	Conserved gene of unknown function	0.0388706	0.59103	3.50019	0.00258229
PGSC0003DMG400017928	Soltu.DM.09G030620	Cysteine proteinase inhibitor B	0.904994	10.9836	3.49428	2.66504e-10
PGSC0003DMG400022953	Soltu.DM.02G016510	Pyruvate decarboxylase	0.0542493	0.808355	3.48426	0.000952355
PGSC0003DMG400015386	Soltu.DM.12G030090	Conserved gene of unknown function	0.0230541	0.525176	3.4835	0.0260032
PGSC0003DMG400008484	Soltu.DM.09G000330	Tellurite resistance protein tehA	0.203519	2.40141	3.47898	2.26035e-08
PGSC0003DMG400003641	Soltu.DM.02G023870	Gast1	0.943802	10.7308	3.47876	1.45519e-08
PGSC0003DMG400030492	Soltu.DM.05G004980	Big map kinase/bmk	0.0594125	0.803531	3.47541	0.00252387
PGSC0003DMG402001341	Soltu.DM.02G031460	Conserved gene of unknown function	1.06265	12.7296	3.47474	9.52741e-12
PGSC0003DMG400012964	Soltu.DM.05G002810	Lipase	0.253142	2.8292	3.46909	1.51689e-05
PGSC0003DMG400003847	Soltu.DM.01G016760	Gene of unknown function	0.0718295	1.16229	3.46886	0.00687158
PGSC0003DMG400022037	Soltu.DM.04G022220	Metal ion binding protein	0.681534	7.89669	3.46528	3.24286e-08
PGSC0003DMG401022480	#N/A	DNA-directed RNA polymerase II	0.108816	1.51474	3.46186	0.00221989
PGSC0003DMG400039398	Soltu.DM.01G002860	Aluminum-activated malate transporter	0.0511366	0.754172	3.45414	0.00582752
PGSC0003DMG400010146	Soltu.DM.03G018650	Kunitz-type tuber invertase inhibitor	0.15218	2.09991	3.45038	0.000211062
PGSC0003DMG400022792	Soltu.DM.01G000220	Cytochrome B561	0.157836	1.83428	3.45013	0.00013178
PGSC0003DMG400002350	Soltu.DM.06G013640	Ethylene-responsive transcription factor	0.155166	1.81687	3.44922	5.63048e-08
PGSC0003DMG400020074	Soltu.DM.06G034240	Conserved gene of unknown function	0.261903	3.10787	3.44782	5.70525e-07
PGSC0003DMG400011381	Soltu.DM.09G023000	Glutaredoxin family protein	0.136072	1.98155	3.44736	0.0011027
PGSC0003DMG400047314	Soltu.DM.04G012160	Transposase	0.714757	7.82717	3.44483	1.54136e-10
PGSC0003DMG400020888	Soltu.DM.03G023280	White-brown-complex ABC transporter family	0.50143	5.30506	3.44055	0.159881
PGSC0003DMG400007794	Soltu.DM.12G028730	Xyloglucan endotransglucosylase-hydrolase XTH9	2.22641	24.8243	3.44003	3.12475e-20
PGSC0003DMG400025350	Soltu.DM.03G027060	Small heat-shock protein	0.124691	1.87182	3.43902	0.00181684
PGSC0003DMG400002562	Soltu.DM.03G034960	F-box/kelch-repeat protein	0.533257	5.83297	3.43726	1.15401e-10
PGSC0003DMG400001601	Soltu.DM.01G050520	Auxin-responsive family protein	0.358611	4.1655	3.43526	4.79431e-06
PGSC0003DMG400010267	Soltu.DM.10G006790	Remorin 2	0.347101	4.10103	3.43444	1.57806e-06
PGSC0003DMG400018581	#N/A	AP2/ERF domain-containing transcription factor	0.0641626	1.17436	3.4306	0.0134038
PGSC0003DMG400026240	#N/A	Flavonol synthase/flavanone 3-hydroxylase	0.262437	3.37859	3.42206	0.00035353
PGSC0003DMG400003967	Soltu.DM.11G008830	Conserved gene of unknown function	0.096385	1.0983	3.41919	5.93357e-08
PGSC0003DMG400023390	Soltu.DM.05G025870	Conserved gene of unknown function	1.24458	13.9654	3.41617	1.04174e-12
PGSC0003DMG400016180	Soltu.DM.11G004050	Flowering locus T	0.06388	1.03593	3.41264	0.00728853
PGSC0003DMG400009316	Soltu.DM.08G022010	Cytochrome P450	0.481742	5.24691	3.41146	6.97523e-11
PGSC0003DMG400020687	Soltu.DM.12G024600	Conserved gene of unknown function	0.036788	0.788116	3.40502	0.0369497
PGSC0003DMG400024442	Soltu.DM.07G017250	Sesquiterpene synthase	0.0249544	0.400578	3.39562	0.0209791
PGSC0003DMG400029840	Soltu.DM.10G027820	Conserved gene of unknown function	0.101368	1.23755	3.39427	0.000283188
PGSC0003DMG401024610	Soltu.DM.03G028610	Conserved gene of unknown function	1.01665	11.0661	3.39029	9.8971e-14
PGSC0003DMG400027323	Soltu.DM.11G005040	Ribosome recycling factor	0.0263975	0.409552	3.38879	0.0075688
PGSC0003DMG400001343	Soltu.DM.02G031430	WIN1	0.00840686	0.243533	3.38762	0.0624315
PGSC0003DMG400014346	Soltu.DM.03G017690	Pentatricopeptide repeat-containing protein, chloroplastic	0.122065	1.41328	3.38225	3.99223e-06
PGSC0003DMG400020565	Soltu.DM.06G002790	EPIDERMAL PATTERNING FACTOR 6	0.265589	3.18817	3.37852	1.267e-05
PGSC0003DMG400030811	Soltu.DM.04G030080	Phosphate-induced protein	0.048413	0.765533	3.37815	0.00973045
PGSC0003DMG400021292	Soltu.DM.10G003240	Gibberellin 2-oxidase 3	1.92889	20.1844	3.37188	1.27594e-22
PGSC0003DMG400030363	Soltu.DM.06G032360	Conserved gene of unknown function	0.80844	8.74286	3.37018	5.81655e-18
PGSC0003DMG400011906	Soltu.DM.09G031370	Tospovirus resistance protein D	0.087245	0.964691	3.36977	8.15465e-05
PGSC0003DMG400028030	Soltu.DM.06G012630	Conserved gene of unknown function	0.482575	5.13781	3.36872	5.06745e-12
PGSC0003DMG400003424	Soltu.DM.09G018210	Conserved gene of unknown function	2.00468	21.1975	3.36357	2.5339e-22
PGSC0003DMG400006278	#N/A	Gene of unknown function	0.0211739	0.377982	3.35866	0.0188988
PGSC0003DMG400007242	Soltu.DM.02G014730	Zinc finger protein	0.021297	0.446851	3.35397	0.0351838
PGSC0003DMG400009148	Soltu.DM.03G037380	DNA binding protein	0.0599898	0.673162	3.35344	0.000139981
PGSC0003DMG400004119	Soltu.DM.05G007970	Auxin-induced protein 5NG4	0.0815354	1.13204	3.35057	0.00206045
PGSC0003DMG400016195	#N/A	UDP-glycosyltransferase 91D1	0.135526	1.64501	3.35006	4.79921e-05
PGSC0003DMG400017491	Soltu.DM.02G005350	Plant ubiquilin	0.0361586	0.514349	3.34757	0.0124091
PGSC0003DMG400009788	#N/A	Cytochrome P450	0.261832	3.04272	3.34488	2.08667e-06
PGSC0003DMG400021146	#N/A	Transcription factor	0.0584699	0.896367	3.34125	0.0102369
PGSC0003DMG400026510	Soltu.DM.06G021750	Conserved gene of unknown function	0.239314	2.59286	3.33957	9.45533e-10
PGSC0003DMG401019242	#N/A	S-locus-specific glycoprotein S6	0.0789934	0.965663	3.33731	0.000430636
PGSC0003DMG400015029	Soltu.DM.10G015940	Auxin-induced SAUR	0.056567	0.973177	3.3364	0.0241034
PGSC0003DMG400029662	#N/A	Gene of unknown function	0.728655	7.83385	3.335	5.39756e-07
PGSC0003DMG400004063	Soltu.DM.06G025390	L-asparaginase	0.0905546	1.17767	3.32842	0.0014298
PGSC0003DMG400000631	Soltu.DM.03G030590	Lactoylglutathione lyase	1.83542	18.7704	3.32474	9.43061e-23
PGSC0003DMG400024594	Soltu.DM.03G028130	Glycosyltransferase UGT90A7	0.729611	7.53075	3.32457	5.96236e-18
PGSC0003DMG400024251	Soltu.DM.03G016450	Conserved gene of unknown function	0.600272	6.06732	3.32077	4.75009e-16
PGSC0003DMG403017980	Soltu.DM.01G010660	Extensin class 1 protein	0.274684	2.8517	3.31612	2.81488e-13
PGSC0003DMG400021838	#N/A	Gene of unknown function	1.90047	19.2444	3.31379	4.17322e-13
PGSC0003DMG400026215	Soltu.DM.08G023740	Cationic amino acid transporter	0.0152242	0.292726	3.3085	0.0377714
PGSC0003DMG400020359	Soltu.DM.09G000950	Conserved gene of unknown function	0.0513233	0.702307	3.30221	0.00593138
PGSC0003DMG400016036	Soltu.DM.07G012900	Conserved gene of unknown function	0.198959	2.21026	3.29957	0.00047294
PGSC0003DMG400011152	Soltu.DM.07G001050	DNA-directed RNA polymerase 3A, chloroplastic	1.68693	16.2781	3.29235	1.28864e-12
PGSC0003DMG400006224	Soltu.DM.10G015010	Conserved gene of unknown function	0.117344	1.31794	3.28267	0.000831658
PGSC0003DMG403007838	Soltu.DM.05G016420	Purple acid phosphatase 3	3.87541	38.9781	3.28085	9.91784e-28
PGSC0003DMG400009850	Soltu.DM.10G013400	Progesterone 5-beta-reductase	3.63181	35.0956	3.27737	1.32468e-20
PGSC0003DMG400008223	Soltu.DM.08G013140	Heat shock factor protein HSF30	2.76589	26.6741	3.2761	5.43109e-20
PGSC0003DMG401012985	Soltu.DM.09G004610	Glycosyltransferase	0.0841388	0.934974	3.26986	0.00514872
PGSC0003DMG400002895	Soltu.DM.12G026390	Sucrose synthase	0.32879	3.22602	3.26804	2.72324e-12
PGSC0003DMG400024775	Soltu.DM.01G039840	RING-H2 finger protein ATL18	0.0632591	0.951849	3.26679	0.0314684
PGSC0003DMG400004806	Soltu.DM.08G025000	LMW heat shock protein	0.706672	6.98826	3.26048	8.12496e-09
PGSC0003DMG400019386	Soltu.DM.10G005900	Phenylalanine ammonia-lyase	1.06052	9.79945	3.25881	0.00853525
PGSC0003DMG400018934	Soltu.DM.10G017770	Anthranilate N-hydroxycinnamoyl/benzoyltransferase	0.783376	8.5342	3.25872	0.096336
PGSC0003DMG400025384	Soltu.DM.11G025750	LOB domain protein 1	0.0426505	0.568663	3.25703	0.00760028
PGSC0003DMG400007171	Soltu.DM.10G029850	3'-N-debenzoyl-2'-deoxytaxol N-benzoyltransferase	0.167701	1.86278	3.25458	3.3716e-05
PGSC0003DMG400019440	Soltu.DM.01G036880	Pentatricopeptide repeat-containing protein, chloroplastic	0.111905	1.12328	3.25161	1.87229e-05
PGSC0003DMG400002805	Soltu.DM.01G040100	Pentatricopeptide repeat-containing protein	0.0702154	0.822437	3.24098	0.000445391
PGSC0003DMG400024895	Soltu.DM.01G042520	Lactoylglutathione lyase	0.880436	8.83489	3.23586	2.26096e-10
PGSC0003DMG400024794	Soltu.DM.01G039830	RING-H2 finger protein ATL18	0.0660225	0.86268	3.23443	0.0193077
PGSC0003DMG400014642	Soltu.DM.06G000580	Conserved gene of unknown function	0.0960464	1.03311	3.23393	0.000793984
PGSC0003DMG400012355	Soltu.DM.08G028460	Conserved gene of unknown function	0.346218	3.40227	3.22909	3.23568e-06
PGSC0003DMG400013966	Soltu.DM.10G020770	MYB transcription factor	0.92206	9.23932	3.22831	2.31969e-09
PGSC0003DMG400001785	Soltu.DM.01G029110	Pentatricopeptide repeat-containing protein	0.0597148	0.643567	3.22707	0.000520158
PGSC0003DMG400018176	Soltu.DM.03G026070	Oleosin	0.0730608	0.888189	3.22703	0.0131333
PGSC0003DMG400010193	Soltu.DM.02G015830	Transcription factor HBP-1b	0.0585629	0.78091	3.22331	0.0164541
PGSC0003DMG400030881	Soltu.DM.08G021510	Growth-regulating factor 4	0.407591	4.09366	3.21936	2.63784e-10
PGSC0003DMG400028678	Soltu.DM.11G008180	Pectinesterase inhibitor	1.44647	13.6197	3.21908	1.21203e-12
PGSC0003DMG400004914	Soltu.DM.04G032290	Conserved gene of unknown function	2.49467	23.913	3.21759	7.33608e-14
PGSC0003DMG400017324	#N/A	CYP72A56	0.0894347	1.27992	3.21103	0.0321665
PGSC0003DMG400005614	Soltu.DM.03G034510	Pentatricopeptide repeat-containing protein	0.166642	1.63114	3.21044	6.3785e-10
PGSC0003DMG400016629	#N/A	Gene of unknown function	0.0219286	0.290132	3.20915	0.0169755
PGSC0003DMG400013010	Soltu.DM.07G012540	24K germin	227.226	2193.53	3.20716	2.09446e-23
PGSC0003DMG400006002	Soltu.DM.04G002230	Conserved gene of unknown function	0.347939	3.24976	3.20659	0.000262024
PGSC0003DMG400027078	Soltu.DM.06G026810	Protein LATERAL ORGAN BOUNDARIES	0.0520747	0.743289	3.20156	0.0424801
PGSC0003DMG400012141	Soltu.DM.08G029330	Ubiquitin	3.91709	36.0039	3.20022	5.17378e-25
PGSC0003DMG400010418	#N/A	Gene of unknown function	0.31599	3.06054	3.19595	2.60023e-10
PGSC0003DMG402010614	Soltu.DM.04G032440	Retrotransposon protein	0.100607	1.01473	3.19568	1.10003e-06
PGSC0003DMG400012669	Soltu.DM.02G025740	Cytochrome P450	0.1789	1.75704	3.19191	4.45776e-07
PGSC0003DMG400020999	Soltu.DM.08G005400	Lipoxygenase	0.0123715	0.194359	3.18944	0.0330886
PGSC0003DMG400030593	Soltu.DM.02G026320	Proteinase inhibitor IIa	1.71242	15.8831	3.18846	8.08647e-12
PGSC0003DMG400007964	Soltu.DM.04G033540	DNA binding protein	0.222558	2.37768	3.18802	5.34061e-05
PGSC0003DMG400018235	Soltu.DM.01G041230	Nitrate transporter	0.0386776	0.439602	3.18422	0.00976678
PGSC0003DMG400003920	Soltu.DM.08G026250	AT-hook DNA-binding protein	0.0212116	0.359437	3.18378	0.0568137
PGSC0003DMG400000440	Soltu.DM.11G020360	Ring zinc finger protein	5.13785	46.8949	3.18367	3.2751e-20
PGSC0003DMG400005798	Soltu.DM.08G004890	Zn finger protein	0.292676	2.8422	3.18168	0.000292599
PGSC0003DMG400029964	Soltu.DM.07G005750	Phospholipase A2	3.07695	28.6732	3.17768	2.58715e-22
PGSC0003DMG400003871	Soltu.DM.09G005200	Pectate lyase	0.275635	2.52141	3.17732	0.118217
PGSC0003DMG400018371	Soltu.DM.07G019140	Axoneme-associated protein mst101	0.789839	7.10932	3.17564	5.78092e-12
PGSC0003DMG400028956	Soltu.DM.07G017620	Glycine-rich cell wall structural protein 1	0.43615	3.99605	3.17521	1.17077e-08
PGSC0003DMG400015869	Soltu.DM.04G016240	Sn-2 protein	0.0682836	0.924248	3.17335	0.018203
PGSC0003DMG400017614	#N/A	Gene of unknown function	0.0698568	1.08716	3.17233	0.0344641
PGSC0003DMG400015301	#N/A	Conserved gene of unknown function	7.66024	68.8589	3.17224	2.29297e-16
PGSC0003DMG400002757	Soltu.DM.01G040540	Pentatricopeptide repeat-containing protein	0.0590805	0.666716	3.17177	0.00132599
PGSC0003DMG400000888	#N/A	Resistance gene	0.0146008	0.184526	3.17113	0.0103082
PGSC0003DMG400024207	Soltu.DM.07G005090	Subtilase	0.0230249	0.320883	3.17113	0.0481387
PGSC0003DMG400019774	#N/A	Cytochrome P450 hydroxylase	0.401972	3.84912	3.1704	4.16798e-10
PGSC0003DMG400014415	Soltu.DM.10G001240	Extracellular ligand-gated ion channel	0.518117	4.76999	3.1666	1.47415e-09
PGSC0003DMG400013493	Soltu.DM.05G009240	POTH1	0.302421	2.8809	3.1655	4.06477e-07
PGSC0003DMG400021235	#N/A	Conserved gene of unknown function	1.24195	11.278	3.16504	1.81764e-09
PGSC0003DMG400007455	Soltu.DM.04G001300	ATP binding protein	0.152038	1.36583	3.16011	6.67318e-06
PGSC0003DMG400022234	Soltu.DM.07G028500	Conserved gene of unknown function	0.767713	6.87208	3.15515	3.0961e-07
PGSC0003DMG402014514	Soltu.DM.08G017380	PERK1 kinase	0.0643549	0.730909	3.15218	0.0024404
PGSC0003DMG400034808	Soltu.DM.01G010690	Extensin class 1 protein	1.24421	11.0969	3.13713	1.20077e-18
PGSC0003DMG401022350	Soltu.DM.02G018870	Equilibrative nucleoside transporter	0.106363	1.10214	3.1317	0.000243588
PGSC0003DMG400038332	Soltu.DM.01G026770	Subtilisin-like protease	1.74073	15.7821	3.12711	7.56663e-22
PGSC0003DMG400027049	Soltu.DM.06G027540	Kinase interacting protein	0.363643	3.34068	3.12626	1.38131e-07
PGSC0003DMG400024275	Soltu.DM.12G024030	Gamma aminobutyrate transaminase isoform3	3.40068	28.9331	3.12542	1.75126e-12
PGSC0003DMG400013537	Soltu.DM.07G013810	Proline-rich protein	29.587	255.706	3.12484	3.85327e-18
PGSC0003DMG400004389	Soltu.DM.03G001760	MYB transcription factor	0.192856	1.91135	3.1242	0.0017401
PGSC0003DMG400028297	#N/A	Gene of unknown function	0.424459	4.0179	3.1233	2.57061e-05
PGSC0003DMG400024113	#N/A	Gene of unknown function	0.347429	3.27945	3.12101	1.96482e-05
PGSC0003DMG400012492	Soltu.DM.08G000220	Serine protease	0.251839	2.30274	3.12093	2.65171e-10
PGSC0003DMG400004146	Soltu.DM.04G019530	Receptor protein kinase CLAVATA1	0.956239	8.52575	3.11972	5.64566e-17
PGSC0003DMG403019771	#N/A	Cytochrome P450	1.8348	15.9443	3.1179	3.07439e-15
PGSC0003DMG400027956	#N/A	Gene of unknown function	0.296127	2.64217	3.11619	3.84812e-09
PGSC0003DMG400007741	Soltu.DM.09G029430	Conserved gene of unknown function	0.141078	1.3376	3.11426	2.28555e-05
PGSC0003DMG400003581	Soltu.DM.02G023570	Conserved gene of unknown function	0.219392	1.98156	3.11021	2.31038e-07
PGSC0003DMG400009021	Soltu.DM.01G025170	Gibberellin 2-oxidase	0.0528512	0.589227	3.10862	0.0207247
PGSC0003DMG400006407	Soltu.DM.04G029720	Pentatricopeptide repeat-containing protein	0.0539862	0.510898	3.10807	7.34813e-05
PGSC0003DMG400010507	Soltu.DM.10G010380	EMB1692	0.104737	1.02885	3.10791	5.20494e-05
PGSC0003DMG400013085	#N/A	Gene of unknown function	0.0838343	0.95194	3.10671	0.017508
PGSC0003DMG400004548	Soltu.DM.03G023590	Proteinase inhibitor type-2 CEVI57	0.447584	4.25898	3.09983	9.02617e-06
PGSC0003DMG400012648	Soltu.DM.02G033800	MYB transcription factor	0.0935234	0.980745	3.09716	0.00413791
PGSC0003DMG400001523	Soltu.DM.02G022820	Cyclin B2	0.361837	3.15709	3.09522	2.26326e-09
PGSC0003DMG400026464	Soltu.DM.12G010380	F-box and wd40 domain protein	0.259567	2.39444	3.09352	6.90084e-07
PGSC0003DMG400001982	Soltu.DM.11G007390	NBS-coding resistance gene analog	0.207993	1.83239	3.09183	1.21568e-07
PGSC0003DMG400022656	Soltu.DM.01G022260	Zinc finger family protein	0.371043	3.36774	3.09045	1.59314e-06
PGSC0003DMG400002952	Soltu.DM.04G012240	12-oxophytodienoate reductase	0.0656481	0.742286	3.09021	0.0169363
PGSC0003DMG400017513	Soltu.DM.08G022800	Acetylornithine deacetylase	3.2287	30.1327	3.08931	0.0164011
PGSC0003DMG401019930	#N/A	Plus agglutinin	0.528569	4.55616	3.08421	8.71141e-09
PGSC0003DMG400002385	Soltu.DM.04G025060	Gene of unknown function	0.108897	1.23383	3.08197	0.0256207
PGSC0003DMG400008302	Soltu.DM.02G013640	F-box family protein	0.0478543	0.566906	3.07801	0.0149628
PGSC0003DMG400002690	Soltu.DM.09G004480	Pyruvate kinase	0.570026	4.99522	3.07715	1.9284e-14
PGSC0003DMG400020219	Soltu.DM.02G034030	Ankyrin repeat-containing protein	0.464411	4.03079	3.07425	7.12683e-12
PGSC0003DMG400023953	Soltu.DM.06G010350	Receptor-like kinase	0.329177	2.7694	3.07086	4.2061e-09
PGSC0003DMG400014615	Soltu.DM.08G005510	GRAS family transcription factor	0.183426	1.65684	3.07048	1.037e-06
PGSC0003DMG402016602	#N/A	Tospovirus resistance protein C	0.0547407	0.504425	3.07035	0.000855282
PGSC0003DMG400015104	Soltu.DM.02G002710	WRKY transcription factor	0.0883715	0.860012	3.06874	0.000863936
PGSC0003DMG400019214	Soltu.DM.10G020730	Bipolar kinesin KRP-130	0.51529	4.21253	3.06797	1.0003e-07
PGSC0003DMG400030259	Soltu.DM.03G005230	Nudix hydrolase 1	0.113358	1.13777	3.0668	0.00584391
PGSC0003DMG400010759	Soltu.DM.04G007800	Gene of unknown function	9.10442	76.2356	3.06088	3.45722e-18
PGSC0003DMG402018646	Soltu.DM.01G051460	O-methyltransferase	0.0353084	0.484961	3.05957	0.0434657
PGSC0003DMG400018674	Soltu.DM.03G003380	Cyclin B2	1.51003	12.5201	3.05822	1.46441e-13
PGSC0003DMG400025017	Soltu.DM.10G001980	Indole-3-acetic acid-amido synthetase GH3.6	0.0453688	0.480433	3.05786	0.0141483
PGSC0003DMG400014708	Soltu.DM.02G028690	Cullin 1A	0.0523432	0.730559	3.0571	0.0433028
PGSC0003DMG400007896	Soltu.DM.12G027520	Glycosyltransferase QUASIMODO1	0.139421	1.21721	3.05619	1.22524e-05
PGSC0003DMG400003057	Soltu.DM.08G027290	Osmotin	1.48544	13.4537	3.05465	7.57816e-09
PGSC0003DMG400004927	Soltu.DM.04G032090	Gene of unknown function	0.223132	2.22129	3.04721	0.00288163
PGSC0003DMG400028655	Soltu.DM.12G011140	Gene of unknown function	0.312645	3.10324	3.04667	0.000583433
PGSC0003DMG400031790	Soltu.DM.09G023630	Epoxide hydrolase	2.02718	16.94	3.0455	5.83136e-16
PGSC0003DMG400014739	Soltu.DM.01G006600	M18S-3Ap	0.0612324	0.542314	3.04528	0.00104417
PGSC0003DMG400028703	Soltu.DM.04G019810	Tea geometrid larvae-inducible protein	1.21708	9.73702	3.04419	0.0666031
PGSC0003DMG400012017	#N/A	Pectin methylesterase inhibitor isoform	0.289894	2.55799	3.04239	9.48053e-05
PGSC0003DMG400007103	Soltu.DM.07G023010	Virus-specific-signaling-pathway regulated protein	0.665415	5.79967	3.0423	1.43053e-06
PGSC0003DMG400010763	Soltu.DM.04G007830	Glutaredoxin	0.420417	3.74051	3.04133	1.95759e-05
PGSC0003DMG400000581	Soltu.DM.03G021430	Conserved gene of unknown function	0.184171	1.76791	3.03898	0.000254826
PGSC0003DMG401019533	Soltu.DM.03G030180	Gip1	6.35323	54.2779	3.0387	1.97778e-19
PGSC0003DMG400000908	Soltu.DM.11G011080	Zinc finger protein	0.14838	1.45885	3.03839	0.000827166
PGSC0003DMG400018791	Soltu.DM.03G010520	Protein GIGANTEA	9.65536	79.4155	3.03508	1.23212e-22
PGSC0003DMG400024677	#N/A	Gene of unknown function	0.160454	1.49601	3.03501	0.00849204
PGSC0003DMG400020810	Soltu.DM.08G020010	Conserved gene of unknown function	4.31342	34.4916	3.03489	1.53594e-11
PGSC0003DMG400011355	Soltu.DM.09G022930	UPF0497 membrane protein 6	0.451542	4.03175	3.03351	4.94354e-07
PGSC0003DMG400001867	Soltu.DM.08G023200	Pentatricopeptide repeat-containing protein	0.0423648	0.407782	3.02923	0.00560466
PGSC0003DMG400011576	Soltu.DM.09G028080	TMS membrane family protein	0.0596715	0.674387	3.02685	0.0136369
PGSC0003DMG400017344	#N/A	Conserved gene of unknown function	0.153919	1.52086	3.02462	0.00296578
PGSC0003DMG400024631	Soltu.DM.03G029120	SP1L	30.2005	249.05	3.0221	2.1076e-27
PGSC0003DMG400010666	Soltu.DM.01G022530	Flavonol synthase/flavanone 3-hydroxylase	0.141494	1.26765	3.01897	0.000412774
PGSC0003DMG400026220	Soltu.DM.08G023840	Major pollen allergen Ory s 1	0.468666	4.12247	3.01852	2.05239e-06
PGSC0003DMG400014878	Soltu.DM.03G005480	Glycosyl hydrolase family protein 17	0.996563	7.98131	3.01742	3.3817e-09
PGSC0003DMG400001770	Soltu.DM.09G006290	Mitochondrial SBP40	0.657889	5.49003	3.01559	9.51894e-14
PGSC0003DMG400004921	Soltu.DM.04G032200	ANT	1.41704	11.4943	3.01266	3.29466e-16
PGSC0003DMG400000664	Soltu.DM.04G031700	Clathrin assembly protein	0.0182427	0.204787	3.01048	0.0382254
PGSC0003DMG400002679	#N/A	GRF domain class transcription factor	1.08199	9.18154	3.00851	3.98482e-11
PGSC0003DMG400037894	Soltu.DM.04G030790	Aspartic proteinase nepenthesin-1	9.33419	74.8783	3.00547	6.22378e-18
PGSC0003DMG400039893	Soltu.DM.06G012880	Pentatricopeptide repeat-containing protein	0.0564219	0.534048	3.00468	0.0112937
PGSC0003DMG400014052	Soltu.DM.08G008640	Phenylacetaldehyde synthase	0.13839	1.31563	3.00376	0.000735545
PGSC0003DMG400027240	Soltu.DM.04G010600	Hydrolase, hydrolyzing O-glycosyl compounds	1.71788	14.0462	3.00365	1.25046e-22
PGSC0003DMG400016031	Soltu.DM.04G008000	Glutaredoxin	1.4103	11.6894	3.00111	3.6897e-12
PGSC0003DMG400003551	Soltu.DM.02G024210	Receptor kinase	0.264406	2.18681	3.00063	8.35169e-13
PGSC0003DMG400027030	Soltu.DM.06G028250	Homeobox domain containing protein	0.0508314	0.520857	2.99985	0.0112284
PGSC0003DMG400006841	Soltu.DM.01G026810	SBT4B protein	0.737408	5.76129	2.99928	1.08427e-08
PGSC0003DMG400038162	Soltu.DM.05G013010	RRNA methylase	2.73052	21.9099	2.99699	5.42598e-14
PGSC0003DMG400011129	#N/A	Gene of unknown function	0.0912793	0.859936	2.99568	0.00172347
PGSC0003DMG400005327	Soltu.DM.06G001110	Auxin-responsive protein IAA16	13.0627	103.188	2.99231	6.16985e-17
PGSC0003DMG400006721	Soltu.DM.10G003580	Conserved gene of unknown function	52.0575	417.838	2.99178	1.66115e-22
PGSC0003DMG400033905	Soltu.DM.10G015660	Isoflavone reductase homolog	3.70279	30.515	2.98981	1.19801e-15
PGSC0003DMG400010388	Soltu.DM.02G007350	BHLH transcription factor	0.378869	3.13593	2.98729	2.97716e-06
PGSC0003DMG400018885	Soltu.DM.10G005350	With no lysine kinase	0.0680055	0.610958	2.98409	0.00280275
PGSC0003DMG400012794	Soltu.DM.04G022530	Cytochrome P450	0.0579018	0.560917	2.97714	0.0122254
PGSC0003DMG400017949	Soltu.DM.02G001170	S-locus-specific glycoprotein S6	0.434776	3.452	2.97688	4.02667e-09
PGSC0003DMG400031363	#N/A	Indole-3-acetic acid-induced protein ARG7	0.293827	2.80211	2.97457	0.00494689
PGSC0003DMG400011551	Soltu.DM.12G006090	Cyclin A	0.156319	1.43603	2.97409	0.000588894
PGSC0003DMG400030959	#N/A	Gene of unknown function	0.594994	5.46342	2.97373	0.00166189
PGSC0003DMG400014457	Soltu.DM.12G011650	Glucan endo-1,3-beta-glucosidase	0.0379971	0.401319	2.97371	0.0254375
PGSC0003DMG400031317	Soltu.DM.06G020450	Myb-like transcription factor 1	1.17079	9.44349	2.97305	2.69731e-13
PGSC0003DMG400016132	Soltu.DM.11G003000	Centromere protein	0.19349	1.52645	2.97253	1.78227e-06
PGSC0003DMG400030839	Soltu.DM.04G030290	Blue copper protein	0.454137	3.74369	2.96928	1.79013e-06
PGSC0003DMG402022579	#N/A	Gene of unknown function	3.10139	24.4557	2.96765	4.55996e-19
PGSC0003DMG402023899	#N/A	Early-responsive to dehydration 7	0.0539836	0.545821	2.96161	0.0156376
PGSC0003DMG400033073	#N/A	Conserved gene of unknown function	1.57873	12.409	2.96042	3.11157e-15
PGSC0003DMG400000871	Soltu.DM.01G009220	Quinonprotein alcohol dehydrogenase	0.0907752	0.84278	2.95996	0.00900573
PGSC0003DMG400002282	Soltu.DM.10G010030	Gene of unknown function	0.535651	4.33765	2.95457	0.000158347
PGSC0003DMG400016004	Soltu.DM.05G022060	Ethylene response factor 4	0.589737	4.59765	2.9515	1.83198e-05
PGSC0003DMG400015809	Soltu.DM.09G018500	Glycine-rich protein	4.51896	33.836	2.95003	0.0134615
PGSC0003DMG400004673	Soltu.DM.01G017980	Kinesin	0.473884	3.65677	2.9492	1.20217e-11
PGSC0003DMG402022480	#N/A	DNA-directed RNA polymerase II	0.166155	1.36711	2.94877	0.00142747
PGSC0003DMG400010326	Soltu.DM.07G020510	Indole-3-acetic acid-amido synthetase GH3.3	0.286966	2.44787	2.94779	0.000111164
PGSC0003DMG400010990	Soltu.DM.02G030980	Conserved gene of unknown function	0.0557156	0.471568	2.94566	0.00608838
PGSC0003DMG400007672	Soltu.DM.06G018650	Gene of unknown function	49.4278	403.354	2.94543	1.61742e-12
PGSC0003DMG400031240	Soltu.DM.05G010970	Ubiquitin carrier protein	4.62883	34.5884	2.93992	0.00856045
PGSC0003DMG400007693	Soltu.DM.07G007040	Gene of unknown function	0.150192	1.23066	2.93896	0.00773553
PGSC0003DMG400010632	Soltu.DM.04G012060	Conserved gene of unknown function	0.0610259	0.606182	2.93841	0.0108397
PGSC0003DMG403003154	#N/A	Proteasome-activating nucleotidase	0.91469	7.54707	2.93731	8.82558e-07
PGSC0003DMG400032268	Soltu.DM.09G024780	Pentatricopeptide repeat-containing protein	0.085671	0.729215	2.93478	0.000124152
PGSC0003DMG400024421	Soltu.DM.06G016790	Pentatricopeptide repeat-containing protein, mitochondrial	0.0272975	0.290971	2.93425	0.0203866
PGSC0003DMG402025958	Soltu.DM.01G031900	Conserved gene of unknown function	0.123628	1.20754	2.9342	0.00785077
PGSC0003DMG400014598	Soltu.DM.05G021130	AP2 domain-containing transcription factor	0.0711313	0.665387	2.93407	0.0174463
PGSC0003DMG400029576	Soltu.DM.08G019150	Polyphenol oxidase	0.0611035	0.559762	2.93379	0.00572852
PGSC0003DMG400013558	Soltu.DM.07G013840	Conserved gene of unknown function	1.93086	14.6434	2.93333	3.83865e-09
PGSC0003DMG400005123	Soltu.DM.01G045840	Conserved gene of unknown function	0.88788	6.64211	2.92517	7.19955e-09
PGSC0003DMG400010959	Soltu.DM.08G010780	WD-repeat protein	0.0743796	0.631951	2.92252	5.86313e-05
PGSC0003DMG400026441	Soltu.DM.12G010010	Conserved gene of unknown function	0.321821	2.46566	2.92208	5.37683e-06
PGSC0003DMG400005058	#N/A	Anthranilate N-benzoyltransferase protein	0.445442	3.47351	2.91863	2.57699e-06
PGSC0003DMG400013457	Soltu.DM.03G000760	Mitochondrial import receptor subunit TOM22 homolog 2	2.04028	15.3306	2.91774	2.32561e-10
PGSC0003DMG400002084	Soltu.DM.02G019780	Xyloglucan endotransglucosylase/hydrolase protein A	1.74847	13.4743	2.91761	2.11328e-13
PGSC0003DMG400007577	Soltu.DM.12G010460	Cytoplasmic dynein light chain	0.283986	2.23206	2.91673	0.000273835
PGSC0003DMG400047074	Soltu.DM.08G017220	BURP domain-containing protein	2.157	16.6309	2.91647	1.60603e-16
PGSC0003DMG400005778	Soltu.DM.08G004390	NADPH-dependent thioredoxin reductase B	0.657418	5.24368	2.91623	1.09599e-13
PGSC0003DMG400006294	Soltu.DM.01G023230	Clasp	1.86469	14.0253	2.91547	4.83441e-12
PGSC0003DMG400001290	#N/A	Cytochrome P450 92B1	0.5878	4.81294	2.91537	0.000198694
PGSC0003DMG400015728	Soltu.DM.12G016900	HIPL1 protein	0.970705	7.52674	2.91366	1.62169e-16
PGSC0003DMG400000162	Soltu.DM.01G033830	Ccr4-not transcription complex	0.0318328	0.370392	2.91072	0.0465123
PGSC0003DMG400008491	Soltu.DM.09G000410	ATP binding protein	1.56017	11.9453	2.90751	1.68622e-18
PGSC0003DMG400013350	Soltu.DM.11G000600	Conserved gene of unknown function	0.321616	2.65118	2.90726	0.000373057
PGSC0003DMG400026882	Soltu.DM.06G004460	Cytochrome P450 monooxygenase	0.0702803	0.627145	2.9067	0.022859
PGSC0003DMG400005048	Soltu.DM.03G002560	Pentatricopeptide repeat-containing protein	0.693185	5.3509	2.90346	6.85594e-10
PGSC0003DMG400022276	Soltu.DM.02G001110	Conserved gene of unknown function	0.233614	1.77509	2.90055	3.0066e-09
PGSC0003DMG400004064	Soltu.DM.06G025400	Subtilisin inhibitor 1	1.55651	12.0703	2.89789	3.69746e-08
PGSC0003DMG400027611	#N/A	Heat shock protein 70	1.27546	9.72596	2.89343	4.89609e-13
PGSC0003DMG400011511	Soltu.DM.04G005220	Pentatricopeptide repeat-containing protein	0.0309509	0.279967	2.89272	0.0241517
PGSC0003DMG400005059	#N/A	Conserved gene of unknown function	0.653081	4.91214	2.88976	6.84695e-06
PGSC0003DMG400031098	Soltu.DM.07G022340	Conserved gene of unknown function	0.954138	7.03072	2.88871	8.23945e-14
PGSC0003DMG400041450	Soltu.DM.12G008580	ATP binding protein	0.786463	6.12415	2.88693	3.94297e-11
PGSC0003DMG400006123	Soltu.DM.07G015690	F-box protein SNE	0.660557	5.04503	2.88654	1.80689e-06
PGSC0003DMG400024578	Soltu.DM.03G027640	Type-A response regulator	1.09186	8.64494	2.88551	1.77251e-09
PGSC0003DMG400028350	Soltu.DM.03G001310	Flavonol 4'-sulfotransferase	0.391339	3.09127	2.88353	7.94557e-05
PGSC0003DMG400000710	Soltu.DM.01G049470	Hydrolase, alpha/beta fold family protein	3.79643	28.6226	2.8757	3.2751e-20
PGSC0003DMG400026724	Soltu.DM.10G017570	ATP binding protein	0.565262	4.35622	2.8748	1.40253e-08
PGSC0003DMG400021675	Soltu.DM.10G004420	Conserved gene of unknown function	0.338133	2.56806	2.87471	4.6114e-05
PGSC0003DMG400025951	#N/A	Conserved gene of unknown function	0.058013	0.608843	2.87404	0.0481532
PGSC0003DMG400026778	Soltu.DM.01G008490	Conserved gene of unknown function	0.681502	5.06139	2.86884	7.77107e-09
PGSC0003DMG400002692	Soltu.DM.09G004510	Homeobox protein	0.176653	1.40762	2.8672	0.00772104
PGSC0003DMG400007598	Soltu.DM.11G006930	Pentatricopeptide repeat-containing protein	0.031199	0.287182	2.8664	0.0173448
PGSC0003DMG400005082	Soltu.DM.02G019880	Beta-glucosidase	0.637656	4.69368	2.86588	1.75406e-08
PGSC0003DMG400017336	#N/A	Strictosidine synthase	0.19112	1.67481	2.86463	0.00235324
PGSC0003DMG400021279	Soltu.DM.10G003470	Leucine-rich repeat family protein	0.685765	5.16204	2.86441	6.40485e-10
PGSC0003DMG400017445	Soltu.DM.05G011050	DNA binding protein	2.596	19.2533	2.86329	3.45168e-19
PGSC0003DMG400016893	Soltu.DM.04G034700	Conserved gene of unknown function	1.00402	7.42548	2.8617	1.54516e-08
PGSC0003DMG400021161	Soltu.DM.02G013590	Conserved gene of unknown function	3.35033	24.482	2.8616	5.25244e-19
PGSC0003DMG400016908	Soltu.DM.10G016190	Serine-threonine protein kinase, plant-type	2.17684	15.9249	2.85729	4.76547e-17
PGSC0003DMG400018917	Soltu.DM.08G019300	Polyphenol oxidase A, chloroplastic	0.123804	0.956048	2.85629	0.000438406
PGSC0003DMG400033065	Soltu.DM.06G026270	HIPL1 protein	0.127773	1.02205	2.8538	8.61496e-05
PGSC0003DMG400004942	Soltu.DM.04G032220	UPA17	2.44348	17.8775	2.85372	8.93624e-19
PGSC0003DMG400007011	Soltu.DM.05G020190	Molybdopterin cofactor synthesis protein A	0.397341	2.99949	2.85278	7.18632e-06
PGSC0003DMG400021859	Soltu.DM.07G020050	Conserved gene of unknown function	0.600986	4.26397	2.85004	6.47638e-08
PGSC0003DMG400023643	Soltu.DM.04G008310	Serine-threonine protein kinase, plant-type	0.0148926	0.150125	2.84987	0.0598933
PGSC0003DMG400029382	Soltu.DM.12G004270	Protein Brevis radix-like 1	0.0219991	0.217056	2.84973	0.0460218
PGSC0003DMG400025014	Soltu.DM.10G001940	Conserved gene of unknown function	0.111113	0.884622	2.84718	0.00334003
PGSC0003DMG402019930	Soltu.DM.01G010700	Extensin class 1 protein	1.07513	8.36848	2.84508	4.3637e-06
PGSC0003DMG400028986	Soltu.DM.01G028600	ATP binding protein	0.783624	5.75159	2.84508	1.31799e-12
PGSC0003DMG400025148	Soltu.DM.02G009500	Conserved gene of unknown function	0.692712	4.94873	2.84483	5.01216e-09
PGSC0003DMG400016177	Soltu.DM.11G003960	Acyl-[acyl-carrier-protein] desaturase, chloroplastic	0.0672865	0.553902	2.84385	0.00195945
PGSC0003DMG400005173	Soltu.DM.06G020830	Tospovirus resistance protein A	0.0885335	0.676374	2.83949	0.000680055
PGSC0003DMG400023984	Soltu.DM.11G006510	Gene of unknown function	0.552964	4.27201	2.83908	2.08064e-05
PGSC0003DMG400000402	Soltu.DM.11G020470	Osmotin	8.45477	60.3339	2.83815	7.50726e-14
PGSC0003DMG400005365	Soltu.DM.12G019570	Formin 1	0.310881	2.28077	2.83514	7.0451e-11
PGSC0003DMG400020880	Soltu.DM.01G013760	SET domain protein	0.135108	1.25734	2.83079	0.0264371
PGSC0003DMG400006444	Soltu.DM.09G024950	Calmodulin binding protein	2.88971	20.9281	2.83017	5.93111e-16
PGSC0003DMG400021139	Soltu.DM.02G012550	Actin binding protein	0.384945	2.69926	2.82939	1.34674e-06
PGSC0003DMG400001987	Soltu.DM.11G007480	Electron transporter	0.368175	2.67083	2.82825	3.25638e-05
PGSC0003DMG400023288	Soltu.DM.04G006490	Rpi protein	0.623254	4.49442	2.8243	2.72324e-12
PGSC0003DMG400026502	Soltu.DM.06G021770	Vacuolar H+-ATPase A2 subunit isoform	4.63703	34.0435	2.82416	7.61353e-21
PGSC0003DMG400005823	Soltu.DM.08G004450	Zinc finger protein	1.01204	7.26384	2.82232	2.36605e-08
PGSC0003DMG400019856	Soltu.DM.03G019650	Poly(A) polymerase	0.582295	4.10396	2.82065	1.62278e-07
PGSC0003DMG400013765	Soltu.DM.06G019360	ATP binding protein	0.540899	3.81956	2.81897	4.27007e-11
PGSC0003DMG400004017	Soltu.DM.02G028780	Conserved gene of unknown function	1.68205	12.048	2.81828	5.91874e-16
PGSC0003DMG401019771	Soltu.DM.06G016650	Conserved gene of unknown function	0.231345	1.76607	2.81796	1.48923e-05
PGSC0003DMG400024264	Soltu.DM.09G001490	Ribosomal protein l7ae	8.65487	60.4946	2.81597	4.01366e-14
PGSC0003DMG400017812	Soltu.DM.11G016130	40S ribosomal protein S5	3.30781	23.5151	2.8155	1.89274e-16
PGSC0003DMG400010320	Soltu.DM.09G021460	11S globulin isoform 4	1.08453	7.74382	2.81535	7.28053e-11
PGSC0003DMG400015331	Soltu.DM.12G029930	Sodium/calcium exchanger family protein	0.536753	3.87026	2.81132	4.19613e-10
PGSC0003DMG401018143	Soltu.DM.03G026980	Conserved gene of unknown function	3.471	24.0348	2.81043	3.68182e-12
PGSC0003DMG400017539	Soltu.DM.08G022670	Senescence-associated protein 5	0.0998315	0.810665	2.80872	0.00585163
PGSC0003DMG400009361	Soltu.DM.04G030920	Chromosome-associated kinesin KIF4A	0.957749	6.53895	2.80838	0.017039
PGSC0003DMG400001144	Soltu.DM.11G023230	Cytochrome P450 92B1	0.302436	2.10375	2.8081	0.00133931
PGSC0003DMG400001252	#N/A	Leucine-rich repeat protein	26.634	187.817	2.80767	2.86172e-24
PGSC0003DMG400027117	Soltu.DM.05G022450	AP2-domain DNA-binding protein	0.920014	6.51888	2.8033	8.93888e-13
PGSC0003DMG400024987	Soltu.DM.02G028300	Cysteine proteinase	0.220363	1.73985	2.80262	0.000182491
PGSC0003DMG400009033	Soltu.DM.01G024670	Myb 12 transcription factor	2.32785	16.8338	2.80197	1.09519e-15
PGSC0003DMG400014850	Soltu.DM.05G018410	Proline-rich protein	19.0036	138.847	2.79483	1.3077e-10
PGSC0003DMG400017457	Soltu.DM.05G010760	Plant mitotic spindle assembly checkpoint protein mad2	1.82157	12.7271	2.79305	2.86504e-14
PGSC0003DMG400011203	Soltu.DM.07G000980	Conserved gene of unknown function	0.608994	4.26067	2.79254	2.56565e-06
PGSC0003DMG400007172	Soltu.DM.10G029860	B-type cyclin	1.38785	9.6613	2.79128	6.27987e-12
PGSC0003DMG401021297	Soltu.DM.10G003070	Conserved gene of unknown function	0.74283	5.2871	2.78764	6.33395e-06
PGSC0003DMG400007965	Soltu.DM.04G033550	Triacylglycerol lipase	0.441286	3.21637	2.78671	2.85532e-08
PGSC0003DMG400017889	Soltu.DM.05G017070	Pentatricopeptide repeat-containing protein	0.153297	1.15275	2.78462	0.000276645
PGSC0003DMG400023031	Soltu.DM.04G024820	Hydrolase, hydrolyzing O-glycosyl compounds	0.602346	4.59766	2.784	0.00113414
PGSC0003DMG400012140	Soltu.DM.08G029340	Zinc finger protein	0.0904612	0.699711	2.78396	0.0180488
PGSC0003DMG400033112	Soltu.DM.01G024020	Heavy-metal-associated domain-containing protein	7.82058	54.1238	2.778	6.30834e-21
PGSC0003DMG400024625	Soltu.DM.03G028960	MADS box protein	1.12689	7.95113	2.77735	3.27838e-09
PGSC0003DMG400008884	#N/A	Cytochrome P450	0.117977	0.961842	2.77462	0.0106346
PGSC0003DMG400010607	Soltu.DM.04G032590	Calmodulin binding protein	0.432956	3.04549	2.77359	9.06775e-10
PGSC0003DMG400000516	Soltu.DM.02G033160	Polyribonucleotide nucleotidyltransferase	0.422066	2.98255	2.77301	1.19399e-12
PGSC0003DMG400020968	Soltu.DM.06G007800	Flavonol 4'-sulfotransferase	16.1835	113.408	2.77216	4.73984e-13
PGSC0003DMG400027731	#N/A	Gene of unknown function	1.44101	10.2424	2.7711	8.00256e-09
PGSC0003DMG400019180	Soltu.DM.10G019710	Isoamyl acetate-hydrolyzing esterase	0.251148	1.78568	2.77079	0.000396258
PGSC0003DMG400007979	#N/A	Conserved gene of unknown function	0.152275	1.15528	2.76834	0.000353191
PGSC0003DMG400016196	Soltu.DM.11G002910	AP2 domain-containing transcription factor	0.127059	1.02807	2.76751	0.0212746
PGSC0003DMG400023166	#N/A	Gene of unknown function	0.911626	6.08415	2.76709	2.26854e-08
PGSC0003DMG400032162	Soltu.DM.01G000830	Short chain alcohol dehydrogenase	0.262443	2.08547	2.76629	0.00169699
PGSC0003DMG400006179	Soltu.DM.01G050940	Nodulin family protein	2.2979	15.8982	2.76345	1.46156e-14
PGSC0003DMG400003954	Soltu.DM.08G026100	Conserved gene of unknown function	1.5953	10.8145	2.76337	3.39961e-07
PGSC0003DMG400018213	Soltu.DM.01G041720	Tir-nbs resistance protein	0.179862	1.37003	2.76267	0.0280825
PGSC0003DMG400005748	Soltu.DM.03G033150	Protein P21	4.67324	31.4553	2.76192	5.39682e-12
PGSC0003DMG400003787	Soltu.DM.09G022030	Conserved gene of unknown function	3.68163	25.6753	2.76056	3.7923e-15
PGSC0003DMG400024120	Soltu.DM.10G010160	Peptide transporter	0.363873	2.6759	2.75839	4.68038e-07
PGSC0003DMG400014895	Soltu.DM.02G025280	ISWI chromatin remodeling complex ATPase ISW1	0.356117	2.39427	2.75676	4.63899e-06
PGSC0003DMG400012398	Soltu.DM.01G010130	NADPH oxidoreductase	0.0238163	0.22477	2.75642	0.0388342
PGSC0003DMG400000557	Soltu.DM.03G021380	Conserved gene of unknown function	0.304013	2.2427	2.75551	0.00444342
PGSC0003DMG400028959	Soltu.DM.07G017660	Multicopper oxidase	3.23467	22.7241	2.75325	1.96075e-17
PGSC0003DMG400023371	Soltu.DM.05G026220	Nodulin family protein	0.371366	2.6424	2.7522	3.22376e-07
PGSC0003DMG400004822	Soltu.DM.08G024710	Oxidoreductase	0.391819	2.66324	2.74791	2.70091e-08
PGSC0003DMG400026125	Soltu.DM.06G019920	Zinc finger protein	1.00363	6.93248	2.74737	4.09609e-11
PGSC0003DMG400025390	Soltu.DM.06G030980	Apetala 2	4.80612	32.2421	2.74719	2.02357e-16
PGSC0003DMG400014829	Soltu.DM.03G014820	Ubiquitin-protein ligase	0.457789	3.0473	2.74199	8.23921e-07
PGSC0003DMG401016495	Soltu.DM.06G022940	Stem 28 kDa glycoprotein	1.46293	10.6159	2.74167	2.39902e-07
PGSC0003DMG400028406	Soltu.DM.02G014780	Zinc finger protein	7.37911	50.9913	2.74151	2.66526e-21
PGSC0003DMG400031527	Soltu.DM.06G029090	Glycine-rich protein	1.24929	8.43991	2.74114	1.83381e-07
PGSC0003DMG400025383	#N/A	CC-NBS-LRR protein	0.0609129	0.473918	2.7408	0.00728853
PGSC0003DMG400010554	Soltu.DM.10G003660	CYP72A54	1.84386	12.2813	2.74079	2.49833e-12
PGSC0003DMG400002663	Soltu.DM.09G003760	APO protein 3, mitochondrial	0.159789	1.23011	2.73644	0.0332661
PGSC0003DMG400007499	Soltu.DM.06G030780	Conserved gene of unknown function	0.224775	1.53145	2.73627	3.02057e-07
PGSC0003DMG400020807	Soltu.DM.09G016940	Transcription factor	0.509474	3.52829	2.73173	1.33996e-08
PGSC0003DMG400028600	Soltu.DM.01G038190	Pentatricopeptide repeat-containing protein	0.778266	5.46849	2.72994	8.30834e-09
PGSC0003DMG400030878	Soltu.DM.08G021480	Major intrinsic protein	3.47137	23.3006	2.72766	3.23611e-15
PGSC0003DMG400012164	Soltu.DM.01G044340	Conserved gene of unknown function	6.94408	46.456	2.72742	2.46335e-16
PGSC0003DMG400021278	Soltu.DM.10G002480	Homeobox-leucine zipper protein ATHB-52	0.227291	1.74946	2.72644	0.00531313
PGSC0003DMG400021509	Soltu.DM.04G032790	LOB domain-containing protein	0.232033	1.7031	2.72548	0.000991941
PGSC0003DMG400007111	Soltu.DM.06G029780	Protein SELF-PRUNING	0.287493	2.1856	2.72463	0.00697816
PGSC0003DMG400005170	Soltu.DM.06G020870	NBS-coding resistance gene analog	0.137083	0.972207	2.72458	0.00040667
PGSC0003DMG400002490	Soltu.DM.03G036580	EPIDERMAL PATTERNING FACTOR 3	0.0761445	0.631681	2.72375	0.032967
PGSC0003DMG400000414	Soltu.DM.11G020740	Shugoshin-1	1.2138	7.8885	2.72242	2.65966e-05
PGSC0003DMG400007416	Soltu.DM.11G021540	Gene of unknown function	0.205413	1.55653	2.72186	0.00421071
PGSC0003DMG400009983	Soltu.DM.04G036800	Cyclin B	2.26029	14.7315	2.7198	8.13311e-11
PGSC0003DMG400014528	Soltu.DM.02G001090	Pentatricopeptide repeat-containing protein	0.0971218	0.688502	2.71945	0.00688575
PGSC0003DMG400024318	Soltu.DM.04G017790	Pleckstrin homology (PH) domain-containing protein / lipid-binding START domain-containing protein	0.0634499	0.486577	2.71932	0.00785438
PGSC0003DMG400004317	Soltu.DM.08G015160	Stellacyanin	3.76579	25.1581	2.71406	3.73428e-16
PGSC0003DMG400003890	Soltu.DM.06G006730	Transcription factor DcMYB4	0.123951	0.908261	2.71137	0.0246854
PGSC0003DMG400002108	Soltu.DM.06G018590	Glycine-rich protein TomR2	22.1827	149.998	2.70993	1.6683e-19
PGSC0003DMG400010768	#N/A	Glutaredoxin	0.965886	6.80171	2.70856	1.58129e-05
PGSC0003DMG400023980	Soltu.DM.11G006640	Gene of unknown function	0.352046	2.397	2.70768	0.00584078
PGSC0003DMG400009903	Soltu.DM.04G037600	Conserved gene of unknown function	1.12916	7.34622	2.70684	1.45298e-07
PGSC0003DMG402012338	Soltu.DM.08G027900	UDP-n-acetylmuramoylalanyl-d-glutamate--2, 6-diaminopimelate ligase	2.15878	13.9876	2.70438	9.91763e-09
PGSC0003DMG400003640	Soltu.DM.02G023880	Conserved gene of unknown function	2.09045	13.5168	2.70423	1.15401e-10
PGSC0003DMG400031845	Soltu.DM.09G024000	CXE carboxylesterase	0.658466	4.37026	2.70396	1.02894e-07
PGSC0003DMG400023364	Soltu.DM.05G026380	Conserved gene of unknown function	4.29408	27.6018	2.70084	2.97111e-11
PGSC0003DMG401001316	Soltu.DM.02G031910	Non-cell-autonomous protein pathway1	3.84222	25.7329	2.70082	1.95024e-15
PGSC0003DMG400029811	Soltu.DM.12G021180	Fasciclin-like arabinogalactan protein 10	7.41006	49.2121	2.69955	2.59901e-19
PGSC0003DMG400000150	Soltu.DM.01G033060	Gene of unknown function	0.295818	2.01767	2.69534	0.0122759
PGSC0003DMG400022844	Soltu.DM.01G022770	DNAJ heat shock N-terminal domain-containing protein	0.040841	0.30423	2.69395	0.01488
PGSC0003DMG400001211	Soltu.DM.01G008280	Hydrolase, hydrolyzing O-glycosyl compounds	2.87749	18.4371	2.69335	5.36968e-09
PGSC0003DMG400008993	Soltu.DM.01G024390	Conserved gene of unknown function	1.05883	6.99837	2.69164	1.04714e-07
PGSC0003DMG400007365	Soltu.DM.11G019970	Conserved gene of unknown function	0.525102	3.48755	2.69148	1.55651e-06
PGSC0003DMG400015789	Soltu.DM.03G017950	ATP binding / microtubule motor	1.28821	8.30937	2.69113	9.91258e-11
PGSC0003DMG400002607	Soltu.DM.03G035830	Conserved gene of unknown function	0.377316	2.42467	2.69094	4.29233e-08
PGSC0003DMG400012915	Soltu.DM.02G003400	Transcription factor	0.19894	1.39448	2.69066	0.00264494
PGSC0003DMG400024058	#N/A	Gene of unknown function	0.447832	3.02199	2.68859	6.55191e-05
PGSC0003DMG400007677	Soltu.DM.05G009520	Starch-granule-bound R1 protein	30.9198	197.122	2.68778	1.80978e-15
PGSC0003DMG402028079	#N/A	Gene of unknown function	0.100109	0.71875	2.68612	0.00454337
PGSC0003DMG400001358	Soltu.DM.02G030920	Hydroxyproline-rich protein	3.34997	21.4351	2.68588	8.3571e-09
PGSC0003DMG400006211	Soltu.DM.10G015000	BZIP	0.209494	1.39719	2.68412	0.000609172
PGSC0003DMG400026934	Soltu.DM.06G028160	Conserved gene of unknown function	2.26814	14.5697	2.6833	1.22911e-14
PGSC0003DMG400025385	Soltu.DM.11G025760	Senescence-associated protein	5.92302	38.5339	2.68224	4.43403e-19
PGSC0003DMG400009464	#N/A	Gene of unknown function	0.0113189	0.148314	2.67912	0.154407
PGSC0003DMG400021651	Soltu.DM.05G019640	1-aminocyclopropane-1-carboxylate synthase 4	0.167905	1.13753	2.67807	0.00366973
PGSC0003DMG400022190	Soltu.DM.07G026920	Chromosome-associated kinesin KIF4A	1.21959	7.70425	2.67703	3.15293e-10
PGSC0003DMG400010316	Soltu.DM.09G021380	G1-like6 protein	0.85421	5.56464	2.67672	2.54018e-08
PGSC0003DMG402019242	Soltu.DM.07G025000	Conserved gene of unknown function	0.264522	1.83614	2.67667	0.000130514
PGSC0003DMG400002492	Soltu.DM.03G036550	Calmodulin binding protein	0.488876	3.09235	2.67642	2.76713e-05
PGSC0003DMG400020230	Soltu.DM.02G033830	Zinc finger (C3HC4-type RING finger) family protein	0.631796	4.19949	2.67589	1.73859e-06
PGSC0003DMG402006288	Soltu.DM.01G023030	Tospovirus resistance protein B	0.132583	0.857075	2.67573	7.04456e-06
PGSC0003DMG400016283	Soltu.DM.06G014770	Knolle	2.85009	17.9185	2.67295	2.48396e-09
PGSC0003DMG400008379	Soltu.DM.10G029730	Auxin efflux carrier	0.547492	3.55112	2.67108	2.60473e-10
PGSC0003DMG400012725	Soltu.DM.04G011700	Conserved gene of unknown function	0.187738	1.35448	2.67033	0.00866012
PGSC0003DMG400028311	Soltu.DM.05G000990	Fructokinase 2	2.52498	16.0052	2.66791	1.20989e-09
PGSC0003DMG400024862	Soltu.DM.04G025230	Pentatricopeptide repeat-containing protein	0.0624626	0.464079	2.66775	0.00298118
PGSC0003DMG400009267	Soltu.DM.11G012480	Proteinase inhibitor	0.33648	2.34962	2.66629	0.00301338
PGSC0003DMG400021783	#N/A	Non-LTR retroelement reverse transcriptase	0.107298	0.710128	2.66576	0.000795274
PGSC0003DMG400004776	Soltu.DM.08G025610	Cytochrome P450	0.0756327	0.558655	2.66412	0.0101504
PGSC0003DMG403013422	Soltu.DM.03G001020	Zinc finger protein	0.355744	2.41282	2.66341	1.96772e-05
PGSC0003DMG401013464	Soltu.DM.03G000930	Purine transporter	0.315811	2.00826	2.66332	0.000346256
PGSC0003DMG400008139	#N/A	Glucosyltransferase	0.615854	4.2202	2.66174	0.000557677
PGSC0003DMG400018501	#N/A	F-box family protein	0.0941067	0.646301	2.66161	0.0186954
PGSC0003DMG400012215	Soltu.DM.08G027680	DNA binding protein	0.314564	2.19926	2.66148	9.86474e-05
PGSC0003DMG400010953	Soltu.DM.10G028530	Disease resistance protein RPS5	0.0792974	0.61516	2.66118	0.0144916
PGSC0003DMG400000068	Soltu.DM.01G034260	Pentatricopeptide repeat-containing protein	0.0486436	0.377386	2.65863	0.0139492
PGSC0003DMG401015209	Soltu.DM.03G023950	Conserved gene of unknown function	0.554053	3.59102	2.65853	1.56378e-05
PGSC0003DMG400027963	Soltu.DM.06G012790	Ga20 oxidase	1.1994	8.09365	2.65684	7.43411e-08
PGSC0003DMG401022702	Soltu.DM.01G005930	Cyclin B1	2.73041	16.9923	2.65576	5.09067e-10
PGSC0003DMG400036508	Soltu.DM.04G012870	Gene of unknown function	0	0.710896	2.65571	NA
PGSC0003DMG400000357	Soltu.DM.12G025480	IQ-domain 26	0.893517	5.85472	2.65558	2.8717e-07
PGSC0003DMG400017206	Soltu.DM.09G027050	Pentatricopeptide repeat protein	0.0497037	0.358365	2.65307	0.0153596
PGSC0003DMG400031863	Soltu.DM.09G022880	Kinase interacting family protein	2.36167	14.6413	2.65076	1.45994e-09
PGSC0003DMG400022365	Soltu.DM.02G018320	Beta-galactosidase	2.15028	13.6232	2.65007	3.98897e-17
PGSC0003DMG400015177	Soltu.DM.02G026330	CONSTANS interacting protein 2a	0.0773463	0.628519	2.64997	0.0459145
PGSC0003DMG400024285	Soltu.DM.09G021720	Peroxidase 44	1.05253	7.0151	2.64966	1.87475e-07
PGSC0003DMG400026930	Soltu.DM.06G028230	Flavonoid glucoyltransferase UGT73N1	0.0819125	0.560681	2.64871	0.0179199
PGSC0003DMG401027355	Soltu.DM.11G005030	Protein virR	0.0744983	0.501651	2.64834	0.00014741
PGSC0003DMG400008366	Soltu.DM.10G029550	H/ACA ribonucleoprotein complex subunit	9.11608	56.7685	2.64772	1.71699e-12
PGSC0003DMG400037454	Soltu.DM.10G012960	Centromere protein	0.136866	0.906004	2.64731	0.00025116
PGSC0003DMG400020081	Soltu.DM.06G034060	Gene of unknown function	0.468661	3.37931	2.64662	0.0274626
PGSC0003DMG400018097	Soltu.DM.03G026550	Conserved gene of unknown function	0.345579	2.38454	2.64658	0.000436039
PGSC0003DMG400025702	#N/A	Gene of unknown function	0.00636107	0.118215	2.64537	NA
PGSC0003DMG400021680	Soltu.DM.10G004310	ELMO domain-containing protein 2	0.178192	1.28493	2.64283	0.0050805
PGSC0003DMG400014272	Soltu.DM.03G016940	(S)-N-methylcoclaurine 3'-hydroxylase isozyme	1.35621	8.36766	2.63897	7.51079e-09
PGSC0003DMG400001227	Soltu.DM.06G002240	Gibberellin regulated protein	5.29539	34.4839	2.63891	3.7001e-12
PGSC0003DMG400029374	Soltu.DM.12G004090	Conserved gene of unknown function	0.196586	1.42017	2.63796	0.0250485
PGSC0003DMG400012142	Soltu.DM.08G029320	Conserved gene of unknown function	0.897087	5.76097	2.6368	4.21442e-08
PGSC0003DMG400005891	Soltu.DM.06G029580	Conserved gene of unknown function	0.395605	2.49898	2.63674	3.28547e-07
PGSC0003DMG400009016	Soltu.DM.01G025030	Pentatricopeptide repeat-containing protein	0.235192	1.53749	2.63484	7.49088e-05
PGSC0003DMG400001291	Soltu.DM.01G046150	Conserved gene of unknown function	0.909188	5.59624	2.63379	4.67684e-08
PGSC0003DMG400026554	Soltu.DM.02G008960	Conserved gene of unknown function	0.874854	5.74421	2.63344	5.16771e-06
PGSC0003DMG400003220	Soltu.DM.03G021710	AtGRF7	0.460226	3.04338	2.63308	6.29694e-07
PGSC0003DMG401016434	#N/A	Conserved gene of unknown function	6.83994	43.2667	2.63205	3.62871e-20
PGSC0003DMG400020461	Soltu.DM.06G019270	Conserved gene of unknown function	0.0526517	0.380802	2.63198	0.0169688
PGSC0003DMG400030616	Soltu.DM.02G026970	DNA binding protein	1.32538	8.48422	2.62952	2.40652e-09
PGSC0003DMG400001446	Soltu.DM.02G031080	Pentatricopeptide repeat-containing protein	0.131562	0.861455	2.62924	0.000315456
PGSC0003DMG400012769	Soltu.DM.01G032120	ESC	0.19794	1.31536	2.62893	0.000519709
PGSC0003DMG402003154	#N/A	Proteasome-activating nucleotidase	1.09432	7.0693	2.62787	7.00412e-07
PGSC0003DMG403030108	#N/A	Structural maintenance of chromosomes 6 smc6	0.270371	1.81214	2.62698	0.00551416
PGSC0003DMG400018612	Soltu.DM.05G009890	Gene of unknown function	7.69825	49.1772	2.62581	4.19797e-09
PGSC0003DMG400010900	Soltu.DM.05G017300	Cytosolic acetoacetyl-coenzyme A thiolase	0.953249	6.3538	2.62333	6.13556e-07
PGSC0003DMG400004653	Soltu.DM.12G000990	Conserved gene of unknown function	2.39771	15.0932	2.62266	2.51476e-15
PGSC0003DMG400023932	Soltu.DM.09G007240	Conserved gene of unknown function	0.202712	1.35007	2.62234	0.000195048
PGSC0003DMG400005039	Soltu.DM.03G002390	Monosaccharid transporter	0.114547	0.785503	2.62091	0.00663183
PGSC0003DMG400019342	Soltu.DM.09G020360	Nucleic acid binding protein	0.31104	1.91818	2.62034	0.00118302
PGSC0003DMG400024695	Soltu.DM.01G038940	DNA polymerase	0.489873	3.02392	2.61936	8.7261e-08
PGSC0003DMG400026609	Soltu.DM.09G009560	Pentatricopeptide repeat-containing protein	0.0656832	0.47071	2.61388	0.0294731
PGSC0003DMG400020685	Soltu.DM.12G024630	Protein argonaute PNH1	2.03316	12.9257	2.61369	1.80425e-14
PGSC0003DMG400001795	Soltu.DM.01G029310	Protein phosphatase 2c	0.0832737	0.615665	2.61328	0.0234619
PGSC0003DMG400003614	Soltu.DM.02G024540	Dimethyladenosine transferase	0.162466	1.04748	2.6125	0.000496038
PGSC0003DMG401004125	Soltu.DM.02G032770	Aldehyde dehydrogenase (NAD+)	1.80475	11.1789	2.61196	2.6279e-13
PGSC0003DMG400021581	Soltu.DM.06G012510	Conserved gene of unknown function	0.549077	3.3305	2.61037	2.65507e-06
PGSC0003DMG400024763	Soltu.DM.01G039600	Conserved gene of unknown function	0.749525	4.93244	2.61028	1.16296e-05
PGSC0003DMG400018279	Soltu.DM.01G041210	MYB domain class transcription factor	0.722371	4.44831	2.6091	1.71356e-07
PGSC0003DMG401024742	Soltu.DM.01G038990	TANGLED	0.792279	4.81818	2.60768	2.23287e-07
PGSC0003DMG401028957	#N/A	Glycine-rich cell wall structural protein 1	0.286897	1.89283	2.60713	0.000211231
PGSC0003DMG400013024	#N/A	Indole-3-acetic acid amido synthetase	0.413771	2.74581	2.60627	9.69184e-06
PGSC0003DMG400013105	Soltu.DM.02G008570	DOF domain class transcription factor	0.121007	0.92607	2.60347	0.0323141
PGSC0003DMG402028685	Soltu.DM.11G008020	Pentatricopeptide repeat-containing protein, mitochondrial	0.0962855	0.605984	2.60285	0.001426
PGSC0003DMG400000295	Soltu.DM.12G025470	Hexokinase 5	0.912207	5.52081	2.60184	1.1336e-11
PGSC0003DMG400035816	Soltu.DM.04G022960	Kinase	0.101219	0.716031	2.6005	0.00828581
PGSC0003DMG400010767	Soltu.DM.04G007900	Monothiol glutaredoxin-S2	2.43596	15.0096	2.59964	7.42438e-09
PGSC0003DMG400023846	Soltu.DM.12G000400	Microsomal omega-6-desaturase	0.331759	2.08984	2.59909	3.16134e-07
PGSC0003DMG400011332	Soltu.DM.01G021600	Conserved gene of unknown function	0.188321	1.19403	2.59863	2.33828e-06
PGSC0003DMG400017918	Soltu.DM.09G030550	Glycine-rich protein	21.9103	134.862	2.59747	2.961e-21
PGSC0003DMG400001003	Soltu.DM.11G015930	Cytochrome c	0.394929	2.5943	2.59736	0.00112085
PGSC0003DMG400020583	Soltu.DM.09G029710	Pentatricopeptide repeat-containing protein, mitochondrial	0.0772038	0.503562	2.59344	0.0067365
PGSC0003DMG400029214	Soltu.DM.02G006090	BURP domain-containing protein	0.00982731	0.16846	2.59313	NA
PGSC0003DMG400029542	Soltu.DM.08G018330	Sensor histidine kinase	0.169751	1.08491	2.59089	2.99619e-05
PGSC0003DMG400022034	Soltu.DM.06G002370	Conserved gene of unknown function	0.0548917	0.421797	2.58909	0.0336752
PGSC0003DMG400002612	Soltu.DM.03G035720	Malic enzyme	0.438588	2.77069	2.58827	6.5509e-06
PGSC0003DMG400037636	Soltu.DM.12G001330	Conserved gene of unknown function	2.21714	13.7168	2.58792	3.80431e-08
PGSC0003DMG400002098	Soltu.DM.06G018550	Transcriptional regulator SUPERMAN	0.185853	1.24438	2.58743	0.00139219
PGSC0003DMG400029644	Soltu.DM.09G028390	Leucine-rich repeat receptor protein kinase EXS	0.0554939	0.350425	2.58718	0.0101898
PGSC0003DMG401029995	#N/A	Bacterial spot disease resistance protein 4	0.101095	0.664981	2.58522	0.00426634
PGSC0003DMG400006807	Soltu.DM.01G027620	E3 ubiquitin ligase BIG BROTHER	1.2177	7.29965	2.58494	3.90914e-10
PGSC0003DMG401021989	Soltu.DM.06G000770	Pax transcription activation domain interacting protein	0.0398178	0.260528	2.58398	0.0489357
PGSC0003DMG400013553	Soltu.DM.07G013250	Conserved gene of unknown function	6.31126	39.1076	2.5837	2.7316e-17
PGSC0003DMG400018042	Soltu.DM.01G051290	Bzip-like transcription factor	0.773316	4.73751	2.5825	6.67027e-13
PGSC0003DMG400006319	Soltu.DM.01G028100	Beta-glucosidase 01	2.95046	17.8078	2.58111	2.88493e-17
PGSC0003DMG400006914	Soltu.DM.02G010470	LOB domain-containing protein	0.223934	1.38291	2.58069	0.0259365
PGSC0003DMG400001747	Soltu.DM.09G006120	C2H2L domain class transcription factor	0.458016	2.83761	2.57977	1.46431e-07
PGSC0003DMG400024291	Soltu.DM.09G021740	Conserved gene of unknown function	0.15473	1.03452	2.57943	0.000458473
PGSC0003DMG400021701	Soltu.DM.03G012400	Conserved gene of unknown function	3.54282	21.381	2.5774	7.03745e-15
PGSC0003DMG400024820	Soltu.DM.04G025590	MAP3Ka	0.0677582	0.456962	2.57707	0.0426491
PGSC0003DMG400003915	Soltu.DM.08G026330	Growth-regulating factor	0.546521	3.50713	2.57604	0.000849343
PGSC0003DMG400016514	#N/A	S haplotype-specific F-box protein	0.0670566	0.478601	2.5727	0.0253322
PGSC0003DMG400029675	Soltu.DM.06G008810	Cell cycle switch 52B	1.13214	6.61225	2.57204	1.6399e-07
PGSC0003DMG400038469	Soltu.DM.04G029730	Conserved gene of unknown function	3.38252	20.8245	2.57178	9.90873e-10
PGSC0003DMG402026117	Soltu.DM.06G020010	Parallel spindle 1	1.03978	6.3801	2.57145	3.31475e-12
PGSC0003DMG400010009	Soltu.DM.04G038160	Bubr1	1.33222	7.7802	2.5703	1.29854e-06
PGSC0003DMG403016434	#N/A	Conserved gene of unknown function	1.90857	11.6304	2.56909	1.16844e-15
PGSC0003DMG400028099	Soltu.DM.10G026440	B-type cyclin	2.90976	16.9083	2.56825	4.89847e-07
PGSC0003DMG400006606	Soltu.DM.06G030830	Peptide transporter	0.257676	1.62721	2.5661	0.000139819
PGSC0003DMG400010635	Soltu.DM.04G012100	BOP/NPR1/NIM1-like regulatory protein	0.768841	4.48114	2.56572	6.94165e-06
PGSC0003DMG400018991	Soltu.DM.01G038600	Kinesin-3	0.952633	5.58834	2.5653	1.59397e-08
PGSC0003DMG400012422	Soltu.DM.07G024400	Pentatricopeptide repeat-containing protein	0.851785	5.03774	2.56096	1.6111e-06
PGSC0003DMG400027103	#N/A	Conserved gene of unknown function	1.64757	9.99034	2.55881	2.11692e-08
PGSC0003DMG400018436	Soltu.DM.05G005310	TPR domain containing protein	0.396936	2.48147	2.55722	2.2177e-06
PGSC0003DMG400017165	Soltu.DM.09G026920	Kinesin	0.542602	3.1762	2.55607	6.09987e-07
PGSC0003DMG400027666	Soltu.DM.06G033120	Conserved gene of unknown function	0.90245	5.42657	2.55577	0.00026978
PGSC0003DMG400000732	Soltu.DM.01G049510	Hydrolase, alpha/beta fold family protein	0.102131	0.70376	2.55443	0.0213587
PGSC0003DMG400003013	Soltu.DM.06G029160	Beta-D-glucan exohydrolase	17.7945	106.664	2.55423	1.81667e-22
PGSC0003DMG400026455	Soltu.DM.12G010400	Nitrate transporter	3.62358	21.8009	2.55317	7.5608e-13
PGSC0003DMG400003788	Soltu.DM.09G021970	Male specific sperm protein	3.14378	18.8286	2.55297	7.54261e-11
PGSC0003DMG400024200	Soltu.DM.07G005110	Tetratricopeptide-like helical	0.125932	0.786847	2.55292	0.000575092
PGSC0003DMG400021106	Soltu.DM.02G013300	Patellin-4	4.51552	26.1225	2.55108	2.8501e-10
PGSC0003DMG400010003	Soltu.DM.04G038100	B2-type cyclin dependent kinase	5.02855	29.1882	2.55033	6.28512e-11
PGSC0003DMG400015810	Soltu.DM.09G018490	Glycine-rich protein	58.867	338.89	2.55032	6.87161e-09
PGSC0003DMG400003611	Soltu.DM.02G024650	Pentatricopeptide repeat-containing protein	0.167965	0.985899	2.54992	0.00123068
PGSC0003DMG400023726	Soltu.DM.10G027270	GTP-binding family protein	0.59413	3.72527	2.54903	8.15884e-06
PGSC0003DMG400027257	Soltu.DM.04G011020	Kinesin heavy chain	0.1954	1.13675	2.54858	0.000389874
PGSC0003DMG400023847	Soltu.DM.12G000410	2,4-dienoyl-CoA reductase	1.06217	6.8908	2.54855	0.121382
PGSC0003DMG403010073	Soltu.DM.02G029550	Pentatricopeptide repeat-containing protein	0.126482	0.808697	2.54829	0.000565058
PGSC0003DMG400012298	Soltu.DM.08G028810	98b	2.43326	13.9889	2.54807	1.36089e-08
PGSC0003DMG400000540	Soltu.DM.03G021080	Cell division control 20	2.25492	13.0641	2.54673	7.82521e-11
PGSC0003DMG400002487	Soltu.DM.03G036710	Lipid binding protein	108.466	641.759	2.54537	1.76573e-19
PGSC0003DMG400021533	Soltu.DM.04G032900	Hspc200	0.821372	4.85865	2.54511	1.68037e-07
PGSC0003DMG400017744	Soltu.DM.02G021490	Peroxidase 31	1.30285	7.4618	2.54489	8.82558e-07
PGSC0003DMG400005861	#N/A	Gene of unknown function	0.402051	2.47215	2.54327	0.000355582
PGSC0003DMG400032192	#N/A	RRNA-processing protein EBP2	2.67594	15.7227	2.5426	5.22327e-13
PGSC0003DMG400023758	Soltu.DM.01G043180	Cyclin-like F-box	0.725897	4.3273	2.54249	1.2012e-08
PGSC0003DMG400031791	Soltu.DM.09G023660	Pectinesterase	0.912026	5.44817	2.54222	5.28779e-09
PGSC0003DMG400027333	Soltu.DM.11G004860	Leucoanthocyanidin dioxygenase	0.0767772	0.511238	2.5418	0.0404708
PGSC0003DMG400011068	Soltu.DM.10G023240	Amino acid transporter	1.35082	7.8455	2.54132	1.25525e-09
PGSC0003DMG400002696	Soltu.DM.09G003500	Purple acid phosphatase 20	0.112852	0.762177	2.54037	0.0160267
PGSC0003DMG400006907	Soltu.DM.02G010150	Glycosyltransferase UGT90A7	0.283832	1.6596	2.54	0.00376046
PGSC0003DMG400025961	Soltu.DM.01G031830	Proton-dependent oligopeptide transport family protein	0.0787713	0.524909	2.5392	0.0342018
PGSC0003DMG400025492	Soltu.DM.07G017930	Peroxidase	20.5085	123.351	2.53858	6.65291e-17
PGSC0003DMG400016142	Soltu.DM.11G003180	Cyclin D2.1 protein	0.510339	3.04003	2.53612	4.72739e-06
PGSC0003DMG400031025	Soltu.DM.03G016070	Microtubule-associated protein	1.28493	7.28879	2.53577	1.41092e-06
PGSC0003DMG400002780	Soltu.DM.02G008770	Conserved gene of unknown function	0.20942	1.39544	2.53486	0.0188605
PGSC0003DMG400004621	Soltu.DM.12G001670	Fip1 motif-containing protein	0.0729062	0.464174	2.53447	0.00647789
PGSC0003DMG401007173	Soltu.DM.10G029870	Calmodulin-binding protein	0.248381	1.52824	2.53199	2.76713e-05
PGSC0003DMG400029024	Soltu.DM.11G010840	Nucleic acid binding protein	0.128044	0.846034	2.53188	0.0287995
PGSC0003DMG400003580	Soltu.DM.02G023600	Conserved gene of unknown function	0.403195	2.32792	2.53146	4.87591e-05
PGSC0003DMG400006838	Soltu.DM.01G026780	SBT4E protein	0.919944	5.28132	2.53	1.94502e-09
PGSC0003DMG400006793	Soltu.DM.01G027180	DNA topoisomerase 2	2.72452	15.4336	2.52848	8.3571e-09
PGSC0003DMG400014564	Soltu.DM.05G003080	Binding protein	0.0932314	0.608806	2.52755	0.00363094
PGSC0003DMG400013392	Soltu.DM.03G000420	CBL-interacting protein kinase 20	0.201484	1.19389	2.52539	0.000986584
PGSC0003DMG400027925	Soltu.DM.08G008790	Cell wall apoplastic invertase	0.072736	0.495755	2.52426	0.023954
PGSC0003DMG400020648	Soltu.DM.06G002620	B3 domain-containing protein	0.384572	2.25485	2.52396	0.000581786
PGSC0003DMG400019134	Soltu.DM.10G020010	Zinc finger family protein	2.01168	11.7019	2.52188	2.64859e-10
PGSC0003DMG400016176	Soltu.DM.11G003950	Conserved gene of unknown function	10.5028	59.9343	2.51938	2.99211e-13
PGSC0003DMG400031800	Soltu.DM.09G023860	Cellulose synthase A catalytic subunit 3 [UDP-forming]	1.44265	8.09995	2.51925	1.08533e-07
PGSC0003DMG400025299	Soltu.DM.04G004640	Alpha-galactosidase/alpha-n-acetylgalactosaminidase	6.61689	38.0535	2.51668	1.62169e-16
PGSC0003DMG400016013	Soltu.DM.04G006200	Cytochrome P450	1.10208	6.52743	2.51654	1.81349e-06
PGSC0003DMG400013983	Soltu.DM.03G012710	Wound/stress protein	9.94449	58.6904	2.51589	2.18731e-17
PGSC0003DMG400010077	Soltu.DM.02G029630	Oligopeptidase B	0.241376	1.36245	2.51466	0.00072565
PGSC0003DMG400019506	Soltu.DM.03G030000	Thioredoxin II	2.56788	15.0633	2.51378	2.25808e-14
PGSC0003DMG400019727	Soltu.DM.02G020940	OO_Ba0013J05-OO_Ba0033A15.14 protein	0.333053	1.87149	2.51114	0.000111941
PGSC0003DMG400018408	Soltu.DM.05G005140	Cycling DOF Factor 1 (StCDF1)	21.6125	122.901	2.51041	3.5279e-16
PGSC0003DMG400018128	Soltu.DM.03G025700	Protein phosphatase 2c	0.756092	4.57806	2.50915	5.44036e-07
PGSC0003DMG400025274	Soltu.DM.06G012980	Littorine mutase/monooxygenase	4.79881	27.2787	2.50739	4.39046e-14
PGSC0003DMG400024861	Soltu.DM.04G025240	Pentatricopeptide repeat-containing protein	0.144887	0.87752	2.50711	0.000557551
PGSC0003DMG400006448	Soltu.DM.09G025040	Caffeoyl-CoA O-methyltransferase	9.95802	55.2714	2.50672	0.0845761
PGSC0003DMG400026345	Soltu.DM.11G022130	Conserved gene of unknown function	2.30383	13.1701	2.5066	1.72314e-12
PGSC0003DMG400009315	#N/A	Cytochrome P450	1.72302	9.86353	2.50653	9.04407e-11
PGSC0003DMG400024755	Soltu.DM.01G039330	Xyloglucan endotransglucosylase/hydrolase 1	184.289	1076.9	2.50585	4.60984e-14
PGSC0003DMG400030307	Soltu.DM.06G031110	Male sterility MS5	0.25817	1.46186	2.50523	0.00152711
PGSC0003DMG400013741	#N/A	Conserved gene of unknown function	0.102606	0.75091	2.50402	0.0768495
PGSC0003DMG402025906	Soltu.DM.01G048330	Methylketone synthase Ib	0.632672	3.93743	2.50358	5.4612e-05
PGSC0003DMG400000733	Soltu.DM.01G049550	Syntaxin	0.737811	4.19803	2.5022	5.86088e-06
PGSC0003DMG400006044	Soltu.DM.11G009050	RING-H2 finger protein ATL1L	0.458618	2.74108	2.50161	0.000378853
PGSC0003DMG400030841	Soltu.DM.01G004560	Conserved gene of unknown function	0.914292	5.19627	2.50083	3.80657e-06
PGSC0003DMG400012770	Soltu.DM.01G032110	Calmodulin	0.194415	1.21622	2.4991	0.013207
PGSC0003DMG400006015	#N/A	Gene of unknown function	0.329473	2.13575	2.49883	0.00489548
PGSC0003DMG400006020	Soltu.DM.01G025280	Cyclin A1	2.19087	12.2596	2.49792	1.29539e-08
PGSC0003DMG400030318	Soltu.DM.06G031440	Ring zinc finger protein	0.4483	2.6191	2.4959	7.94793e-07
PGSC0003DMG400028314	Soltu.DM.05G000870	Asparagine synthetase	0.339588	1.9308	2.49384	3.24428e-05
PGSC0003DMG400030912	Soltu.DM.07G003420	UDP-sugar transporter	0.094798	0.67299	2.49345	0.0490672
PGSC0003DMG401019826	Soltu.DM.03G030990	Nucleic acid binding protein	0.122573	0.733906	2.49243	0.00032071
PGSC0003DMG400033354	#N/A	Sn-1 protein	12.6997	69.8443	2.49122	1.02084e-06
PGSC0003DMG400001184	Soltu.DM.02G008930	Pentatricopeptide repeat-containing protein	0.109261	0.650418	2.4908	0.0168061
PGSC0003DMG400022281	Soltu.DM.07G027260	Lipid binding protein	5.448	29.5752	2.49072	0.0578392
PGSC0003DMG400027959	#N/A	DNA binding protein	0.104745	0.643613	2.49044	0.0307971
PGSC0003DMG400011389	Soltu.DM.09G023210	Protein kinase WEE1	0.204408	1.33209	2.48959	0.00717886
PGSC0003DMG400004011	Soltu.DM.02G028560	ALCATRAZ/SPATULA	0.873098	4.97032	2.48848	1.97408e-07
PGSC0003DMG401015669	Soltu.DM.11G002480	Glucan endo-1,3-beta-glucosidase	1.60665	9.09317	2.48816	5.66309e-12
PGSC0003DMG400005403	Soltu.DM.01G035620	Pentatricopeptide repeat protein PPR868-14	0.0607332	0.395112	2.48743	0.0119298
PGSC0003DMG400016815	Soltu.DM.01G020890	DAG protein, chloroplast	0.938179	5.5099	2.48733	9.52266e-09
PGSC0003DMG400027645	Soltu.DM.07G022720	Gibberellin 2-oxidase	0.871326	5.18678	2.48671	4.58088e-06
PGSC0003DMG400003761	Soltu.DM.04G036080	DNA-binding protein	0.174852	1.01204	2.48556	0.00349462
PGSC0003DMG400028259	Soltu.DM.09G004090	GRF domain class transcription factor	0.713777	4.10655	2.48383	1.05763e-06
PGSC0003DMG400013525	Soltu.DM.05G009340	Kinase	0.711917	4.10091	2.48323	2.95608e-10
PGSC0003DMG400018771	Soltu.DM.03G006490	Conserved gene of unknown function	2.11546	11.9653	2.48267	5.68256e-14
PGSC0003DMG402018864	#N/A	Exonuclease	0.380358	2.3458	2.48245	0.0188357
PGSC0003DMG400020507	Soltu.DM.08G001380	F-box family protein	1.18234	6.65095	2.48073	2.6237e-05
PGSC0003DMG401001383	Soltu.DM.02G030460	DNA-directed RNA polymerase 2B, chloroplastic/mitochondrial	0.782727	4.31308	2.48061	1.09479e-05
PGSC0003DMG400005691	Soltu.DM.03G034630	WD-repeat protein	1.54735	8.53792	2.48061	9.20477e-08
PGSC0003DMG400020260	Soltu.DM.02G034100	Conserved gene of unknown function	1.64352	9.09213	2.47602	1.96136e-08
PGSC0003DMG400024299	Soltu.DM.01G009960	Transcription factor	0.156985	0.911157	2.47564	0.038459
PGSC0003DMG400013454	Soltu.DM.03G000700	Kinesin	0.62609	3.45899	2.47469	3.28042e-06
PGSC0003DMG400010174	Soltu.DM.03G018710	Peroxisomal membrane 22 kDa family protein	1.23874	6.99232	2.47376	7.57499e-09
PGSC0003DMG403003025	#N/A	Disease resistance protein; Calcium-binding EF-hand; AAA ATPase	0.177989	1.14523	2.47333	0.0179199
PGSC0003DMG400024843	Soltu.DM.04G026000	Conserved gene of unknown function	0.680486	3.67358	2.47211	0.00152212
PGSC0003DMG400016645	Soltu.DM.06G011650	Pentatricopeptide repeat-containing protein	0.120307	0.71738	2.47146	0.00181843
PGSC0003DMG400031114	Soltu.DM.01G028760	Pentatricopeptide	0.0742472	0.431263	2.47074	0.0242406
PGSC0003DMG400028356	Soltu.DM.05G001110	Nop14	0.993407	5.45092	2.46893	9.29383e-09
PGSC0003DMG400010006	Soltu.DM.04G038130	Pentatricopeptide repeat-containing protein	0.0919293	0.532997	2.46858	0.00129282
PGSC0003DMG400029386	Soltu.DM.12G004350	Mitochondrial carrier protein RIM2	0.551599	3.16302	2.46819	1.06141e-07
PGSC0003DMG400015766	Soltu.DM.10G011330	Phytochrome A	10.6656	60.0657	2.46696	7.68522e-20
PGSC0003DMG400022371	Soltu.DM.02G018230	Nucleic acid binding protein	30.8939	173.632	2.46575	2.60638e-18
PGSC0003DMG400026494	Soltu.DM.03G020290	Palmitoyl-acyl carrier protein thioesterase	0.165007	1.02234	2.46567	0.00388569
PGSC0003DMG400000014	Soltu.DM.01G048430	Enoyl-CoA-hydratase	0.206118	1.28371	2.46345	0.0121317
PGSC0003DMG400002707	Soltu.DM.09G022640	Gene of unknown function	0.484271	2.89101	2.4624	0.00104312
PGSC0003DMG400015326	Soltu.DM.12G029820	Pentatricopeptide repeat-containing protein	0.156431	0.935043	2.46216	0.00116471
PGSC0003DMG400002558	Soltu.DM.03G035060	Cyclin A	0.185331	1.08701	2.46194	0.0014941
PGSC0003DMG400028298	#N/A	Gene of unknown function	0.783337	4.4506	2.46123	0.00011413
PGSC0003DMG400001335	Soltu.DM.02G031590	KH domain-containing protein	0.255333	1.475	2.45569	1.61641e-05
PGSC0003DMG400024912	Soltu.DM.01G042410	Conserved gene of unknown function	0.827267	4.71108	2.45447	4.91186e-07
PGSC0003DMG400011145	Soltu.DM.07G000790	Conserved gene of unknown function	0.11118	0.712833	2.45429	0.0127808
PGSC0003DMG400026057	Soltu.DM.01G030770	Flavonol synthase/flavanone 3-hydroxylase	0.172023	0.988701	2.45408	0.024913
PGSC0003DMG400027690	Soltu.DM.10G018270	B1-type cyclin dependent kinase	2.80963	15.4232	2.4538	1.97175e-11
PGSC0003DMG402029775	#N/A	MAA3	0.350755	1.95572	2.4531	2.57699e-06
PGSC0003DMG400011688	Soltu.DM.04G034570	ATS/KAN4 (ABERRANT TESTA SHAPE)	0.398809	2.33018	2.44972	0.000136352
PGSC0003DMG400000823	Soltu.DM.05G002510	TCP transcription factor	0.256591	1.53637	2.44839	0.000377278
PGSC0003DMG400027887	#N/A	Conserved gene of unknown function	4.28216	24.8278	2.44772	3.33443e-06
PGSC0003DMG400001916	Soltu.DM.04G000200	Ocs element-binding factor	0.21801	1.30305	2.44772	0.0242824
PGSC0003DMG400013198	Soltu.DM.09G009290	Systemin receptor SR160	5.12098	27.307	2.44757	1.70458e-08
PGSC0003DMG401026412	Soltu.DM.09G029130	Pentatricopeptide repeat-containing protein	0.188826	1.09908	2.44561	4.23091e-05
PGSC0003DMG400019410	Soltu.DM.10G005930	Heavy metal-associated domain containing protein	0.441185	2.47906	2.44483	0.000136352
PGSC0003DMG400028798	Soltu.DM.06G024880	Phosphoethanolamine N-methyltransferase	2.49369	13.8596	2.44346	1.05854e-14
PGSC0003DMG400029745	Soltu.DM.01G043990	Actin-101	4.23579	23.4799	2.44275	2.63239e-12
PGSC0003DMG400003921	Soltu.DM.08G026210	Conserved gene of unknown function	2.05491	11.1689	2.44262	6.91283e-05
PGSC0003DMG400025273	Soltu.DM.06G012940	Multidrug resistance pump	0.037239	0.29468	2.44077	0.116825
PGSC0003DMG401009291	Soltu.DM.08G022090	4-coumarate-coa ligase	0.280135	1.51369	2.44038	0.000567994
PGSC0003DMG400014281	Soltu.DM.03G017120	Leucine-rich repeat receptor protein kinase exs	0.346109	1.93802	2.44008	9.30803e-09
PGSC0003DMG400018569	Soltu.DM.11G024020	Tetratricopeptide-like helical	0.101181	0.6466	2.4395	0.0187512
PGSC0003DMG400019220	#N/A	Gene of unknown function	0.600016	3.25023	2.43889	1.01534e-06
PGSC0003DMG400005650	#N/A	Kinesin NACK1	1.31458	7.03572	2.43751	3.93568e-08
PGSC0003DMG400017558	Soltu.DM.06G017460	Universal stress protein family protein	2.31491	12.8016	2.4368	7.06418e-12
PGSC0003DMG400014673	Soltu.DM.01G051770	Dimethylaniline monooxygenase	2.66271	14.817	2.43643	7.56846e-14
PGSC0003DMG400030819	#N/A	Arabinogalactan-protein	55.0792	305.855	2.43641	5.93111e-16
PGSC0003DMG400009208	Soltu.DM.11G010240	Mate efflux family protein	0.222623	1.28066	2.43447	0.000378853
PGSC0003DMG400015211	Soltu.DM.03G023900	Beta-galactosidase	13.5951	75.9358	2.43363	3.41833e-17
PGSC0003DMG400017793	Soltu.DM.02G000680	Pentatricopeptide repeat-containing protein	0.185259	0.985498	2.43009	0.00584674
PGSC0003DMG402016434	#N/A	Conserved gene of unknown function	1.71156	9.35997	2.42729	4.73261e-13
PGSC0003DMG400001405	Soltu.DM.02G032220	Serine/threonine protein kinase	0.0704576	0.453314	2.42528	0.0278326
PGSC0003DMG400000678	Soltu.DM.07G016220	Metallocarboxypeptidase inhibitor	1.24371	6.87341	2.42497	1.3694e-05
PGSC0003DMG400004735	Soltu.DM.08G025510	Conserved gene of unknown function	0.935795	5.20491	2.42282	1.10045e-06
PGSC0003DMG400017152	Soltu.DM.09G027280	Acid phosphatase 1	2.7752	15.5745	2.42178	2.19575e-08
PGSC0003DMG400025395	Soltu.DM.06G005440	Nitrate transporter	7.42666	40.0714	2.42173	2.96261e-13
PGSC0003DMG401027032	Soltu.DM.06G028180	Cell division control 20	2.89957	15.1705	2.42139	8.11705e-07
PGSC0003DMG400016930	Soltu.DM.04G020540	Conserved gene of unknown function	0.124967	0.739581	2.42016	0.0163377
PGSC0003DMG400003779	Soltu.DM.04G036480	Eukaryotic initiation factor 3 gamma subunit family protein	1.75208	9.3942	2.41946	1.48905e-09
PGSC0003DMG400016292	Soltu.DM.06G014570	THM18 protein	0.242489	1.4147	2.41696	0.00308727
PGSC0003DMG400025461	Soltu.DM.08G014220	Serine/threonine-protein kinase	2.21054	11.6855	2.41688	1.16004e-07
PGSC0003DMG400013262	Soltu.DM.11G001190	Pentatricopeptide repeat-containing protein	0.185794	1.07761	2.41615	0.000493015
PGSC0003DMG401002803	Soltu.DM.01G040180	Peptide chain release factor	0.371699	2.06735	2.41558	7.02937e-05
PGSC0003DMG400005694	Soltu.DM.03G034590	Conserved gene of unknown function	0.968008	5.22346	2.41539	1.52136e-08
PGSC0003DMG400028411	Soltu.DM.02G015080	Carboxy-terminal domain RNA polymerase II polypeptide A small phosphatase	0.817089	4.35709	2.41409	1.83373e-05
PGSC0003DMG400012423	Soltu.DM.07G024310	Conserved gene of unknown function	3.1377	17.0734	2.41083	1.04997e-16
PGSC0003DMG400024783	Soltu.DM.01G039950	GATA transcription factor	0.896467	4.90663	2.41061	9.66392e-07
PGSC0003DMG400002236	Soltu.DM.08G015050	Exostosin family protein	1.06641	5.73523	2.40885	2.31355e-09
PGSC0003DMG402012933	Soltu.DM.03G009230	Pentatricopeptide repeat-containing protein, mitochondrial	0.0553569	0.32493	2.40851	0.0648336
PGSC0003DMG400029868	Soltu.DM.03G007520	ATP binding protein	0.0748935	0.459408	2.40813	0.0213151
PGSC0003DMG400022163	Soltu.DM.07G027520	Pentatricopeptide repeat-containing protein	0.13823	0.777073	2.40722	0.0055494
PGSC0003DMG400020822	Soltu.DM.06G003720	Non-specific lipid-transfer protein	0.835459	4.69552	2.40656	0.000117992
PGSC0003DMG400000098	Soltu.DM.01G034780	Conserved gene of unknown function	4.22454	22.3937	2.4061	1.44468e-09
PGSC0003DMG401004894	Soltu.DM.06G022240	Transcription factor R18	0.570347	2.9933	2.40517	0.000107325
PGSC0003DMG400030880	Soltu.DM.03G024270	DNA-directed RNA polymerase	0.0411131	0.242774	2.40509	0.0327038
PGSC0003DMG400026256	Soltu.DM.08G024030	Pentatricopeptide repeat-containing protein, mitochondrial	0.109615	0.626835	2.40492	0.0147357
PGSC0003DMG400001093	Soltu.DM.12G021910	Conserved gene of unknown function	0.295239	1.63422	2.40374	0.00354565
PGSC0003DMG400021684	Soltu.DM.10G004220	E3 ubiquitin-protein ligase RMA1H1	0.592146	3.26665	2.40271	2.0495e-05
PGSC0003DMG400009465	Soltu.DM.04G028890	Aspartic proteinase nepenthesin-1	0.174355	1.0173	2.40185	0.00995715
PGSC0003DMG400019029	Soltu.DM.07G012690	Tubulin--tyrosine ligase 12	1.36224	7.13915	2.40167	7.53853e-09
PGSC0003DMG400031044	Soltu.DM.03G019140	MYB transcription factor	0.058527	0.435633	2.4005	0.114748
PGSC0003DMG400007424	Soltu.DM.03G011160	Amino acid transporter	2.77193	14.6488	2.39978	1.28419e-12
PGSC0003DMG400011212	Soltu.DM.07G001150	WD-40 repeat protein family	1.31843	7.01261	2.39518	1.036e-08
PGSC0003DMG401001731	Soltu.DM.09G006560	Ascorbate peroxidase	3.25547	17.2717	2.39486	4.67115e-12
PGSC0003DMG400017215	Soltu.DM.02G001790	Nucleic acid binding protein	0.204631	1.09983	2.39425	0.000885102
PGSC0003DMG401007333	Soltu.DM.02G021740	PTAC14	4.36168	23.0259	2.39328	5.96458e-11
PGSC0003DMG400012997	Soltu.DM.08G011840	Protein kinase APK1A, chloroplast	0.228035	1.18705	2.39194	0.0106664
PGSC0003DMG400016188	Soltu.DM.11G002710	ATP binding protein	0.793381	4.13109	2.39028	1.79017e-07
PGSC0003DMG400001643	#N/A	Auxin-induced SAUR	0.419692	2.25892	2.38842	9.12248e-06
PGSC0003DMG400029934	Soltu.DM.08G013290	Sphingolipid delta-8 desaturase	3.69157	20.006	2.38812	4.07599e-13
PGSC0003DMG400013434	Soltu.DM.03G000250	Non-specific lipid-transfer protein	4.97271	27.1981	2.38698	4.26168e-09
PGSC0003DMG400024486	Soltu.DM.03G028040	Conserved gene of unknown function	12.1958	67.1604	2.38588	3.15672e-10
PGSC0003DMG400030630	Soltu.DM.02G026340	MATE transporter	0.113404	0.673985	2.38556	0.0107819
PGSC0003DMG400014626	Soltu.DM.06G000610	Conserved gene of unknown function	1.19735	6.27231	2.38542	1.71356e-07
PGSC0003DMG400011444	Soltu.DM.10G029090	DNA-directed RNA polymerase	1.28903	6.78493	2.38538	5.18322e-12
PGSC0003DMG400028544	Soltu.DM.03G034620	Acyl-protein thioesterase	1.09878	6.18822	2.38519	1.05577e-05
PGSC0003DMG400002337	Soltu.DM.01G020260	GATA transcription factor	0.198414	1.12474	2.38508	0.0344451
PGSC0003DMG400004796	Soltu.DM.08G025250	Extensin	9.68593	49.389	2.38495	0.0344894
PGSC0003DMG400029466	Soltu.DM.04G003470	Zinc ion binding protein	0.342017	1.93919	2.38485	0.00284668
PGSC0003DMG400008931	Soltu.DM.09G002590	Conserved gene of unknown function	0.889861	4.7375	2.38469	5.43682e-06
PGSC0003DMG400007282	Soltu.DM.06G000250	Conserved gene of unknown function	0.295717	1.62207	2.38372	0.00120336
PGSC0003DMG400024505	Soltu.DM.03G028400	Chromosome-associated kinesin KIF4A	0.950315	4.91137	2.38334	9.83926e-06
PGSC0003DMG400003543	Soltu.DM.02G024420	Serine-threonine protein kinase, plant-type	4.71944	25.1434	2.38224	2.8151e-16
PGSC0003DMG400013631	Soltu.DM.02G022010	DNA-3-methyladenine glycosylase	3.58723	18.9675	2.38215	3.07805e-16
PGSC0003DMG400017584	Soltu.DM.10G021030	29 kDa ribonucleoprotein B, chloroplastic	73.2988	386.797	2.38152	4.43173e-12
PGSC0003DMG400027976	Soltu.DM.06G010660	Hypoxia induced protein conserved region containing protein	4.77731	25.6557	2.38093	7.15487e-11
PGSC0003DMG400018338	Soltu.DM.07G019930	Endo-beta-mannanase	10.2137	54.2136	2.38032	1.12441e-12
PGSC0003DMG400004918	Soltu.DM.04G032250	Conserved gene of unknown function	1.70363	8.90322	2.37903	6.66938e-07
PGSC0003DMG400028228	#N/A	Lymphoid organ expressed yellow head virus receptor protein	5.96713	31.0578	2.37881	8.64308e-12
PGSC0003DMG400015468	Soltu.DM.02G006670	Sugar transporter	0.292955	1.59548	2.37836	0.000160965
PGSC0003DMG400004917	Soltu.DM.03G010650	ATP binding protein	0.860321	4.59484	2.37797	2.39078e-10
PGSC0003DMG400028368	Soltu.DM.05G000880	Transitional endoplasmic reticulum ATPase	0.46303	2.43518	2.37756	2.73749e-06
PGSC0003DMG400026626	Soltu.DM.10G004690	Mutant cincinnata	0.198654	1.11253	2.37749	0.00105655
PGSC0003DMG400002614	Soltu.DM.03G035680	ESTs AU078251(R0889)	0.830438	4.36488	2.3765	6.69642e-07
PGSC0003DMG400016209	Soltu.DM.07G009240	GLABRA2 expression modulator	0.48089	2.63942	2.37577	2.34124e-05
PGSC0003DMG400029154	Soltu.DM.06G010570	Amino acid transporter	2.84648	15.0108	2.37411	7.3868e-14
PGSC0003DMG400012444	Soltu.DM.07G024230	ATP binding protein	0.640788	3.30166	2.37403	1.06076e-06
PGSC0003DMG400028925	Soltu.DM.06G024440	Phosphate abc transporter	0.0864195	0.526965	2.37348	0.0231288
PGSC0003DMG400009927	Soltu.DM.04G038090	Auxin efflux carrier family protein	1.05165	5.57283	2.37344	2.73801e-09
PGSC0003DMG400019109	Soltu.DM.05G023580	Delta DNA polymerase	0.162847	1.00927	2.37279	0.0419247
PGSC0003DMG400014192	Soltu.DM.03G031240	Mitochondrial glycoprotein family protein	0.469509	2.53132	2.37274	3.19116e-05
PGSC0003DMG400021371	Soltu.DM.01G002540	Pentatricopeptide repeat-containing protein	0.0683932	0.370411	2.37272	0.0257258
PGSC0003DMG400025039	Soltu.DM.10G002360	Conserved gene of unknown function	1.55798	8.13367	2.37136	1.33399e-11
PGSC0003DMG400020549	Soltu.DM.06G002850	Conserved gene of unknown function	3.28447	17.0853	2.3685	2.26854e-08
PGSC0003DMG400005673	Soltu.DM.03G033060	Zinc finger (Ran-binding) family protein	2.53417	13.0076	2.36801	9.54223e-07
PGSC0003DMG400016220	Soltu.DM.11G003390	Pentatricopeptide repeat-containing protein	0.184761	1.01354	2.36767	0.000399526
PGSC0003DMG400029405	Soltu.DM.12G004780	Disease resistance protein RPM1	0.692337	3.65042	2.36611	1.26877e-10
PGSC0003DMG401000669	Soltu.DM.07G016410	Pyrophosphate-dependent phosphofructokinase beta subunit	0.112891	0.654872	2.36588	0.00552634
PGSC0003DMG400001118	Soltu.DM.01G025580	Zinc finger protein	0.482247	2.5355	2.36525	3.87166e-06
PGSC0003DMG400029717	Soltu.DM.02G017760	Pentatricopeptide repeat-containing protein	0.0583743	0.352045	2.36498	0.0199456
PGSC0003DMG400006161	#N/A	Conserved gene of unknown function	0.191449	1.04863	2.36459	0.0114863
PGSC0003DMG400008978	Soltu.DM.01G024100	Xyloglucanase inhibitor	0.719466	3.9009	2.36009	2.26588e-06
PGSC0003DMG400009968	Soltu.DM.04G037380	25 kDa protein dehydrin	61.594	316.441	2.35763	4.76716e-16
PGSC0003DMG400019932	#N/A	Conserved gene of unknown function	1.20301	6.58433	2.35691	0.000199922
PGSC0003DMG400005549	Soltu.DM.10G015640	Gene of unknown function	0.456002	2.57835	2.35677	0.0147629
PGSC0003DMG400003789	Soltu.DM.09G022090	Fragment	3.2005	16.2696	2.35622	5.60458e-10
PGSC0003DMG400000999	Soltu.DM.11G007770	Sequence-specific DNA binding / transcription factor	0.756556	3.78808	2.35593	9.60957e-06
PGSC0003DMG400027329	Soltu.DM.11G004880	DNA binding protein	1.27181	6.54803	2.35322	3.33744e-09
PGSC0003DMG402024610	Soltu.DM.03G028570	Conserved gene of unknown function	2.83564	14.8623	2.35257	2.99652e-11
PGSC0003DMG400025904	Soltu.DM.01G048230	ATP binding protein	0.64497	3.23134	2.34986	8.11973e-07
PGSC0003DMG400028476	Soltu.DM.02G015720	Nucleobase ascorbate transporter	0.760771	3.83139	2.34908	4.23091e-05
PGSC0003DMG400026186	Soltu.DM.07G018500	Indole-3-acetic acid-amido synthetase GH3.6	0.463714	2.4215	2.34872	2.6039e-06
PGSC0003DMG400030317	Soltu.DM.06G031400	Conserved gene of unknown function	1.09515	5.89673	2.34847	9.53426e-06
PGSC0003DMG400002769	Soltu.DM.01G040260	Knox	0.633483	3.3672	2.34816	0.000141221
PGSC0003DMG400011618	Soltu.DM.09G009370	Patellin-6	3.59333	18.6523	2.34784	2.7442e-12
PGSC0003DMG400018107	Soltu.DM.03G026190	Notchless	2.06085	10.4484	2.3455	5.8884e-09
PGSC0003DMG400016473	Soltu.DM.02G020290	Glycine-rich protein	0.140513	0.82811	2.34504	0.0184816
PGSC0003DMG400028744	Soltu.DM.05G027110	Small molecular heat shock protein 10	7.67666	39.3856	2.34471	5.1935e-13
PGSC0003DMG400035598	Soltu.DM.01G021640	Conserved gene of unknown function	2.12301	10.8676	2.34387	2.11535e-08
PGSC0003DMG402006195	#N/A	Conserved gene of unknown function	3.12734	15.9051	2.34386	2.06732e-11
PGSC0003DMG400017476	#N/A	Conserved gene of unknown function	0.63562	3.54254	2.34166	0.00343405
PGSC0003DMG400031563	#N/A	Gene of unknown function	0.834361	4.24011	2.34104	8.66798e-06
PGSC0003DMG400025953	#N/A	Conserved gene of unknown function	1.30655	6.65251	2.34103	5.81639e-05
PGSC0003DMG400026274	Soltu.DM.08G001720	Phytocyanin-like arabinogalactan-protein	5.92953	29.9788	2.34071	4.02667e-09
PGSC0003DMG400018121	Soltu.DM.03G025870	Conserved gene of unknown function	0.911343	4.88483	2.34069	0.00014741
PGSC0003DMG400010119	Soltu.DM.03G018150	Fibrillarin homolog	21.6764	109.86	2.338	5.14123e-14
PGSC0003DMG400013251	Soltu.DM.11G001470	Auxin-induced SAUR	1.0208	5.38428	2.33631	0.000174083
PGSC0003DMG400027361	Soltu.DM.11G004920	Ribonuclease P	0.503133	2.54993	2.33628	8.2852e-06
PGSC0003DMG400027119	Soltu.DM.05G022490	Ferritin	7.46335	37.8585	2.33478	3.50706e-13
PGSC0003DMG400009700	Soltu.DM.03G009810	Conserved gene of unknown function	0.569775	2.87606	2.33366	0.00264118
PGSC0003DMG400029817	#N/A	Gene of unknown function	0.443686	2.42508	2.33259	0.00717886
PGSC0003DMG403013245	#N/A	Ubiquitin-protein ligase	0.350434	1.83037	2.33141	0.000181054
PGSC0003DMG400010415	Soltu.DM.02G007130	Sterol-C5(6)-desaturase homolog	2.40656	12.3159	2.33138	9.04487e-11
PGSC0003DMG400024259	Soltu.DM.09G001590	Receptor protein kinase zmpk1	0.118726	0.663919	2.33091	0.00408491
PGSC0003DMG402019771	#N/A	Conserved gene of unknown function	0.330326	1.74217	2.33044	0.00649307
PGSC0003DMG400013571	Soltu.DM.07G013410	Microtubule-associated protein TORTIFOLIA1	0.868104	4.30375	2.32846	1.08767e-05
PGSC0003DMG400029156	#N/A	Gene of unknown function	1.02491	5.13484	2.32756	2.58227e-08
PGSC0003DMG400030328	Soltu.DM.06G031660	StPCL1 protein	0.318054	1.67409	2.32726	0.000479726
PGSC0003DMG400027867	Soltu.DM.12G021580	Resistance protein PSH-RGH7	0.10746	0.58564	2.32677	0.00394066
PGSC0003DMG400012143	Soltu.DM.01G000740	ATP binding protein	0.392123	2.11566	2.32478	0.000381689
PGSC0003DMG402021429	Soltu.DM.02G027330	AP2 domain-containing transcription factor	0.494359	2.64063	2.32443	8.4177e-05
PGSC0003DMG400029515	Soltu.DM.04G003410	Myosin heavy chain, clone	4.42727	22.6968	2.32224	2.22547e-16
PGSC0003DMG400020576	Soltu.DM.09G029580	RNA binding protein	1.31095	6.61577	2.32199	9.74353e-06
PGSC0003DMG400014710	Soltu.DM.06G002090	Enzyme of the cupin superfamily	1.42899	7.18249	2.32189	0.000395774
PGSC0003DMG400033104	#N/A	Gene of unknown function	0.252521	1.45467	2.32174	0.0224031
PGSC0003DMG400015222	Soltu.DM.03G025290	Transposase	0.536543	2.80698	2.32164	0.013211
PGSC0003DMG400021807	Soltu.DM.12G022100	Kinesin	0.922173	4.63384	2.32124	4.18168e-09
PGSC0003DMG400002414	Soltu.DM.04G002740	Sn-2 protein	39.4064	192.452	2.31936	0.0248159
PGSC0003DMG400016833	Soltu.DM.10G018230	Protein SCARECROW	0.817441	4.02034	2.31875	4.22244e-05
PGSC0003DMG400022595	Soltu.DM.05G006620	Pentatricopeptide repeat-containing protein, mitochondrial	0.484916	2.49553	2.3182	1.68153e-05
PGSC0003DMG400025757	Soltu.DM.01G046720	Proline-rich cell wall protein	1.33203	6.82492	2.31758	7.26133e-08
PGSC0003DMG400020513	Soltu.DM.08G001180	F14B2.25/F14B2.25	0.425992	2.27765	2.31652	0.0110305
PGSC0003DMG400011370	Soltu.DM.09G023300	Rubber elongation factor	43.7161	225.425	2.31523	2.38211e-15
PGSC0003DMG400043087	Soltu.DM.08G025200	Proline-rich cell wall protein	0.289473	1.51027	2.31496	0.0374798
PGSC0003DMG400029575	Soltu.DM.08G019140	Catechol oxidase B, chloroplastic	1.95083	9.6841	2.31411	2.63144e-06
PGSC0003DMG400004371	Soltu.DM.12G009080	Myb 12 transcription factor	1.16977	6.3757	2.31367	0.000227976
PGSC0003DMG400015780	Soltu.DM.02G028990	Conserved gene of unknown function	2.41737	12.1951	2.31349	1.13444e-09
PGSC0003DMG400006392	Soltu.DM.04G031560	Conserved gene of unknown function	1.46525	7.41175	2.31319	2.07057e-12
PGSC0003DMG401012862	Soltu.DM.12G021500	Elicitor inducible beta-1,3-glucanase NtEIG-E76	0.586964	2.98911	2.31169	3.04581e-06
PGSC0003DMG400033885	#N/A	1-aminocyclopropane-1-carboxylate synthase 4	0.387353	2.02281	2.31161	0.00337426
PGSC0003DMG400011646	Soltu.DM.05G022200	GTP-binding	1.848	9.15862	2.31123	9.76736e-07
PGSC0003DMG400010122	Soltu.DM.03G018310	Conserved gene of unknown function	2.69811	13.2448	2.31003	1.79152e-06
PGSC0003DMG401008204	Soltu.DM.08G013160	Nucleosome assembly protein	1.5974	8.25281	2.30982	3.77725e-07
PGSC0003DMG400008851	Soltu.DM.09G002550	Gene of unknown function	2.81785	14.5492	2.30889	7.57448e-08
PGSC0003DMG400031728	#N/A	Gene of unknown function	0.291635	1.53951	2.30873	0.000813537
PGSC0003DMG400031837	Soltu.DM.09G023540	Pentatricopeptide repeat-containing protein	0.0853289	0.453456	2.30796	0.0335208
PGSC0003DMG400030062	Soltu.DM.01G007420	Pentatricopeptide repeat-containing protein	1.41674	6.85936	2.30761	3.3913e-05
PGSC0003DMG400018879	Soltu.DM.10G005480	Wax synthase	1.76775	8.9548	2.30706	1.77794e-08
PGSC0003DMG400006969	Soltu.DM.02G010660	Zinc finger family protein	0.471319	2.43303	2.30659	4.9142e-05
PGSC0003DMG400010655	Soltu.DM.01G022580	Phosphoric diester hydrolase	3.20671	16.0699	2.30591	2.99097e-13
PGSC0003DMG400023850	Soltu.DM.12G000510	2-oxoglutarate-dependent dioxygenase	1.78435	9.2497	2.30545	2.8953e-08
PGSC0003DMG400029463	Soltu.DM.04G003490	Cytokinin receptor 1	6.27455	31.5806	2.30454	2.89927e-16
PGSC0003DMG400007315	Soltu.DM.02G021620	H/ACA ribonucleoprotein complex subunit 4	12.7959	63.5809	2.30328	2.17668e-14
PGSC0003DMG401020463	Soltu.DM.06G019330	F-box family protein	0.136278	0.673622	2.30238	0.022617
PGSC0003DMG400008022	Soltu.DM.04G033980	DNA binding protein	1.02505	5.09639	2.30144	8.30972e-06
PGSC0003DMG400011872	Soltu.DM.06G017960	Glucosyltransferase	2.29953	11.4609	2.30124	6.81701e-11
PGSC0003DMG400013288	Soltu.DM.11G000440	Pentatricopeptide repeat-containing protein	1.30059	6.52525	2.30069	2.10428e-08
PGSC0003DMG400019658	Soltu.DM.05G001610	Pentatricopeptide repeat-containing protein	0.0946817	0.487459	2.3006	0.0103311
PGSC0003DMG400027083	Soltu.DM.06G026210	Nitrate transporter	1.35364	6.8088	2.29974	5.58765e-08
PGSC0003DMG400003771	Soltu.DM.04G036350	Auxin response factor 5	0.697913	3.46614	2.2994	1.62431e-08
PGSC0003DMG400002203	Soltu.DM.08G013610	Conserved gene of unknown function	0.532584	2.61479	2.29917	0.000818639
PGSC0003DMG400003866	Soltu.DM.09G005280	Xyloglucan endotransglucosylase/hydrolase 12	4.95331	24.3436	2.29901	7.66399e-11
PGSC0003DMG400000381	Soltu.DM.12G024880	Conserved gene of unknown function	0.96154	4.66181	2.29819	7.40354e-06
PGSC0003DMG400002655	Soltu.DM.09G003510	Purple acid phosphatase 22	0.21427	1.20052	2.29673	0.00847561
PGSC0003DMG400002087	Soltu.DM.02G019920	Ribosomal pseudouridine synthase	1.40491	6.91524	2.29657	5.21077e-09
PGSC0003DMG400031850	Soltu.DM.09G024050	2-Hydroxyisoflavanone dehydratase	0.566126	2.81207	2.29633	0.000115554
PGSC0003DMG400004044	Soltu.DM.09G011290	Root phototropism protein	1.51724	7.69766	2.29617	6.58984e-09
PGSC0003DMG400010233	Soltu.DM.02G015890	Pentatricopeptide repeat-containing protein	0.152626	0.787777	2.29338	0.000726133
PGSC0003DMG400012600	Soltu.DM.02G033320	Conserved gene of unknown function	0.33738	1.79042	2.2928	0.0271136
PGSC0003DMG400013293	Soltu.DM.11G000320	UPF0497 membrane protein 14	0.747342	3.924	2.29207	0.000980423
PGSC0003DMG400032141	Soltu.DM.01G001620	RRNA-processing protein EBP2	1.55688	7.56905	2.29016	2.00816e-06
PGSC0003DMG401024842	Soltu.DM.04G026010	Conserved gene of unknown function	3.77123	18.1871	2.28976	1.36645e-06
PGSC0003DMG400021797	Soltu.DM.03G012050	Conserved gene of unknown function	5.10198	25.4513	2.28971	2.64968e-15
PGSC0003DMG400009600	Soltu.DM.08G015350	F-box and wd40 domain protein	0.141292	0.741714	2.28955	0.0614612
PGSC0003DMG400006808	#N/A	TRANSPARENT TESTA 1 protein	2.8124	13.8387	2.2888	4.77854e-06
PGSC0003DMG400006021	Soltu.DM.03G005970	Amino acid transporter	0.138892	0.743637	2.28759	0.0530406
PGSC0003DMG400015486	Soltu.DM.02G006430	Pentatricopeptide repeat-containing protein	0.0722004	0.40543	2.28706	0.0481616
PGSC0003DMG402011679	#N/A	Ent-kaurene oxidase	0.506645	2.76327	2.28505	0.0154317
PGSC0003DMG400028578	Soltu.DM.01G038290	DNA binding protein	0.275136	1.47749	2.28277	0.00466486
PGSC0003DMG400014271	Soltu.DM.03G016930	(S)-N-methylcoclaurine 3'-hydroxylase isozyme	0.188482	0.977698	2.28271	0.0223769
PGSC0003DMG400018887	Soltu.DM.10G005370	Conserved gene of unknown function	0.435914	2.41791	2.28209	0.0121195
PGSC0003DMG400018364	Soltu.DM.07G019350	Conserved gene of unknown function	1.46034	7.03163	2.2815	9.60823e-07
PGSC0003DMG400019032	Soltu.DM.07G012700	Conserved gene of unknown function	0.317142	1.62065	2.27977	0.042698
PGSC0003DMG400025902	Soltu.DM.01G048210	EMB1273	3.9893	19.7285	2.27968	8.16385e-11
PGSC0003DMG400033028	Soltu.DM.06G026410	Betaine aldehyde dehyrogenase	2.87879	14.4257	2.27964	3.33444e-12
PGSC0003DMG400002833	Soltu.DM.04G001070	Pentatricopeptide repeat-containing protein	0.120853	0.661799	2.27763	0.00740154
PGSC0003DMG400027025	Soltu.DM.06G028330	UP-9A	1.60292	8.04851	2.27397	1.76968e-05
PGSC0003DMG400013358	Soltu.DM.11G000310	Conserved gene of unknown function	0.850362	4.15252	2.27354	2.65081e-06
PGSC0003DMG400023582	Soltu.DM.04G008570	Zinc finger homeodomain protein 1	1.06091	5.32408	2.27306	8.14819e-06
PGSC0003DMG400006461	#N/A	GDSL-like Lipase/Acylhydrolase family protein	4.37963	21.7223	2.2716	9.12112e-14
PGSC0003DMG400006988	Soltu.DM.05G020820	KANADI like transcription factor	0.628646	3.15079	2.27083	4.1292e-05
PGSC0003DMG400003944	Soltu.DM.08G026290	Conserved gene of unknown function	0.719334	3.41413	2.27061	0.000262219
PGSC0003DMG400021403	Soltu.DM.02G027350	GRF domain class transcription factor	1.35489	6.61066	2.26863	7.64278e-10
PGSC0003DMG400013001	Soltu.DM.07G012600	Conserved gene of unknown function	1.89908	9.17393	2.26816	1.25216e-06
PGSC0003DMG400022057	Soltu.DM.11G017880	Conserved gene of unknown function	0.717719	3.38499	2.26789	0.000268473
PGSC0003DMG400022468	Soltu.DM.01G037340	N-acetyltransferase	0.32929	1.69528	2.26782	0.00833317
PGSC0003DMG400023555	Soltu.DM.04G009330	Conserved gene of unknown function	0.651801	3.25239	2.26776	3.27217e-06
PGSC0003DMG400014696	Soltu.DM.06G002000	Pentatricopeptide repeat-containing protein	0.183679	0.896767	2.26731	0.0348462
PGSC0003DMG400033906	Soltu.DM.10G015810	Isoflavone reductase homolog	2.82656	14.06	2.2669	6.7401e-12
PGSC0003DMG400015229	Soltu.DM.03G025100	BTB/POZ domain-containing protein	3.99689	19.886	2.26503	6.21477e-09
PGSC0003DMG400020744	#N/A	Receptor-kinase	0.141293	0.726943	2.26461	0.00206053
PGSC0003DMG400021281	Soltu.DM.10G003440	Copper ion binding protein	0.208942	1.07644	2.26406	0.00671902
PGSC0003DMG400012659	Soltu.DM.02G025480	Serine/threonine-protein kinase HT1	0.156286	0.853842	2.26397	0.0154322
PGSC0003DMG400009544	Soltu.DM.01G015870	Meloidogyne-induced giant cell protein	50.2402	245.2	2.26276	5.40968e-18
PGSC0003DMG400011865	Soltu.DM.10G019160	Transporter	0.367575	1.76901	2.26222	0.000317182
PGSC0003DMG400018290	Soltu.DM.01G040870	Serine/threonine-protein kinase Haspin	0.555097	2.77036	2.26066	9.55944e-05
PGSC0003DMG400010166	Soltu.DM.03G018250	Anthocyanin permease	2.23775	10.4857	2.25969	0.0977904
PGSC0003DMG400007796	Soltu.DM.12G028710	DNA-directed RNA polymerase II largest subunit	18.3547	87.7623	2.25922	1.19323e-10
PGSC0003DMG400011216	Soltu.DM.07G001210	Oxysterol-binding protein	0.242569	1.24367	2.25859	0.000448017
PGSC0003DMG400010617	Soltu.DM.04G032600	F-box family protein	0.30581	1.51988	2.25736	0.000390292
PGSC0003DMG400046223	Soltu.DM.06G035100	Pentatricopeptide repeat-containing protein	0.07506	0.394273	2.25592	0.0347331
PGSC0003DMG401022117	Soltu.DM.07G028620	Serine/threonine protein kinase	0.465473	2.32053	2.25556	1.66424e-07
PGSC0003DMG400034098	Soltu.DM.03G005890	50S ribosomal protein L22	0.251039	1.25467	2.25539	0.00227757
PGSC0003DMG400020267	Soltu.DM.02G033930	Ankyrin	1.78408	8.76376	2.25409	4.53413e-12
PGSC0003DMG400025117	Soltu.DM.03G028650	Uridine cytidine kinase I	0.80233	3.98503	2.25405	2.26776e-08
PGSC0003DMG400025718	#N/A	Conserved gene of unknown function	0.445634	2.17891	2.25396	0.0149118
PGSC0003DMG400029268	Soltu.DM.12G003740	Pentatricopeptide repeat-containing protein, mitochondrial	0.243834	1.15798	2.25383	0.00121215
PGSC0003DMG400024511	Soltu.DM.03G028560	MIS12 homologue	0.450014	2.20259	2.25252	8.47371e-05
PGSC0003DMG400013820	Soltu.DM.04G013010	Gene of unknown function	0.39663	2.02264	2.25097	1.76448e-05
PGSC0003DMG400037886	Soltu.DM.01G043070	Globulin	0.269922	1.46605	2.25023	0.0314671
PGSC0003DMG400016465	Soltu.DM.02G020490	Pentatricopeptide repeat-containing protein	0.141458	0.678971	2.25017	0.0132743
PGSC0003DMG400011317	Soltu.DM.01G021770	Conserved gene of unknown function	1.7398	8.60251	2.24989	5.86637e-07
PGSC0003DMG402024469	Soltu.DM.03G027680	E2F	1.11202	5.31998	2.2476	7.90304e-07
PGSC0003DMG400017756	#N/A	Arabinogalactan-protein	7.06827	34.5454	2.24467	7.51059e-09
PGSC0003DMG400028641	Soltu.DM.12G010800	Plastidic ATP/ADP-transporter	32.0288	153.833	2.24342	1.68491e-17
PGSC0003DMG400000602	Soltu.DM.03G030470	Conserved gene of unknown function	1.63179	7.69361	2.24226	9.1526e-08
PGSC0003DMG401002548	Soltu.DM.03G035310	Cytochrome c-type biogenesis protein cycL	1.35266	6.37267	2.24172	2.47633e-05
PGSC0003DMG400005584	Soltu.DM.05G001380	Flavonol 4'-sulfotransferase	0.161005	0.85276	2.24081	0.0399784
PGSC0003DMG400002793	Soltu.DM.01G040480	Conserved gene of unknown function	0.3293	1.62434	2.24075	6.04402e-05
PGSC0003DMG401027528	Soltu.DM.01G035970	Peter Pan	2.02523	9.63768	2.23915	5.7717e-10
PGSC0003DMG400003229	Soltu.DM.03G021830	Conserved gene of unknown function	6.32054	30.0973	2.2387	1.00943e-09
PGSC0003DMG400001462	Soltu.DM.02G030780	Conserved gene of unknown function	4.10971	19.7147	2.23796	8.68359e-15
PGSC0003DMG400023267	Soltu.DM.10G014570	Zinc finger protein	0.492585	2.35619	2.23771	1.78622e-05
PGSC0003DMG401000361	Soltu.DM.12G025310	RNA-dependent RNA polymerase family protein	2.52361	12.0312	2.23768	1.15681e-10
PGSC0003DMG400006369	Soltu.DM.04G027450	AP2/ERF domain-containing transcription factor	0.281646	1.39409	2.2376	0.000405853
PGSC0003DMG400010698	Soltu.DM.01G004620	Adrenodoxin	1.51065	7.2816	2.23747	1.91191e-07
PGSC0003DMG401018797	Soltu.DM.01G043060	Tetratricopeptide-like helical	0.126818	0.626724	2.23696	0.00246612
PGSC0003DMG400012686	#N/A	DNA-directed RNA polymerase	0.411087	1.96009	2.23683	5.575e-06
PGSC0003DMG400000205	Soltu.DM.01G034560	Lanatoside 15'-O-acetylesterase	4.93688	24.0665	2.23489	2.04072e-12
PGSC0003DMG402021193	Soltu.DM.02G012800	U3 small nucleolar RNA-interacting protein	1.12316	5.32018	2.23467	8.437e-08
PGSC0003DMG400001402	Soltu.DM.02G032280	Conserved gene of unknown function	0.312707	1.50452	2.23454	0.000254925
PGSC0003DMG400000972	Soltu.DM.03G011060	Tetratricopeptide-like helical	0.167378	0.831242	2.23421	0.000876894
PGSC0003DMG400023497	Soltu.DM.05G025770	Conserved gene of unknown function	0.254951	1.28952	2.23317	0.00105992
PGSC0003DMG400012641	Soltu.DM.02G033670	Ubiquitin family protein	1.66512	8.20125	2.23289	1.5494e-06
PGSC0003DMG400004904	#N/A	Gene of unknown function	1.03244	4.95124	2.22916	8.42398e-07
PGSC0003DMG400012426	Soltu.DM.07G024500	Abscisic acid ABA receptor	0.146647	0.717139	2.22895	0.0328328
PGSC0003DMG400010869	Soltu.DM.01G051400	Tetracycline transporter	1.98516	9.40136	2.22791	3.18684e-10
PGSC0003DMG400007624	Soltu.DM.04G011790	ERD15	24.9756	117.559	2.22778	1.7364e-13
PGSC0003DMG400021197	Soltu.DM.02G012670	Vacuolar protein sorting-associated protein 2 homolog 2	5.08	23.8291	2.2277	1.86354e-08
PGSC0003DMG400000228	Soltu.DM.01G035130	EMB1703	0.787357	3.68654	2.22747	9.90855e-08
PGSC0003DMG400013449	Soltu.DM.02G000690	SNF2 domain-containing protein	0.190676	0.947248	2.22742	0.000100946
PGSC0003DMG401002721	Soltu.DM.09G004280	Peroxiredoxin	3.3254	16.1631	2.22705	2.94218e-10
PGSC0003DMG400022859	Soltu.DM.01G022870	Gene of unknown function	1.12441	5.27488	2.22683	3.0961e-07
PGSC0003DMG400017999	Soltu.DM.01G005350	Cytochrome P450 hydroxylase	0.11729	0.658146	2.22625	0.0498856
PGSC0003DMG400012002	Soltu.DM.06G030390	Oxidoreductase	0.433079	2.15831	2.22598	0.00151496
PGSC0003DMG400004499	Soltu.DM.02G006760	Homeobox protein	0.427001	2.01306	2.22425	0.0127288
PGSC0003DMG400011563	Soltu.DM.12G005980	Cyclin A	0.303096	1.45048	2.22399	0.014444
PGSC0003DMG401010005	Soltu.DM.04G038120	UDP-glucosyltransferase family 1 protein	0.191858	0.991653	2.22396	0.011928
PGSC0003DMG400020348	Soltu.DM.09G000650	Transducin family protein	0.181429	0.864903	2.22385	0.00324756
PGSC0003DMG400005697	Soltu.DM.03G034500	Conserved gene of unknown function	0.880571	4.11157	2.22352	1.64046e-07
PGSC0003DMG400001737	Soltu.DM.09G006460	Conserved gene of unknown function	0.515582	2.42323	2.22344	3.00078e-07
PGSC0003DMG400010493	Soltu.DM.01G005140	Nucleic acid binding protein	2.7617	12.9377	2.22241	4.34344e-11
PGSC0003DMG400026310	Soltu.DM.08G001990	Conserved gene of unknown function	0.303704	1.61347	2.22141	0.0206811
PGSC0003DMG400004573	Soltu.DM.12G002520	Anthocyanin 5-O-glucosyltransferase	0.619881	2.84317	2.2214	0.26402
PGSC0003DMG400004467	Soltu.DM.08G002880	Pentatricopeptide repeat-containing protein	0.230434	1.14465	2.22119	0.0156097
PGSC0003DMG400021726	Soltu.DM.02G019490	Furin	0.318999	1.59473	2.22085	0.00172475
PGSC0003DMG400020761	#N/A	Serine carboxypeptidase III	0.62669	3.0365	2.22079	0.000848068
PGSC0003DMG400025122	Soltu.DM.05G002040	Rubisco subunit binding-protein beta subunit, rubb	5.5234	26.2247	2.21934	9.02295e-15
PGSC0003DMG400002309	#N/A	Xyloglucan endo-transglycosylase	0.232891	1.22344	2.21931	0.0158114
PGSC0003DMG400004015	Soltu.DM.02G028710	Conserved gene of unknown function	0.228802	1.06959	2.21842	0.0266211
PGSC0003DMG400002007	Soltu.DM.11G007470	Ring finger protein	0.372353	1.84874	2.21803	0.0118145
PGSC0003DMG400016585	Soltu.DM.04G023150	Auxin-induced SAUR	0.402747	2.0943	2.21522	0.0422882
PGSC0003DMG400029879	Soltu.DM.06G007770	Mechanosensitive ion channel domain-containing protein	0.801854	3.79951	2.21439	8.95043e-07
PGSC0003DMG400013604	#N/A	UDP-glucosyltransferase	0.368066	1.79182	2.21434	0.00638729
PGSC0003DMG402015244	Soltu.DM.03G024640	EMB2746	3.57369	16.8971	2.21427	2.03735e-12
PGSC0003DMG400003245	#N/A	Gene of unknown function	0.207548	1.00525	2.21404	0.00132894
PGSC0003DMG400008945	Soltu.DM.09G002930	Bipolar kinesin KRP-130	0.943909	4.36754	2.2139	2.94612e-08
PGSC0003DMG400027457	Soltu.DM.07G001870	GDU1	1.23025	5.85064	2.21342	2.79641e-06
PGSC0003DMG400016744	Soltu.DM.03G012510	Short chain alcohol dehydrogenase	0.545845	2.64916	2.21325	0.000697202
PGSC0003DMG401003285	Soltu.DM.01G035760	Protein arginine n-methyltransferase	1.03152	4.75466	2.21241	4.27945e-06
PGSC0003DMG400026223	Soltu.DM.08G023890	Conserved gene of unknown function	0.163031	0.796199	2.21235	0.00696773
PGSC0003DMG400009514	Soltu.DM.03G023540	Kunitz-type protease inhibitor	15.3538	77.6679	2.21218	0.0803102
PGSC0003DMG400009145	Soltu.DM.03G037320	Slow walker 2	0.918062	4.17096	2.2103	1.23585e-05
PGSC0003DMG400028352	Soltu.DM.05G001220	Cytochrome P450	0.583808	2.77328	2.20977	0.00388305
PGSC0003DMG400024528	Soltu.DM.03G029010	Transposase Tam3	0.879963	3.94759	2.20923	0.000601321
PGSC0003DMG400017207	Soltu.DM.09G027010	Translation initiation factor 2B beta subunit	0.562007	2.65255	2.20762	0.000308705
PGSC0003DMG400019649	Soltu.DM.05G001590	U-box domain-containing protein 42	0.210779	0.954566	2.20711	0.00515001
PGSC0003DMG400031529	Soltu.DM.09G030410	Glycine-rich protein	4.36535	20.8728	2.20634	7.38421e-11
PGSC0003DMG400022219	Soltu.DM.07G026200	Dead box ATP-dependent RNA helicase	1.23584	5.70414	2.20545	3.5216e-08
PGSC0003DMG400001417	Soltu.DM.02G031850	DNA-binding protein	2.53444	11.5128	2.20522	3.86741e-06
PGSC0003DMG400021711	Soltu.DM.02G019360	Pentatricopeptide repeat-containing protein	0.131254	0.688923	2.20521	0.0515456
PGSC0003DMG400000654	Soltu.DM.12G012710	H/ACA ribonucleoprotein complex subunit	13.6049	61.9423	2.20481	1.27511e-08
PGSC0003DMG400005269	Soltu.DM.05G018750	Glucose-6-phosphate/phosphate translocator 2	0.398737	1.90837	2.20472	0.000188176
PGSC0003DMG400010075	Soltu.DM.02G029580	Zinc finger protein	0.59684	2.93201	2.20451	0.000167756
PGSC0003DMG400018782	Soltu.DM.11G015850	Gene of unknown function	0.239764	1.22639	2.20358	0.0383851
PGSC0003DMG400015659	Soltu.DM.06G009770	Transcription factor bHLH51	1.00031	4.74564	2.20291	0.000198694
PGSC0003DMG400028250	Soltu.DM.10G025090	OJ000126_13.10 protein	0.805624	3.79674	2.20253	0.000130968
PGSC0003DMG400002545	Soltu.DM.03G035390	Cytoplasmic dynein light chain	0.378529	1.82671	2.20087	0.00602891
PGSC0003DMG400029519	Soltu.DM.04G003280	High mobility group family	14.0949	65.4931	2.20083	6.60976e-14
PGSC0003DMG400035312	#N/A	Conserved gene of unknown function	1.04585	4.98401	2.20059	0.00973639
PGSC0003DMG400011482	Soltu.DM.04G007120	Stigma/style ABC transporter	0.0764134	0.405955	2.20028	0.0324522
PGSC0003DMG400029426	Soltu.DM.12G005270	Salt-tolerance protein	2.79954	12.9522	2.19883	3.40979e-10
PGSC0003DMG400024591	Soltu.DM.03G028050	Cyclic nucleotide-gated ion channel 16	0.0869961	0.46519	2.19857	0.035032
PGSC0003DMG402021297	#N/A	Conserved gene of unknown function	0.637687	3.14102	2.19807	0.0249141
PGSC0003DMG400013481	Soltu.DM.05G008950	Conserved gene of unknown function	19.4511	90.4392	2.19755	1.03066e-13
PGSC0003DMG400013408	Soltu.DM.03G000740	DUF26 domain-containing protein 2	2.57806	12.0089	2.19751	8.93167e-10
PGSC0003DMG400009375	Soltu.DM.07G020140	Reticulon B17	1.62924	7.46115	2.19681	2.69836e-07
PGSC0003DMG400000957	Soltu.DM.09G019340	ATP binding protein	0.940286	4.31098	2.19541	1.15728e-05
PGSC0003DMG403027860	#N/A	Gene of unknown function	0.234581	1.18992	2.19465	0.0822479
PGSC0003DMG400016454	Soltu.DM.02G020120	Conserved gene of unknown function	1.74277	8.03887	2.19449	1.46999e-10
PGSC0003DMG400007564	Soltu.DM.06G023580	Vacuolar membrane ATPase subunit c''	1.52941	7.33021	2.19402	0.000158799
PGSC0003DMG402021084	Soltu.DM.04G017060	Conserved gene of unknown function	0.149072	0.742846	2.19353	0.0108363
PGSC0003DMG400002675	Soltu.DM.09G004030	Fructose-bisphosphate aldolase	34.6044	160.682	2.19318	3.57538e-16
PGSC0003DMG400010762	Soltu.DM.04G007960	Glutaredoxin	1.8693	9.09635	2.19259	0.000581968
PGSC0003DMG400013110	#N/A	Glucosyltransferase	0.165206	0.816106	2.19231	0.0054719
PGSC0003DMG400001847	Soltu.DM.08G023230	Dynamin	0.36676	1.73031	2.19167	0.000206583
PGSC0003DMG400008952	Soltu.DM.09G003170	Glutaredoxin family protein	0.544841	2.61606	2.19123	5.01949e-05
PGSC0003DMG400028883	Soltu.DM.05G026180	Multicopper oxidase	4.04223	18.7777	2.1899	6.30282e-14
PGSC0003DMG400020825	Soltu.DM.06G003600	RNApol24	1.17324	5.47491	2.18854	9.57678e-05
PGSC0003DMG400024070	Soltu.DM.03G002890	Conserved gene of unknown function	0.588653	2.67585	2.18762	0.00134506
PGSC0003DMG400030754	#N/A	Nbs-lrr resistance protein	0.133299	0.650549	2.18651	0.0340896
PGSC0003DMG400001590	Soltu.DM.01G050880	Glycine-rich protein 2	92.8506	423.125	2.18607	2.58966e-12
PGSC0003DMG400001320	Soltu.DM.02G031800	Alpha-tubulin	10.059	44.8435	2.18604	9.59541e-07
PGSC0003DMG400030544	Soltu.DM.05G004770	WD-repeat protein	0.461581	2.19515	2.18546	4.81545e-05
PGSC0003DMG400004170	Soltu.DM.04G021290	Asparagine synthetase [glutamine-hydrolyzing]	12.8309	60.0554	2.18536	3.34592e-08
PGSC0003DMG400019861	Soltu.DM.03G019670	BHLH transcription factor Upa20	2.3403	10.7288	2.18465	7.24369e-10
PGSC0003DMG400031180	#N/A	Gene of unknown function	0.127476	0.634074	2.18435	0.0264733
PGSC0003DMG400027892	Soltu.DM.07G012760	Xylem serine proteinase 1	12.9418	59.528	2.18319	3.29422e-14
PGSC0003DMG400023392	Soltu.DM.05G025830	Small nuclear ribonucleoprotein E	12.6313	57.7557	2.18234	3.31091e-12
PGSC0003DMG400033903	Soltu.DM.10G015780	SGRP-1 protein	126.35	579.213	2.18034	1.62169e-16
PGSC0003DMG400009192	Soltu.DM.03G037790	Mitochondrial deoxynucleotide carrier	3.08947	14.0633	2.18017	3.68775e-10
PGSC0003DMG400014444	Soltu.DM.12G011310	Conserved gene of unknown function	0.120864	0.620509	2.17946	0.0166654
PGSC0003DMG400006915	Soltu.DM.02G010480	Conserved gene of unknown function	0.678152	3.31485	2.17925	0.000736021
PGSC0003DMG400022107	Soltu.DM.06G030920	Peptide transporter	0.214251	1.08614	2.1781	0.0376311
PGSC0003DMG400030722	Soltu.DM.07G002830	Ring finger protein	0.856382	4.11331	2.17782	0.000132558
PGSC0003DMG400010305	Soltu.DM.11G019710	Cinnamyl alcohol dehydrogenase	0.0989255	0.540651	2.17604	0.0864516
PGSC0003DMG400016032	Soltu.DM.04G007990	Glutaredoxin	1.64903	7.52828	2.17578	7.44784e-05
PGSC0003DMG400024771	Soltu.DM.01G039720	Conserved gene of unknown function	0.620418	2.8704	2.17517	0.000516501
PGSC0003DMG400001139	Soltu.DM.04G015970	Carboxyl-terminal proteinase	0.312122	1.53897	2.17502	0.0132743
PGSC0003DMG400024967	Soltu.DM.02G027850	Peroxidase	5.84573	26.6693	2.17399	3.84394e-10
PGSC0003DMG400026883	Soltu.DM.10G003520	Gene of unknown function	91.8448	419.89	2.17388	1.26104e-13
PGSC0003DMG400016147	Soltu.DM.11G003370	2-oxoglutarate/malate translocator	1.05719	4.8855	2.17096	1.53071e-08
PGSC0003DMG400000672	Soltu.DM.07G016350	PTAC18	4.92365	22.4403	2.16889	3.32776e-11
PGSC0003DMG400016238	Soltu.DM.11G003780	DEGP10	1.79809	8.07125	2.16879	2.22407e-06
PGSC0003DMG400018670	Soltu.DM.03G003280	Amino acid transporter	7.90086	35.7494	2.16863	1.8707e-12
PGSC0003DMG400028634	Soltu.DM.12G011130	Heat shock protein	0.432247	1.97375	2.16804	0.000121217
PGSC0003DMG400007022	Soltu.DM.05G020670	Spindle and kinetochore-associated protein 1 homolog	0.873981	4.11491	2.16796	2.46188e-05
PGSC0003DMG400010741	Soltu.DM.05G010410	Uro-adherence factor A	0.630242	2.80206	2.16757	1.67e-05
PGSC0003DMG400021822	Soltu.DM.05G021850	Multidrug resistance protein 1, 2	0.174364	0.783542	2.16689	0.00265242
[truncated: 3,523 more rows]

## Sheet: Ox_vs_C_Down
Dataset S2. Differentially genes expressed obtained in overexpressed StCDF1.2 (Ox) and knocked-down StCDF1 (Ri) plants from RNA-Seq results
[truncated: 929 more rows]

[truncated: 4 more sheets: Ri_vs_C_UP, Ri_vs_C_Down, Ox_vs_Ri_UP, Ox_vs_Ri_Down]
