# Supplementary material for: StCDF1: A ‘jack of all trades’ clock output with a central role in regulating potato nitrate reduction activity
Source: New Phytol. 2024 Nov 6;245(1):282–98. doi: 10.1111/nph.20186 (PMC11617646; doi:10.1111/nph.20186)
Supplement: Supplementary file 3 — Dataset S3 Heatmap of StCDF1 target genes and binding sites peaks (5 kb upstream of the TSS) as obtained from DAP‐Seq and RNA‐Seq data. [file NPH-245-282-s006.xlsx]

## Sheet: TotDEGs_1peak_AllComp
Dataset S3. Heatmap of StCDF1 target genes and positions of DAPseq binding peaks as obtained from all comparisons of RNA-Seq data.									Total	1590
		Log2-Ox_vs_C	padjust Ox_vs_C	Log2-Ri_vs_C	padjust Ri_vs_C	Log2-Ox_vs_Ri	padjust Ox_vs_Ri			upstream position
PGSC0003DMG400004953	Homeotic protein knotted-1	9.27	1.25e-15	-0.01	NA	9.41	7.87e-15	Promoter (2-3kb)	PGSC0003DMG400004953	-2372
PGSC0003DMG400018112	Protein LATERAL ORGAN BOUNDARIES	6.41	3.09e-09	-0.59	NA	7.12	6.35e-08	Promoter (4-5kb)	PGSC0003DMG400018112	-4464
PGSC0003DMG402025043	TRANSPARENT TESTA 12 protein	6.87	7.53e-08	-0.01	NA	7	1.42e-07	Promoter (<=1kb)	PGSC0003DMG402025043	-726
PGSC0003DMG400000466	Phosphatidylcholine-sterol acyltransferase	5.86	4.2e-07	-0.59	NA	6.54	2.32e-06	Promoter (<=1kb)	PGSC0003DMG400000466	-554	-424
PGSC0003DMG400002523	Stem 28 kDa glycoprotein	4.73	1.07e-11	-1.71	NA	6.52	3.35e-11	Promoter (1-2kb)	PGSC0003DMG400002523	-1554
PGSC0003DMG402027271	Catechol O-methyltransferase	5.26	2.01e-06	-1.01	NA	6.41	8.79e-06	Promoter (4-5kb)	PGSC0003DMG402027271	-3435
PGSC0003DMG400016270	Heat stress transcription factor A-6b	5.69	6.05e-15	-0.37	NA	6.21	2.26e-13	Promoter (4-5kb)	PGSC0003DMG400016270	-4383	-3650	-1851	-140
PGSC0003DMG400001221	EARLY flowering 4 protein	6	1.21e-50	-0.05	0.984	6.18	3.46e-27	Promoter (4-5kb)	PGSC0003DMG400001221	-3745	-384
PGSC0003DMG400013004	Growth-regulating factor 3	5.47	2.83e-10	-0.59	NA	6.17	1.36e-09	Promoter (<=1kb)	PGSC0003DMG400013004	-852
PGSC0003DMG400019772	Neryl diphosphate synthase 1	4.91	1.79e-05	-1.01	NA	6.05	4.4e-05	Promoter (4-5kb)	PGSC0003DMG400019772	-4602	-2772
PGSC0003DMG400005798	Zn finger protein	3.18	0.000293	-2.67	NA	5.93	7.48e-07	Promoter (<=1kb)	PGSC0003DMG400005798	-359
PGSC0003DMG400002710	Transcription factor	4.15	2.49e-07	-1.59	NA	5.85	6.29e-08	Promoter (4-5kb)	PGSC0003DMG400002710	-4909
PGSC0003DMG400011765	AG-motif binding protein-3	3.97	0.000851	-1.59	NA	5.69	0.000338	Promoter (2-3kb)	PGSC0003DMG400011765	-2879	-2707
PGSC0003DMG401002270	Mutt domain protein	5.15	1.22e-07	-0.33	NA	5.59	3.01e-07	Promoter (<=1kb)	PGSC0003DMG401002270	-279
PGSC0003DMG400012674	Lipase	4.43	6.03e-07	-1.01	NA	5.56	5.91e-07	Promoter (1-2kb)	PGSC0003DMG400012674	-1613
PGSC0003DMG400028703	Tea geometrid larvae-inducible protein	3.04	0.0666	-2.36	0.241	5.46	2.75e-24	Promoter (<=1kb)	PGSC0003DMG400028703	-222
PGSC0003DMG400031871	Stress-associated protein 3	5.64	0.00055	0.57	NA	5.26	0.000885	Promoter (2-3kb)	PGSC0003DMG400031871	-2585
PGSC0003DMG400020844	Conserved gene of unknown function	4.99	6.06e-47	-0.12	0.927	5.25	1.39e-30	Promoter (2-3kb)	PGSC0003DMG400020844	-2667
PGSC0003DMG400015675	Lyase	5.06	0.00186	-0.01	NA	5.22	0.00255	Promoter (4-5kb)	PGSC0003DMG400015675	-4763
PGSC0003DMG400030571	Ring finger containing protein	3.7	0.00944	-1.33	NA	5.2	0.00405	Promoter (4-5kb)	PGSC0003DMG400030571	-4220	-1493
PGSC0003DMG400030825	Phi-1	4.77	6.73e-06	-0.33	NA	5.18	7.27e-06	Promoter (2-3kb)	PGSC0003DMG400030825	-2241
PGSC0003DMG400005526	Cytochrome P450	2.04	0.0166	-3.01	0.333	5.16	1.86e-06	Promoter (4-5kb)	PGSC0003DMG400005526	-3579
PGSC0003DMG400006134	ATP binding protein	4.71	2.6e-07	-0.24	NA	5.08	3.06e-07	Promoter (4-5kb)	PGSC0003DMG400006134	-3722
PGSC0003DMG400027893	Avr9/Cf-9 induced kinase 1	3.89	2.57e-07	-1.02	0.775	5.07	6.16e-08	Promoter (4-5kb)	PGSC0003DMG400027893	-3463
PGSC0003DMG400010305	Cinnamyl alcohol dehydrogenase	2.18	0.0865	-2.47	NA	4.76	0.00933	Promoter (<=1kb)	PGSC0003DMG400010305	-967
PGSC0003DMG400039398	Aluminum-activated malate transporter	3.45	0.00583	-1.23	NA	4.74	0.00154	Promoter (1-2kb)	PGSC0003DMG400039398	-1757
PGSC0003DMG400025414	Zinc finger protein CONSTANS-LIKE 15	5.41	4.45e-38	0.9	0.709	4.64	3.59e-12	Promoter (1-2kb)	PGSC0003DMG400025414	-1754
PGSC0003DMG400007559	DNA binding protein	3.92	8.49e-11	-0.5	0.871	4.52	5.26e-11	Promoter (4-5kb)	PGSC0003DMG400007559	-3420
PGSC0003DMG400011357	Glutaredoxin family protein	4.42	0.0159	-0.01	NA	4.49	0.0253	Promoter (4-5kb)	PGSC0003DMG400011357	-3887
PGSC0003DMG400015287	Proteinase inhibitor type-2 CEVI57	4.34	0.000554	-0.01	NA	4.46	0.000983	Promoter (<=1kb)	PGSC0003DMG400015287	-371
PGSC0003DMG400018917	Polyphenol oxidase A, chloroplastic	2.86	0.000438	-1.47	0.697	4.45	6.22e-06	Promoter (1-2kb)	PGSC0003DMG400018917	-1736
PGSC0003DMG400021292	Gibberellin 2-oxidase 3	3.37	1.28e-22	-0.95	0.538	4.42	4.15e-25	Promoter (<=1kb)	PGSC0003DMG400021292	-794
PGSC0003DMG400026247	SET domain protein	3.84	0.00614	-0.43	NA	4.39	0.00607	Promoter (4-5kb)	PGSC0003DMG400026247	-3828	-279
PGSC0003DMG400025273	Multidrug resistance pump	2.44	0.117	-1.82	NA	4.39	0.0286	Promoter (1-2kb)	PGSC0003DMG400025273	-1961	-1578
PGSC0003DMG400029964	Phospholipase A2	3.18	2.59e-22	-1.06	0.417	4.36	2.09e-23	Promoter (4-5kb)	PGSC0003DMG400029964	-4236
PGSC0003DMG400003057	Osmotin	3.05	7.58e-09	-1.16	0.641	4.34	0.011	Promoter (1-2kb)	PGSC0003DMG400003057	-1578
PGSC0003DMG400033883	Lanatoside 15-O-acetylesterase	0.71	0.533	-3.55	0.279	4.34	0.00688	Promoter (<=1kb)	PGSC0003DMG400033883	-733
PGSC0003DMG400030969	Transcription factor	3.69	0.0353	-0.59	NA	4.33	0.038	Promoter (2-3kb)	PGSC0003DMG400030969	-2194	-1914
PGSC0003DMG400033050	Conserved gene of unknown function	3.9	2.42e-08	-0.29	0.933	4.31	7.21e-08	Promoter (1-2kb)	PGSC0003DMG400033050	-1736	-1132
PGSC0003DMG400000011	Gibberellin 20-oxidase 4	5.17	4.65e-11	0.99	0.797	4.29	3.04e-09	Promoter (4-5kb)	PGSC0003DMG400000011	-3071	-1627
PGSC0003DMG400029840	Conserved gene of unknown function	3.39	0.000283	-0.78	NA	4.29	0.00014	Promoter (1-2kb)	PGSC0003DMG400029840	-1238
PGSC0003DMG400015809	Glycine-rich protein	2.95	0.0135	-1.27	0.531	4.29	7.65e-15	Promoter (<=1kb)	PGSC0003DMG400015809	-16
PGSC0003DMG400030720	Cytochrome P450 hydroxylase	3.55	0.043	-0.59	NA	4.28	0.0404	Promoter (4-5kb)	PGSC0003DMG400030720	-4329	-2700
PGSC0003DMG400007118	Cytochrome P450	4.28	1.33e-07	0.12	NA	4.27	4.05e-06	Promoter (2-3kb)	PGSC0003DMG400007118	-2202
PGSC0003DMG400003581	Conserved gene of unknown function	3.11	2.31e-07	-1.08	0.706	4.27	9.83e-10	Promoter (<=1kb)	PGSC0003DMG400003581	-731	0
PGSC0003DMG400000024	Conserved gene of unknown function	4.1	0.0319	-0.01	NA	4.24	0.0448	Promoter (<=1kb)	PGSC0003DMG400000024	-610
PGSC0003DMG400006721	Conserved gene of unknown function	2.99	1.66e-22	-1.15	0.0661	4.23	5.33e-32	Promoter (1-2kb)	PGSC0003DMG400006721	-1038
PGSC0003DMG400015192	Malate synthase, glyoxysomal	6.37	4.44e-29	2.24	0.386	4.22	3.08e-17	Promoter (<=1kb)	PGSC0003DMG400015192	-727
PGSC0003DMG400000752	MAP protein kinase	4.66	0.00694	0.58	NA	4.22	0.0134	Promoter (4-5kb)	PGSC0003DMG400000752	-4830	-3392	-1242
PGSC0003DMG400005269	Glucose-6-phosphate/phosphate translocator 2	2.2	0.000188	-1.93	0.533	4.21	1.57e-06	Promoter (4-5kb)	PGSC0003DMG400005269	-4737
PGSC0003DMG400005705	TCP transcription factor	1.52	0.00247	-2.58	0.021	4.19	7.6e-12	Promoter (4-5kb)	PGSC0003DMG400005705	-3162
PGSC0003DMG400032826	Conserved gene of unknown function	3.84	3.44e-08	-0.23	0.939	4.18	3.06e-10	Promoter (1-2kb)	PGSC0003DMG400032826	-1238
PGSC0003DMG400010765	Glutaredoxin	4.06	1.22e-18	0.03	0.986	4.16	1.82e-15	Promoter (4-5kb)	PGSC0003DMG400010765	-3253
PGSC0003DMG400006224	Conserved gene of unknown function	3.28	0.000832	-0.78	NA	4.14	0.000133	Promoter (4-5kb)	PGSC0003DMG400006224	-4334	-1234
PGSC0003DMG400024251	Conserved gene of unknown function	3.32	4.75e-16	-0.69	0.701	4.11	8.17e-17	Promoter (1-2kb)	PGSC0003DMG400024251	-1810
PGSC0003DMG400000581	Conserved gene of unknown function	3.04	0.000255	-0.93	0.801	4.09	2.31e-05	Promoter (1-2kb)	PGSC0003DMG400000581	-1569
PGSC0003DMG400010877	Gene of unknown function	1.39	0.026	-2.53	0.179	4.07	4.19e-06	Promoter (2-3kb)	PGSC0003DMG400010877	-2435
PGSC0003DMG400021139	Actin binding protein	2.83	1.35e-06	-1.13	0.655	4.02	4.62e-10	Promoter (1-2kb)	PGSC0003DMG400021139	-1775
PGSC0003DMG400024474	Gonadotropin beta chain	4.14	2.98e-43	0.26	0.774	4.01	5.23e-21	Promoter (1-2kb)	PGSC0003DMG400024474	-1584
PGSC0003DMG400033905	Isoflavone reductase homolog	2.99	1.2e-15	-0.96	0.517	4.01	1.87e-13	Promoter (<=1kb)	PGSC0003DMG400033905	-101
PGSC0003DMG400030492	Big map kinase/bmk	3.48	0.00252	-0.52	NA	4	0.00138	Promoter (<=1kb)	PGSC0003DMG400030492	-443
PGSC0003DMG400022792	Cytochrome B561	3.45	0.000132	-0.4	0.92	3.99	9.54e-05	Promoter (<=1kb)	PGSC0003DMG400022792	100
PGSC0003DMG400011776	1-aminocyclopropane-1-carboxylic acid oxidase	1.1	0.416	-2.75	NA	3.99	0.025	Promoter (2-3kb)	PGSC0003DMG400011776	-2398
PGSC0003DMG400009148	DNA binding protein	3.35	0.00014	-0.55	0.887	3.98	8.59e-06	Promoter (<=1kb)	PGSC0003DMG400009148	-480
PGSC0003DMG400008313	Conserved gene of unknown function	4.06	2.43e-38	0.19	0.86	3.97	3.43e-26	Promoter (<=1kb)	PGSC0003DMG400008313	-130
PGSC0003DMG400016039	Conserved gene of unknown function	1.09	0.326	-2.77	0.499	3.97	0.00977	Promoter (1-2kb)	PGSC0003DMG400016039	-1232
PGSC0003DMG400013392	CBL-interacting protein kinase 20	2.53	0.000987	-1.35	0.687	3.96	6.56e-06	Promoter (1-2kb)	PGSC0003DMG400013392	-1397
PGSC0003DMG400010767	Monothiol glutaredoxin-S2	2.6	7.42e-09	-1.21	0.534	3.92	1.28e-11	Promoter (2-3kb)	PGSC0003DMG400010767	-2869	-1895	-988
PGSC0003DMG400002350	Ethylene-responsive transcription factor	3.45	5.63e-08	-0.37	0.904	3.89	3.99e-07	Promoter (<=1kb)	PGSC0003DMG400002350	-189
PGSC0003DMG400030721	Iron-sulfer cluster scaffold protein ISU1	3.75	0.0255	-0.01	NA	3.85	0.0375	Promoter (<=1kb)	PGSC0003DMG400030721	-789
PGSC0003DMG400028500	Protein PPLZ02	1.28	0.22	-2.41	0.507	3.83	0.00113	Promoter (4-5kb)	PGSC0003DMG400028500	-3889	-3428
PGSC0003DMG400005376	ST225	1.7	0.0348	-1.95	0.472	3.81	9.6e-05	Promoter (2-3kb)	PGSC0003DMG400005376	-2436
PGSC0003DMG400001288	Conserved gene of unknown function	1.44	0.185	-2.27	0.605	3.79	0.00796	Promoter (1-2kb)	PGSC0003DMG400001288	-1555
PGSC0003DMG400012828	Class II ethylene responsive element binding factor	3.63	9.82e-12	-0.05	0.983	3.78	1.34e-10	Promoter (2-3kb)	PGSC0003DMG400012828	-2542
PGSC0003DMG400031791	Pectinesterase	2.54	5.29e-09	-1.16	0.493	3.78	4.59e-14	Promoter (2-3kb)	PGSC0003DMG400031791	-2940
PGSC0003DMG400016528	Tonoplast intrinsic protein	2.08	4.8e-06	-1.51	0.273	3.74	7.6e-12	Promoter (2-3kb)	PGSC0003DMG400016528	-2004	-1768
PGSC0003DMG400011552	Ubiquitin-protein ligase	1.66	0.0947	-1.95	0.635	3.74	0.00308	Promoter (1-2kb)	PGSC0003DMG400011552	-1178
PGSC0003DMG400004942	UPA17	2.85	8.94e-19	-0.72	0.573	3.66	1.11e-17	Promoter (4-5kb)	PGSC0003DMG400004942	-4462	-2500
PGSC0003DMG400026510	Conserved gene of unknown function	3.34	9.46e-10	-0.21	0.937	3.65	4.12e-06	Promoter (<=1kb)	PGSC0003DMG400026510	-687
PGSC0003DMG400016283	Knolle	2.67	2.48e-09	-0.89	0.596	3.65	1.42e-14	Promoter (<=1kb)	PGSC0003DMG400016283	-472
PGSC0003DMG400015220	Cytochrome P450 71A4	3.58	0.00237	0.14	NA	3.62	0.00444	Promoter (1-2kb)	PGSC0003DMG400015220	-1398
PGSC0003DMG400012669	Cytochrome P450	3.19	4.46e-07	-0.3	0.923	3.62	3.5e-05	Promoter (1-2kb)	PGSC0003DMG400012669	-1082
PGSC0003DMG400025274	Littorine mutase/monooxygenase	2.51	4.39e-14	-0.99	0.404	3.6	3.68e-13	Promoter (1-2kb)	PGSC0003DMG400025274	-1167
PGSC0003DMG400000381	Conserved gene of unknown function	2.3	7.4e-06	-1.21	0.532	3.59	1.48e-10	Promoter (4-5kb)	PGSC0003DMG400000381	-3995
PGSC0003DMG400002848	Pentatricopeptide repeat protein	3.79	0.00766	0.31	NA	3.58	0.0163	Promoter (1-2kb)	PGSC0003DMG400002848	-1393
PGSC0003DMG400001523	Cyclin B2	3.1	2.26e-09	-0.37	0.857	3.57	5.64e-10	Promoter (<=1kb)	PGSC0003DMG400001523	-778
PGSC0003DMG400027049	Kinase interacting protein	3.13	1.38e-07	-0.32	0.902	3.56	1.13e-06	Promoter (1-2kb)	PGSC0003DMG400027049	-1631
PGSC0003DMG400007854	Xyloglucan endotransglucosylase-hydrolase XTH9	3.53	1.19e-22	0.11	0.932	3.55	1.42e-14	Promoter (2-3kb)	PGSC0003DMG400007854	-2337
PGSC0003DMG400013605	UDP-glucosyltransferase	1.94	0.109	-1.5	NA	3.55	0.0218	Promoter (1-2kb)	PGSC0003DMG400013605	-1762
PGSC0003DMG400008836	Osmotic avoidance abnormal protein	2.17	2.43e-05	-1.29	0.531	3.54	2.1e-09	Promoter (1-2kb)	PGSC0003DMG400008836	-1577	-108
PGSC0003DMG400002945	Type-a response regulator	4.16	0.00696	0.73	NA	3.53	0.0241	Promoter (1-2kb)	PGSC0003DMG400002945	-1407
PGSC0003DMG400020442	177 protein	3.76	1.1e-22	0.36	0.783	3.52	8.41e-14	Promoter (1-2kb)	PGSC0003DMG400020442	-1989
PGSC0003DMG402021429	AP2 domain-containing transcription factor	2.32	8.42e-05	-1.11	0.659	3.5	1.62e-06	Promoter (<=1kb)	PGSC0003DMG402021429	-329
PGSC0003DMG400005123	Conserved gene of unknown function	2.93	7.2e-09	-0.49	0.778	3.49	2.65e-11	Promoter (<=1kb)	PGSC0003DMG400005123	83
PGSC0003DMG400028670	UDP-glucose:glucosyltransferase	0.73	0.53	-2.69	0.45	3.49	0.0228	Promoter (4-5kb)	PGSC0003DMG400028670	-4314
PGSC0003DMG400020219	Ankyrin repeat-containing protein	3.07	7.13e-12	-0.29	0.858	3.43	6.25e-11	Promoter (4-5kb)	PGSC0003DMG400020219	-4402
PGSC0003DMG400001387	Ocs element-binding factor	4.55	1.35e-06	1.27	0.755	3.4	4.51e-05	Promoter (4-5kb)	PGSC0003DMG400001387	-4036	-3525
PGSC0003DMG400005748	Protein P21	2.76	5.4e-12	-0.55	0.72	3.38	7.65e-09	Promoter (4-5kb)	PGSC0003DMG400005748	-3065	-28
PGSC0003DMG400027079	Alliin lyase	2.02	0.000571	-1.26	0.614	3.37	2.58e-06	Promoter (4-5kb)	PGSC0003DMG400027079	-3837	-2694	-113
PGSC0003DMG400019305	Beta-ketoacyl-coa synthase family protein	4.94	1.05e-17	1.69	0.551	3.36	2.99e-08	Promoter (4-5kb)	PGSC0003DMG400019305	-3296	-1168
PGSC0003DMG400022341	Suberization-associated anionic peroxidase 2	2.01	0.0329	-1.3	0.703	3.36	0.00262	Promoter (4-5kb)	PGSC0003DMG400022341	-3466
PGSC0003DMG400013696	Cytochrome P450	3.64	2.72e-12	0.47	0.807	3.34	1.13e-05	Promoter (4-5kb)	PGSC0003DMG400013696	-3238
PGSC0003DMG400013743	Conserved gene of unknown function	2.11	5.59e-05	-1.15	0.536	3.34	1.23e-10	Promoter (2-3kb)	PGSC0003DMG400013743	-2186
PGSC0003DMG400010388	BHLH transcription factor	2.99	2.98e-06	-0.24	0.926	3.33	1.1e-06	Promoter (<=1kb)	PGSC0003DMG400010388	-717
PGSC0003DMG401001731	Ascorbate peroxidase	2.39	4.67e-12	-0.82	0.586	3.33	3.94e-11	Promoter (4-5kb)	PGSC0003DMG401001731	-3527
PGSC0003DMG400017324	CYP72A56	3.21	0.0322	-0.01	NA	3.32	0.0407	Promoter (1-2kb)	PGSC0003DMG400017324	-1770
PGSC0003DMG400018791	Protein GIGANTEA	3.04	1.23e-22	-0.12	0.903	3.29	6.09e-12	Promoter (1-2kb)	PGSC0003DMG400018791	-1391
PGSC0003DMG400021803	Indole-3-acetic acid-amido synthetase GH3.6	1.37	0.00307	-1.81	0.0614	3.29	2.84e-09	Promoter (1-2kb)	PGSC0003DMG400021803	-1698
PGSC0003DMG400001320	Alpha-tubulin	2.19	9.6e-07	-1.03	0.719	3.28	5.49e-09	Promoter (4-5kb)	PGSC0003DMG400001320	-3549	-3115	-1707
PGSC0003DMG400028986	ATP binding protein	2.85	1.32e-12	-0.32	0.834	3.27	3.05e-10	Promoter (1-2kb)	PGSC0003DMG400028986	-1111	-13
PGSC0003DMG400015104	WRKY transcription factor	3.07	0.000864	-0.01	0.998	3.25	0.00108	Promoter (<=1kb)	PGSC0003DMG400015104	-192
PGSC0003DMG403017980	Extensin class 1 protein	3.32	2.81e-13	0.15	0.935	3.24	1.03e-08	Promoter (1-2kb)	PGSC0003DMG403017980	-1399
PGSC0003DMG400010666	Flavonol synthase/flavanone 3-hydroxylase	3.02	0.000413	-0.1	0.978	3.24	0.0005	Promoter (<=1kb)	PGSC0003DMG400010666	-268
PGSC0003DMG400012682	Homeobox-leucine zipper protein ATHB-40	3.66	0.00127	0.51	NA	3.22	0.00489	Promoter (2-3kb)	PGSC0003DMG400012682	-2991
PGSC0003DMG400024113	Gene of unknown function	3.12	1.96e-05	-0.01	0.998	3.21	5.18e-05	Promoter (<=1kb)	PGSC0003DMG400024113	-592
PGSC0003DMG400013765	ATP binding protein	2.82	4.27e-11	-0.25	0.869	3.21	2.42e-08	Promoter (4-5kb)	PGSC0003DMG400013765	-3373	41
PGSC0003DMG401015879	Methylketone synthase II	4.5	1.08e-05	1.4	NA	3.19	0.00121	Promoter (4-5kb)	PGSC0003DMG401015879	-4752	-2568	-2278
PGSC0003DMG400004054	TCP protein	3.54	1.92e-05	0.48	0.898	3.16	0.00212	Promoter (2-3kb)	PGSC0003DMG400004054	-2380	-592
PGSC0003DMG400031863	Kinase interacting family protein	2.65	1.46e-09	-0.4	0.767	3.14	4.4e-13	Promoter (4-5kb)	PGSC0003DMG400031863	-4847
PGSC0003DMG400021197	Vacuolar protein sorting-associated protein 2 homolog 2	2.23	1.86e-08	-0.8	0.597	3.14	4.27e-09	Promoter (<=1kb)	PGSC0003DMG400021197	-848
PGSC0003DMG400013979	Transferase, transferring glycosyl groups	1.93	0.0799	-1.09	0.782	3.13	0.028	Promoter (1-2kb)	PGSC0003DMG400013979	-1945
PGSC0003DMG400000126	Conserved gene of unknown function	4.42	1.24e-25	1.41	0.327	3.11	2.83e-11	Promoter (<=1kb)	PGSC0003DMG400000126	-796	-297
PGSC0003DMG400013198	Systemin receptor SR160	2.45	1.7e-08	-0.57	0.677	3.11	3.82e-11	Promoter (<=1kb)	PGSC0003DMG400013198	-17
PGSC0003DMG400012659	Serine/threonine-protein kinase HT1	2.26	0.0154	-0.74	0.823	3.11	0.00353	Promoter (1-2kb)	PGSC0003DMG400012659	-1730
PGSC0003DMG400030993	Conserved gene of unknown function	2.15	1.24e-07	-0.88	0.614	3.11	2.48e-07	Promoter (<=1kb)	PGSC0003DMG400030993	-949
PGSC0003DMG400028801	ATP binding protein	2.14	4.37e-10	-0.87	0.538	3.08	4.6e-08	Promoter (1-2kb)	PGSC0003DMG400028801	-1047
PGSC0003DMG400008491	ATP binding protein	2.91	1.69e-18	-0.05	0.966	3.07	1.73e-11	Promoter (1-2kb)	PGSC0003DMG400008491	-1503
PGSC0003DMG400024578	Type-A response regulator	2.89	1.77e-09	-0.06	0.973	3.07	8.57e-10	Promoter (2-3kb)	PGSC0003DMG400024578	-2741	-234
PGSC0003DMG400006444	Calmodulin binding protein	2.83	5.93e-16	-0.1	0.926	3.07	3.99e-11	Promoter (<=1kb)	PGSC0003DMG400006444	-814
PGSC0003DMG401009742	RNase H family protein	0.91	0.324	-2.01	0.529	3.07	0.0125	Promoter (1-2kb)	PGSC0003DMG401009742	-1153
PGSC0003DMG400017457	Plant mitotic spindle assembly checkpoint protein mad2	2.79	2.87e-14	-0.15	0.91	3.05	7.89e-11	Promoter (4-5kb)	PGSC0003DMG400017457	-4202
PGSC0003DMG400007964	DNA binding protein	3.19	5.34e-05	0.27	0.93	3.04	0.000165	Promoter (4-5kb)	PGSC0003DMG400007964	-4917
PGSC0003DMG400008778	Laccase	3.64	0.0071	0.67	NA	3.03	0.0301	Promoter (1-2kb)	PGSC0003DMG400008778	-1293
PGSC0003DMG400033356	Sn-1 protein	2.05	0.0637	-0.86	0.809	3.03	0.0174	Promoter (4-5kb)	PGSC0003DMG400033356	-4613
PGSC0003DMG400005453	Signal transducer	1.93	0.000851	-0.97	0.657	3.03	1.71e-05	Promoter (4-5kb)	PGSC0003DMG400005453	-4007
PGSC0003DMG400025076	Leucine-rich repeat receptor protein kinase EXS	3.61	4.33e-14	0.66	0.716	3.02	1.47e-06	Promoter (2-3kb)	PGSC0003DMG400025076	-2382
PGSC0003DMG400001477	Conserved gene of unknown function	4.17	0.00678	1.22	NA	3.01	0.0561	Promoter (<=1kb)	PGSC0003DMG400001477	-754
PGSC0003DMG400008379	Auxin efflux carrier	2.67	2.6e-10	-0.24	0.879	3.01	1.15e-08	Promoter (2-3kb)	PGSC0003DMG400008379	-2358
PGSC0003DMG400026883	Gene of unknown function	2.17	1.26e-13	-0.74	0.362	3.01	2.87e-16	Promoter (4-5kb)	PGSC0003DMG400026883	-3282
PGSC0003DMG400007965	Triacylglycerol lipase	2.79	2.86e-08	-0.06	0.977	2.98	4.13e-07	Promoter (1-2kb)	PGSC0003DMG400007965	-1749
PGSC0003DMG400025461	Serine/threonine-protein kinase	2.42	1.16e-07	-0.46	0.752	2.97	1.49e-10	Promoter (2-3kb)	PGSC0003DMG400025461	-2247
PGSC0003DMG400024505	Chromosome-associated kinesin KIF4A	2.38	9.84e-06	-0.52	0.758	2.97	8.48e-09	Promoter (<=1kb)	PGSC0003DMG400024505	-590
PGSC0003DMG401023116	Cyclase family protein	1.41	0.303	-1.53	0.718	2.97	0.0482	Promoter (<=1kb)	PGSC0003DMG401023116	-403
PGSC0003DMG400005048	Pentatricopeptide repeat-containing protein	2.9	6.86e-10	0.04	0.98	2.95	1.75e-08	Promoter (<=1kb)	PGSC0003DMG400005048	-214
PGSC0003DMG400005365	Formin 1	2.84	7.05e-11	-0.01	0.998	2.95	9.24e-09	Promoter (4-5kb)	PGSC0003DMG400005365	-3183	-382
PGSC0003DMG400004499	Homeobox protein	2.22	0.0127	-0.6	0.855	2.95	0.00903	Promoter (<=1kb)	PGSC0003DMG400004499	-246	4
PGSC0003DMG400006735	DNAJ heat shock N-terminal domain-containing protein	3.65	6.01e-26	0.88	0.403	2.93	3.04e-08	Promoter (1-2kb)	PGSC0003DMG400006735	-1733
PGSC0003DMG400006020	Cyclin A1	2.5	1.3e-08	-0.34	0.802	2.93	6.94e-10	Promoter (4-5kb)	PGSC0003DMG400006020	-3316	-3058
PGSC0003DMG400004056	Serine-threonine protein kinase, plant-type	1.87	0.101	-1.01	0.764	2.93	0.00222	Promoter (<=1kb)	PGSC0003DMG400004056	-208
PGSC0003DMG400015810	Glycine-rich protein	2.55	6.87e-09	-0.31	0.813	2.91	2.59e-08	Promoter (4-5kb)	PGSC0003DMG400015810	-3088
PGSC0003DMG400027690	B1-type cyclin dependent kinase	2.45	1.97e-11	-0.33	0.778	2.89	8.62e-11	Promoter (1-2kb)	PGSC0003DMG400027690	-1332
PGSC0003DMG400004917	ATP binding protein	2.38	2.39e-10	-0.43	0.771	2.89	2.34e-07	Promoter (2-3kb)	PGSC0003DMG400004917	-2698	-1764
PGSC0003DMG400005891	Conserved gene of unknown function	2.64	3.29e-07	-0.17	0.926	2.88	3.01e-07	Promoter (<=1kb)	PGSC0003DMG400005891	-45
PGSC0003DMG400020878	Actin 2	2.04	0.0174	-0.7	0.789	2.88	0.00275	Promoter (<=1kb)	PGSC0003DMG400020878	-897
PGSC0003DMG400029191	DOF domain class transcription factor	1.66	0.157	-1.14	0.76	2.88	0.032	Promoter (2-3kb)	PGSC0003DMG400029191	-2174
PGSC0003DMG400030734	Conserved gene of unknown function	1.62	0.0012	-1.17	0.423	2.88	2.62e-07	Promoter (<=1kb)	PGSC0003DMG400030734	-520
PGSC0003DMG400022814	Zinc finger protein	4.66	0.000788	1.87	NA	2.86	0.0378	Promoter (4-5kb)	PGSC0003DMG400022814	-4137
PGSC0003DMG400004744	Adenine phosphoribosyltransferase	1.42	1.02e-06	-1.31	0.0117	2.85	3.73e-13	Promoter (<=1kb)	PGSC0003DMG400004744	-701	0
PGSC0003DMG400004636	Auxin-induced protein 5NG4	1.4	0.0528	-1.33	0.626	2.84	0.00439	Promoter (<=1kb)	PGSC0003DMG400004636	-109
PGSC0003DMG400025635	Leucine rich repeat containing protein	0.96	0.288	-1.7	0.529	2.84	0.0083	Promoter (1-2kb)	PGSC0003DMG400025635	-1583
PGSC0003DMG400028411	Carboxy-terminal domain RNA polymerase II polypeptide A small phosphatase	2.41	1.83e-05	-0.34	0.869	2.83	3.47e-05	Promoter (1-2kb)	PGSC0003DMG400028411	-1817
PGSC0003DMG400016833	Protein SCARECROW	2.32	4.22e-05	-0.43	0.797	2.83	7.84e-08	Promoter (4-5kb)	PGSC0003DMG400016833	-3725
PGSC0003DMG400003220	AtGRF7	2.63	6.3e-07	-0.04	0.981	2.82	2.15e-07	Promoter (<=1kb)	PGSC0003DMG400003220	-223	93
PGSC0003DMG400019932	Conserved gene of unknown function	2.36	0.0002	-0.39	0.861	2.82	0.00016	Promoter (4-5kb)	PGSC0003DMG400019932	-3746
PGSC0003DMG400010607	Calmodulin binding protein	2.77	9.07e-10	0.04	0.982	2.81	3.36e-07	Promoter (<=1kb)	PGSC0003DMG400010607	-9
PGSC0003DMG400011332	Conserved gene of unknown function	2.6	2.34e-06	-0.12	0.955	2.81	1.87e-05	Promoter (4-5kb)	PGSC0003DMG400011332	-4589
PGSC0003DMG400012946	Gene of unknown function	0.22	0.808	-2.51	0.153	2.8	0.00858	Promoter (<=1kb)	PGSC0003DMG400012946	-814
PGSC0003DMG400018887	Conserved gene of unknown function	2.28	0.0121	-0.38	0.903	2.79	0.00481	Promoter (1-2kb)	PGSC0003DMG400018887	-1030	-32
PGSC0003DMG400025856	Auxin and ethylene responsive GH3	1.93	0.000391	-0.76	0.696	2.79	6.76e-06	Promoter (2-3kb)	PGSC0003DMG400025856	-2968
PGSC0003DMG400011978	Conserved gene of unknown function	1.44	0.000156	-1.23	0.213	2.79	1.16e-08	Promoter (1-2kb)	PGSC0003DMG400011978	-1730
PGSC0003DMG400025951	Conserved gene of unknown function	2.87	0.0482	0.21	NA	2.78	0.105	Promoter (4-5kb)	PGSC0003DMG400025951	-3178
PGSC0003DMG400004735	Conserved gene of unknown function	2.42	1.1e-06	-0.24	0.892	2.78	2.03e-06	Promoter (<=1kb)	PGSC0003DMG400004735	-277
PGSC0003DMG400027892	Xylem serine proteinase 1	2.18	3.29e-14	-0.5	0.667	2.76	1.94e-08	Promoter (1-2kb)	PGSC0003DMG400027892	-1768
PGSC0003DMG400008898	Laccase	1.62	2.89e-05	-1.05	0.454	2.75	1.25e-06	Promoter (4-5kb)	PGSC0003DMG400008898	-3305
PGSC0003DMG400000520	Conserved gene of unknown function	4.37	0.0175	1.79	NA	2.74	0.131	Promoter (<=1kb)	PGSC0003DMG400000520	-991
PGSC0003DMG400007677	Starch-granule-bound R1 protein	2.69	1.81e-15	0.07	0.952	2.74	1.15e-07	Promoter (<=1kb)	PGSC0003DMG400007677	-210	73
PGSC0003DMG400002492	Calmodulin binding protein	2.68	2.77e-05	0.03	0.988	2.74	2.34e-06	Promoter (<=1kb)	PGSC0003DMG400002492	-189
PGSC0003DMG400019006	Pentatricopeptide repeat-containing protein	3.58	3e-11	0.95	0.67	2.73	1.47e-06	Promoter (<=1kb)	PGSC0003DMG400019006	-301
PGSC0003DMG400015766	Phytochrome A	2.47	7.69e-20	-0.17	0.829	2.73	1.68e-13	Promoter (2-3kb)	PGSC0003DMG400015766	-2922
PGSC0003DMG400007495	Beta tubulin	1.83	0.118	-0.72	0.846	2.73	0.0496	Promoter (<=1kb)	PGSC0003DMG400007495	-407
PGSC0003DMG400024631	SP1L	3.02	2.11e-27	0.42	0.646	2.72	1.89e-11	Promoter (1-2kb)	PGSC0003DMG400024631	-1681
PGSC0003DMG400002679	GRF domain class transcription factor	3.01	3.98e-11	0.38	0.836	2.72	2.03e-05	Promoter (1-2kb)	PGSC0003DMG400002679	-1742
PGSC0003DMG400028476	Nucleobase ascorbate transporter	2.35	4.23e-05	-0.3	0.875	2.72	1.85e-05	Promoter (1-2kb)	PGSC0003DMG400028476	-1698	-250
PGSC0003DMG400002545	Cytoplasmic dynein light chain	2.2	0.00603	-0.39	0.885	2.72	0.00304	Promoter (<=1kb)	PGSC0003DMG400002545	-64
PGSC0003DMG400028172	Transcription factor	4.41	0.00255	1.86	NA	2.71	0.0681	Promoter (<=1kb)	PGSC0003DMG400028172	-177
PGSC0003DMG400009021	Gibberellin 2-oxidase	3.11	0.0207	0.51	NA	2.71	0.0484	Promoter (4-5kb)	PGSC0003DMG400009021	-4045
PGSC0003DMG400019639	Harpin-induced family protein	1.46	0.061	-1.19	0.666	2.71	0.00423	Promoter (2-3kb)	PGSC0003DMG400019639	-2808
PGSC0003DMG400015132	Defensin J1-2	4.06	0.00262	1.46	NA	2.7	0.0482	Promoter (4-5kb)	PGSC0003DMG400015132	-4679
PGSC0003DMG400002098	Transcriptional regulator SUPERMAN	2.59	0.00139	-0.01	0.999	2.7	0.00372	Promoter (4-5kb)	PGSC0003DMG400002098	-3025
PGSC0003DMG400006211	BZIP	2.68	0.000609	0.14	0.961	2.67	0.00161	Promoter (1-2kb)	PGSC0003DMG400006211	-1903
PGSC0003DMG400015728	HIPL1 protein	2.91	1.62e-16	0.39	0.766	2.65	5.8e-08	Promoter (4-5kb)	PGSC0003DMG400015728	-4749
PGSC0003DMG400016176	Conserved gene of unknown function	2.52	2.99e-13	-0.03	0.979	2.65	3.87e-08	Promoter (1-2kb)	PGSC0003DMG400016176	-1453
PGSC0003DMG400024511	MIS12 homologue	2.25	8.47e-05	-0.29	0.883	2.65	3.94e-05	Promoter (<=1kb)	PGSC0003DMG400024511	-914
PGSC0003DMG400029477	Protein BCCIP homolog	2.09	0.00021	-0.45	0.802	2.65	1.27e-05	Promoter (<=1kb)	PGSC0003DMG400029477	-545
PGSC0003DMG400028911	Aspartic proteinase nepenthesin-1	1.34	0.0254	-1.2	0.567	2.65	0.000188	Promoter (4-5kb)	PGSC0003DMG400028911	-4275
PGSC0003DMG400029463	Cytokinin receptor 1	2.3	2.9e-16	-0.23	0.798	2.63	1.26e-10	Promoter (<=1kb)	PGSC0003DMG400029463	56
PGSC0003DMG400002490	EPIDERMAL PATTERNING FACTOR 3	2.72	0.033	0.28	NA	2.61	0.0733	Promoter (<=1kb)	PGSC0003DMG400002490	-456
PGSC0003DMG400021076	Gene of unknown function	1.14	0.0287	-1.34	0.372	2.61	3.04e-05	Promoter (2-3kb)	PGSC0003DMG400021076	-2377
PGSC0003DMG400024294	Electron carrier	3.57	4.77e-17	1.09	0.562	2.6	2.33e-06	Promoter (<=1kb)	PGSC0003DMG400024294	-649
PGSC0003DMG401022117	Serine/threonine protein kinase	2.26	1.66e-07	-0.25	0.861	2.6	2.8e-07	Promoter (2-3kb)	PGSC0003DMG401022117	-2662
PGSC0003DMG400006433	Myb family transcription factor	-1.02	0.206	-3.47	0.00215	2.6	0.0536	Promoter (2-3kb)	PGSC0003DMG400006433	-2099
PGSC0003DMG400016196	AP2 domain-containing transcription factor	2.77	0.0213	0.26	NA	2.59	0.0443	Promoter (<=1kb)	PGSC0003DMG400016196	-821	0
PGSC0003DMG400018729	Gene of unknown function	1.73	0.0335	-0.75	0.776	2.59	0.00755	Promoter (4-5kb)	PGSC0003DMG400018729	-3269
PGSC0003DMG400030755	Auxin efflux carrier component	1.34	0.0982	-1.13	0.668	2.59	0.00749	Promoter (4-5kb)	PGSC0003DMG400030755	-4576
PGSC0003DMG400003773	SAUR family protein	1.71	0.000133	-0.76	0.629	2.58	3.87e-07	Promoter (<=1kb)	PGSC0003DMG400003773	-703	-209
PGSC0003DMG400026629	Malonyltransferase	0.71	0.44	-1.74	0.533	2.58	0.0391	Promoter (<=1kb)	PGSC0003DMG400026629	-22
PGSC0003DMG401016434	Conserved gene of unknown function	2.63	3.63e-20	0.19	0.847	2.57	5.16e-09	Promoter (<=1kb)	PGSC0003DMG401016434	-735
PGSC0003DMG400005386	Conserved gene of unknown function	2.06	0.0254	-0.44	0.892	2.57	0.028	Promoter (<=1kb)	PGSC0003DMG400005386	-87
PGSC0003DMG400024488	IS10 transposase	3.87	7.4e-17	1.44	0.312	2.56	8.32e-06	Promoter (1-2kb)	PGSC0003DMG400024488	-1091
PGSC0003DMG402025906	Methylketone synthase Ib	2.5	5.46e-05	0.04	0.983	2.56	9.54e-05	Promoter (4-5kb)	PGSC0003DMG402025906	-3806
PGSC0003DMG400030191	Pectinesterase	0.92	0.092	-1.56	0.268	2.55	9.74e-05	Promoter (<=1kb)	PGSC0003DMG400030191	-747
PGSC0003DMG400023676	Anthranilate phosphoribosyltransferase	3.55	0.0238	1.16	NA	2.54	0.128	Promoter (<=1kb)	PGSC0003DMG400023676	-180
PGSC0003DMG400019029	Tubulin--tyrosine ligase 12	2.4	7.54e-09	-0.03	0.981	2.54	9.7e-08	Promoter (4-5kb)	PGSC0003DMG400019029	-3755
PGSC0003DMG400001139	Carboxyl-terminal proteinase	2.18	0.0133	-0.26	0.929	2.53	0.0158	Promoter (<=1kb)	PGSC0003DMG400001139	-986
PGSC0003DMG400004768	FHA domain-containing protein	1.82	0.00195	-0.63	0.757	2.52	0.00112	Promoter (<=1kb)	PGSC0003DMG400004768	-30
PGSC0003DMG402009171	AP2 domain-containing transcription factor	4.06	1.13e-05	1.68	0.655	2.51	0.00565	Promoter (1-2kb)	PGSC0003DMG402009171	-1048
PGSC0003DMG400020648	B3 domain-containing protein	2.52	0.000582	0.1	0.968	2.5	0.00164	Promoter (<=1kb)	PGSC0003DMG400020648	-859	22
PGSC0003DMG400010959	WD-repeat protein	2.92	5.86e-05	0.54	0.839	2.49	0.00359	Promoter (4-5kb)	PGSC0003DMG400010959	-3872
PGSC0003DMG400000710	Hydrolase, alpha/beta fold family protein	2.88	3.28e-20	0.5	0.666	2.49	2.22e-09	Promoter (<=1kb)	PGSC0003DMG400000710	-21
PGSC0003DMG400024755	Xyloglucan endotransglucosylase/hydrolase 1	2.51	4.61e-14	0.16	0.85	2.49	1.01e-08	Promoter (<=1kb)	PGSC0003DMG400024755	-46
PGSC0003DMG400028678	Pectinesterase inhibitor	3.22	1.21e-12	0.81	0.665	2.48	1.96e-05	Promoter (4-5kb)	PGSC0003DMG400028678	-3133	-1332
PGSC0003DMG400003789	Fragment	2.36	5.6e-10	-0.01	0.994	2.48	5.57e-08	Promoter (<=1kb)	PGSC0003DMG400003789	-601
PGSC0003DMG400028655	Gene of unknown function	3.05	0.000583	0.69	0.818	2.47	0.00507	Promoter (<=1kb)	PGSC0003DMG400028655	-368
PGSC0003DMG400024421	Pentatricopeptide repeat-containing protein, mitochondrial	2.93	0.0204	0.58	NA	2.46	0.063	Promoter (1-2kb)	PGSC0003DMG400024421	-1451
PGSC0003DMG400033112	Heavy-metal-associated domain-containing protein	2.78	6.31e-21	0.43	0.67	2.43	1.24e-09	Promoter (<=1kb)	PGSC0003DMG400033112	-167
PGSC0003DMG400001211	Hydrolase, hydrolyzing O-glycosyl compounds	2.69	5.37e-09	0.36	0.797	2.43	4.7e-07	Promoter (4-5kb)	PGSC0003DMG400001211	-4980	0
PGSC0003DMG400011444	DNA-directed RNA polymerase	2.39	5.18e-12	0.07	0.957	2.43	1.53e-07	Promoter (<=1kb)	PGSC0003DMG400011444	-946
PGSC0003DMG400011563	Cyclin A	2.22	0.0144	-0.11	0.971	2.43	0.0288	Promoter (2-3kb)	PGSC0003DMG400011563	-2612
PGSC0003DMG400000929	Conserved gene of unknown function	0.95	0.21	-1.37	0.568	2.43	0.00611	Promoter (4-5kb)	PGSC0003DMG400000929	-3954
PGSC0003DMG400013537	Proline-rich protein	3.12	3.85e-18	0.77	0.545	2.42	6.78e-07	Promoter (<=1kb)	PGSC0003DMG400013537	-429
PGSC0003DMG400027976	Hypoxia induced protein conserved region containing protein	2.38	7.15e-11	0.06	0.959	2.42	9.58e-08	Promoter (1-2kb)	PGSC0003DMG400027976	-1193
PGSC0003DMG400020074	Conserved gene of unknown function	3.45	5.71e-07	1.15	0.669	2.41	0.00232	Promoter (<=1kb)	PGSC0003DMG400020074	-7
PGSC0003DMG400007022	Spindle and kinetochore-associated protein 1 homolog	2.17	2.46e-05	-0.11	0.956	2.41	0.000471	Promoter (4-5kb)	PGSC0003DMG400007022	-3890	0
PGSC0003DMG400025293	Aspartic proteinase nepenthesin-1	1.84	2.51e-07	-0.46	0.72	2.41	2.31e-05	Promoter (2-3kb)	PGSC0003DMG400025293	-2332
PGSC0003DMG400029382	Protein Brevis radix-like 1	2.85	0.046	0.5	NA	2.4	0.13	Promoter (1-2kb)	PGSC0003DMG400029382	-1334
PGSC0003DMG400013604	UDP-glucosyltransferase	2.21	0.00639	-0.06	0.982	2.4	0.00865	Promoter (<=1kb)	PGSC0003DMG400013604	-387
PGSC0003DMG400035598	Conserved gene of unknown function	2.34	2.12e-08	0.03	0.981	2.39	1.25e-07	Promoter (4-5kb)	PGSC0003DMG400035598	-3421
PGSC0003DMG400028883	Multicopper oxidase	2.19	6.3e-14	-0.1	0.917	2.39	1.78e-08	Promoter (2-3kb)	PGSC0003DMG400028883	-2644
PGSC0003DMG400032268	Pentatricopeptide repeat-containing protein	2.93	0.000124	0.64	0.804	2.38	0.00328	Promoter (2-3kb)	PGSC0003DMG400032268	-2323	-785
PGSC0003DMG400003543	Serine-threonine protein kinase, plant-type	2.38	2.82e-16	0.1	0.918	2.38	1.16e-08	Promoter (<=1kb)	PGSC0003DMG400003543	-536
PGSC0003DMG400030431	Beta-tubulin 2	2.07	7.34e-14	-0.23	0.825	2.38	1.8e-06	Promoter (4-5kb)	PGSC0003DMG400030431	-3403
PGSC0003DMG400017038	Gene of unknown function	2.03	0.0135	-0.22	0.934	2.38	0.0134	Promoter (4-5kb)	PGSC0003DMG400017038	-3670	-2247	-24
PGSC0003DMG400011690	Lysine/histidine transporter	2.08	2.59e-10	-0.2	0.859	2.37	1.87e-06	Promoter (4-5kb)	PGSC0003DMG400011690	-4846	-3898
PGSC0003DMG400001967	White-brown-complex ABC transporter family	1.35	1.84e-05	-0.91	0.265	2.37	2.8e-08	Promoter (<=1kb)	PGSC0003DMG400001967	-126
PGSC0003DMG400025927	Conserved gene of unknown function	4.04	9.42e-33	1.84	0.0419	2.36	0.000343	Promoter (<=1kb)	PGSC0003DMG400025927	-851
PGSC0003DMG400007577	Cytoplasmic dynein light chain	2.92	0.000274	0.65	0.807	2.36	0.00242	Promoter (1-2kb)	PGSC0003DMG400007577	-1289
PGSC0003DMG400013553	Conserved gene of unknown function	2.58	2.73e-17	0.32	0.744	2.36	3.63e-08	Promoter (2-3kb)	PGSC0003DMG400013553	-2933
PGSC0003DMG400013547	Sucrose sythase	1.61	0.00279	-0.61	0.706	2.36	0.000192	Promoter (<=1kb)	PGSC0003DMG400013547	-59
PGSC0003DMG400010572	RNA-binding region-containing protein	1.62	8.38e-06	-0.64	0.632	2.35	2.17e-06	Promoter (<=1kb)	PGSC0003DMG400010572	-709
PGSC0003DMG400015262	Heat shock protein binding protein	3.57	0.017	1.32	NA	2.34	0.15	Promoter (<=1kb)	PGSC0003DMG400015262	-131
PGSC0003DMG400009850	Progesterone 5-beta-reductase	3.28	1.32e-20	1.08	0.33	2.33	1.96e-05	Promoter (<=1kb)	PGSC0003DMG400009850	50
PGSC0003DMG400008366	H/ACA ribonucleoprotein complex subunit	2.65	1.72e-12	0.4	0.721	2.33	5.78e-09	Promoter (2-3kb)	PGSC0003DMG400008366	-2200	-1262
PGSC0003DMG400025492	Peroxidase	2.54	6.65e-17	0.33	0.727	2.33	6.79e-08	Promoter (4-5kb)	PGSC0003DMG400025492	-3227
PGSC0003DMG400010415	Sterol-C5(6)-desaturase homolog	2.33	9.04e-11	0.14	0.898	2.32	1.56e-06	Promoter (<=1kb)	PGSC0003DMG400010415	-527
PGSC0003DMG400020348	Transducin family protein	2.22	0.00325	-0.01	0.998	2.32	0.00214	Promoter (4-5kb)	PGSC0003DMG400020348	-4177	-1021
PGSC0003DMG400025350	Small heat-shock protein	3.44	0.00182	1.22	0.761	2.31	0.0686	Promoter (1-2kb)	PGSC0003DMG400025350	-1404
PGSC0003DMG400001770	Mitochondrial SBP40	3.02	9.52e-14	0.82	0.597	2.31	3.04e-06	Promoter (<=1kb)	PGSC0003DMG400001770	-94
PGSC0003DMG400007896	Glycosyltransferase QUASIMODO1	3.06	1.23e-05	0.83	0.757	2.3	0.0139	Promoter (<=1kb)	PGSC0003DMG400007896	-268
PGSC0003DMG400028923	Conserved gene of unknown function	0.95	0.023	-1.23	0.157	2.29	1.64e-06	Promoter (4-5kb)	PGSC0003DMG400028923	-3411
PGSC0003DMG400029811	Fasciclin-like arabinogalactan protein 10	2.7	2.6e-19	0.53	0.623	2.28	4.7e-07	Promoter (2-3kb)	PGSC0003DMG400029811	-2636
PGSC0003DMG400013212	Structural maintenance of chromosome	1.65	0.00177	-0.49	0.807	2.28	0.00933	Promoter (4-5kb)	PGSC0003DMG400013212	-4662
PGSC0003DMG401020596	Conserved gene of unknown function	1.76	0.0105	-0.37	0.859	2.27	0.00559	Promoter (4-5kb)	PGSC0003DMG401020596	-4706	-1906
PGSC0003DMG400022916	Conserved gene of unknown function	4.42	0.0134	2.31	NA	2.26	0.21	Promoter (4-5kb)	PGSC0003DMG400022916	-3702
PGSC0003DMG400000357	IQ-domain 26	2.66	2.87e-07	0.47	0.767	2.26	6.78e-05	Promoter (4-5kb)	PGSC0003DMG400000357	-3235
PGSC0003DMG400007598	Pentatricopeptide repeat-containing protein	2.87	0.0173	0.67	0.855	2.25	0.0886	Promoter (4-5kb)	PGSC0003DMG400007598	-4615
PGSC0003DMG400015659	Transcription factor bHLH51	2.2	0.000199	0.08	0.966	2.25	0.00124	Promoter (1-2kb)	PGSC0003DMG400015659	-1135
PGSC0003DMG400000580	Conserved gene of unknown function	1.88	0.0471	-0.26	0.93	2.25	0.0487	Promoter (<=1kb)	PGSC0003DMG400000580	-272
PGSC0003DMG400000557	Conserved gene of unknown function	2.76	0.00444	0.58	0.849	2.24	0.0186	Promoter (<=1kb)	PGSC0003DMG400000557	-637
PGSC0003DMG400001847	Dynamin	2.19	0.000207	0.04	0.983	2.24	0.00133	Promoter (1-2kb)	PGSC0003DMG400001847	-1431
PGSC0003DMG400024091	Conserved gene of unknown function	1.23	0.0686	-0.92	0.713	2.24	0.0468	Promoter (1-2kb)	PGSC0003DMG400024091	-1040
PGSC0003DMG400012017	Pectin methylesterase inhibitor isoform	3.04	9.48e-05	0.92	0.741	2.23	0.012	Promoter (4-5kb)	PGSC0003DMG400012017	-3055
PGSC0003DMG400011068	Amino acid transporter	2.54	1.26e-09	0.43	0.753	2.23	1.88e-05	Promoter (1-2kb)	PGSC0003DMG400011068	-1826
PGSC0003DMG400024642	Glucan endo-1,3-beta-glucosidase 3	1.85	1.14e-08	-0.3	0.794	2.23	4.77e-05	Promoter (<=1kb)	PGSC0003DMG400024642	-36
PGSC0003DMG400022844	DNAJ heat shock N-terminal domain-containing protein	2.69	0.0149	0.57	0.872	2.22	0.0591	Promoter (<=1kb)	PGSC0003DMG400022844	-905	-488
PGSC0003DMG400022595	Pentatricopeptide repeat-containing protein, mitochondrial	2.32	1.68e-05	0.19	0.918	2.22	0.000488	Promoter (2-3kb)	PGSC0003DMG400022595	-2290	0
PGSC0003DMG400020887	Conserved gene of unknown function	2.06	0.00146	-0.09	0.969	2.22	0.016	Promoter (1-2kb)	PGSC0003DMG400020887	-1856
PGSC0003DMG400012813	Protein kinase (PK)	1.75	4.81e-05	-0.38	0.773	2.22	1.18e-05	Promoter (<=1kb)	PGSC0003DMG400012813	-559
PGSC0003DMG400015222	Transposase	2.32	0.0132	0.22	0.939	2.21	0.0243	Promoter (4-5kb)	PGSC0003DMG400015222	-4196
PGSC0003DMG400001589	Amino acid transporter	1.79	4.19e-07	-0.33	0.763	2.21	9.48e-07	Promoter (4-5kb)	PGSC0003DMG400001589	-3992	-2933	-64
PGSC0003DMG400006967	Conserved gene of unknown function	1.6	0.0382	-0.54	0.803	2.21	0.00829	Promoter (<=1kb)	PGSC0003DMG400006967	-149
PGSC0003DMG400004146	Receptor protein kinase CLAVATA1	3.12	5.65e-17	1.06	0.225	2.2	6.11e-06	Promoter (4-5kb)	PGSC0003DMG400004146	-4049	-3133
PGSC0003DMG400008139	Glucosyltransferase	2.66	0.000558	0.64	0.763	2.2	0.00665	Promoter (4-5kb)	PGSC0003DMG400008139	-3680
PGSC0003DMG400017558	Universal stress protein family protein	2.44	7.06e-12	0.34	0.769	2.2	2.17e-06	Promoter (2-3kb)	PGSC0003DMG400017558	-2719
PGSC0003DMG400027465	TRANSPARENT TESTA 12 protein	1.68	0.000554	-0.41	0.773	2.2	0.000254	Promoter (<=1kb)	PGSC0003DMG400027465	-919
PGSC0003DMG402001401	Conserved gene of unknown function	1.1	0.169	-0.98	0.685	2.2	0.0279	Promoter (2-3kb)	PGSC0003DMG402001401	-2393
PGSC0003DMG400018612	Gene of unknown function	2.63	4.2e-09	0.6	0.701	2.19	0.000914	Promoter (<=1kb)	PGSC0003DMG400018612	-126
PGSC0003DMG400007282	Conserved gene of unknown function	2.38	0.0012	0.31	0.896	2.18	0.00661	Promoter (2-3kb)	PGSC0003DMG400007282	-2330
PGSC0003DMG400019264	Kinesin	1.83	9.73e-08	-0.27	0.8	2.18	4.54e-06	Promoter (2-3kb)	PGSC0003DMG400019264	-2061
PGSC0003DMG400023180	Equilibrative nucleoside transporter	3.87	4.83e-12	1.84	0.225	2.17	0.00399	Promoter (4-5kb)	PGSC0003DMG400023180	-3899
PGSC0003DMG403005720	MAPKK	2.02	1.99e-05	-0.03	0.982	2.17	0.000198	Promoter (1-2kb)	PGSC0003DMG403005720	-1273
PGSC0003DMG400000932	Reticulon family protein	1.64	6.69e-06	-0.42	0.714	2.17	6.1e-06	Promoter (2-3kb)	PGSC0003DMG400000932	-2298	-1296
PGSC0003DMG401013522	Prf	1.54	0.0673	-0.53	0.822	2.17	0.0161	Promoter (<=1kb)	PGSC0003DMG401013522	-649	-137
PGSC0003DMG400012288	Endo-beta-1,4-D-glucanase	1.51	8.22e-07	-0.57	0.531	2.17	7.42e-08	Promoter (<=1kb)	PGSC0003DMG400012288	-735
PGSC0003DMG400000538	ATP binding protein	1.44	0.137	-0.66	0.791	2.17	0.01	Promoter (4-5kb)	PGSC0003DMG400000538	-3207
PGSC0003DMG400014528	Pentatricopeptide repeat-containing protein	2.72	0.00689	0.63	0.84	2.16	0.0236	Promoter (4-5kb)	PGSC0003DMG400014528	-3167
PGSC0003DMG400025117	Uridine cytidine kinase I	2.25	2.27e-08	0.2	0.879	2.16	1.34e-05	Promoter (4-5kb)	PGSC0003DMG400025117	-3934	-1601
PGSC0003DMG400001400	ABC transporter family protein	2.1	5.54e-09	0.03	0.981	2.16	6.94e-05	Promoter (4-5kb)	PGSC0003DMG400001400	-3039
PGSC0003DMG400001183	Glycosyltransferase family GT8 protein	2.09	7.13e-05	0.09	0.951	2.16	8.13e-05	Promoter (2-3kb)	PGSC0003DMG400001183	-2875
PGSC0003DMG400000162	Ccr4-not transcription complex	2.91	0.0465	0.86	NA	2.15	0.195	Promoter (<=1kb)	PGSC0003DMG400000162	-189	0
PGSC0003DMG400028622	Acyl-protein thioesterase	2.07	0.000189	0.06	0.971	2.15	0.00122	Promoter (<=1kb)	PGSC0003DMG400028622	-715
PGSC0003DMG400018877	Aspartic proteinase nepenthesin-1	1.47	7.61e-05	-0.6	0.618	2.15	1.43e-05	Promoter (<=1kb)	PGSC0003DMG400018877	-817
PGSC0003DMG400022163	Pentatricopeptide repeat-containing protein	2.41	0.00555	0.33	0.903	2.14	0.0166	Promoter (<=1kb)	PGSC0003DMG400022163	-139
PGSC0003DMG400005778	NADPH-dependent thioredoxin reductase B	2.92	1.1e-13	0.88	0.503	2.13	4.57e-06	Promoter (2-3kb)	PGSC0003DMG400005778	-2034
PGSC0003DMG400001795	Protein phosphatase 2c	2.61	0.0235	0.62	0.861	2.13	0.0967	Promoter (4-5kb)	PGSC0003DMG400001795	-4618
PGSC0003DMG400013110	Glucosyltransferase	2.19	0.00547	0.18	0.944	2.13	0.0162	Promoter (4-5kb)	PGSC0003DMG400013110	-4103
PGSC0003DMG402004406	Protein kinase APK1B, chloroplast	1.87	0.0128	-0.15	0.948	2.13	0.0116	Promoter (<=1kb)	PGSC0003DMG402004406	-335
PGSC0003DMG400014490	Aminoacyl-tRNA synthetase	1.8	0.00978	-0.2	0.924	2.13	0.00857	Promoter (4-5kb)	PGSC0003DMG400014490	-4548	39
PGSC0003DMG400001144	Cytochrome P450 92B1	2.81	0.00134	0.8	0.769	2.12	0.0146	Promoter (1-2kb)	PGSC0003DMG400001144	-1751
PGSC0003DMG400007381	Zinc finger (Ran-binding) family protein	1.59	6.04e-05	-0.46	0.709	2.12	1.08e-05	Promoter (4-5kb)	PGSC0003DMG400007381	-4910
PGSC0003DMG401012477	VAP25	4	0.000968	1.99	0.655	2.11	0.0744	Promoter (1-2kb)	PGSC0003DMG401012477	-1846
PGSC0003DMG400013010	24K germin	3.21	2.09e-23	1.21	0.0602	2.11	7.5e-07	Promoter (4-5kb)	PGSC0003DMG400013010	-4635
PGSC0003DMG400017206	Pentatricopeptide repeat protein	2.65	0.0154	0.61	0.857	2.11	0.0654	Promoter (1-2kb)	PGSC0003DMG400017206	-1580
PGSC0003DMG400009155	Triacylglycerol lipase	1.86	1.86e-06	-0.15	0.909	2.11	3.51e-05	Promoter (4-5kb)	PGSC0003DMG400009155	-4054
PGSC0003DMG400012988	Polyadenylate-binding protein	1.44	0.0692	-0.61	0.786	2.11	0.028	Promoter (2-3kb)	PGSC0003DMG400012988	-2504
PGSC0003DMG400028600	Pentatricopeptide repeat-containing protein	2.73	8.31e-09	0.76	0.652	2.09	7.44e-05	Promoter (<=1kb)	PGSC0003DMG400028600	-681
PGSC0003DMG400018042	Bzip-like transcription factor	2.58	6.67e-13	0.59	0.678	2.09	0.000139	Promoter (<=1kb)	PGSC0003DMG400018042	-68
PGSC0003DMG400007962	HSF domain class transcription factor	1.56	0.0139	-0.44	0.82	2.09	0.00677	Promoter (4-5kb)	PGSC0003DMG400007962	-4962
PGSC0003DMG400016627	PAKRP1L	1.4	0.00194	-0.61	0.666	2.09	1.16e-05	Promoter (2-3kb)	PGSC0003DMG400016627	-2286
PGSC0003DMG400014272	(S)-N-methylcoclaurine 3'-hydroxylase isozyme	2.64	7.51e-09	0.69	0.667	2.08	0.000534	Promoter (4-5kb)	PGSC0003DMG400014272	-4249
PGSC0003DMG400005694	Conserved gene of unknown function	2.42	1.52e-08	0.47	0.739	2.08	0.000531	Promoter (<=1kb)	PGSC0003DMG400005694	-841
PGSC0003DMG400020825	RNApol24	2.19	9.58e-05	0.2	0.911	2.08	0.000815	Promoter (<=1kb)	PGSC0003DMG400020825	-808
PGSC0003DMG402025150	Conserved gene of unknown function	1.85	0.0053	-0.15	0.943	2.08	0.00668	Promoter (2-3kb)	PGSC0003DMG402025150	-2281
PGSC0003DMG400027518	GRF zinc finger family protein	1.56	0.0611	-0.39	0.876	2.08	0.0455	Promoter (2-3kb)	PGSC0003DMG400027518	-2380	-1044
PGSC0003DMG400016512	Auxin-induced protein AUX22	1.54	0.0618	-0.45	0.848	2.08	0.0366	Promoter (2-3kb)	PGSC0003DMG400016512	-2331	-745
PGSC0003DMG400030905	Equilibrative nucleoside transporter	0.98	0.0179	-0.99	0.367	2.08	3.65e-05	Promoter (4-5kb)	PGSC0003DMG400030905	-4053	-3015
PGSC0003DMG400012492	Serine protease	3.12	2.65e-10	1.15	0.572	2.07	0.00262	Promoter (<=1kb)	PGSC0003DMG400012492	-725
PGSC0003DMG400001227	Gibberellin regulated protein	2.64	3.7e-12	0.7	0.602	2.07	1.01e-05	Promoter (2-3kb)	PGSC0003DMG400001227	-2941
PGSC0003DMG400000803	Cytochrome B561 family protein	1.75	0.000661	-0.2	0.903	2.07	0.00161	Promoter (<=1kb)	PGSC0003DMG400000803	-574
PGSC0003DMG400026087	Flavin monooxygenase	4.69	0.00584	2.7	NA	2.06	0.206	Promoter (4-5kb)	PGSC0003DMG400026087	-4569
PGSC0003DMG400029879	Mechanosensitive ion channel domain-containing protein	2.21	8.95e-07	0.28	0.835	2.06	0.000252	Promoter (4-5kb)	PGSC0003DMG400029879	-3497
PGSC0003DMG400022845	Pax transcription activation domain interacting protein	2.01	2.35e-06	0.04	0.977	2.06	0.000583	Promoter (<=1kb)	PGSC0003DMG400022845	-535
PGSC0003DMG400003847	Gene of unknown function	3.47	0.00687	1.57	NA	2.05	0.131	Promoter (<=1kb)	PGSC0003DMG400003847	-355
PGSC0003DMG400016815	DAG protein, chloroplast	2.49	9.52e-09	0.54	0.711	2.05	0.000113	Promoter (4-5kb)	PGSC0003DMG400016815	-3501	-1238
PGSC0003DMG400030819	Arabinogalactan-protein	2.44	5.93e-16	0.51	0.605	2.05	4.17e-06	Promoter (1-2kb)	PGSC0003DMG400030819	-1840
PGSC0003DMG400001417	DNA-binding protein	2.21	3.87e-06	0.29	0.834	2.05	0.000776	Promoter (4-5kb)	PGSC0003DMG400001417	-3667
PGSC0003DMG400035783	Auxin-induced protein 6B	2.13	0.0115	0.23	0.921	2.05	0.0346	Promoter (2-3kb)	PGSC0003DMG400035783	-2917
PGSC0003DMG400030928	EIN3-binding F-box protein 1	1.99	4.21e-11	0.04	0.963	2.05	2.48e-07	Promoter (<=1kb)	PGSC0003DMG400030928	-512
PGSC0003DMG400015806	Serine/threonine-protein kinase PBS1	2.13	1.14e-09	0.17	0.895	2.04	0.000239	Promoter (4-5kb)	PGSC0003DMG400015806	-4976
PGSC0003DMG400005696	Hydrolase, alpha/beta fold family protein	1.68	3.16e-06	-0.27	0.817	2.04	0.000252	Promoter (2-3kb)	PGSC0003DMG400005696	-2962
PGSC0003DMG400028356	Nop14	2.47	9.29e-09	0.53	0.703	2.03	8.13e-05	Promoter (2-3kb)	PGSC0003DMG400028356	-2777
PGSC0003DMG400019032	Conserved gene of unknown function	2.28	0.0427	0.34	0.917	2.03	0.0713	Promoter (<=1kb)	PGSC0003DMG400019032	-175
PGSC0003DMG400024180	TCP domain class transcription factor	2.15	4.83e-12	0.22	0.808	2.03	2.15e-07	Promoter (<=1kb)	PGSC0003DMG400024180	-346
PGSC0003DMG400024748	Histone H2A.1	1.87	3e-12	-0.06	0.943	2.03	2.23e-06	Promoter (4-5kb)	PGSC0003DMG400024748	-3140
PGSC0003DMG400015484	Laccase	1.35	0.00449	-0.57	0.691	2.03	0.000294	Promoter (<=1kb)	PGSC0003DMG400015484	-308
PGSC0003DMG400019706	WRKY transcription factor 10	1	0.15	-0.89	0.661	2.03	0.0179	Promoter (<=1kb)	PGSC0003DMG400019706	-736
PGSC0003DMG401001316	Non-cell-autonomous protein pathway1	2.7	1.95e-15	0.76	0.434	2.02	2.07e-06	Promoter (1-2kb)	PGSC0003DMG401001316	-1326
PGSC0003DMG400025778	Myosin heavy chain, fast skeletal muscle, embryonic	0.79	0.0429	-1.12	0.143	2.02	3.14e-05	Promoter (2-3kb)	PGSC0003DMG400025778	-2145
PGSC0003DMG400029515	Myosin heavy chain, clone	2.32	2.23e-16	0.41	0.682	2.01	9.43e-06	Promoter (1-2kb)	PGSC0003DMG400029515	-1368
PGSC0003DMG400028641	Plastidic ATP/ADP-transporter	2.24	1.68e-17	0.34	0.691	2.01	1.09e-07	Promoter (4-5kb)	PGSC0003DMG400028641	-4813
PGSC0003DMG400023205	Amino acid transporter	1.3	0.0691	-0.64	0.764	2.01	0.0274	Promoter (1-2kb)	PGSC0003DMG400023205	-1983
PGSC0003DMG400003851	Conserved gene of unknown function	4.08	0.0125	2.11	NA	2	0.264	Promoter (1-2kb)	PGSC0003DMG400003851	-1510
PGSC0003DMG400002833	Pentatricopeptide repeat-containing protein	2.28	0.0074	0.38	0.883	2	0.0283	Promoter (<=1kb)	PGSC0003DMG400002833	-828
PGSC0003DMG400026347	Protein phosphatase 1 regulatory subunit SDS22	1.96	8.8e-05	0.07	0.96	2	0.000607	Promoter (4-5kb)	PGSC0003DMG400026347	-3718
PGSC0003DMG400007050	Virus-specific-signaling-pathway regulated protein	1.91	2.16e-05	0.06	0.959	2	0.000732	Promoter (4-5kb)	PGSC0003DMG400007050	-3369
PGSC0003DMG400020081	Gene of unknown function	2.65	0.0275	0.78	0.829	1.98	0.126	Promoter (<=1kb)	PGSC0003DMG400020081	-805	-494
PGSC0003DMG400002689	Receptor kinase	1.84	2.26e-08	-0.06	0.962	1.97	0.00361	Promoter (1-2kb)	PGSC0003DMG400002689	-1172
PGSC0003DMG400017012	Avr9/Cf-9 rapidly elicited protein 132	1.24	0.105	-0.6	0.78	1.97	0.0368	Promoter (4-5kb)	PGSC0003DMG400017012	-4391
PGSC0003DMG400024711	Taz protein	2.06	1.53e-08	0.23	0.843	1.96	0.000217	Promoter (1-2kb)	PGSC0003DMG400024711	-1046
PGSC0003DMG400007304	MYB12	1.55	0.0461	-0.29	0.901	1.96	0.0463	Promoter (<=1kb)	PGSC0003DMG400007304	64
PGSC0003DMG400014052	Phenylacetaldehyde synthase	3	0.000736	1.19	0.681	1.95	0.0123	Promoter (2-3kb)	PGSC0003DMG400014052	-2217
PGSC0003DMG400015326	Pentatricopeptide repeat-containing protein	2.46	0.00116	0.6	0.808	1.95	0.0369	Promoter (4-5kb)	PGSC0003DMG400015326	-3672
PGSC0003DMG400016465	Pentatricopeptide repeat-containing protein	2.25	0.0133	0.4	0.882	1.95	0.0369	Promoter (<=1kb)	PGSC0003DMG400016465	-930
PGSC0003DMG400004609	30S ribosomal protein S1, chloroplastic	1.93	3.49e-06	0.07	0.957	1.95	0.000102	Promoter (2-3kb)	PGSC0003DMG400004609	-2066	-1572
PGSC0003DMG400001897	Conserved gene of unknown function	1.26	0.0709	-0.59	0.755	1.95	0.0105	Promoter (2-3kb)	PGSC0003DMG400001897	-2841	-2219
PGSC0003DMG400011646	GTP-binding	2.31	9.77e-07	0.44	0.757	1.94	0.000201	Promoter (<=1kb)	PGSC0003DMG400011646	-560
PGSC0003DMG400019163	Dihydroxy-acid dehydratase	1.75	6.27e-05	-0.11	0.941	1.94	0.00165	Promoter (4-5kb)	PGSC0003DMG400019163	-3003
PGSC0003DMG400021146	Transcription factor	3.34	0.0102	1.49	NA	1.93	0.158	Promoter (<=1kb)	PGSC0003DMG400021146	-465	0
PGSC0003DMG400003013	Beta-D-glucan exohydrolase	2.55	1.82e-22	0.73	0.348	1.93	3.08e-06	Promoter (<=1kb)	PGSC0003DMG400003013	-639
PGSC0003DMG400000636	AP2 transcription factor	1.76	0.000635	-0.03	0.981	1.93	0.00247	Promoter (<=1kb)	PGSC0003DMG400000636	-257
PGSC0003DMG400029277	GDU1	1.17	0.0694	-0.65	0.722	1.93	0.00908	Promoter (1-2kb)	PGSC0003DMG400029277	-1131
PGSC0003DMG400000888	Resistance gene	3.17	0.0103	1.36	0.731	1.92	0.175	Promoter (<=1kb)	PGSC0003DMG400000888	-147
PGSC0003DMG400005747	Pentatricopeptide repeat-containing protein	2.08	0.0121	0.27	0.917	1.92	0.0501	Promoter (<=1kb)	PGSC0003DMG400005747	-687
PGSC0003DMG400017337	Serine/threonine-protein kinase bri1	1.82	1.5e-05	0.01	0.996	1.92	0.00247	Promoter (1-2kb)	PGSC0003DMG400017337	-1901
PGSC0003DMG400028004	Isoform 2 of Probable plastid-lipid-associated protein 13, chloroplastic	1.38	0.0376	-0.42	0.834	1.92	0.0284	Promoter (1-2kb)	PGSC0003DMG400028004	-1342
PGSC0003DMG400011811	Ferredoxin--NADP reductase, root-type isozyme, chloroplastic	1.64	7.3e-09	-0.15	0.851	1.91	9.87e-07	Promoter (4-5kb)	PGSC0003DMG400011811	-4126
PGSC0003DMG400025191	Dehydration-responsive protein RD22	1.49	0.00135	-0.32	0.838	1.91	0.00895	Promoter (4-5kb)	PGSC0003DMG400025191	-4396
PGSC0003DMG400006867	Conserved gene of unknown function	1.25	0.0043	-0.58	0.682	1.91	0.000985	Promoter (4-5kb)	PGSC0003DMG400006867	-4657	-12
PGSC0003DMG400007011	Molybdopterin cofactor synthesis protein A	2.85	7.19e-06	1.04	0.655	1.9	0.0067	Promoter (<=1kb)	PGSC0003DMG400007011	-692
PGSC0003DMG400001462	Conserved gene of unknown function	2.24	8.68e-15	0.46	0.655	1.9	2.74e-05	Promoter (1-2kb)	PGSC0003DMG400001462	-1324	92
PGSC0003DMG400018942	Autoinhibited calcium ATPase	1.66	0.00716	-0.13	0.942	1.9	0.00567	Promoter (2-3kb)	PGSC0003DMG400018942	-2270
PGSC0003DMG400009529	UDP-xylose phenolic glycosyltransferase	1.66	0.00509	-0.13	0.94	1.9	0.00617	Promoter (<=1kb)	PGSC0003DMG400009529	-934	-512
PGSC0003DMG402006167	26S proteasome regulatory subunit S3	1.41	0.0461	-0.43	0.849	1.9	0.0715	Promoter (<=1kb)	PGSC0003DMG402006167	-45
PGSC0003DMG400028228	Lymphoid organ expressed yellow head virus receptor protein	2.38	8.64e-12	0.62	0.577	1.89	0.000148	Promoter (4-5kb)	PGSC0003DMG400028228	-3819	-3406	-2190
PGSC0003DMG400025154	RNA-binding glycine-rich protein	2.11	7.82e-05	0.32	0.844	1.89	0.00169	Promoter (<=1kb)	PGSC0003DMG400025154	-38
PGSC0003DMG400010316	G1-like6 protein	2.68	2.54e-08	0.92	0.613	1.88	0.00163	Promoter (<=1kb)	PGSC0003DMG400010316	-773
PGSC0003DMG400026455	Nitrate transporter	2.55	7.56e-13	0.81	0.358	1.88	8.28e-05	Promoter (1-2kb)	PGSC0003DMG400026455	-1761
PGSC0003DMG400016030	Glutaredoxin	2	0.00902	0.29	0.891	1.88	0.0522	Promoter (2-3kb)	PGSC0003DMG400016030	-2001
PGSC0003DMG401011559	Conserved gene of unknown function	1.82	0.00579	0.07	0.972	1.88	0.0154	Promoter (2-3kb)	PGSC0003DMG401011559	-2253
PGSC0003DMG400024784	DnaJ	1.52	2.27e-06	-0.23	0.783	1.88	5.2e-05	Promoter (2-3kb)	PGSC0003DMG400024784	-2387
PGSC0003DMG400046434	Cell surface glycoprotein	1.29	0.00117	-0.5	0.719	1.88	0.00349	Promoter (<=1kb)	PGSC0003DMG400046434	-638
PGSC0003DMG400028373	Nucleotide binding protein	1.18	0.0651	-0.6	0.745	1.88	0.0144	Promoter (<=1kb)	PGSC0003DMG400028373	-620
PGSC0003DMG400001785	Pentatricopeptide repeat-containing protein	3.23	0.00052	1.5	0.641	1.87	0.0638	Promoter (1-2kb)	PGSC0003DMG400001785	-1665
PGSC0003DMG400027457	GDU1	2.21	2.8e-06	0.48	0.761	1.87	0.00409	Promoter (2-3kb)	PGSC0003DMG400027457	-2646
PGSC0003DMG400016033	Glutaredoxin family protein	1.88	0.000864	0.16	0.909	1.87	0.00169	Promoter (<=1kb)	PGSC0003DMG400016033	-255
PGSC0003DMG400001232	Phototropic-responsive NPH3 family protein	0.82	0.176	-0.97	0.597	1.87	0.011	Promoter (1-2kb)	PGSC0003DMG400001232	-1748
PGSC0003DMG400022114	Ent-kaurene synthase B, chloroplast	0.66	0.313	-1.09	0.566	1.87	0.0179	Promoter (4-5kb)	PGSC0003DMG400022114	-3008
PGSC0003DMG400017812	40S ribosomal protein S5	2.82	1.89e-16	1.05	0.315	1.86	0.000137	Promoter (4-5kb)	PGSC0003DMG400017812	-3938	-1520
PGSC0003DMG400004162	Hydrolase, hydrolyzing O-glycosyl compounds	2.16	1.27e-09	0.42	0.723	1.86	0.000179	Promoter (1-2kb)	PGSC0003DMG400004162	-1395
PGSC0003DMG400004822	Oxidoreductase	2.75	2.7e-08	0.98	0.562	1.85	0.000271	Promoter (1-2kb)	PGSC0003DMG400004822	-1572
PGSC0003DMG400012167	Multidrug resistance protein ABC transporter family	1.85	4.47e-09	0.14	0.903	1.85	0.000697	Promoter (<=1kb)	PGSC0003DMG400012167	-334
PGSC0003DMG400011810	PHAVOLUTA-like HD-ZIPIII protein	1.7	1.08e-07	-0.07	0.946	1.85	0.000139	Promoter (4-5kb)	PGSC0003DMG400011810	-4976	-27
PGSC0003DMG400012759	Protein regulator of cytokinesis	1.59	0.00112	-0.16	0.917	1.85	0.00194	Promoter (<=1kb)	PGSC0003DMG400012759	-137
PGSC0003DMG400028236	Conserved gene of unknown function	1.33	0.0775	-0.48	0.816	1.85	0.0269	Promoter (4-5kb)	PGSC0003DMG400028236	-3012
PGSC0003DMG400008524	F-box family protein	-0.2	0.788	-1.95	0.0603	1.85	0.00908	Promoter (4-5kb)	PGSC0003DMG400008524	-3924	-572
PGSC0003DMG400028956	Glycine-rich cell wall structural protein 1	3.18	1.17e-08	1.46	0.428	1.84	0.00711	Promoter (1-2kb)	PGSC0003DMG400028956	-1156
PGSC0003DMG400015617	Gene of unknown function	1.91	6.15e-05	0.19	0.898	1.84	0.00666	Promoter (<=1kb)	PGSC0003DMG400015617	6
PGSC0003DMG400002616	DNA binding protein	1.89	1.72e-10	0.14	0.881	1.84	2.48e-05	Promoter (2-3kb)	PGSC0003DMG400002616	-2333
PGSC0003DMG400028958	Multicopper oxidase	1.27	0.000991	-0.45	0.698	1.84	0.000767	Promoter (<=1kb)	PGSC0003DMG400028958	-9
PGSC0003DMG400014877	BZIP domain class transcription factor	1.15	0.00155	-0.57	0.622	1.84	0.000182	Promoter (4-5kb)	PGSC0003DMG400014877	-3486	-2329
PGSC0003DMG400029868	ATP binding protein	2.41	0.0213	0.73	0.802	1.83	0.119	Promoter (4-5kb)	PGSC0003DMG400029868	-3508	-1371	-250
PGSC0003DMG400010232	Cysteine protease	1.81	1.14e-05	0.12	0.915	1.83	0.00298	Promoter (1-2kb)	PGSC0003DMG400010232	-1695
PGSC0003DMG400000089	Aldose 1-epimerase	1.62	1.47e-06	-0.11	0.917	1.83	0.000106	Promoter (4-5kb)	PGSC0003DMG400000089	-3884
PGSC0003DMG400021198	Subtilase family protein	1.34	0.00096	-0.41	0.746	1.83	0.000931	Promoter (1-2kb)	PGSC0003DMG400021198	-1058	-41
PGSC0003DMG400013428	Conserved gene of unknown function	1.15	0.00949	-0.61	0.655	1.83	0.000617	Promoter (1-2kb)	PGSC0003DMG400013428	-1272
PGSC0003DMG400020359	Conserved gene of unknown function	3.3	0.00593	1.57	0.686	1.82	0.144	Promoter (1-2kb)	PGSC0003DMG400020359	-1190	-413
PGSC0003DMG400020744	Receptor-kinase	2.26	0.00206	0.57	0.809	1.82	0.0616	Promoter (<=1kb)	PGSC0003DMG400020744	-308	0
PGSC0003DMG400030415	Expansin18	1.93	3.68e-08	0.17	0.88	1.82	0.00151	Promoter (<=1kb)	PGSC0003DMG400030415	-62
PGSC0003DMG400029220	Tospovirus resistance protein A	1.72	0.012	0.06	0.979	1.82	0.0899	Promoter (4-5kb)	PGSC0003DMG400029220	-4572
PGSC0003DMG401011679	Ent-kaurene oxidase 2	1.3	0.0157	-0.4	0.779	1.82	0.00357	Promoter (4-5kb)	PGSC0003DMG401011679	-3216	-2835
PGSC0003DMG400017550	Glycine-rich protein TomR2	1.05	0.0219	-0.65	0.626	1.82	0.00024	Promoter (<=1kb)	PGSC0003DMG400017550	-13
PGSC0003DMG400031175	Transcription factor	1.76	0.00129	0.07	0.966	1.81	0.00603	Promoter (4-5kb)	PGSC0003DMG400031175	-3357
PGSC0003DMG400012154	AP2 domain-containing transcription factor 9	0.41	0.35	-1.29	0.184	1.81	0.00121	Promoter (4-5kb)	PGSC0003DMG400012154	-3633	-1244	-195
PGSC0003DMG400007729	Isoform 2 of F-box protein	1.91	4.42e-09	0.23	0.797	1.8	2.55e-05	Promoter (4-5kb)	PGSC0003DMG400007729	-3479
PGSC0003DMG400018425	50S ribosomal protein L18, chloroplast	1.84	8.91e-06	0.13	0.915	1.8	0.00043	Promoter (<=1kb)	PGSC0003DMG400018425	36
PGSC0003DMG400011999	ATP-binding cassette transporter	1.79	9.91e-06	0.1	0.94	1.8	0.000702	Promoter (<=1kb)	PGSC0003DMG400011999	-487
PGSC0003DMG400018975	Calmodulin binding protein	1.75	2.89e-05	0.06	0.959	1.8	0.000828	Promoter (2-3kb)	PGSC0003DMG400018975	-2433
PGSC0003DMG400027381	Microtubule-associated protein	1.25	0.00586	-0.41	0.766	1.8	0.0054	Promoter (2-3kb)	PGSC0003DMG400027381	-2632
PGSC0003DMG400029401	RING-H2 finger protein ATL80	0.71	0.308	-0.94	0.616	1.8	0.0322	Promoter (1-2kb)	PGSC0003DMG400029401	-1168
PGSC0003DMG400009943	Cyclin B	2.07	3.57e-05	0.39	0.794	1.79	0.00223	Promoter (4-5kb)	PGSC0003DMG400009943	-4476	-2010
PGSC0003DMG400023406	Light-dependent short hypocotyls 1	4.39	0.00258	2.73	NA	1.78	0.198	Promoter (<=1kb)	PGSC0003DMG400023406	-778
PGSC0003DMG402003154	Proteasome-activating nucleotidase	2.63	7e-07	0.94	0.618	1.78	0.00286	Promoter (<=1kb)	PGSC0003DMG402003154	-276
PGSC0003DMG400011731	Tau class glutathione transferase GSTU45	2.1	0.016	0.41	0.879	1.78	0.11	Promoter (4-5kb)	PGSC0003DMG400011731	-3599
PGSC0003DMG400004922	Basic helix-loop-helix protein	2.09	4.14e-08	0.43	0.709	1.78	0.000134	Promoter (<=1kb)	PGSC0003DMG400004922	-81
PGSC0003DMG400004152	Conserved gene of unknown function	1.91	1.29e-07	0.25	0.815	1.78	0.000236	Promoter (1-2kb)	PGSC0003DMG400004152	-1967
PGSC0003DMG400012181	DNA binding protein	1.86	0.01	0.15	0.948	1.78	0.058	Promoter (1-2kb)	PGSC0003DMG400012181	-1730
PGSC0003DMG400045409	Conserved gene of unknown function	1.67	6.42e-07	0.01	0.989	1.78	0.000183	Promoter (2-3kb)	PGSC0003DMG400045409	-2376
PGSC0003DMG400018459	Neutral amino acid transport protein	0.75	0.186	-0.93	0.59	1.78	0.0123	Promoter (<=1kb)	PGSC0003DMG400018459	-663
PGSC0003DMG400015051	Flavonol 4'-sulfotransferase	0.63	0.363	-1.07	0.55	1.78	0.0258	Promoter (4-5kb)	PGSC0003DMG400015051	-4886	-3978
PGSC0003DMG400010413	Conserved gene of unknown function	2.11	5.07e-07	0.43	0.727	1.77	0.000124	Promoter (<=1kb)	PGSC0003DMG400010413	-390	-1
PGSC0003DMG400025384	LOB domain protein 1	3.26	0.0076	1.64	0.677	1.76	0.179	Promoter (1-2kb)	PGSC0003DMG400025384	-1019
PGSC0003DMG400012947	Cytochrome P450 monooxygenase CYP736B	1.86	1.46e-05	0.23	0.837	1.76	0.000947	Promoter (2-3kb)	PGSC0003DMG400012947	-2477
PGSC0003DMG400012852	Cellulose synthase CslG	0.91	0.0649	-0.73	0.613	1.76	0.00119	Promoter (1-2kb)	PGSC0003DMG400012852	-1571
PGSC0003DMG400030450	Protein kinase	2.04	0.000244	0.4	0.809	1.75	0.0102	Promoter (4-5kb)	PGSC0003DMG400030450	-4770	-4587
PGSC0003DMG403019442	Conserved gene of unknown function	2	1.83e-05	0.34	0.79	1.75	0.000101	Promoter (4-5kb)	PGSC0003DMG403019442	-4934
PGSC0003DMG400014865	Conserved gene of unknown function	4.34	0.000548	2.69	0.515	1.74	0.141	Promoter (4-5kb)	PGSC0003DMG400014865	-4317	-2976
PGSC0003DMG400006784	WD-repeat protein	2.15	2.44e-09	0.51	0.666	1.74	6.62e-05	Promoter (<=1kb)	PGSC0003DMG400006784	-673	-427
PGSC0003DMG400000944	PAC	2.07	2.73e-07	0.41	0.735	1.74	0.000356	Promoter (1-2kb)	PGSC0003DMG400000944	-1750
PGSC0003DMG400004891	Subtilase family protein	1.71	1.37e-08	0.09	0.914	1.74	1.34e-05	Promoter (<=1kb)	PGSC0003DMG400004891	-627
PGSC0003DMG400001418	Transcription factor style2.1	0.86	0.0508	-0.77	0.533	1.74	0.000429	Promoter (2-3kb)	PGSC0003DMG400001418	-2228
PGSC0003DMG400016645	Pentatricopeptide repeat-containing protein	2.47	0.00182	0.82	0.729	1.73	0.0438	Promoter (<=1kb)	PGSC0003DMG400016645	58
PGSC0003DMG400024615	WD-repeat protein	1.93	2.42e-08	0.3	0.8	1.73	0.00202	Promoter (4-5kb)	PGSC0003DMG400024615	-4310
PGSC0003DMG400001077	Condensin complex subunit 2	1.66	1.83e-05	0.02	0.987	1.73	0.00134	Promoter (<=1kb)	PGSC0003DMG400001077	-616	-242
PGSC0003DMG400016823	Nucleotide binding site-leucine rich repeat protein	1.48	0.0141	-0.14	0.935	1.73	0.019	Promoter (<=1kb)	PGSC0003DMG400016823	-738
PGSC0003DMG400018811	Erecta	1.42	7.04e-07	-0.2	0.807	1.73	2.34e-05	Promoter (4-5kb)	PGSC0003DMG400018811	-3624
PGSC0003DMG400016034	Glutaredoxin	1.23	0.102	-0.35	0.847	1.73	0.0446	Promoter (<=1kb)	PGSC0003DMG400016034	-214
PGSC0003DMG400013676	CLB1	1.12	0.0996	-0.51	0.779	1.73	0.0335	Promoter (<=1kb)	PGSC0003DMG400013676	-963
PGSC0003DMG400023031	Hydrolase, hydrolyzing O-glycosyl compounds	2.78	0.00113	1.2	0.67	1.72	0.107	Promoter (<=1kb)	PGSC0003DMG400023031	-484
PGSC0003DMG400018096	U3 small nucleolar ribonucleoprotein protein mpp10	2	4.13e-07	0.37	0.748	1.72	0.000209	Promoter (<=1kb)	PGSC0003DMG400018096	-239
PGSC0003DMG400024922	Conserved gene of unknown function	1.97	0.00721	0.35	0.871	1.72	0.0398	Promoter (2-3kb)	PGSC0003DMG400024922	-2694
PGSC0003DMG400020177	Conserved gene of unknown function	1.8	0.000273	0.18	0.904	1.72	0.00512	Promoter (<=1kb)	PGSC0003DMG400020177	-929
PGSC0003DMG400018090	F-box family protein	1.14	0.0185	-0.52	0.726	1.72	0.028	Promoter (4-5kb)	PGSC0003DMG400018090	-3157	-1966
PGSC0003DMG401030861	Early-responsive to dehydration 3	2.14	3.74e-11	0.54	0.623	1.71	0.000182	Promoter (4-5kb)	PGSC0003DMG401030861	-3847
PGSC0003DMG400000231	Aspartic proteinase nepenthesin-1	1.97	5.2e-11	0.37	0.69	1.71	6.36e-05	Promoter (4-5kb)	PGSC0003DMG400000231	-4396	-35
PGSC0003DMG400022299	Microtubule-associated protein MAP65-1a	1.94	3.94e-11	0.34	0.713	1.71	0.000111	Promoter (1-2kb)	PGSC0003DMG400022299	-1400
PGSC0003DMG400032202	Callose synthase 3	1.68	5.99e-10	0.07	0.928	1.71	3.58e-05	Promoter (<=1kb)	PGSC0003DMG400032202	-621
PGSC0003DMG400005261	Cytochrome P450	1.59	5.22e-05	0.02	0.989	1.71	0.00412	Promoter (4-5kb)	PGSC0003DMG400005261	-4022	-3489
PGSC0003DMG400010507	EMB1692	3.11	5.2e-05	1.53	0.581	1.7	0.0689	Promoter (4-5kb)	PGSC0003DMG400010507	-4345
PGSC0003DMG400031811	Esterase/lipase/thioesterase family protein	1.85	1.11e-10	0.26	0.76	1.7	3.74e-05	Promoter (<=1kb)	PGSC0003DMG400031811	93
PGSC0003DMG400030601	Metal ion binding protein	1.84	0.000968	0.25	0.876	1.7	0.0103	Promoter (4-5kb)	PGSC0003DMG400030601	-3245	-2641	-369
PGSC0003DMG400017610	Protein ALUMINUM SENSITIVE 3	3.82	4.67e-08	2.21	0.231	1.69	0.0219	Promoter (2-3kb)	PGSC0003DMG400017610	-2527
PGSC0003DMG400012648	MYB transcription factor	3.1	0.00414	1.48	0.675	1.69	0.147	Promoter (4-5kb)	PGSC0003DMG400012648	-3254
PGSC0003DMG400014372	Uridine kinase	2.02	3.02e-07	0.46	0.699	1.69	0.000668	Promoter (<=1kb)	PGSC0003DMG400014372	-143
PGSC0003DMG400015506	Protein MSP1	1.8	4.03e-07	0.22	0.83	1.69	0.00038	Promoter (<=1kb)	PGSC0003DMG400015506	-237
PGSC0003DMG400012248	Bhlh transcription factor	1.51	0.00202	-0.08	0.954	1.69	0.00257	Promoter (2-3kb)	PGSC0003DMG400012248	-2643
PGSC0003DMG400020257	ATP binding protein	0.99	0.0873	-0.58	0.716	1.69	0.0183	Promoter (<=1kb)	PGSC0003DMG400020257	-580
PGSC0003DMG400007242	Zinc finger protein	3.35	0.0352	1.8	NA	1.68	0.325	Promoter (4-5kb)	PGSC0003DMG400007242	-3802
PGSC0003DMG400016514	S haplotype-specific F-box protein	2.57	0.0253	0.99	0.769	1.68	0.223	Promoter (1-2kb)	PGSC0003DMG400016514	-1143
PGSC0003DMG400005049	UDP-3-O-[3-hydroxymyristoyl] glucosamine N-acyltransferase	2.05	0.0278	0.48	0.85	1.68	0.0857	Promoter (2-3kb)	PGSC0003DMG400005049	-2512	-627
PGSC0003DMG400026313	Alpha-L-fucosidase 2	1.92	6.15e-05	0.39	0.776	1.68	0.006	Promoter (<=1kb)	PGSC0003DMG400026313	-377
PGSC0003DMG402025430	Gene of unknown function	1.82	0.0392	0.21	0.93	1.68	0.0994	Promoter (<=1kb)	PGSC0003DMG402025430	-715	-181
PGSC0003DMG400007330	Mo-molybdopterin cofactor sulfurase	1.78	8.15e-08	0.19	0.843	1.68	9.03e-05	Promoter (<=1kb)	PGSC0003DMG400007330	92
PGSC0003DMG400024783	GATA transcription factor	2.41	9.66e-07	0.84	0.627	1.67	0.00435	Promoter (<=1kb)	PGSC0003DMG400024783	-107
PGSC0003DMG400023493	Acyltransferase	1.83	3.42e-06	0.26	0.813	1.67	0.000734	Promoter (1-2kb)	PGSC0003DMG400023493	-1961
PGSC0003DMG400009714	Kinesin light chain	1.96	1.93e-05	0.4	0.761	1.66	0.00149	Promoter (4-5kb)	PGSC0003DMG400009714	-4369	-3576	-2801	-1809
PGSC0003DMG400006916	Stpk1 protein kinase	1.86	2.36e-07	0.31	0.782	1.66	0.00123	Promoter (<=1kb)	PGSC0003DMG400006916	-913
PGSC0003DMG400024706	Formin 11	1.63	7.98e-06	0.09	0.932	1.66	0.000332	Promoter (2-3kb)	PGSC0003DMG400024706	-2137
PGSC0003DMG400027499	Receptor-like kinase 17	1.61	0.0203	0.01	0.998	1.66	0.0138	Promoter (2-3kb)	PGSC0003DMG400027499	-2278
PGSC0003DMG400018163	Serine-threonine protein kinase, plant-type	1.59	0.0267	0.05	0.982	1.66	0.0571	Promoter (<=1kb)	PGSC0003DMG400018163	-439
PGSC0003DMG400025625	Nutrient reservoir	1.46	3.29e-05	-0.11	0.915	1.66	0.0016	Promoter (4-5kb)	PGSC0003DMG400025625	-3984	-2346	-922
PGSC0003DMG400004064	Subtilisin inhibitor 1	2.9	3.7e-08	1.39	0.332	1.65	0.00961	Promoter (<=1kb)	PGSC0003DMG400004064	-272
PGSC0003DMG400002236	Exostosin family protein	2.41	2.31e-09	0.89	0.451	1.65	0.00289	Promoter (<=1kb)	PGSC0003DMG400002236	-495
PGSC0003DMG400002725	DNA binding protein	1.85	1.62e-07	0.3	0.781	1.65	0.00049	Promoter (<=1kb)	PGSC0003DMG400002725	-632
PGSC0003DMG400000502	Conserved gene of unknown function	1.64	4.8e-07	0.08	0.94	1.65	0.000824	Promoter (<=1kb)	PGSC0003DMG400000502	-287
PGSC0003DMG400017636	AMP deaminase	1.63	0.00105	0.06	0.965	1.65	0.00423	Promoter (4-5kb)	PGSC0003DMG400017636	-4211
PGSC0003DMG400004086	Heat shock	1.63	4.31e-06	0.06	0.962	1.65	0.0055	Promoter (2-3kb)	PGSC0003DMG400004086	-2341
PGSC0003DMG400006751	F-box and wd40 domain protein	1.98	1.27e-06	0.45	0.722	1.64	0.00394	Promoter (1-2kb)	PGSC0003DMG400006751	-1325
PGSC0003DMG400027269	ATPIP5K1	1.78	2.71e-07	0.23	0.82	1.64	0.000425	Promoter (2-3kb)	PGSC0003DMG400027269	-2843
PGSC0003DMG400009484	Periplasmic beta-glucosidase	1.65	3.37e-09	0.11	0.902	1.64	0.000407	Promoter (2-3kb)	PGSC0003DMG400009484	-2475
PGSC0003DMG400026636	AvrPto-dependent Pto-interacting protein 3	1.13	0.0081	-0.41	0.716	1.64	0.00157	Promoter (1-2kb)	PGSC0003DMG400026636	-1540
PGSC0003DMG400024965	Formamidase	0.97	0.000736	-0.55	0.529	1.64	7.58e-05	Promoter (<=1kb)	PGSC0003DMG400024965	-650
PGSC0003DMG400011203	Conserved gene of unknown function	2.79	2.57e-06	1.22	0.563	1.63	0.0234	Promoter (<=1kb)	PGSC0003DMG400011203	-949
PGSC0003DMG400011721	Universal stress protein family protein	1.86	1.01e-09	0.34	0.722	1.63	0.000609	Promoter (<=1kb)	PGSC0003DMG400011721	-19
PGSC0003DMG400030941	Cytosine-specific methyltransferase	1.3	0.000711	-0.24	0.835	1.63	0.00371	Promoter (4-5kb)	PGSC0003DMG400030941	-3365
PGSC0003DMG400019506	Thioredoxin II	2.51	2.26e-14	1.01	0.231	1.62	0.000339	Promoter (4-5kb)	PGSC0003DMG400019506	-3107
PGSC0003DMG400018626	Gene of unknown function	2.1	1.96e-05	0.58	0.706	1.62	0.00449	Promoter (4-5kb)	PGSC0003DMG400018626	-3511	-3043
PGSC0003DMG400017379	Las1-like family protein	1.67	8.67e-05	0.16	0.888	1.62	0.00112	Promoter (4-5kb)	PGSC0003DMG400017379	-3420	24
PGSC0003DMG402002397	Protein bem46	1.45	0.0101	-0.07	0.965	1.62	0.0162	Promoter (<=1kb)	PGSC0003DMG402002397	83
PGSC0003DMG400026995	ATM (ATAXIA-TELANGIECTASIA MUTATED)	1.41	4.15e-05	-0.11	0.909	1.62	0.000143	Promoter (<=1kb)	PGSC0003DMG400026995	-191
PGSC0003DMG400027632	Gibberellin 2-oxidase 2	3.99	0.000353	2.5	0.486	1.61	0.173	Promoter (2-3kb)	PGSC0003DMG400027632	-2585
PGSC0003DMG400019885	Nadhp hc toxin reductase	1.7	6.34e-06	0.22	0.843	1.61	0.00175	Promoter (<=1kb)	PGSC0003DMG400019885	16
PGSC0003DMG400014546	Fiber protein Fb34	1.53	2.53e-05	0.03	0.976	1.61	0.000862	Promoter (<=1kb)	PGSC0003DMG400014546	-44
PGSC0003DMG400028307	Conserved gene of unknown function	1.5	0.000375	0	0.998	1.61	0.00238	Promoter (4-5kb)	PGSC0003DMG400028307	-4415
PGSC0003DMG400030105	Glutaredoxin	4.47	6.84e-05	3.02	0.336	1.6	0.191	Promoter (2-3kb)	PGSC0003DMG400030105	-2674
PGSC0003DMG400010776	Chaperonin containing t-complex protein 1, epsilon subunit, tcpe	1.84	3.77e-10	0.34	0.709	1.6	0.000158	Promoter (1-2kb)	PGSC0003DMG400010776	-1448
PGSC0003DMG400029146	Receptor protein kinase CLAVATA1	1.72	5e-06	0.21	0.841	1.6	0.00028	Promoter (4-5kb)	PGSC0003DMG400029146	-4940	-813
PGSC0003DMG400014663	Glutamate receptor 3 plant	1.29	0.00177	-0.25	0.839	1.6	0.00987	Promoter (<=1kb)	PGSC0003DMG400014663	-394
PGSC0003DMG400018520	SET domain protein	1.27	0.0415	-0.25	0.885	1.6	0.0448	Promoter (4-5kb)	PGSC0003DMG400018520	-4995
PGSC0003DMG400020907	ATP binding protein	1.26	0.000479	-0.23	0.8	1.6	0.000141	Promoter (<=1kb)	PGSC0003DMG400020907	0
PGSC0003DMG400021797	Conserved gene of unknown function	2.29	2.65e-15	0.82	0.332	1.59	0.000278	Promoter (<=1kb)	PGSC0003DMG400021797	-535
PGSC0003DMG400025189	Conserved gene of unknown function	2.14	2.91e-05	0.63	0.729	1.59	0.0519	Promoter (<=1kb)	PGSC0003DMG400025189	-878
PGSC0003DMG400028169	Serine/threonine protein kinase	1.67	1.33e-07	0.2	0.826	1.59	0.00106	Promoter (<=1kb)	PGSC0003DMG400028169	-603
PGSC0003DMG400019134	Zinc finger family protein	2.52	2.65e-10	1.08	0.276	1.58	0.00469	Promoter (<=1kb)	PGSC0003DMG400019134	-196
PGSC0003DMG400021506	Calcium ATPase	1.84	4.87e-09	0.36	0.711	1.58	0.000303	Promoter (<=1kb)	PGSC0003DMG400021506	-61
PGSC0003DMG400003173	Cation-chloride co-transporter	1.55	0.00134	0.09	0.941	1.58	0.0022	Promoter (2-3kb)	PGSC0003DMG400003173	-2056
PGSC0003DMG402013013	Protein binding / signal transducer	1.53	0.000302	0.09	0.927	1.58	0.00732	Promoter (<=1kb)	PGSC0003DMG402013013	18
PGSC0003DMG400001498	Auxin-responsive protein IAA13	1.41	0.00106	-0.05	0.968	1.58	0.00701	Promoter (2-3kb)	PGSC0003DMG400001498	-2895
PGSC0003DMG400017640	Homeobox protein	0.25	0.511	-1.23	0.0665	1.58	0.000435	Promoter (4-5kb)	PGSC0003DMG400017640	-4978	-3308
PGSC0003DMG400030328	StPCL1 protein	2.33	0.00048	0.87	0.709	1.57	0.111	Promoter (<=1kb)	PGSC0003DMG400030328	-61
PGSC0003DMG400020287	A/G-specific adenine glycosylase muty	2.14	0.00206	0.65	0.739	1.57	0.0179	Promoter (1-2kb)	PGSC0003DMG400020287	-1631
PGSC0003DMG400018167	UBX domain-containing protein 8-B	1.92	1.09e-06	0.46	0.713	1.57	0.00458	Promoter (4-5kb)	PGSC0003DMG400018167	-4572	-865	-109
PGSC0003DMG400009108	CAPIP1	1.54	1.27e-07	0.09	0.912	1.57	0.000148	Promoter (4-5kb)	PGSC0003DMG400009108	-3046	-1889
PGSC0003DMG400012630	Cell division cycle protein cdt2	1.42	0.00738	-0.04	0.979	1.57	0.0465	Promoter (4-5kb)	PGSC0003DMG400012630	-3319
PGSC0003DMG400006822	Geranylgeranyl hydrogenase	1.35	0.000111	-0.14	0.891	1.57	0.000628	Promoter (4-5kb)	PGSC0003DMG400006822	-4660
PGSC0003DMG400004456	Protein dimerization	1.36	0.0144	-0.11	0.94	1.56	0.0108	Promoter (1-2kb)	PGSC0003DMG400004456	-1010
PGSC0003DMG400008938	Endo-1,4-beta-glucanase	1.13	0.00345	-0.37	0.723	1.56	0.00428	Promoter (2-3kb)	PGSC0003DMG400008938	-2902
PGSC0003DMG400016805	F-box protein	1.56	0.00227	0.13	0.94	1.55	0.0508	Promoter (1-2kb)	PGSC0003DMG400016805	-1226
PGSC0003DMG400010318	ATP binding protein	1.44	5.5e-05	-0.04	0.968	1.55	0.0019	Promoter (<=1kb)	PGSC0003DMG400010318	-676
PGSC0003DMG402033647	ATP binding protein	1.41	0.00156	-0.05	0.971	1.55	0.0045	Promoter (1-2kb)	PGSC0003DMG402033647	-1015
PGSC0003DMG400020347	Conserved gene of unknown function	1.36	0.000239	-0.11	0.926	1.55	0.00485	Promoter (4-5kb)	PGSC0003DMG400020347	-3198
PGSC0003DMG400001181	ACI19	1.34	0.0089	-0.13	0.921	1.55	0.00232	Promoter (2-3kb)	PGSC0003DMG400001181	-2514
PGSC0003DMG400010027	Zinc finger protein	1.31	0.0102	-0.13	0.929	1.55	0.0184	Promoter (4-5kb)	PGSC0003DMG400010027	-4895	-1770
PGSC0003DMG400014710	Enzyme of the cupin superfamily	2.32	0.000396	0.91	0.655	1.54	0.0469	Promoter (1-2kb)	PGSC0003DMG400014710	-1525
PGSC0003DMG403009622	Cytochrome P450	1.43	1.34e-06	0.01	0.992	1.54	0.000408	Promoter (1-2kb)	PGSC0003DMG403009622	-1756
PGSC0003DMG400010742	3-ketoacyl-CoA reductase 2	1.24	0.0406	-0.21	0.902	1.54	0.0496	Promoter (1-2kb)	PGSC0003DMG400010742	-1569
PGSC0003DMG400020685	Protein argonaute PNH1	2.61	1.8e-14	1.19	0.108	1.53	0.00075	Promoter (<=1kb)	PGSC0003DMG400020685	-273	0
PGSC0003DMG401001383	DNA-directed RNA polymerase 2B, chloroplastic/mitochondrial	2.48	1.09e-05	1.02	0.561	1.53	0.00305	Promoter (<=1kb)	PGSC0003DMG401001383	-954
PGSC0003DMG400031851	Conserved gene of unknown function	2.03	0.0106	0.62	0.795	1.53	0.145	Promoter (4-5kb)	PGSC0003DMG400031851	-3576
PGSC0003DMG400031769	Auxin response factor 3	1.74	2.64e-08	0.32	0.712	1.53	0.0008	Promoter (2-3kb)	PGSC0003DMG400031769	-2834	-88
PGSC0003DMG400021499	Ctp synthase	1.8	2.8e-09	0.4	0.668	1.52	0.000644	Promoter (<=1kb)	PGSC0003DMG400021499	-106
PGSC0003DMG400022932	Na+/h+ antitransporter	1.65	1.78e-08	0.23	0.782	1.52	0.000331	Promoter (4-5kb)	PGSC0003DMG400022932	-3067
PGSC0003DMG400015467	Pentatricopeptide repeat-containing protein, mitochondrial	1.52	0.00032	0.08	0.942	1.52	0.00168	Promoter (2-3kb)	PGSC0003DMG400015467	-2421
PGSC0003DMG400012931	Conserved gene of unknown function	1.47	9.16e-05	0.07	0.943	1.52	0.00184	Promoter (<=1kb)	PGSC0003DMG400012931	37
PGSC0003DMG400003614	Dimethyladenosine transferase	2.61	0.000496	1.2	0.63	1.51	0.0602	Promoter (4-5kb)	PGSC0003DMG400003614	-4308	-3406
PGSC0003DMG400005083	Conserved gene of unknown function	1.87	0.00209	0.44	0.793	1.51	0.0318	Promoter (2-3kb)	PGSC0003DMG400005083	-2569	-47
PGSC0003DMG400008146	Leucine-rich repeat receptor kinase	1.76	6.56e-09	0.36	0.697	1.51	0.0006	Promoter (4-5kb)	PGSC0003DMG400008146	-4699	-313
PGSC0003DMG400021264	Phosphoenolpyruvate carboxylase	1.44	2.13e-06	0.03	0.969	1.51	0.00036	Promoter (2-3kb)	PGSC0003DMG400021264	-2658
PGSC0003DMG400014123	Aquaporin, MIP family, NIP subfamily	0.04	0.945	-1.34	0.154	1.51	0.0221	Promoter (<=1kb)	PGSC0003DMG400014123	-883
PGSC0003DMG400020807	Transcription factor	2.73	1.34e-08	1.38	0.33	1.5	0.0269	Promoter (4-5kb)	PGSC0003DMG400020807	-4389	-1750
PGSC0003DMG400006915	Conserved gene of unknown function	2.18	0.000736	0.79	0.706	1.5	0.0844	Promoter (2-3kb)	PGSC0003DMG400006915	-2638
PGSC0003DMG400006391	Phosphoenolpyruvate carboxykinase	1.35	3.16e-06	-0.03	0.966	1.5	0.000584	Promoter (2-3kb)	PGSC0003DMG400006391	-2367
PGSC0003DMG400012233	Conserved gene of unknown function	1.33	0.00096	-0.06	0.966	1.5	0.0115	Promoter (<=1kb)	PGSC0003DMG400012233	-886
PGSC0003DMG400009528	UDP-xylose phenolic glycosyltransferase	1.04	0.0632	-0.38	0.78	1.5	0.0242	Promoter (<=1kb)	PGSC0003DMG400009528	-661
PGSC0003DMG400010146	Kunitz-type tuber invertase inhibitor	3.45	0.000211	2.07	0.555	1.49	0.287	Promoter (1-2kb)	PGSC0003DMG400010146	-1220
PGSC0003DMG401000361	RNA-dependent RNA polymerase family protein	2.24	1.16e-10	0.87	0.435	1.49	0.00346	Promoter (<=1kb)	PGSC0003DMG401000361	-534
PGSC0003DMG400007597	Cationic amino acid transporter	1.68	0.000652	0.31	0.819	1.49	0.0167	Promoter (4-5kb)	PGSC0003DMG400007597	-4311	-3333
PGSC0003DMG400017376	Fasciclin-like arabinogalactan protein 19	1.64	3.75e-06	0.29	0.742	1.49	0.00168	Promoter (2-3kb)	PGSC0003DMG400017376	-2433
PGSC0003DMG400011018	UPF0503 protein, chloroplastic	1.54	5.86e-06	0.15	0.887	1.49	0.00317	Promoter (4-5kb)	PGSC0003DMG400011018	-3622
PGSC0003DMG400009033	Myb 12 transcription factor	2.8	1.1e-15	1.42	0.0614	1.48	0.00323	Promoter (2-3kb)	PGSC0003DMG400009033	-2501
PGSC0003DMG400000757	Salicylic acid-binding protein 2	2.14	2.08e-08	0.75	0.548	1.48	0.00299	Promoter (4-5kb)	PGSC0003DMG400000757	-4567
PGSC0003DMG400015770	Cyclin-dependent kinase inhibitor	1.93	2.07e-06	0.59	0.691	1.48	0.0282	Promoter (4-5kb)	PGSC0003DMG400015770	-4996
PGSC0003DMG400004338	Mitochondrial import inner membrane translocase subunit Tim8/small zinc finger	1.66	0.000479	0.28	0.831	1.48	0.0142	Promoter (4-5kb)	PGSC0003DMG400004338	-4076
PGSC0003DMG400007836	Aldose 1-epimerase	1.65	3.83e-08	0.28	0.755	1.48	0.00076	Promoter (<=1kb)	PGSC0003DMG400007836	-99
PGSC0003DMG400007562	SBT2 protein	1.62	5.01e-08	0.23	0.781	1.48	0.000756	Promoter (2-3kb)	PGSC0003DMG400007562	-2305
PGSC0003DMG401030570	ER Phosphatidate Phosphatase	1.68	9.25e-07	0.31	0.755	1.47	0.00162	Promoter (2-3kb)	PGSC0003DMG401030570	-2819
PGSC0003DMG400018342	Two pore calcium channel protein 1A	1.49	9.07e-07	0.13	0.888	1.47	0.000777	Promoter (1-2kb)	PGSC0003DMG400018342	-1579	-508
PGSC0003DMG400000174	Origin recognition complex 5 subunit	1.02	0.0175	-0.33	0.773	1.47	0.00853	Promoter (1-2kb)	PGSC0003DMG400000174	-1258
PGSC0003DMG402000361	RNA-dependent RNA polymerase family protein	2.12	9.11e-07	0.75	0.594	1.46	0.00303	Promoter (2-3kb)	PGSC0003DMG402000361	-2205
PGSC0003DMG400001190	Conserved gene of unknown function	2.07	4.85e-09	0.71	0.523	1.46	0.0012	Promoter (1-2kb)	PGSC0003DMG400001190	-1619
PGSC0003DMG400025008	Conserved gene of unknown function	2.01	0.001	0.67	0.708	1.46	0.0562	Promoter (1-2kb)	PGSC0003DMG400025008	-1043
PGSC0003DMG400002765	Nucleolar protein nop56	1.85	2.78e-10	0.49	0.614	1.46	0.000342	Promoter (4-5kb)	PGSC0003DMG400002765	-4078	-3722
PGSC0003DMG400011929	Oxidoreductase	-1.4	0.000335	-2.7	3.41e-06	1.46	0.046	Promoter (2-3kb)	PGSC0003DMG400011929	-2958
PGSC0003DMG400010095	Conserved gene of unknown function	1.95	9.22e-05	0.66	0.627	1.45	0.0305	Promoter (<=1kb)	PGSC0003DMG400010095	-803
PGSC0003DMG400027653	Bystin	1.84	5.28e-07	0.48	0.668	1.45	0.000991	Promoter (<=1kb)	PGSC0003DMG400027653	-477
PGSC0003DMG400028361	Alpha-1,4-glucan-protein synthase [UDP-forming] 1	1.48	7.82e-08	0.14	0.865	1.45	0.000391	Promoter (<=1kb)	PGSC0003DMG400028361	-189
PGSC0003DMG400016880	Gene of unknown function	1.27	0.00138	-0.09	0.938	1.45	0.0105	Promoter (1-2kb)	PGSC0003DMG400016880	-1229
PGSC0003DMG400025000	Ccd1	1.27	0.00348	-0.07	0.956	1.45	0.00938	Promoter (2-3kb)	PGSC0003DMG400025000	-2493	-762
PGSC0003DMG400009101	DNA binding protein	0.62	0.265	-0.76	0.63	1.45	0.0329	Promoter (4-5kb)	PGSC0003DMG400009101	-4831	-1060
PGSC0003DMG400014696	Pentatricopeptide repeat-containing protein	2.27	0.0348	0.91	0.762	1.44	0.203	Promoter (1-2kb)	PGSC0003DMG400014696	-1150
PGSC0003DMG400020512	2-deoxyglucose-6-phosphate phosphatase	1.81	0.0138	0.51	0.795	1.44	0.128	Promoter (<=1kb)	PGSC0003DMG400020512	-197
PGSC0003DMG400013406	S-adenosylmethionine-dependent methyltransferase	1.8	3.9e-09	0.47	0.635	1.44	0.00112	Promoter (1-2kb)	PGSC0003DMG400013406	-1019
PGSC0003DMG400010812	Conserved gene of unknown function	1.41	0.0481	0.07	0.97	1.44	0.0703	Promoter (4-5kb)	PGSC0003DMG400010812	-3422
PGSC0003DMG400024582	Aminoaldehyde dehydrogenase 2	1.39	2.32e-07	0.05	0.95	1.44	0.000326	Promoter (1-2kb)	PGSC0003DMG400024582	-1002
PGSC0003DMG400025058	Interferon-induced GTP-binding protein mx	0.48	0.387	-0.84	0.581	1.44	0.0448	Promoter (<=1kb)	PGSC0003DMG400025058	-32
PGSC0003DMG400020968	Flavonol 4'-sulfotransferase	2.77	4.74e-13	1.5	0.00603	1.43	0.00891	Promoter (4-5kb)	PGSC0003DMG400020968	-3214
PGSC0003DMG400009282	Protein MYG1	1.98	1.53e-07	0.63	0.601	1.43	0.00119	Promoter (4-5kb)	PGSC0003DMG400009282	-3269
PGSC0003DMG400004972	Receptor kinase	1.64	2.91e-05	0.32	0.764	1.43	0.00441	Promoter (1-2kb)	PGSC0003DMG400004972	-1060
PGSC0003DMG400007159	Histone H2B.1	1.44	7.06e-07	0.12	0.881	1.43	0.00125	Promoter (1-2kb)	PGSC0003DMG400007159	-1478
PGSC0003DMG400025371	Myosin heavy chain	1.42	3.29e-06	0.09	0.915	1.43	0.000717	Promoter (1-2kb)	PGSC0003DMG400025371	-1175
PGSC0003DMG401027355	Protein virR	2.65	0.000147	1.38	0.505	1.42	0.084	Promoter (<=1kb)	PGSC0003DMG401027355	-581
PGSC0003DMG400021726	Furin	2.22	0.00172	0.95	0.699	1.42	0.198	Promoter (1-2kb)	PGSC0003DMG400021726	-1008
PGSC0003DMG400021927	28 kDa small subunit ribosomal protein	1.93	1.21e-09	0.61	0.542	1.42	0.00126	Promoter (4-5kb)	PGSC0003DMG400021927	-4309
PGSC0003DMG400000237	Conserved gene of unknown function	1.8	1.52e-06	0.47	0.683	1.42	0.0029	Promoter (<=1kb)	PGSC0003DMG400000237	92
PGSC0003DMG400016190	Anthocyanidine rhamnosyl-transferase	1.72	0.00096	0.43	0.76	1.42	0.0152	Promoter (1-2kb)	PGSC0003DMG400016190	-1811
PGSC0003DMG400042999	Pentatricopeptide	1.16	0.0303	-0.16	0.909	1.42	0.0357	Promoter (<=1kb)	PGSC0003DMG400042999	-281
PGSC0003DMG400010406	Hydroxyproline-rich glycoprotein	1.93	0.00456	0.65	0.756	1.41	0.135	Promoter (2-3kb)	PGSC0003DMG400010406	-2688
PGSC0003DMG401017626	Alpha-amylase	1.61	4.55e-06	0.34	0.761	1.41	0.0195	Promoter (2-3kb)	PGSC0003DMG401017626	-2826
PGSC0003DMG400000206	Exosome complex exonuclease RRP41	1.55	0.000411	0.24	0.844	1.41	0.00702	Promoter (<=1kb)	PGSC0003DMG400000206	-580
PGSC0003DMG400002026	Bipolar kinesin KRP-130	1.4	0.0079	0.14	0.916	1.41	0.0551	Promoter (<=1kb)	PGSC0003DMG400002026	-600
PGSC0003DMG400001668	SAUR family protein	0.48	0.155	-0.8	0.293	1.41	0.00227	Promoter (4-5kb)	PGSC0003DMG400001668	-3885
PGSC0003DMG400003954	Conserved gene of unknown function	2.76	3.4e-07	1.51	0.263	1.4	0.0669	Promoter (<=1kb)	PGSC0003DMG400003954	-479
PGSC0003DMG400004044	Root phototropism protein	2.3	6.59e-09	0.99	0.386	1.4	0.00575	Promoter (2-3kb)	PGSC0003DMG400004044	-2365	-1503	-45
PGSC0003DMG401027271	Leucine-rich repeat receptor kinase	1.57	7.22e-07	0.28	0.758	1.4	0.00188	Promoter (2-3kb)	PGSC0003DMG401027271	-2135
PGSC0003DMG400017655	Phototropic-responsive NPH3 family protein	1.44	0.00352	0.17	0.901	1.4	0.0283	Promoter (2-3kb)	PGSC0003DMG400017655	-2645	-1742
PGSC0003DMG400030166	Eukaryotic translation initiation factor 2c	1.21	8.02e-05	-0.11	0.901	1.4	0.00117	Promoter (1-2kb)	PGSC0003DMG400030166	-1431
PGSC0003DMG400027433	Conserved gene of unknown function	1.21	0.00239	-0.08	0.945	1.4	0.00746	Promoter (2-3kb)	PGSC0003DMG400027433	-2045
PGSC0003DMG400002562	F-box/kelch-repeat protein	3.44	1.15e-10	2.17	0.066	1.39	0.0607	Promoter (4-5kb)	PGSC0003DMG400002562	-3927
PGSC0003DMG400011129	Gene of unknown function	3	0.00172	1.75	0.577	1.39	0.233	Promoter (2-3kb)	PGSC0003DMG400011129	-2632	-1206
PGSC0003DMG400015477	ISWI chromatin remodeling complex ATPase ISW1	1.75	1.56e-07	0.47	0.665	1.39	0.00323	Promoter (<=1kb)	PGSC0003DMG400015477	12
PGSC0003DMG400015913	Histidine acid phosphatase	1.62	0.00516	0.37	0.802	1.39	0.0764	Promoter (<=1kb)	PGSC0003DMG400015913	-808
PGSC0003DMG400030401	Histone H4	1.57	3.91e-08	0.3	0.716	1.39	0.0015	Promoter (1-2kb)	PGSC0003DMG400030401	-1071
PGSC0003DMG400031205	Chloroplast lumen common family protein	1.53	6.08e-06	0.23	0.801	1.39	0.002	Promoter (4-5kb)	PGSC0003DMG400031205	-4958
PGSC0003DMG400011962	PhD-finger protein	1.37	0.014	0.11	0.945	1.39	0.0623	Promoter (<=1kb)	PGSC0003DMG400011962	-876
PGSC0003DMG400009145	Slow walker 2	2.21	1.24e-05	0.93	0.545	1.38	0.00868	Promoter (4-5kb)	PGSC0003DMG400009145	-3632	-3321
PGSC0003DMG400023353	MAR-binding protein	1.92	1.8e-06	0.61	0.656	1.38	0.0141	Promoter (<=1kb)	PGSC0003DMG400023353	-289
PGSC0003DMG400009330	Lyase	1.34	3.59e-05	0.05	0.955	1.38	0.00229	Promoter (4-5kb)	PGSC0003DMG400009330	-3175
PGSC0003DMG400017439	Alpha DNA polymerase	1.22	0.0124	-0.06	0.969	1.38	0.0376	Promoter (4-5kb)	PGSC0003DMG400017439	-4923	0
PGSC0003DMG400026172	Pentatricopeptide repeat-containing protein	1.11	0.000876	-0.17	0.855	1.38	0.00285	Promoter (2-3kb)	PGSC0003DMG400026172	-2970	-891
PGSC0003DMG401017656	Kinase	0.83	0.0883	-0.46	0.722	1.38	0.0313	Promoter (1-2kb)	PGSC0003DMG401017656	-1811	0
PGSC0003DMG400013085	Gene of unknown function	3.11	0.0175	1.83	0.666	1.37	0.446	Promoter (1-2kb)	PGSC0003DMG400013085	-1342	0
PGSC0003DMG400020361	Fructokinase 1	1.84	5.18e-07	0.53	0.654	1.37	0.00925	Promoter (<=1kb)	PGSC0003DMG400020361	-582
PGSC0003DMG400030219	Chlorophyll b reductase	1.67	1.36e-08	0.43	0.647	1.37	0.00256	Promoter (2-3kb)	PGSC0003DMG400030219	-2668	-2548
PGSC0003DMG400031864	Classical arabinogalactan protein 26	1.59	2.03e-05	0.3	0.802	1.37	0.0332	Promoter (4-5kb)	PGSC0003DMG400031864	-4777
PGSC0003DMG403013782	Replication factor A	1.51	3.01e-05	0.23	0.832	1.37	0.0112	Promoter (1-2kb)	PGSC0003DMG403013782	-1039	-774
PGSC0003DMG400003073	16S rRNA processing protein RimM family	1.24	0.00019	-0.04	0.967	1.37	0.00145	Promoter (4-5kb)	PGSC0003DMG400003073	-3949	0
PGSC0003DMG400005041	D6-type cyclin	1.2	0.016	-0.08	0.958	1.37	0.0438	Promoter (4-5kb)	PGSC0003DMG400005041	-3964
PGSC0003DMG400032257	Tso1	0.93	0.00145	-0.33	0.697	1.37	0.00133	Promoter (4-5kb)	PGSC0003DMG400032257	-4780	9
PGSC0003DMG400028407	Receptor kinase RLPK1	0.67	0.0666	-0.59	0.569	1.37	0.007	Promoter (4-5kb)	PGSC0003DMG400028407	-4359	-1081
PGSC0003DMG400017539	Senescence-associated protein 5	2.81	0.00585	1.51	0.678	1.36	0.399	Promoter (<=1kb)	PGSC0003DMG400017539	-262
PGSC0003DMG400021680	ELMO domain-containing protein 2	2.64	0.00508	1.44	0.618	1.36	0.193	Promoter (2-3kb)	PGSC0003DMG400021680	-2521	-1915
PGSC0003DMG400026223	Conserved gene of unknown function	2.21	0.00697	0.99	0.681	1.36	0.187	Promoter (1-2kb)	PGSC0003DMG400026223	-1703
PGSC0003DMG400031124	Myosin XI-F	2.08	5.24e-13	0.85	0.317	1.36	0.00519	Promoter (4-5kb)	PGSC0003DMG400031124	-3194	-1027	-95
PGSC0003DMG400033079	SET protein, phospatase 2A inhibitor	2.07	1.88e-11	0.83	0.322	1.36	0.00256	Promoter (2-3kb)	PGSC0003DMG400033079	-2608	0
PGSC0003DMG400028402	Gene of unknown function	2.01	0.00346	0.79	0.72	1.36	0.187	Promoter (1-2kb)	PGSC0003DMG400028402	-1556
PGSC0003DMG400003544	Serine-threonine protein kinase, plant-type	1.95	0.000746	0.73	0.67	1.36	0.0506	Promoter (2-3kb)	PGSC0003DMG400003544	-2504	-2132
PGSC0003DMG400018853	Sugar transporter	0.92	0.0191	-0.29	0.757	1.36	0.0182	Promoter (2-3kb)	PGSC0003DMG400018853	-2036
PGSC0003DMG400026494	Palmitoyl-acyl carrier protein thioesterase	2.47	0.00389	1.2	0.648	1.35	0.169	Promoter (1-2kb)	PGSC0003DMG400026494	-1594
PGSC0003DMG400017476	Conserved gene of unknown function	2.34	0.00343	1.1	0.662	1.35	0.151	Promoter (1-2kb)	PGSC0003DMG400017476	-1444
PGSC0003DMG401002548	Cytochrome c-type biogenesis protein cycL	2.24	2.48e-05	0.99	0.575	1.35	0.0335	Promoter (4-5kb)	PGSC0003DMG401002548	-3604
PGSC0003DMG400014140	Prli-interacting factor l	1.56	2.7e-07	0.29	0.753	1.35	0.00677	Promoter (4-5kb)	PGSC0003DMG400014140	-4973
PGSC0003DMG400027591	Conserved gene of unknown function	1.38	2.14e-05	0.14	0.869	1.35	0.00168	Promoter (2-3kb)	PGSC0003DMG400027591	-2830	-1595
PGSC0003DMG400011833	Receptor protein kinase CLAVATA1	1.28	5.54e-05	0.04	0.968	1.35	0.00655	Promoter (2-3kb)	PGSC0003DMG400011833	-2872	-2534
PGSC0003DMG400016467	Conserved gene of unknown function	1.26	0.0115	-0.01	0.995	1.35	0.119	Promoter (2-3kb)	PGSC0003DMG400016467	-2861	-11
PGSC0003DMG400028581	Chloroplast-targeted copper chaperone	1.87	5.61e-12	0.63	0.453	1.34	0.00127	Promoter (4-5kb)	PGSC0003DMG400028581	-4367
PGSC0003DMG400010892	Conserved gene of unknown function	0.93	0.0136	-0.31	0.757	1.34	0.00642	Promoter (1-2kb)	PGSC0003DMG400010892	-1676
PGSC0003DMG400012122	Conserved gene of unknown function	2.08	2.21e-09	0.87	0.433	1.33	0.0128	Promoter (<=1kb)	PGSC0003DMG400012122	-587
PGSC0003DMG400010441	Pyrroline-5-carboxylate reductase	2	4.71e-06	0.77	0.578	1.33	0.0107	Promoter (4-5kb)	PGSC0003DMG400010441	-3011
PGSC0003DMG400016394	L19 ribosomal protein	1.92	3.52e-07	0.7	0.567	1.33	0.00974	Promoter (1-2kb)	PGSC0003DMG400016394	-1444
PGSC0003DMG400018289	Hydrolase, hydrolyzing O-glycosyl compounds	1.85	2.58e-06	0.6	0.666	1.33	0.0393	Promoter (2-3kb)	PGSC0003DMG400018289	-2784	0
PGSC0003DMG400015919	ARF8	1.67	3.08e-09	0.46	0.614	1.33	0.00258	Promoter (<=1kb)	PGSC0003DMG400015919	-970
PGSC0003DMG400001703	Protein binding / zinc ion binding	1.45	0.000327	0.21	0.848	1.33	0.0101	Promoter (4-5kb)	PGSC0003DMG400001703	-3721	-400	0
PGSC0003DMG400011057	Chloroplast lumen common family protein	1.35	0.000354	0.11	0.928	1.33	0.0415	Promoter (<=1kb)	PGSC0003DMG400011057	-850
PGSC0003DMG400010235	Phosphoribosylformylglycinamidine synthase	1.35	1.44e-05	0.12	0.898	1.33	0.00229	Promoter (1-2kb)	PGSC0003DMG400010235	-1085
PGSC0003DMG400020699	Isoamylase isoform 1	0.76	0.0308	-0.46	0.673	1.33	0.00842	Promoter (4-5kb)	PGSC0003DMG400020699	-3361
PGSC0003DMG400003714	Leucine-rich repeat receptor protein kinase EXS	1.94	5.24e-05	0.72	0.668	1.32	0.0756	Promoter (1-2kb)	PGSC0003DMG400003714	-1613
PGSC0003DMG400028320	Pentatricopeptide repeat-containing protein	1.53	7.78e-07	0.31	0.732	1.32	0.00413	Promoter (<=1kb)	PGSC0003DMG400028320	-857
PGSC0003DMG400027889	Inter-alpha-trypsin inhibitor heavy chain	1.3	7.34e-05	0.11	0.91	1.32	0.0089	Promoter (4-5kb)	PGSC0003DMG400027889	-4100	-2775
PGSC0003DMG400012606	Protein kinase atn1	1.19	6.14e-05	-0.02	0.983	1.32	0.00272	Promoter (<=1kb)	PGSC0003DMG400012606	-781
PGSC0003DMG400003865	Conserved gene of unknown function	1.12	0.00353	-0.09	0.929	1.32	0.00752	Promoter (<=1kb)	PGSC0003DMG400003865	-101
PGSC0003DMG400030616	DNA binding protein	2.63	2.41e-09	1.47	0.0829	1.31	0.0269	Promoter (4-5kb)	PGSC0003DMG400030616	-4229
PGSC0003DMG400024771	Conserved gene of unknown function	2.18	0.000517	1.01	0.618	1.31	0.139	Promoter (4-5kb)	PGSC0003DMG400024771	-3745
PGSC0003DMG400031762	Conserved gene of unknown function	1.92	1.45e-07	0.71	0.582	1.31	0.0242	Promoter (1-2kb)	PGSC0003DMG400031762	-1331
PGSC0003DMG400007177	Peptidylprolyl isomerase	1.8	2.33e-09	0.61	0.531	1.31	0.00497	Promoter (1-2kb)	PGSC0003DMG400007177	-1793
PGSC0003DMG400000893	Ribosomal protein L25	1.79	6.65e-05	0.56	0.674	1.31	0.01	Promoter (1-2kb)	PGSC0003DMG400000893	-1912	-1094
PGSC0003DMG400011580	BRASSINOSTEROID INSENSITIVE 1	1.49	9.58e-07	0.3	0.729	1.31	0.00375	Promoter (<=1kb)	PGSC0003DMG400011580	-760
PGSC0003DMG400006394	DNA binding protein	1.45	0.000288	0.25	0.803	1.31	0.00379	Promoter (4-5kb)	PGSC0003DMG400006394	-3578
PGSC0003DMG400005808	Valacyclovir hydrolase	1.23	0.00361	0.03	0.978	1.31	0.00796	Promoter (4-5kb)	PGSC0003DMG400005808	-3401	-119
PGSC0003DMG400001774	Peroxidase	0.88	0.0356	-0.3	0.797	1.31	0.0293	Promoter (<=1kb)	PGSC0003DMG400001774	-27
PGSC0003DMG400003921	Conserved gene of unknown function	2.44	6.91e-05	1.27	0.475	1.3	0.09	Promoter (1-2kb)	PGSC0003DMG400003921	-1221
PGSC0003DMG400004170	Asparagine synthetase [glutamine-hydrolyzing]	2.19	3.35e-08	0.94	0.154	1.3	0.0143	Promoter (4-5kb)	PGSC0003DMG400004170	-3605	-2232
PGSC0003DMG400018267	Pentatricopeptide repeat-containing protein	1.98	0.019	0.77	0.732	1.3	0.155	Promoter (4-5kb)	PGSC0003DMG400018267	-4653
PGSC0003DMG400023681	Multidrug resistance pump	1.41	0.0431	0.21	0.912	1.3	0.143	Promoter (4-5kb)	PGSC0003DMG400023681	-4078
PGSC0003DMG400013989	CBL-interacting protein kinase 07	1.41	1.86e-05	0.22	0.801	1.3	0.00483	Promoter (<=1kb)	PGSC0003DMG400013989	-801
PGSC0003DMG400005665	T-complex protein 1 subunit delta	1.33	4.26e-06	0.12	0.887	1.3	0.00435	Promoter (2-3kb)	PGSC0003DMG400005665	-2750
PGSC0003DMG400020189	DNA cross-link repair protein pso2/snm1	1.3	0.0015	0.13	0.904	1.3	0.0236	Promoter (2-3kb)	PGSC0003DMG400020189	-2840
PGSC0003DMG400014271	(S)-N-methylcoclaurine 3'-hydroxylase isozyme	2.28	0.0224	1.13	0.678	1.29	0.282	Promoter (4-5kb)	PGSC0003DMG400014271	-3510
PGSC0003DMG400013829	60S ribosomal protein L24, mitochondrial	1.81	2.07e-06	0.62	0.617	1.29	0.00959	Promoter (1-2kb)	PGSC0003DMG400013829	-1334
PGSC0003DMG400029941	Green ripe-like 1	1.69	0.000118	0.54	0.67	1.29	0.0267	Promoter (2-3kb)	PGSC0003DMG400029941	-2673
PGSC0003DMG400014166	U2 small nuclear ribonucleoprotein A	1.65	1.22e-07	0.46	0.647	1.29	0.0041	Promoter (4-5kb)	PGSC0003DMG400014166	-4005
PGSC0003DMG400008713	Hsp20/alpha crystallin family protein	1.4	0.00246	0.19	0.89	1.29	0.0676	Promoter (<=1kb)	PGSC0003DMG400008713	-829
PGSC0003DMG400021855	PHB2	1.37	7.12e-07	0.17	0.828	1.29	0.00259	Promoter (<=1kb)	PGSC0003DMG400021855	-190
PGSC0003DMG400003160	Heat stress transcription factor A-1	1.19	0.00444	0	0.999	1.29	0.0244	Promoter (4-5kb)	PGSC0003DMG400003160	-3702
PGSC0003DMG401007955	ALCATRAZ/SPATULA	1.17	5.01e-05	0	0.999	1.29	0.00352	Promoter (2-3kb)	PGSC0003DMG401007955	-2471
PGSC0003DMG400022431	Zinc finger, Dof-type	1.05	0.0493	-0.09	0.935	1.29	0.0666	Promoter (4-5kb)	PGSC0003DMG400022431	-4721	-856
PGSC0003DMG400003924	Amino acid binding protein	0.96	0.0155	-0.19	0.841	1.29	0.00756	Promoter (4-5kb)	PGSC0003DMG400003924	-4044
PGSC0003DMG400015338	Pentatricopeptide repeat-containing protein	2.07	0.0418	0.84	0.759	1.28	0.283	Promoter (2-3kb)	PGSC0003DMG400015338	-2415	0
PGSC0003DMG400012221	ATP binding protein	1.7	4.53e-09	0.52	0.568	1.28	0.0023	Promoter (2-3kb)	PGSC0003DMG400012221	-2463
PGSC0003DMG400013666	RING-H2 finger protein ATL80	0.82	0.0628	-0.35	0.75	1.28	0.0189	Promoter (1-2kb)	PGSC0003DMG400013666	-1750
PGSC0003DMG400011585	Conserved gene of unknown function	3.78	2.98e-06	2.63	0.115	1.27	0.146	Promoter (4-5kb)	PGSC0003DMG400011585	-3585
PGSC0003DMG400007979	Conserved gene of unknown function	2.77	0.000353	1.6	0.529	1.27	0.203	Promoter (4-5kb)	PGSC0003DMG400007979	-3795	-2706	-2308	-1440
PGSC0003DMG400024912	Conserved gene of unknown function	2.45	4.91e-07	1.33	0.381	1.27	0.0927	Promoter (2-3kb)	PGSC0003DMG400024912	-2098
PGSC0003DMG400026959	C3HL domain class transcription factor	1.94	1.64e-05	0.82	0.473	1.27	0.0564	Promoter (2-3kb)	PGSC0003DMG400026959	-2070	0
PGSC0003DMG400028951	Aconitase	1.1	6.17e-05	-0.06	0.939	1.27	0.00207	Promoter (2-3kb)	PGSC0003DMG400028951	-2520
PGSC0003DMG400014246	BHLH domain class transcription factor	0.78	0.0202	-0.4	0.679	1.27	0.00696	Promoter (<=1kb)	PGSC0003DMG400014246	-68
PGSC0003DMG400015552	Beta-ketoacyl-coa synthase family protein	1.88	5.29e-09	0.74	0.395	1.26	0.00513	Promoter (2-3kb)	PGSC0003DMG400015552	-2124	-1568	-1046
PGSC0003DMG400002527	Gene of unknown function	1.87	0.00325	0.7	0.697	1.26	0.0695	Promoter (1-2kb)	PGSC0003DMG400002527	-1975
PGSC0003DMG401011794	Conserved gene of unknown function	1.7	0.00922	0.55	0.754	1.26	0.116	Promoter (2-3kb)	PGSC0003DMG401011794	-2727	-2589
PGSC0003DMG400005670	MAEWEST protein	1.48	4.31e-05	0.33	0.744	1.26	0.00978	Promoter (<=1kb)	PGSC0003DMG400005670	-408
PGSC0003DMG400006393	Aux/IAA protein	1.26	8.94e-06	0.1	0.901	1.26	0.00254	Promoter (2-3kb)	PGSC0003DMG400006393	-2285	-428
PGSC0003DMG400026902	Conserved gene of unknown function	1.26	0.00281	0.13	0.916	1.26	0.034	Promoter (4-5kb)	PGSC0003DMG400026902	-3418
PGSC0003DMG401009415	Lectin kinase	1.07	0.0111	-0.07	0.946	1.26	0.0278	Promoter (4-5kb)	PGSC0003DMG401009415	-4189
PGSC0003DMG400013271	Blue (Type 1) copper domain	0.99	0.0265	-0.16	0.885	1.26	0.0123	Promoter (4-5kb)	PGSC0003DMG400013271	-4041	-3354
PGSC0003DMG400031090	PsPK3 protein	1.5	0.00458	0.37	0.795	1.25	0.0749	Promoter (4-5kb)	PGSC0003DMG400031090	-3755
PGSC0003DMG400009994	Hexose transporter	1.48	7.63e-07	0.36	0.674	1.25	0.00797	Promoter (<=1kb)	PGSC0003DMG400009994	-180
PGSC0003DMG400020401	Conserved gene of unknown function	1.31	0.0177	0.18	0.9	1.25	0.07	Promoter (4-5kb)	PGSC0003DMG400020401	-3834
PGSC0003DMG400031135	Conserved gene of unknown function	1.2	0.0319	0.08	0.958	1.25	0.103	Promoter (2-3kb)	PGSC0003DMG400031135	-2402	-539
PGSC0003DMG400000767	Short-chain dehydrogenase	1.19	0.000289	0.07	0.941	1.25	0.00918	Promoter (4-5kb)	PGSC0003DMG400000767	-4925	-1768
PGSC0003DMG400014150	Kinase family protein	1.15	0.00326	0.01	0.991	1.25	0.0197	Promoter (<=1kb)	PGSC0003DMG400014150	-504
PGSC0003DMG400018903	Cc-nbs-lrr resistance protein	0.94	0.062	-0.22	0.869	1.25	0.0352	Promoter (1-2kb)	PGSC0003DMG400018903	-1745
PGSC0003DMG400013248	Lipoxygenase	1.4	0.000101	0.29	0.769	1.24	0.0217	Promoter (4-5kb)	PGSC0003DMG400013248	-3700
PGSC0003DMG400020353	3-oxo-5-alpha-steroid 4-dehydrogenase	1.38	2.05e-05	0.25	0.784	1.24	0.00749	Promoter (1-2kb)	PGSC0003DMG400020353	-1270	-715
PGSC0003DMG400006595	Conserved gene of unknown function	1.64	0.0169	0.52	0.772	1.23	0.159	Promoter (4-5kb)	PGSC0003DMG400006595	-3305
PGSC0003DMG400002509	40S ribosomal protein S15a-2	1.38	7.21e-05	0.27	0.779	1.23	0.0134	Promoter (<=1kb)	PGSC0003DMG400002509	-557
PGSC0003DMG402000458	Cyclin-dependent kinases regulatory subunit	1.36	2.03e-05	0.26	0.772	1.23	0.0124	Promoter (<=1kb)	PGSC0003DMG402000458	-102
PGSC0003DMG400028882	Bile acid:Na+ symporter family protein	1.3	1.99e-05	0.19	0.807	1.23	0.00796	Promoter (2-3kb)	PGSC0003DMG400028882	-2308
PGSC0003DMG400021186	Kinase	1.18	0.000237	0.08	0.929	1.23	0.0101	Promoter (2-3kb)	PGSC0003DMG400021186	-2880
PGSC0003DMG401014249	Phosphoprotein phosphatase	1.56	5.54e-06	0.46	0.69	1.22	0.0279	Promoter (<=1kb)	PGSC0003DMG401014249	-65	0
PGSC0003DMG400026460	DNA binding protein	1.54	6.38e-07	0.43	0.647	1.22	0.00926	Promoter (4-5kb)	PGSC0003DMG400026460	-3726	-742	-425
PGSC0003DMG400015849	Conserved gene of unknown function	1.29	3.48e-05	0.18	0.83	1.22	0.0087	Promoter (4-5kb)	PGSC0003DMG400015849	-3978
PGSC0003DMG400002795	Conserved gene of unknown function	1.28	0.00187	0.16	0.888	1.22	0.0244	Promoter (<=1kb)	PGSC0003DMG400002795	-138
PGSC0003DMG400029084	LATD/NIP	1.28	0.000418	0.2	0.836	1.22	0.0347	Promoter (2-3kb)	PGSC0003DMG400029084	-2807
PGSC0003DMG400008004	Cysteine protease	1.15	0.000161	0.03	0.972	1.22	0.00926	Promoter (<=1kb)	PGSC0003DMG400008004	7
PGSC0003DMG400007457	DNA binding protein	1.05	0.027	-0.07	0.958	1.22	0.0506	Promoter (<=1kb)	PGSC0003DMG400007457	-796
PGSC0003DMG400002235	Transcriptional factor TINY	0.85	0.0121	-0.25	0.772	1.22	0.011	Promoter (1-2kb)	PGSC0003DMG400002235	-1407
PGSC0003DMG400010632	Conserved gene of unknown function	2.94	0.0108	1.82	0.611	1.21	0.37	Promoter (1-2kb)	PGSC0003DMG400010632	-1028
PGSC0003DMG400017186	Ethylene receptor	2.13	0.000163	1.07	0.473	1.21	0.107	Promoter (<=1kb)	PGSC0003DMG400017186	-360
PGSC0003DMG400046831	DNA-binding WRKY; VQ	1.84	1.18e-05	0.75	0.582	1.21	0.036	Promoter (<=1kb)	PGSC0003DMG400046831	-80
PGSC0003DMG400002798	Pentatricopeptide repeat-containing protein	1.53	9.58e-05	0.43	0.701	1.21	0.0201	Promoter (4-5kb)	PGSC0003DMG400002798	-3248
PGSC0003DMG400002009	Hsp20/alpha crystallin family protein	1.32	0.00126	0.19	0.887	1.21	0.107	Promoter (1-2kb)	PGSC0003DMG400002009	-1280
PGSC0003DMG400026161	NBS-LRR type disease resistance protein	0.54	0.192	-0.55	0.614	1.21	0.0226	Promoter (2-3kb)	PGSC0003DMG400026161	-2033	-908
PGSC0003DMG400010066	50S ribosomal protein L25	1.41	6.24e-05	0.3	0.755	1.2	0.00963	Promoter (4-5kb)	PGSC0003DMG400010066	-3608	-1529
PGSC0003DMG400011787	Vacuolar cation/proton exchanger 1a	1.15	0.00441	0.08	0.945	1.2	0.0539	Promoter (1-2kb)	PGSC0003DMG400011787	-1750
PGSC0003DMG400025217	6,7-dimethyl-8-ribityllumazine synthase	1.06	0.00941	-0.04	0.968	1.2	0.0344	Promoter (<=1kb)	PGSC0003DMG400025217	-676
PGSC0003DMG400025080	Interferon-induced GTP-binding protein mx	0.89	0.0321	-0.19	0.858	1.2	0.0376	Promoter (1-2kb)	PGSC0003DMG400025080	-1843
PGSC0003DMG400019647	Heat shock protein 90	1.34	5.2e-05	0.23	0.795	1.19	0.00608	Promoter (2-3kb)	PGSC0003DMG400019647	-2848
PGSC0003DMG400026461	AP2/ERF domain-containing transcription factor	1.25	0.000496	0.19	0.831	1.19	0.0237	Promoter (<=1kb)	PGSC0003DMG400026461	-458
PGSC0003DMG400016194	UDP-rhamnose:rhamnosyltransferase	1.21	0.0498	0.17	0.912	1.19	0.0972	Promoter (<=1kb)	PGSC0003DMG400016194	-317
PGSC0003DMG400008308	DNA replication licensing factor MCM3	0.9	0.00788	-0.19	0.855	1.19	0.0421	Promoter (2-3kb)	PGSC0003DMG400008308	-2990	-927
PGSC0003DMG400016669	Amidase	1.9	9.16e-05	0.82	0.596	1.18	0.0621	Promoter (2-3kb)	PGSC0003DMG400016669	-2566	-1578
PGSC0003DMG400019659	Transcription factor bHLH49	1.86	1.91e-05	0.77	0.579	1.18	0.0459	Promoter (<=1kb)	PGSC0003DMG400019659	-472
PGSC0003DMG400029794	Coated vesicle membrane protein	1.78	4.81e-07	0.71	0.548	1.18	0.0467	Promoter (2-3kb)	PGSC0003DMG400029794	-2591
PGSC0003DMG402030570	Phosphatidic acid phosphatase alpha	1.56	7.88e-07	0.51	0.627	1.18	0.0256	Promoter (<=1kb)	PGSC0003DMG402030570	-279
PGSC0003DMG400007504	Carbamoyl phosphate synthase large subunit	1.34	5.94e-06	0.25	0.785	1.18	0.0159	Promoter (4-5kb)	PGSC0003DMG400007504	-3746
PGSC0003DMG400028261	Fructose-bisphosphate aldolase	1.33	1.21e-06	0.26	0.736	1.18	0.00479	Promoter (1-2kb)	PGSC0003DMG400028261	-1676
PGSC0003DMG400012034	Conserved gene of unknown function	1.32	0.00587	0.26	0.824	1.18	0.0286	Promoter (4-5kb)	PGSC0003DMG400012034	-4547	-2603	-1223
PGSC0003DMG400005073	Signal transducer	1.24	0.0176	0.12	0.938	1.18	0.18	Promoter (4-5kb)	PGSC0003DMG400005073	-3704
PGSC0003DMG400001459	Conserved gene of unknown function	1.15	0.000221	0.09	0.918	1.18	0.00927	Promoter (4-5kb)	PGSC0003DMG400001459	-3032
PGSC0003DMG400014264	Conserved gene of unknown function	0.42	0.314	-0.61	0.533	1.18	0.0257	Promoter (<=1kb)	PGSC0003DMG400014264	-795
PGSC0003DMG400006318	Conserved gene of unknown function	1.59	0.00311	0.53	0.715	1.17	0.0933	Promoter (1-2kb)	PGSC0003DMG400006318	-1837
PGSC0003DMG400010676	DNA binding protein	1.48	1.61e-05	0.41	0.681	1.17	0.00945	Promoter (<=1kb)	PGSC0003DMG400010676	-421
PGSC0003DMG400028826	Auxin response factor 6	1.36	1.73e-06	0.3	0.721	1.17	0.00968	Promoter (4-5kb)	PGSC0003DMG400028826	-3080
PGSC0003DMG400012567	Non-specific lipid-transfer protein	1.16	0.000229	0.1	0.916	1.17	0.0198	Promoter (2-3kb)	PGSC0003DMG400012567	-2394
PGSC0003DMG400001313	UPA19	1.14	0.00738	0.09	0.938	1.17	0.0682	Promoter (2-3kb)	PGSC0003DMG400001313	-2012
PGSC0003DMG400012235	Endo-1,4-beta-glucanase	1.05	0.0251	-0.04	0.973	1.17	0.0504	Promoter (<=1kb)	PGSC0003DMG400012235	-211
PGSC0003DMG400031103	Leucine-rich receptor kinase	0.79	0.0632	-0.28	0.784	1.17	0.0329	Promoter (1-2kb)	PGSC0003DMG400031103	-1159	-731	-472
PGSC0003DMG400025091	Conserved gene of unknown function	1.76	0.000485	0.74	0.647	1.16	0.117	Promoter (1-2kb)	PGSC0003DMG400025091	-1605	-224
PGSC0003DMG400001315	Calmodulin binding protein	0.95	0.000919	-0.1	0.901	1.16	0.00925	Promoter (1-2kb)	PGSC0003DMG400001315	-1522	-1269
PGSC0003DMG400017494	Bcr-associated protein, bap	1.81	2.03e-05	0.75	0.571	1.15	0.0321	Promoter (<=1kb)	PGSC0003DMG400017494	-332
PGSC0003DMG400024698	CAK associated cyclinH homolog	1.62	0.000101	0.58	0.657	1.15	0.0389	Promoter (1-2kb)	PGSC0003DMG400024698	-1643	-1327
PGSC0003DMG400017789	Sugar transporter	1.37	0.0149	0.35	0.805	1.15	0.125	Promoter (2-3kb)	PGSC0003DMG400017789	-2115	-1912
PGSC0003DMG400030125	Conserved gene of unknown function	1.34	0.000897	0.3	0.779	1.15	0.042	Promoter (<=1kb)	PGSC0003DMG400030125	-741
PGSC0003DMG400005470	Rab GTPase activator	1.3	6.04e-05	0.26	0.772	1.15	0.013	Promoter (<=1kb)	PGSC0003DMG400005470	-255
PGSC0003DMG400001152	FK506-binding protein	1.18	0.000107	0.13	0.877	1.15	0.0124	Promoter (<=1kb)	PGSC0003DMG400001152	-411
PGSC0003DMG400002539	BY-2 kinesin 10	0.98	0.000781	-0.06	0.945	1.15	0.00796	Promoter (1-2kb)	PGSC0003DMG400002539	-1520
PGSC0003DMG400007123	Phytosulfokine peptide	0.55	0.124	-0.47	0.64	1.15	0.0297	Promoter (4-5kb)	PGSC0003DMG400007123	-3665	-2777	-1094	-414	-99
PGSC0003DMG400006027	Leucine-rich repeat/extensin	2.08	4.24e-14	1.04	0.188	1.14	0.0425	Promoter (4-5kb)	PGSC0003DMG400006027	-4154
PGSC0003DMG400011621	Conserved gene of unknown function	1.41	2.01e-05	0.38	0.696	1.14	0.0189	Promoter (4-5kb)	PGSC0003DMG400011621	-4381
PGSC0003DMG400031894	Gene of unknown function	1.22	0.0251	0.19	0.895	1.14	0.109	Promoter (2-3kb)	PGSC0003DMG400031894	-2372
PGSC0003DMG400025862	UDP-glucose:glucosyltransferase	0.97	0.000995	-0.04	0.959	1.14	0.0159	Promoter (2-3kb)	PGSC0003DMG400025862	-2867
PGSC0003DMG400024802	Serine carboxypeptidase	0.91	0.00404	-0.12	0.883	1.14	0.0106	Promoter (<=1kb)	PGSC0003DMG400024802	-17
PGSC0003DMG400023497	Conserved gene of unknown function	2.23	0.00106	1.15	0.534	1.13	0.21	Promoter (<=1kb)	PGSC0003DMG400023497	-215
PGSC0003DMG400022368	Rotenone-insensitive NADH-ubiquinone oxidoreductase, mitochondrial	1.77	3.44e-07	0.77	0.462	1.13	0.0393	Promoter (1-2kb)	PGSC0003DMG400022368	-1697	-11
PGSC0003DMG400008512	Dopamine beta-monooxygenase	1.62	0.0342	0.53	0.779	1.13	0.221	Promoter (<=1kb)	PGSC0003DMG400008512	-623	-101
PGSC0003DMG400024690	Lipoxygenase	1.51	0.0226	0.47	0.784	1.13	0.19	Promoter (<=1kb)	PGSC0003DMG400024690	-786
PGSC0003DMG400018222	Conserved gene of unknown function	1.45	0.000861	0.45	0.72	1.13	0.0749	Promoter (4-5kb)	PGSC0003DMG400018222	-4971
PGSC0003DMG400025095	Ubiquitin-protein ligase	1.36	0.04	0.31	0.849	1.13	0.138	Promoter (1-2kb)	PGSC0003DMG400025095	-1657
PGSC0003DMG400022810	Mitochondrial amino acid carrier	1.24	0.0295	0.19	0.9	1.13	0.108	Promoter (1-2kb)	PGSC0003DMG400022810	-1541
PGSC0003DMG400003484	RNA-binding region-containing protein	1.84	4.03e-10	0.85	0.204	1.12	0.019	Promoter (4-5kb)	PGSC0003DMG400003484	-4203
PGSC0003DMG400008431	Protein arginine n-methyltransferase 1	1.63	7.27e-06	0.62	0.583	1.12	0.0184	Promoter (1-2kb)	PGSC0003DMG400008431	-1616	-895
PGSC0003DMG400008193	Ran binding protein-1	1.58	8.76e-09	0.56	0.527	1.12	0.0098	Promoter (4-5kb)	PGSC0003DMG400008193	-4915
PGSC0003DMG400014540	Alpha-glucosidase	1.46	6.85e-05	0.45	0.678	1.12	0.029	Promoter (1-2kb)	PGSC0003DMG400014540	-1398
PGSC0003DMG400010646	DNA-directed RNA polymerase II	1.4	0.000902	0.41	0.713	1.12	0.0514	Promoter (4-5kb)	PGSC0003DMG400010646	-4888
PGSC0003DMG401021929	Katanin P80 subunit	1.15	0.000932	0.15	0.876	1.12	0.031	Promoter (4-5kb)	PGSC0003DMG401021929	-4972	-4672
PGSC0003DMG400046940	Conserved gene of unknown function	1.96	6.95e-06	0.93	0.497	1.11	0.0623	Promoter (<=1kb)	PGSC0003DMG400046940	-302
PGSC0003DMG400014695	60S ribosomal protein L17	1.67	1.79e-09	0.65	0.448	1.11	0.0136	Promoter (1-2kb)	PGSC0003DMG400014695	-1155
PGSC0003DMG400006491	Ribosomal protein L28	1.67	1.28e-09	0.66	0.428	1.11	0.0138	Promoter (1-2kb)	PGSC0003DMG400006491	-1815
PGSC0003DMG400028174	Brix domain containing protein	1.6	6.36e-06	0.59	0.594	1.11	0.0174	Promoter (4-5kb)	PGSC0003DMG400028174	-4329
PGSC0003DMG400023690	HAT-like transposase	1.2	0.000171	0.18	0.834	1.11	0.0125	Promoter (1-2kb)	PGSC0003DMG400023690	-1288
PGSC0003DMG400015180	Gamma tubulin	1.1	0.000496	0.1	0.91	1.11	0.0164	Promoter (<=1kb)	PGSC0003DMG400015180	-53
PGSC0003DMG400027647	Interactor of constitutive active ROPs 1	1.71	1.2e-08	0.73	0.434	1.1	0.0337	Promoter (1-2kb)	PGSC0003DMG400027647	-1138	-685
PGSC0003DMG400027667	Ribosomal protein L5	1.47	4.29e-08	0.47	0.62	1.1	0.0178	Promoter (<=1kb)	PGSC0003DMG400027667	3
PGSC0003DMG400024890	Receptor protein kinase CLAVATA1	1.46	3.25e-06	0.44	0.698	1.1	0.068	Promoter (4-5kb)	PGSC0003DMG400024890	-3976	0
PGSC0003DMG400025763	Conserved gene of unknown function	1.36	0.00195	0.39	0.764	1.1	0.103	Promoter (1-2kb)	PGSC0003DMG400025763	-1805
PGSC0003DMG400017592	P70 protein	1.09	0.00255	0.1	0.917	1.1	0.0257	Promoter (<=1kb)	PGSC0003DMG400017592	-769
PGSC0003DMG400026196	Storekeeper protein	1.07	0.0057	0.07	0.946	1.1	0.0374	Promoter (1-2kb)	PGSC0003DMG400026196	-1730
PGSC0003DMG400022079	Conserved gene of unknown function	1.02	0.00692	0.03	0.98	1.1	0.0335	Promoter (<=1kb)	PGSC0003DMG400022079	-438
PGSC0003DMG401024517	Protease	0.9	0.0207	-0.06	0.945	1.1	0.0251	Promoter (4-5kb)	PGSC0003DMG401024517	-3863
PGSC0003DMG400025298	Pyruvate kinase, cytosolic isozyme	1.48	5e-08	0.51	0.582	1.09	0.0156	Promoter (<=1kb)	PGSC0003DMG400025298	-78
PGSC0003DMG400025398	40S ribosomal protein S23	1.41	1.2e-06	0.43	0.647	1.09	0.0158	Promoter (1-2kb)	PGSC0003DMG400025398	-1873	-461
PGSC0003DMG400003117	Conserved gene of unknown function	1.21	0.000158	0.25	0.791	1.09	0.0333	Promoter (<=1kb)	PGSC0003DMG400003117	-950
PGSC0003DMG401022613	Zinc ion binding	1.13	0.0152	0.16	0.893	1.09	0.084	Promoter (<=1kb)	PGSC0003DMG401022613	-862
PGSC0003DMG400022123	Conserved gene of unknown function	1.03	0.0229	0.04	0.972	1.09	0.0628	Promoter (<=1kb)	PGSC0003DMG400022123	-24
PGSC0003DMG400027131	LIM domain protein WLIM2	1.02	0.000482	0.05	0.949	1.09	0.0164	Promoter (1-2kb)	PGSC0003DMG400027131	-1660
PGSC0003DMG400000405	Histone H4	0.98	0.0032	0.01	0.985	1.09	0.0241	Promoter (2-3kb)	PGSC0003DMG400000405	-2799
PGSC0003DMG400018648	Rop guanine nucleotide exchange factor	0.73	0.029	-0.26	0.763	1.09	0.0192	Promoter (<=1kb)	PGSC0003DMG400018648	-84
PGSC0003DMG400007436	SLF-interacting SKP1	1.84	0.000601	0.88	0.6	1.08	0.133	Promoter (<=1kb)	PGSC0003DMG400007436	-932
PGSC0003DMG400021547	Ethylene signaling protein	1.76	7.64e-10	0.79	0.323	1.08	0.0228	Promoter (1-2kb)	PGSC0003DMG400021547	-1705
PGSC0003DMG400011359	Phototropic-responsive NPH3 family protein	1.74	9.63e-06	0.79	0.367	1.08	0.0703	Promoter (<=1kb)	PGSC0003DMG400011359	-87
PGSC0003DMG400029732	Auxin repressed/dormancy associated protein	1.69	0.000332	0.75	0.6	1.08	0.125	Promoter (4-5kb)	PGSC0003DMG400029732	-3460
PGSC0003DMG400004074	Conserved gene of unknown function	1.48	4.74e-05	0.5	0.657	1.08	0.0369	Promoter (<=1kb)	PGSC0003DMG400004074	-171	0
PGSC0003DMG400011069	Zeamatin	1.15	0.00113	0.14	0.897	1.08	0.0961	Promoter (1-2kb)	PGSC0003DMG400011069	-1998	-29
PGSC0003DMG400001735	Pentatricopeptide repeat-containing protein, chloroplastic	0.64	0.0433	-0.32	0.706	1.08	0.0283	Promoter (2-3kb)	PGSC0003DMG400001735	-2631	-1836	-1454	-299
PGSC0003DMG400009465	Aspartic proteinase nepenthesin-1	2.4	0.00996	1.47	0.587	1.07	0.355	Promoter (1-2kb)	PGSC0003DMG400009465	-1719
PGSC0003DMG400013663	3-hydroxy-3-methylglutaryl-coenzyme A reductase 1	1.64	0.00117	0.7	0.618	1.07	0.045	Promoter (2-3kb)	PGSC0003DMG400013663	-2135
PGSC0003DMG400003632	H1 histone	1.44	0.000302	0.51	0.663	1.07	0.106	Promoter (4-5kb)	PGSC0003DMG400003632	-3443
PGSC0003DMG400020502	AP47/50p	1.29	3.19e-05	0.34	0.708	1.07	0.0254	Promoter (<=1kb)	PGSC0003DMG400020502	-860
PGSC0003DMG400015365	Conserved gene of unknown function	1.24	0.000434	0.31	0.725	1.07	0.0442	Promoter (2-3kb)	PGSC0003DMG400015365	-2130
PGSC0003DMG400012802	Pentatricopeptide repeat-containing protein	0.81	0.0334	-0.18	0.851	1.07	0.0467	Promoter (<=1kb)	PGSC0003DMG400012802	-11
PGSC0003DMG400004493	GATA domain class transcription factor	0.41	0.292	-0.53	0.611	1.07	0.0408	Promoter (2-3kb)	PGSC0003DMG400004493	-2991
PGSC0003DMG400023615	Universal stress protein family protein	1.64	0.0112	0.73	0.7	1.06	0.274	Promoter (4-5kb)	PGSC0003DMG400023615	-3073
PGSC0003DMG400000120	Dof18	1.61	0.036	0.64	0.748	1.06	0.281	Promoter (<=1kb)	PGSC0003DMG400000120	-444
PGSC0003DMG400007170	Conserved gene of unknown function	1.18	3.81e-05	0.24	0.788	1.06	0.0368	Promoter (1-2kb)	PGSC0003DMG400007170	-1924
PGSC0003DMG400032780	Conserved gene of unknown function	1.13	0.017	0.2	0.886	1.06	0.167	Promoter (4-5kb)	PGSC0003DMG400032780	-3523	-2542
PGSC0003DMG400002612	Malic enzyme	2.59	6.55e-06	1.61	0.177	1.05	0.132	Promoter (1-2kb)	PGSC0003DMG400002612	-1046
PGSC0003DMG400026057	Flavonol synthase/flavanone 3-hydroxylase	2.45	0.0249	1.52	0.631	1.05	0.405	Promoter (4-5kb)	PGSC0003DMG400026057	-3341
PGSC0003DMG400021291	Triose phosphate/phosphate translocator, chloroplast	1.4	7.44e-05	0.49	0.654	1.05	0.0566	Promoter (<=1kb)	PGSC0003DMG400021291	-3
PGSC0003DMG400008143	RecA protein	1.37	0.00209	0.41	0.729	1.05	0.0581	Promoter (1-2kb)	PGSC0003DMG400008143	-1325	-115
PGSC0003DMG400015625	Conserved gene of unknown function	1.21	0.000382	0.29	0.757	1.05	0.0502	Promoter (<=1kb)	PGSC0003DMG400015625	89
PGSC0003DMG400016500	Conserved gene of unknown function	1.14	0.000458	0.21	0.81	1.05	0.026	Promoter (4-5kb)	PGSC0003DMG400016500	-3355	0
PGSC0003DMG400024289	Reticuline oxidase	0.76	0.0767	-0.16	0.877	1.05	0.0424	Promoter (1-2kb)	PGSC0003DMG400024289	-1147
PGSC0003DMG400009314	Cytochrome P450	1.96	0.00452	1.07	0.586	1.04	0.256	Promoter (<=1kb)	PGSC0003DMG400009314	-237
PGSC0003DMG400018317	F-box family protein	1.77	0.00158	0.83	0.635	1.04	0.15	Promoter (<=1kb)	PGSC0003DMG400018317	-669
PGSC0003DMG400000886	Cation transport protein chaC	1.45	1.23e-05	0.52	0.627	1.04	0.0325	Promoter (4-5kb)	PGSC0003DMG400000886	-4464
PGSC0003DMG400027207	Conserved gene of unknown function	1.45	0.000117	0.54	0.667	1.04	0.118	Promoter (<=1kb)	PGSC0003DMG400027207	-618
PGSC0003DMG402009485	Periplasmic beta-glucosidase	1.38	0.000559	0.44	0.72	1.04	0.111	Promoter (<=1kb)	PGSC0003DMG402009485	-805
PGSC0003DMG402002721	Enolase	1.33	6.29e-07	0.4	0.649	1.04	0.0168	Promoter (2-3kb)	PGSC0003DMG402002721	-2242
PGSC0003DMG400015637	Aspartate aminotransferase	1.1	0.00043	0.17	0.851	1.04	0.0375	Promoter (<=1kb)	PGSC0003DMG400015637	-865
PGSC0003DMG400021684	E3 ubiquitin-protein ligase RMA1H1	2.4	2.05e-05	1.5	0.409	1.03	0.271	Promoter (4-5kb)	PGSC0003DMG400021684	-3506
PGSC0003DMG400007095	BES1/BZR1 homolog protein 4	2.11	0.00197	1.24	0.497	1.03	0.204	Promoter (4-5kb)	PGSC0003DMG400007095	-4497	-4314
PGSC0003DMG400031479	Cinnamyl alcohol dehydrogenase	1.79	8.03e-05	0.89	0.445	1.03	0.136	Promoter (4-5kb)	PGSC0003DMG400031479	-3185
PGSC0003DMG400018278	Endonuclease	1.59	1.51e-05	0.65	0.583	1.03	0.0526	Promoter (2-3kb)	PGSC0003DMG400018278	-2562	-2328
PGSC0003DMG401023885	Conserved gene of unknown function	1.56	0.0171	0.66	0.723	1.03	0.312	Promoter (4-5kb)	PGSC0003DMG401023885	-3504
PGSC0003DMG401011802	Peptidase	1.33	0.0043	0.4	0.754	1.03	0.12	Promoter (4-5kb)	PGSC0003DMG401011802	-4903
PGSC0003DMG401009781	Pentatricopeptide repeat-containing protein	1.24	0.0361	0.31	0.836	1.03	0.15	Promoter (4-5kb)	PGSC0003DMG401009781	-4442
PGSC0003DMG400022967	GTP-binding protein era	1.15	0.000315	0.2	0.833	1.03	0.0569	Promoter (2-3kb)	PGSC0003DMG400022967	-2664
PGSC0003DMG400029993	Nucleic acid binding protein	1.15	7.53e-05	0.22	0.783	1.03	0.0188	Promoter (1-2kb)	PGSC0003DMG400029993	-1848
PGSC0003DMG400003196	Two-component system sensor histidine kinase/response regulator	1.04	0.00612	0.14	0.902	1.03	0.107	Promoter (4-5kb)	PGSC0003DMG400003196	-3528	-47
PGSC0003DMG400003707	Pre-pro-cysteine proteinase	1.01	0.000836	0.1	0.904	1.03	0.0368	Promoter (<=1kb)	PGSC0003DMG400003707	35
PGSC0003DMG402022737	UDP-L-rhamnose synthase	1	0.000316	0.08	0.918	1.03	0.0203	Promoter (4-5kb)	PGSC0003DMG402022737	-3913
PGSC0003DMG400012776	Nucleotide binding protein	0.97	0.00108	0.05	0.955	1.03	0.0212	Promoter (2-3kb)	PGSC0003DMG400012776	-2410	-1314
PGSC0003DMG400029283	Ribosomal protein S6	1.43	1.79e-07	0.51	0.575	1.02	0.0257	Promoter (4-5kb)	PGSC0003DMG400029283	-3383	-1816	-1021
PGSC0003DMG400010468	Calmodulin binding protein	1.36	5.88e-06	0.47	0.612	1.02	0.0298	Promoter (1-2kb)	PGSC0003DMG400010468	-1216
PGSC0003DMG402007034	Laccase	1.3	0.00955	0.39	0.767	1.02	0.134	Promoter (2-3kb)	PGSC0003DMG402007034	-2674
PGSC0003DMG400015544	Bipolar kinesin KRP-130	1.26	0.000216	0.34	0.723	1.02	0.0546	Promoter (<=1kb)	PGSC0003DMG400015544	29
PGSC0003DMG400030418	Ripening protein	1.24	0.000631	0.34	0.722	1.02	0.0595	Promoter (<=1kb)	PGSC0003DMG400030418	-743
PGSC0003DMG400014714	ATBARD1/BARD1	1.19	0.000897	0.26	0.8	1.02	0.076	Promoter (2-3kb)	PGSC0003DMG400014714	-2321
PGSC0003DMG400002791	Conserved gene of unknown function	1.12	0.0042	0.19	0.857	1.02	0.0466	Promoter (4-5kb)	PGSC0003DMG400002791	-3789
PGSC0003DMG400024146	Gene of unknown function	1.87	0.00668	0.97	0.646	1.01	0.283	Promoter (4-5kb)	PGSC0003DMG400024146	-3142
PGSC0003DMG400001851	ATP-dependent helicase	1.85	2.32e-06	0.95	0.437	1.01	0.105	Promoter (4-5kb)	PGSC0003DMG400001851	-4300
PGSC0003DMG400000292	Conserved gene of unknown function	1.83	2.37e-06	0.97	0.458	1.01	0.209	Promoter (4-5kb)	PGSC0003DMG400000292	-3619
PGSC0003DMG400001041	Glucose-6-phosphate/phosphate translocator 1, chloroplast	1.31	8.84e-06	0.42	0.644	1.01	0.0339	Promoter (<=1kb)	PGSC0003DMG400001041	-579
PGSC0003DMG400026818	Nucleolar GTP-binding protein	1.21	0.00057	0.29	0.76	1.01	0.0307	Promoter (1-2kb)	PGSC0003DMG400026818	-1957
PGSC0003DMG400026649	Gamma-interferon-inducible lysosomal thiol reductase	1.18	0.00173	0.29	0.774	1.01	0.064	Promoter (2-3kb)	PGSC0003DMG400026649	-2451
PGSC0003DMG400002570	Conserved gene of unknown function	1.11	0.00458	0.23	0.815	1.01	0.0446	Promoter (4-5kb)	PGSC0003DMG400002570	-3245	-2522
PGSC0003DMG400022256	Amino acid transporter	1.01	0.0013	0.13	0.879	1.01	0.0463	Promoter (1-2kb)	PGSC0003DMG400022256	-1964
PGSC0003DMG400012087	AP2/ERF domain-containing transcription factor	1.85	0.0138	0.96	0.65	1	0.258	Promoter (<=1kb)	PGSC0003DMG400012087	-429	0
PGSC0003DMG400010844	Gene of unknown function	1.76	0.000897	0.88	0.544	1	0.146	Promoter (<=1kb)	PGSC0003DMG400010844	-263
PGSC0003DMG400001773	Lectin receptor kinase	1.41	0.000306	0.52	0.66	1	0.0775	Promoter (<=1kb)	PGSC0003DMG400001773	-126
PGSC0003DMG400008754	Ly200 protein	1.4	4.94e-07	0.5	0.582	1	0.03	Promoter (<=1kb)	PGSC0003DMG400008754	-393
PGSC0003DMG400021174	Protein phosphatases pp1 regulatory subunit	1.37	2.2e-05	0.48	0.647	1	0.0501	Promoter (<=1kb)	PGSC0003DMG400021174	-904
PGSC0003DMG400018551	Conserved gene of unknown function	1.31	1.98e-05	0.43	0.658	1	0.056	Promoter (4-5kb)	PGSC0003DMG400018551	-4916
PGSC0003DMG400021659	Bicoid-interacting protein 3	1.29	0.000478	0.4	0.703	1	0.0642	Promoter (4-5kb)	PGSC0003DMG400021659	-3924
PGSC0003DMG400012309	Beta 1,3-glycosyltransferase I	1.29	0.000769	0.42	0.679	1	0.0861	Promoter (1-2kb)	PGSC0003DMG400012309	-1137
PGSC0003DMG400005162	Conserved gene of unknown function	1	0.00613	0.1	0.921	1	0.0588	Promoter (2-3kb)	PGSC0003DMG400005162	-2180
PGSC0003DMG400001093	Conserved gene of unknown function	2.4	0.00355	1.59	0.499	0.99	0.444	Promoter (1-2kb)	PGSC0003DMG400001093	-1080
PGSC0003DMG401022530	Oligopeptide transporter OPT family	1.64	1.46e-07	0.77	0.342	0.99	0.0318	Promoter (4-5kb)	PGSC0003DMG401022530	-4373	-856
PGSC0003DMG400019409	Chromatin remodeling complex subunit	1.46	0.000261	0.58	0.667	0.99	0.136	Promoter (4-5kb)	PGSC0003DMG400019409	-4646	-4191
PGSC0003DMG400022511	60S ribosomal protein L7A	1.43	2.31e-07	0.54	0.548	0.99	0.0245	Promoter (1-2kb)	PGSC0003DMG400022511	-1929
PGSC0003DMG400033143	60S ribosomal protein L15	1.36	1.02e-06	0.47	0.621	0.99	0.0364	Promoter (1-2kb)	PGSC0003DMG400033143	-1289
PGSC0003DMG400014316	Zinc finger, C3HC4 type family protein	1.28	1.59e-05	0.4	0.665	0.99	0.0373	Promoter (4-5kb)	PGSC0003DMG400014316	-3097	-2955
PGSC0003DMG400028636	Dehydratase family	1.17	0.000244	0.27	0.767	0.99	0.0587	Promoter (2-3kb)	PGSC0003DMG400028636	-2068
PGSC0003DMG400019637	Chaperonin containing t-complex protein 1, beta subunit, tcpb	1.17	6.23e-05	0.28	0.737	0.99	0.0253	Promoter (4-5kb)	PGSC0003DMG400019637	-3526
PGSC0003DMG401009389	Hydrolase, hydrolyzing O-glycosyl compounds	1.12	0.000653	0.23	0.8	0.99	0.0566	Promoter (2-3kb)	PGSC0003DMG401009389	-2182
PGSC0003DMG400030172	Aspartic proteinase oryzasin-1	1.08	0.0106	0.21	0.837	0.99	0.0496	Promoter (2-3kb)	PGSC0003DMG400030172	-2565
PGSC0003DMG400026089	Protein TIFY 8	1.08	0.001	0.21	0.801	0.99	0.0561	Promoter (<=1kb)	PGSC0003DMG400026089	-181
PGSC0003DMG400007969	Glutamate-gated kainate-type ion channel receptor subunit GluR5	1.74	0.000398	0.9	0.579	0.98	0.195	Promoter (<=1kb)	PGSC0003DMG400007969	-648
PGSC0003DMG400013430	Ankyrin	1.4	6.07e-05	0.53	0.647	0.98	0.0617	Promoter (<=1kb)	PGSC0003DMG400013430	-576
PGSC0003DMG400007231	Flavonol synthase/flavanone 3-hydroxylase	1.37	0.00124	0.51	0.678	0.98	0.107	Promoter (4-5kb)	PGSC0003DMG400007231	-3135
PGSC0003DMG400012618	Conserved gene of unknown function	1.34	1.99e-05	0.47	0.642	0.98	0.0448	Promoter (2-3kb)	PGSC0003DMG400012618	-2844	-57
PGSC0003DMG400014526	Conserved gene of unknown function	1.2	0.0408	0.35	0.823	0.98	0.296	Promoter (1-2kb)	PGSC0003DMG400014526	-1542	-615
PGSC0003DMG400005738	Alpha-dioxygenase 2	1.17	0.0144	0.3	0.795	0.98	0.11	Promoter (4-5kb)	PGSC0003DMG400005738	-4623
PGSC0003DMG400027634	Organic anion transmembrane transporter	1.12	0.00686	0.26	0.805	0.98	0.0986	Promoter (4-5kb)	PGSC0003DMG400027634	-3778
PGSC0003DMG400015726	Glutathione s-transferase	1.07	0.00745	0.19	0.845	0.98	0.0628	Promoter (4-5kb)	PGSC0003DMG400015726	-4304
PGSC0003DMG400012313	Conserved gene of unknown function	1.01	0.0076	0.13	0.898	0.98	0.0769	Promoter (<=1kb)	PGSC0003DMG400012313	-577	0
PGSC0003DMG400012466	Conserved gene of unknown function	1.01	0.0453	0.14	0.912	0.98	0.155	Promoter (2-3kb)	PGSC0003DMG400012466	-2828
PGSC0003DMG400032251	Conserved gene of unknown function	2.01	1.64e-09	1.16	0.119	0.97	0.0944	Promoter (<=1kb)	PGSC0003DMG400032251	-102
PGSC0003DMG400019615	NAC domain protein	1.7	0.00015	0.87	0.534	0.97	0.136	Promoter (<=1kb)	PGSC0003DMG400019615	-749
PGSC0003DMG402025422	Conserved gene of unknown function	1.36	0.000164	0.5	0.666	0.97	0.0827	Promoter (4-5kb)	PGSC0003DMG402025422	-4510	-3557	-243
PGSC0003DMG400001188	DVL protein	1.33	0.0423	0.46	0.807	0.97	0.365	Promoter (<=1kb)	PGSC0003DMG400001188	-284
PGSC0003DMG400005258	GTP-binding	1.21	3.63e-05	0.32	0.708	0.97	0.0453	Promoter (2-3kb)	PGSC0003DMG400005258	-2539	-201
PGSC0003DMG400012755	Pentatricopeptide repeat-containing protein	1.2	0.00024	0.31	0.736	0.97	0.058	Promoter (1-2kb)	PGSC0003DMG400012755	-1013
PGSC0003DMG400033914	Lrr receptor protein kinase	1.09	0.00553	0.22	0.826	0.97	0.08	Promoter (<=1kb)	PGSC0003DMG400033914	-266
PGSC0003DMG400002870	Leucine-rich repeat receptor-like kinase	1.89	3.03e-09	1.03	0.131	0.96	0.0487	Promoter (1-2kb)	PGSC0003DMG400002870	-1072
PGSC0003DMG400006633	Conserved gene of unknown function	1.81	0.00417	1	0.597	0.96	0.279	Promoter (4-5kb)	PGSC0003DMG400006633	-4339	-1189
PGSC0003DMG400014798	Conserved gene of unknown function	1.48	0.00556	0.66	0.651	0.96	0.206	Promoter (1-2kb)	PGSC0003DMG400014798	-1861
PGSC0003DMG400004124	Ribosomal protein S9	1.44	4.94e-07	0.59	0.533	0.96	0.0483	Promoter (2-3kb)	PGSC0003DMG400004124	-2168
PGSC0003DMG400029738	LEXYL2 protein	1.18	4.19e-05	0.32	0.697	0.96	0.0359	Promoter (4-5kb)	PGSC0003DMG400029738	-4208	-3854
PGSC0003DMG400005731	Lipid transfer protein	1.01	0.00518	0.18	0.849	0.96	0.0828	Promoter (2-3kb)	PGSC0003DMG400005731	-2588
PGSC0003DMG400004904	Gene of unknown function	2.23	8.42e-07	1.44	0.277	0.95	0.317	Promoter (<=1kb)	PGSC0003DMG400004904	-866	-308
PGSC0003DMG400022709	GRAS family transcription factor	1.56	0.000309	0.71	0.594	0.95	0.113	Promoter (2-3kb)	PGSC0003DMG400022709	-2025
PGSC0003DMG400011834	Oxidoreductase	1.53	0.0188	0.64	0.709	0.95	0.288	Promoter (2-3kb)	PGSC0003DMG400011834	-2333
PGSC0003DMG400004286	Tap46	1.34	0.0385	0.52	0.762	0.95	0.321	Promoter (<=1kb)	PGSC0003DMG400004286	-32
PGSC0003DMG400003212	GRF domain class transcription factor	1.29	0.000327	0.44	0.675	0.95	0.0694	Promoter (4-5kb)	PGSC0003DMG400003212	-3110
PGSC0003DMG400021625	TGF-beta-inducible nuclear protein	1.22	3.3e-05	0.39	0.67	0.95	0.0463	Promoter (<=1kb)	PGSC0003DMG400021625	-385
PGSC0003DMG400001634	Conserved gene of unknown function	1.17	0.0112	0.37	0.756	0.95	0.228	Promoter (4-5kb)	PGSC0003DMG400001634	-4355
PGSC0003DMG400030537	60S ribosomal protein L31	1.1	7.6e-05	0.25	0.756	0.95	0.0426	Promoter (<=1kb)	PGSC0003DMG400030537	-776
PGSC0003DMG400003661	RING-H2 finger protein ATL4M	2.04	3.33e-05	1.24	0.395	0.94	0.259	Promoter (<=1kb)	PGSC0003DMG400003661	-162
PGSC0003DMG400018282	Conserved gene of unknown function	1.69	0.0103	0.9	0.563	0.94	0.304	Promoter (2-3kb)	PGSC0003DMG400018282	-2759	-760
PGSC0003DMG400007960	Conserved gene of unknown function	1.49	6.67e-06	0.67	0.499	0.94	0.0789	Promoter (4-5kb)	PGSC0003DMG400007960	-4108	-553
PGSC0003DMG400024546	40S ribosomal protein S19	1.33	1.67e-06	0.48	0.597	0.94	0.0357	Promoter (2-3kb)	PGSC0003DMG400024546	-2337
PGSC0003DMG400023182	Triacylglycerol lipase	1.05	0.0405	0.17	0.9	0.94	0.249	Promoter (4-5kb)	PGSC0003DMG400023182	-4682	-3954
PGSC0003DMG400002394	Homeobox protein	1.03	0.000832	0.19	0.829	0.94	0.0574	Promoter (4-5kb)	PGSC0003DMG400002394	-3486
PGSC0003DMG400003051	Replication factor C / DNA polymerase III gamma-tau subunit	1.02	0.00189	0.19	0.827	0.94	0.0569	Promoter (4-5kb)	PGSC0003DMG400003051	-3758
PGSC0003DMG400043599	CHP-rich zinc finger protein	2.14	9.22e-05	1.32	0.36	0.93	0.205	Promoter (4-5kb)	PGSC0003DMG400043599	-4625
PGSC0003DMG400000931	Xyloglucan galactosyltransferase KATAMARI1	1.86	0.000615	1.03	0.538	0.93	0.242	Promoter (2-3kb)	PGSC0003DMG400000931	-2169
PGSC0003DMG400002664	Serine/threonine protein kinase	1.86	0.000496	1.08	0.366	0.93	0.198	Promoter (<=1kb)	PGSC0003DMG400002664	-945
PGSC0003DMG400025766	Ribosomal pseudouridine synthase	1.56	0.000268	0.75	0.574	0.93	0.134	Promoter (1-2kb)	PGSC0003DMG400025766	-1504
PGSC0003DMG400009349	Mads box protein	1.5	0.00188	0.69	0.653	0.93	0.215	Promoter (1-2kb)	PGSC0003DMG400009349	-1374
PGSC0003DMG400014381	40S ribosomal protein S8	1.3	1.49e-06	0.48	0.586	0.93	0.0398	Promoter (<=1kb)	PGSC0003DMG400014381	-631
PGSC0003DMG400000081	Protein UNUSUAL FLORAL ORGANS	1.25	6.91e-05	0.42	0.657	0.93	0.046	Promoter (2-3kb)	PGSC0003DMG400000081	-2979
PGSC0003DMG400006829	TCP domain class transcription factor	1.17	2.4e-05	0.34	0.698	0.93	0.059	Promoter (1-2kb)	PGSC0003DMG400006829	-1469
PGSC0003DMG400022930	Why2 protein	1.14	0.00273	0.32	0.753	0.93	0.0844	Promoter (4-5kb)	PGSC0003DMG400022930	-3990
PGSC0003DMG400026243	Transcription factor	1.43	0.0268	0.6	0.718	0.92	0.235	Promoter (<=1kb)	PGSC0003DMG400026243	-969
PGSC0003DMG400022676	Pollen-specific lysine-rich protein SBgLR	1.2	0.00436	0.39	0.709	0.92	0.0702	Promoter (<=1kb)	PGSC0003DMG400022676	40
PGSC0003DMG400005500	GTP binding protein	1.16	4.33e-05	0.35	0.678	0.92	0.0431	Promoter (4-5kb)	PGSC0003DMG400005500	-3583
PGSC0003DMG400020867	Conserved gene of unknown function	1.01	0.0344	0.18	0.88	0.92	0.145	Promoter (4-5kb)	PGSC0003DMG400020867	-3903	-1730
PGSC0003DMG400027354	Mta/sah nucleosidase	1.01	0.0262	0.21	0.851	0.92	0.114	Promoter (1-2kb)	PGSC0003DMG400027354	-1506
PGSC0003DMG400022307	Starch branching enzyme	1.73	1.44e-05	0.91	0.337	0.91	0.113	Promoter (2-3kb)	PGSC0003DMG400022307	-2375
PGSC0003DMG400035389	ARO1 1	1.65	0.00116	0.87	0.548	0.91	0.217	Promoter (1-2kb)	PGSC0003DMG400035389	-1909	-781	-274
PGSC0003DMG400027045	Cyc07	1.43	2.92e-07	0.61	0.471	0.91	0.0458	Promoter (<=1kb)	PGSC0003DMG400027045	25
PGSC0003DMG402028370	Pentatricopeptide repeat-containing protein	1.42	0.00307	0.63	0.649	0.91	0.177	Promoter (<=1kb)	PGSC0003DMG402028370	27
PGSC0003DMG400004723	Dentin sialophosphoprotein	1.4	3.47e-06	0.61	0.525	0.91	0.0646	Promoter (<=1kb)	PGSC0003DMG400004723	-10
PGSC0003DMG402005959	WD-repeat protein	1.32	0.00121	0.52	0.658	0.91	0.0799	Promoter (1-2kb)	PGSC0003DMG402005959	-1896
PGSC0003DMG400016685	Receptor protein kinase CLAVATA1	1.31	1.06e-05	0.51	0.592	0.91	0.0764	Promoter (4-5kb)	PGSC0003DMG400016685	-3466	-1672
PGSC0003DMG400016730	Sucrose synthase	1.29	0.000565	0.43	0.718	0.91	0.22	Promoter (1-2kb)	PGSC0003DMG400016730	-1571
PGSC0003DMG400006668	Conserved gene of unknown function	1.28	0.000154	0.48	0.655	0.91	0.0878	Promoter (<=1kb)	PGSC0003DMG400006668	-617
PGSC0003DMG400017629	Calmodulin binding protein	1.24	0.000278	0.45	0.66	0.91	0.0961	Promoter (1-2kb)	PGSC0003DMG400017629	-1712	-125
PGSC0003DMG400009808	K(+) efflux antiporter 6	1.18	0.0106	0.36	0.764	0.91	0.128	Promoter (2-3kb)	PGSC0003DMG400009808	-2609
PGSC0003DMG400028795	LeArcA1 protein	1.14	5.04e-05	0.32	0.711	0.91	0.0604	Promoter (2-3kb)	PGSC0003DMG400028795	-2001
PGSC0003DMG400033045	EMB514	1.05	0.00182	0.23	0.791	0.91	0.0536	Promoter (1-2kb)	PGSC0003DMG400033045	-1701	-482
PGSC0003DMG400018234	Glutamyl-tRNA synthetase, cytoplasmic	1.01	0.000363	0.21	0.789	0.91	0.0476	Promoter (2-3kb)	PGSC0003DMG400018234	-2053
PGSC0003DMG400015371	Chloroplast protein HCF243	1.67	0.00029	0.86	0.492	0.9	0.146	Promoter (2-3kb)	PGSC0003DMG400015371	-2901	-1591	-38
PGSC0003DMG400024719	60S ribosomal protein L22	1.39	1.28e-06	0.59	0.517	0.9	0.0549	Promoter (<=1kb)	PGSC0003DMG400024719	-995
PGSC0003DMG400025324	40S ribosomal protein S15a-1	1.39	2.02e-07	0.59	0.486	0.9	0.0586	Promoter (<=1kb)	PGSC0003DMG400025324	-735
PGSC0003DMG400000572	Protein translocase	1.31	5.1e-06	0.5	0.597	0.9	0.0598	Promoter (<=1kb)	PGSC0003DMG400000572	-291	-128
PGSC0003DMG400009588	Cytoplasmic ribosomal protein S13	1.23	9.52e-06	0.44	0.627	0.9	0.0509	Promoter (4-5kb)	PGSC0003DMG400009588	-3849	-1629
PGSC0003DMG400012295	WD40 repeat nucleoporin similar to SEH1	1.2	0.00878	0.39	0.748	0.9	0.145	Promoter (1-2kb)	PGSC0003DMG400012295	-1270
PGSC0003DMG400033921	Zinc finger protein	1.11	0.000352	0.3	0.729	0.9	0.0597	Promoter (4-5kb)	PGSC0003DMG400033921	-3180	-2726
PGSC0003DMG400009295	DEAD-box RNA helicase	1.18	0.000709	0.39	0.691	0.89	0.0622	Promoter (<=1kb)	PGSC0003DMG400009295	-568
PGSC0003DMG400003787	Conserved gene of unknown function	2.76	3.79e-15	1.97	0.00023	0.88	0.105	Promoter (2-3kb)	PGSC0003DMG400003787	-2224
PGSC0003DMG400009453	Transcription factor	1.5	0.0154	0.74	0.674	0.88	0.285	Promoter (<=1kb)	PGSC0003DMG400009453	-760
PGSC0003DMG400028831	Protein transport protein SFT2	1.44	0.00126	0.67	0.646	0.88	0.206	Promoter (4-5kb)	PGSC0003DMG400028831	-3447
PGSC0003DMG400011790	ADP,ATP carrier protein	1.42	3.71e-05	0.61	0.616	0.88	0.18	Promoter (4-5kb)	PGSC0003DMG400011790	-4853
PGSC0003DMG400019346	Protein TIFY 4B	1.37	7.68e-05	0.6	0.624	0.88	0.158	Promoter (2-3kb)	PGSC0003DMG400019346	-2645	-60
PGSC0003DMG400000724	Serine/threonine-protein kinase PBS1	1.09	0.000951	0.32	0.72	0.88	0.0904	Promoter (4-5kb)	PGSC0003DMG400000724	-3960
PGSC0003DMG400010448	UDP-N-acetylglucosamine pyrophosphorylase	1.01	0.00135	0.25	0.763	0.88	0.0708	Promoter (<=1kb)	PGSC0003DMG400010448	22
PGSC0003DMG400017344	Conserved gene of unknown function	3.02	0.00297	2.26	0.36	0.87	0.473	Promoter (4-5kb)	PGSC0003DMG400017344	-4611
PGSC0003DMG400027037	ATP binding protein	1.41	0.000966	0.66	0.602	0.87	0.159	Promoter (<=1kb)	PGSC0003DMG400027037	-616	-79
PGSC0003DMG400030185	60S ribosomal protein L35	1.39	3.96e-07	0.63	0.439	0.87	0.0591	Promoter (1-2kb)	PGSC0003DMG400030185	-1053	-885
PGSC0003DMG400011319	40S ribosomal protein S21e	1.27	3.78e-06	0.5	0.568	0.87	0.0556	Promoter (4-5kb)	PGSC0003DMG400011319	-4390	-97
PGSC0003DMG400003891	Thioredoxin	1.23	0.000249	0.48	0.618	0.87	0.0892	Promoter (<=1kb)	PGSC0003DMG400003891	-163
PGSC0003DMG400004605	Ubiquitin extension protein	1.21	5.12e-05	0.44	0.641	0.87	0.0609	Promoter (4-5kb)	PGSC0003DMG400004605	-3671	-3294
PGSC0003DMG401019457	Prefoldin subunit	1.09	0.000483	0.33	0.704	0.87	0.0851	Promoter (<=1kb)	PGSC0003DMG401019457	-44
PGSC0003DMG400005374	Pentatricopeptide repeat-containing protein	1.08	0.000569	0.32	0.722	0.87	0.0704	Promoter (4-5kb)	PGSC0003DMG400005374	-4781	-4190
PGSC0003DMG400019893	Ribosomal protein L36	1.05	0.00186	0.28	0.757	0.87	0.0946	Promoter (<=1kb)	PGSC0003DMG400019893	-856
PGSC0003DMG401000020	NAD-dependent malic enzyme 59 kDa isoform, mitochondrial	1.04	0.000432	0.29	0.739	0.87	0.0911	Promoter (<=1kb)	PGSC0003DMG401000020	-63
PGSC0003DMG400007687	Centromere protein	1.01	0.000568	0.23	0.774	0.87	0.075	Promoter (<=1kb)	PGSC0003DMG400007687	-31
PGSC0003DMG400024843	Conserved gene of unknown function	2.47	0.00152	1.72	0.312	0.86	0.295	Promoter (2-3kb)	PGSC0003DMG400024843	-2799
PGSC0003DMG400011172	Conserved gene of unknown function	1.74	4.82e-05	1.01	0.327	0.86	0.18	Promoter (<=1kb)	PGSC0003DMG400011172	-137
PGSC0003DMG400027416	Acyltransferase	1.33	1.88e-05	0.57	0.551	0.86	0.0822	Promoter (<=1kb)	PGSC0003DMG400027416	-998
PGSC0003DMG400008460	Cystatin	1.26	0.000187	0.53	0.639	0.86	0.143	Promoter (1-2kb)	PGSC0003DMG400008460	-1376
PGSC0003DMG400017680	Serine/threonine-protein kinase PBS1	1.21	0.000149	0.46	0.665	0.86	0.119	Promoter (1-2kb)	PGSC0003DMG400017680	-1875
PGSC0003DMG400009775	Ripening regulated protein DDTFR10	1.2	1.41e-05	0.44	0.623	0.86	0.0623	Promoter (4-5kb)	PGSC0003DMG400009775	-4606
PGSC0003DMG400026415	50S ribosomal protein L13	1.1	0.000834	0.35	0.715	0.86	0.0984	Promoter (<=1kb)	PGSC0003DMG400026415	-133
PGSC0003DMG400018088	F-box family protein	1.03	0.000446	0.28	0.745	0.86	0.0913	Promoter (1-2kb)	PGSC0003DMG400018088	-1924	-1351
PGSC0003DMG401001686	PDE320	1.02	0.0242	0.24	0.845	0.86	0.267	Promoter (4-5kb)	PGSC0003DMG401001686	-3033
PGSC0003DMG400019872	Adenylyl-sulfate reductase	2.15	6.18e-15	1.44	0.0295	0.85	0.182	Promoter (<=1kb)	PGSC0003DMG400019872	-30
PGSC0003DMG400007866	Ribosomal-protein-alanine acetyltransferase	1.75	0.0158	1	0.638	0.85	0.393	Promoter (2-3kb)	PGSC0003DMG400007866	-2554
PGSC0003DMG400011433	Promoter-binding protein SPL9	1.72	2.72e-05	1	0.308	0.85	0.175	Promoter (2-3kb)	PGSC0003DMG400011433	-2619	-387	-86
PGSC0003DMG400004329	Nitrate transporter	1.39	2.31e-05	0.67	0.401	0.85	0.122	Promoter (<=1kb)	PGSC0003DMG400004329	-993
PGSC0003DMG400030491	(Di)nucleoside polyphosphate hydrolase	1.24	0.00208	0.53	0.666	0.85	0.207	Promoter (1-2kb)	PGSC0003DMG400030491	-1589
PGSC0003DMG400022551	Protein phosphatase 2c	1.19	0.000203	0.46	0.646	0.85	0.0921	Promoter (<=1kb)	PGSC0003DMG400022551	-509
PGSC0003DMG400020758	N-acetyltransferase	1.04	0.00707	0.32	0.758	0.85	0.165	Promoter (<=1kb)	PGSC0003DMG400020758	-460
PGSC0003DMG400026760	Receptor-kinase	1.02	0.00143	0.27	0.754	0.85	0.0913	Promoter (2-3kb)	PGSC0003DMG400026760	-2108
PGSC0003DMG400022026	Monooxygenase	1.28	0.00614	0.56	0.675	0.84	0.226	Promoter (2-3kb)	PGSC0003DMG400022026	-2080
PGSC0003DMG400007336	40S ribosomal protein S15	1.22	5.46e-06	0.48	0.584	0.84	0.0763	Promoter (1-2kb)	PGSC0003DMG400007336	-1909
PGSC0003DMG400012286	Conserved gene of unknown function	1.08	0.00161	0.34	0.712	0.84	0.107	Promoter (1-2kb)	PGSC0003DMG400012286	-1750	-724
PGSC0003DMG400008001	D-type cyclin family 3 subgroup 3	1	0.00838	0.23	0.854	0.84	0.304	Promoter (2-3kb)	PGSC0003DMG400008001	-2302
PGSC0003DMG400012770	Calmodulin	2.5	0.0132	1.82	0.535	0.83	0.585	Promoter (1-2kb)	PGSC0003DMG400012770	-1627
PGSC0003DMG400021203	Pentatricopeptide repeat-containing protein	1.78	0.0162	1.07	0.596	0.83	0.387	Promoter (1-2kb)	PGSC0003DMG400021203	-1634	-271
PGSC0003DMG402016246	30S ribosomal protein S5	1.6	2.74e-06	0.86	0.326	0.83	0.1	Promoter (4-5kb)	PGSC0003DMG402016246	-4798	-4478
PGSC0003DMG400025359	Nucleolar protein 58	1.37	0.00767	0.65	0.657	0.83	0.231	Promoter (1-2kb)	PGSC0003DMG400025359	-1074
PGSC0003DMG400015599	Conserved gene of unknown function	1.31	9.48e-05	0.56	0.601	0.83	0.138	Promoter (<=1kb)	PGSC0003DMG400015599	-668
PGSC0003DMG400019936	Small nuclear ribonucleoprotein	1.22	0.000147	0.51	0.6	0.83	0.107	Promoter (<=1kb)	PGSC0003DMG400019936	25
PGSC0003DMG400014324	Conserved gene of unknown function	1.19	0.000822	0.48	0.65	0.83	0.13	Promoter (2-3kb)	PGSC0003DMG400014324	-2348	-1310
PGSC0003DMG400030864	Conserved gene of unknown function	1.17	0.00549	0.45	0.691	0.83	0.154	Promoter (<=1kb)	PGSC0003DMG400030864	-913
PGSC0003DMG400016530	Sugar transporter	1.06	0.0018	0.35	0.709	0.83	0.116	Promoter (4-5kb)	PGSC0003DMG400016530	-4835	-2624	-293
PGSC0003DMG400021608	Adhesive/proline-rich protein	1.03	0.000362	0.32	0.709	0.83	0.103	Promoter (1-2kb)	PGSC0003DMG400021608	-1237	-381
PGSC0003DMG400026085	Protein phosphatase 2C	1.01	0.0079	0.3	0.753	0.83	0.16	Promoter (4-5kb)	PGSC0003DMG400026085	-4974	0
PGSC0003DMG400023271	Zinc finger protein	1	0.025	0.29	0.795	0.83	0.198	Promoter (<=1kb)	PGSC0003DMG400023271	61
PGSC0003DMG400010188	Gene of unknown function	1.5	0.0103	0.79	0.653	0.82	0.337	Promoter (4-5kb)	PGSC0003DMG400010188	-4143	-3963
PGSC0003DMG400027954	Vacuolar proton atpase	1.24	7.24e-05	0.54	0.567	0.82	0.098	Promoter (2-3kb)	PGSC0003DMG400027954	-2376
PGSC0003DMG400003291	40S ribosomal protein S20	1.18	2.14e-05	0.45	0.614	0.82	0.0792	Promoter (4-5kb)	PGSC0003DMG400003291	-4343
PGSC0003DMG400021781	Myosin heavy chain, clone	1.08	0.000223	0.37	0.674	0.82	0.0954	Promoter (2-3kb)	PGSC0003DMG400021781	-2617
PGSC0003DMG400018884	Ccd1	1.08	0.0174	0.4	0.721	0.82	0.27	Promoter (4-5kb)	PGSC0003DMG400018884	-4810
PGSC0003DMG400003993	Citrate binding protein	2.14	0.0207	1.48	0.615	0.81	0.597	Promoter (4-5kb)	PGSC0003DMG400003993	-3324
PGSC0003DMG400006550	Auxin influx transport protein	1.89	7.91e-10	1.18	0.037	0.81	0.109	Promoter (1-2kb)	PGSC0003DMG400006550	-1105
PGSC0003DMG400018506	Jumonji domain protein	1.31	0.0026	0.61	0.622	0.81	0.165	Promoter (4-5kb)	PGSC0003DMG400018506	-4991
PGSC0003DMG401017504	Protein phosphatase 2c	1.23	0.000358	0.52	0.615	0.81	0.12	Promoter (4-5kb)	PGSC0003DMG401017504	-3368	-919
PGSC0003DMG400023982	Conserved gene of unknown function	1.22	0.00553	0.52	0.67	0.81	0.196	Promoter (<=1kb)	PGSC0003DMG400023982	-943
PGSC0003DMG400021686	Conserved gene of unknown function	1.2	0.000761	0.52	0.637	0.81	0.142	Promoter (2-3kb)	PGSC0003DMG400021686	-2603
PGSC0003DMG401023104	Conserved gene of unknown function	1.57	0.0435	0.88	0.668	0.8	0.446	Promoter (<=1kb)	PGSC0003DMG401023104	59
PGSC0003DMG400000598	Conserved gene of unknown function	1.32	2.99e-05	0.64	0.531	0.8	0.151	Promoter (4-5kb)	PGSC0003DMG400000598	-4562	-137
PGSC0003DMG400039856	Beta-glucan-elicitor receptor	1.16	0.00443	0.46	0.69	0.8	0.19	Promoter (<=1kb)	PGSC0003DMG400039856	-201
PGSC0003DMG400024324	Conserved gene of unknown function	1.05	0.0318	0.32	0.819	0.8	0.359	Promoter (4-5kb)	PGSC0003DMG400024324	-4801
PGSC0003DMG400031773	Transcription elongation factor 1 homolog	1.05	0.00589	0.37	0.735	0.8	0.215	Promoter (4-5kb)	PGSC0003DMG400031773	-4293
PGSC0003DMG400022136	Heat shock protein binding protein	1.05	0.000333	0.37	0.693	0.8	0.141	Promoter (1-2kb)	PGSC0003DMG400022136	-1098	-318
PGSC0003DMG400028613	Conserved gene of unknown function	1.9	0.00363	1.19	0.567	0.79	0.458	Promoter (2-3kb)	PGSC0003DMG400028613	-2941
PGSC0003DMG400011324	Vesicle-associated membrane protein 724	1.68	0.000156	1.01	0.43	0.79	0.269	Promoter (2-3kb)	PGSC0003DMG400011324	-2307
PGSC0003DMG400007466	Phosphoenolpyruvate carboxylase	1.52	5.09e-07	0.85	0.516	0.79	0.301	Promoter (1-2kb)	PGSC0003DMG400007466	-1984	-1347
PGSC0003DMG400023425	Conserved gene of unknown function	1.43	0.000214	0.75	0.535	0.79	0.201	Promoter (<=1kb)	PGSC0003DMG400023425	-988
PGSC0003DMG400003462	Transducin family protein	1.38	8.89e-05	0.7	0.507	0.79	0.159	Promoter (1-2kb)	PGSC0003DMG400003462	-1227
PGSC0003DMG400002370	Vesicle-associated membrane protein	1.09	0.000962	0.43	0.658	0.79	0.164	Promoter (4-5kb)	PGSC0003DMG400002370	-3484
PGSC0003DMG400002609	Clavaminate synthase	1.06	0.00104	0.39	0.691	0.79	0.168	Promoter (2-3kb)	PGSC0003DMG400002609	-2738
PGSC0003DMG400023955	Biotin carboxyl carrier protein of acetyl-CoA carboxylase	1.05	0.000611	0.35	0.713	0.79	0.183	Promoter (4-5kb)	PGSC0003DMG400023955	-4042
PGSC0003DMG400013826	Early flowering 3	2.14	1.91e-09	1.47	0.0651	0.78	0.229	Promoter (4-5kb)	PGSC0003DMG400013826	-4821
PGSC0003DMG400013813	Protein arginine n-methyltransferase	1.49	0.000806	0.81	0.529	0.78	0.212	Promoter (2-3kb)	PGSC0003DMG400013813	-2510
PGSC0003DMG400028737	Subtilase family protein	1.44	1.47e-07	0.77	0.251	0.78	0.108	Promoter (2-3kb)	PGSC0003DMG400028737	-2774	-719	-557
PGSC0003DMG400016824	Conserved gene of unknown function	1.34	1.68e-05	0.65	0.504	0.78	0.142	Promoter (2-3kb)	PGSC0003DMG400016824	-2171	-119
PGSC0003DMG400015152	Copine	1.15	0.000497	0.5	0.614	0.78	0.123	Promoter (2-3kb)	PGSC0003DMG400015152	-2469
PGSC0003DMG400006277	F-box family protein	1.1	0.0252	0.41	0.736	0.78	0.26	Promoter (1-2kb)	PGSC0003DMG400006277	-1892
PGSC0003DMG400026310	Conserved gene of unknown function	2.22	0.0207	1.53	0.567	0.77	0.566	Promoter (<=1kb)	PGSC0003DMG400026310	23
PGSC0003DMG400039680	ATP binding protein	1.37	0.000103	0.7	0.481	0.77	0.16	Promoter (<=1kb)	PGSC0003DMG400039680	48
PGSC0003DMG400011591	Conserved gene of unknown function	1.2	0.0122	0.51	0.69	0.77	0.273	Promoter (1-2kb)	PGSC0003DMG400011591	-1663	-733
PGSC0003DMG400001380	Pollen Ole e 1 allergen and extensin	1.14	0.000369	0.45	0.662	0.77	0.204	Promoter (2-3kb)	PGSC0003DMG400001380	-2551
PGSC0003DMG400017881	Conserved gene of unknown function	1.09	0.000328	0.43	0.647	0.77	0.12	Promoter (<=1kb)	PGSC0003DMG400017881	-104
PGSC0003DMG400032152	Enoyl-acyl-carrier-protein reductase	1	0.00313	0.3	0.764	0.77	0.26	Promoter (<=1kb)	PGSC0003DMG400032152	-76
PGSC0003DMG400014086	Gene of unknown function	3.95	0.00135	3.34	0.158	0.76	0.598	Promoter (<=1kb)	PGSC0003DMG400014086	-48
PGSC0003DMG400003890	Transcription factor DcMYB4	2.71	0.0247	2.13	0.533	0.76	0.706	Promoter (<=1kb)	PGSC0003DMG400003890	-393
PGSC0003DMG400004900	Avr9/Cf-9 rapidly elicited protein 132	1.8	0.0326	1.15	0.635	0.76	0.539	Promoter (<=1kb)	PGSC0003DMG400004900	-187
PGSC0003DMG400015968	Ribosomal protein S6	1.32	5.81e-05	0.64	0.515	0.76	0.16	Promoter (2-3kb)	PGSC0003DMG400015968	-2726	-216
PGSC0003DMG400000941	Gene of unknown function	1.08	0.0483	0.43	0.755	0.76	0.31	Promoter (2-3kb)	PGSC0003DMG400000941	-2190
PGSC0003DMG400015507	Phosphoric diester hydrolase	1.05	0.0175	0.39	0.726	0.76	0.232	Promoter (<=1kb)	PGSC0003DMG400015507	-168
PGSC0003DMG400028243	40S ribosomal protein S17	1.04	0.000192	0.38	0.663	0.76	0.111	Promoter (<=1kb)	PGSC0003DMG400028243	-134
PGSC0003DMG400026782	Conserved gene of unknown function	1.04	0.00602	0.41	0.692	0.76	0.214	Promoter (1-2kb)	PGSC0003DMG400026782	-1070
PGSC0003DMG400015829	LeArcA1 protein	1	0.000437	0.35	0.687	0.76	0.142	Promoter (4-5kb)	PGSC0003DMG400015829	-4483	-3331
PGSC0003DMG400015216	CDT1a protein	1.55	1.99e-05	0.92	0.358	0.75	0.234	Promoter (1-2kb)	PGSC0003DMG400015216	-1527
PGSC0003DMG400024819	Nodulin MtN3 family protein	1.29	0.00214	0.63	0.537	0.75	0.223	Promoter (4-5kb)	PGSC0003DMG400024819	-3628	-3563
PGSC0003DMG400000412	Nodulin family protein	1.27	0.00274	0.64	0.595	0.75	0.229	Promoter (2-3kb)	PGSC0003DMG400000412	-2039
PGSC0003DMG400005192	40S ribosomal protein S11	1.26	3.26e-05	0.6	0.509	0.75	0.129	Promoter (1-2kb)	PGSC0003DMG400005192	-1346
PGSC0003DMG400006200	Peptidyl-prolyl cis-trans isomerase	1.15	0.000619	0.53	0.597	0.75	0.182	Promoter (4-5kb)	PGSC0003DMG400006200	-4833	-1457
PGSC0003DMG400013511	Pantothenate kinase family protein	1.07	0.00495	0.45	0.681	0.75	0.265	Promoter (4-5kb)	PGSC0003DMG400013511	-3118
PGSC0003DMG400012451	Calmodulin binding protein	1.01	0.00262	0.38	0.685	0.75	0.188	Promoter (<=1kb)	PGSC0003DMG400012451	-526
PGSC0003DMG400004899	Alanine aminotransferase	1.95	0.000118	1.32	0.268	0.74	0.309	Promoter (<=1kb)	PGSC0003DMG400004899	-78
PGSC0003DMG400006602	Conserved gene of unknown function	1.45	0.000614	0.81	0.459	0.74	0.225	Promoter (4-5kb)	PGSC0003DMG400006602	-4420	-3390
PGSC0003DMG400009919	Zinc finger family protein	1.43	0.00261	0.82	0.561	0.74	0.32	Promoter (1-2kb)	PGSC0003DMG400009919	-1061
PGSC0003DMG401029307	Chaperone protein dnaJ	1.29	4.44e-05	0.67	0.486	0.74	0.197	Promoter (<=1kb)	PGSC0003DMG401029307	-509
PGSC0003DMG400012637	Conserved gene of unknown function	1.19	0.000293	0.58	0.576	0.74	0.219	Promoter (<=1kb)	PGSC0003DMG400012637	-28
PGSC0003DMG400011344	Chloroplast-targeted copper chaperone	1.14	0.00155	0.53	0.606	0.74	0.225	Promoter (1-2kb)	PGSC0003DMG400011344	-1274	-147
PGSC0003DMG400001038	Early nodulin 55-2	1.02	0.00298	0.36	0.73	0.74	0.285	Promoter (<=1kb)	PGSC0003DMG400001038	-854	-125
PGSC0003DMG400027715	Gene of unknown function	1.01	0.0186	0.41	0.735	0.74	0.355	Promoter (4-5kb)	PGSC0003DMG400027715	-4609	-1844
PGSC0003DMG400016332	Prefoldin subunit	1	0.00221	0.37	0.692	0.74	0.174	Promoter (4-5kb)	PGSC0003DMG400016332	-3259
PGSC0003DMG400024502	AtPex14p	1.39	4.02e-05	0.8	0.538	0.73	0.353	Promoter (4-5kb)	PGSC0003DMG400024502	-4918
PGSC0003DMG400013629	Cytochrome P450 hydroxylase	1.36	0.0303	0.79	0.625	0.73	0.498	Promoter (<=1kb)	PGSC0003DMG400013629	-106
PGSC0003DMG400012205	GMP synthase	1.31	3.39e-05	0.69	0.435	0.73	0.163	Promoter (<=1kb)	PGSC0003DMG400012205	-876
PGSC0003DMG400030620	Chromosome-associated kinesin KIF4A	1.01	0.0015	0.39	0.687	0.73	0.189	Promoter (1-2kb)	PGSC0003DMG400030620	-1401
PGSC0003DMG400025646	Patellin-3	1.43	4.8e-07	0.83	0.211	0.72	0.161	Promoter (4-5kb)	PGSC0003DMG400025646	-4368	-3567	-32
PGSC0003DMG401020339	Conserved gene of unknown function	1.33	0.00234	0.72	0.568	0.72	0.282	Promoter (4-5kb)	PGSC0003DMG401020339	-3216
PGSC0003DMG400030342	Conserved gene of unknown function	1.26	0.00177	0.66	0.57	0.72	0.229	Promoter (<=1kb)	PGSC0003DMG400030342	-663	-201
PGSC0003DMG400017661	Cytochrome b5	1.12	0.00952	0.5	0.67	0.72	0.259	Promoter (4-5kb)	PGSC0003DMG400017661	-4683	-1560
PGSC0003DMG400000017	Beta-hydroxyisobutyryl-CoA hydrolase 1	1.12	0.0114	0.5	0.669	0.72	0.27	Promoter (1-2kb)	PGSC0003DMG400000017	-1166
PGSC0003DMG403024767	Pectinesterase	1.05	0.0242	0.41	0.755	0.72	0.419	Promoter (<=1kb)	PGSC0003DMG403024767	-11
PGSC0003DMG400004594	Serine/threonine-protein kinase PBS1	1.05	0.000402	0.45	0.615	0.72	0.172	Promoter (<=1kb)	PGSC0003DMG400004594	-911
PGSC0003DMG400027562	Transcription factor TGA7	2.1	7.12e-08	1.52	0.089	0.71	0.355	Promoter (4-5kb)	PGSC0003DMG400027562	-3086	-2761
PGSC0003DMG400015677	Cinnamyl alcohol dehydrogenase	1.42	0.00163	0.86	0.354	0.71	0.362	Promoter (2-3kb)	PGSC0003DMG400015677	-2931
PGSC0003DMG400022672	Conserved gene of unknown function	1.38	0.000794	0.77	0.537	0.71	0.271	Promoter (4-5kb)	PGSC0003DMG400022672	-4919
PGSC0003DMG400020416	Aspartate aminotransferase	1.24	1.58e-05	0.65	0.533	0.71	0.225	Promoter (<=1kb)	PGSC0003DMG400020416	-81
PGSC0003DMG400020636	60S ribosomal protein L10	1.19	3.63e-05	0.58	0.512	0.71	0.151	Promoter (<=1kb)	PGSC0003DMG400020636	-462
PGSC0003DMG400028199	OJ000223_09.10 protein	1.07	0.000379	0.47	0.614	0.71	0.165	Promoter (<=1kb)	PGSC0003DMG400028199	-787
PGSC0003DMG400018819	Thioredoxin	1.02	0.0074	0.42	0.706	0.71	0.274	Promoter (<=1kb)	PGSC0003DMG400018819	-88
PGSC0003DMG400018537	F-box domain containing protein	2.05	1.5e-06	1.47	0.109	0.7	0.347	Promoter (<=1kb)	PGSC0003DMG400018537	-838
PGSC0003DMG400025630	Conserved gene of unknown function	1.28	0.000202	0.69	0.509	0.7	0.218	Promoter (<=1kb)	PGSC0003DMG400025630	-349
PGSC0003DMG400029320	Conserved gene of unknown function	1.2	0.0034	0.63	0.556	0.7	0.305	Promoter (4-5kb)	PGSC0003DMG400029320	-4384
PGSC0003DMG400016904	Gene of unknown function	1.09	0.00791	0.52	0.679	0.7	0.337	Promoter (<=1kb)	PGSC0003DMG400016904	12
PGSC0003DMG400019144	UPF0497 membrane protein	1.07	0.00595	0.49	0.658	0.7	0.239	Promoter (4-5kb)	PGSC0003DMG400019144	-4772	-3855	-3507	-186
PGSC0003DMG400008738	Monomeric G-protein	1.8	0.0142	1.26	0.504	0.69	0.502	Promoter (4-5kb)	PGSC0003DMG400008738	-4216
PGSC0003DMG400001732	Kinase	1.26	1.57e-05	0.69	0.382	0.69	0.186	Promoter (4-5kb)	PGSC0003DMG400001732	-4359	-3010	0
PGSC0003DMG400002069	Cysteine string protein	1.07	0.000367	0.5	0.594	0.69	0.196	Promoter (2-3kb)	PGSC0003DMG400002069	-2753	0
PGSC0003DMG401003893	Zinc finger family protein	1.04	0.0244	0.48	0.687	0.69	0.347	Promoter (<=1kb)	PGSC0003DMG401003893	-199
PGSC0003DMG400027121	ATP binding protein	1.03	0.00149	0.46	0.638	0.69	0.216	Promoter (4-5kb)	PGSC0003DMG400027121	-3514
PGSC0003DMG400000348	Meiotic coiled-coil protein	1.67	0.00016	1.11	0.256	0.68	0.325	Promoter (<=1kb)	PGSC0003DMG400000348	-563
PGSC0003DMG400000128	Ubiquitin fusion protein	1.21	1.09e-05	0.64	0.427	0.68	0.17	Promoter (2-3kb)	PGSC0003DMG400000128	-2388	-1325
PGSC0003DMG400011434	Conserved gene of unknown function	1.21	0.000418	0.64	0.561	0.68	0.26	Promoter (1-2kb)	PGSC0003DMG400011434	-1370
PGSC0003DMG400021614	Nucleotide-sugar transmembrane transporter/ sugar:hydrogen symporter	1.13	0.00119	0.58	0.577	0.68	0.259	Promoter (4-5kb)	PGSC0003DMG400021614	-4624	-1773
PGSC0003DMG400023340	Ribophorin	1.12	8.61e-05	0.54	0.532	0.68	0.172	Promoter (2-3kb)	PGSC0003DMG400023340	-2011	-1517
PGSC0003DMG400033053	Heparanase-2	1.06	0.00129	0.5	0.614	0.68	0.234	Promoter (2-3kb)	PGSC0003DMG400033053	-2543	-794
PGSC0003DMG401009485	Periplasmic beta-glucosidase	1.64	0.0163	1.07	0.574	0.67	0.495	Promoter (1-2kb)	PGSC0003DMG401009485	-1975
PGSC0003DMG400030701	NGMTP1	1.2	6.91e-05	0.66	0.435	0.67	0.213	Promoter (1-2kb)	PGSC0003DMG400030701	-1575
PGSC0003DMG401015935	Aminoadipic semialdehyde synthase	1.28	0.00122	0.74	0.484	0.66	0.247	Promoter (1-2kb)	PGSC0003DMG401015935	-1539
PGSC0003DMG400006959	GPI transamidase component family protein / Gaa1-like family protein	1.1	0.000176	0.55	0.558	0.66	0.21	Promoter (<=1kb)	PGSC0003DMG400006959	-369
PGSC0003DMG400002237	Exostosin family protein	1.1	0.00401	0.57	0.639	0.66	0.349	Promoter (4-5kb)	PGSC0003DMG400002237	-4423	-721
PGSC0003DMG400016715	Expansin	1.02	0.00124	0.47	0.618	0.66	0.212	Promoter (<=1kb)	PGSC0003DMG400016715	-17
PGSC0003DMG400003596	AP-3 complex subunit sigma	1.65	0.00153	1.15	0.45	0.65	0.507	Promoter (4-5kb)	PGSC0003DMG400003596	-3378	-1590
PGSC0003DMG402001383	DNA-directed RNA polymerase 2A	1.55	0.0025	1.04	0.479	0.65	0.482	Promoter (<=1kb)	PGSC0003DMG402001383	-513
PGSC0003DMG400027096	Deleted in split hand/splt foot protein 1	1.33	0.0373	0.81	0.635	0.65	0.5	Promoter (<=1kb)	PGSC0003DMG400027096	-583
PGSC0003DMG400008882	Calmodulin binding protein	1.11	0.000273	0.58	0.575	0.65	0.288	Promoter (1-2kb)	PGSC0003DMG400008882	-1815
PGSC0003DMG400001100	Electron transport oxidoreductase	1.06	0.00139	0.53	0.618	0.65	0.284	Promoter (4-5kb)	PGSC0003DMG400001100	-3846
PGSC0003DMG400002995	Cellular nucleic acid binding protein	1.04	0.00476	0.5	0.666	0.65	0.315	Promoter (<=1kb)	PGSC0003DMG400002995	-496
PGSC0003DMG400029919	Zinc finger family protein	1.82	0.0184	1.3	0.529	0.64	0.573	Promoter (<=1kb)	PGSC0003DMG400029919	-51	28
PGSC0003DMG400026165	Conserved gene of unknown function	1.74	0.000736	1.19	0.446	0.64	0.507	Promoter (1-2kb)	PGSC0003DMG400026165	-1400
PGSC0003DMG400029765	Serine carboxypeptidase	1.67	0.00189	1.11	0.466	0.64	0.472	Promoter (2-3kb)	PGSC0003DMG400029765	-2595
PGSC0003DMG400023712	C2	1.45	6.29e-07	0.91	0.154	0.64	0.218	Promoter (<=1kb)	PGSC0003DMG400023712	-588
PGSC0003DMG401023527	Ubiquitin carrier protein	1.22	0.00041	0.71	0.525	0.64	0.335	Promoter (2-3kb)	PGSC0003DMG401023527	-2641
PGSC0003DMG400000949	Conserved gene of unknown function	1.16	0.00148	0.64	0.584	0.64	0.323	Promoter (4-5kb)	PGSC0003DMG400000949	-4187
PGSC0003DMG400000115	Conserved gene of unknown function	1.08	0.00458	0.56	0.604	0.64	0.308	Promoter (<=1kb)	PGSC0003DMG400000115	-123
PGSC0003DMG400005254	Nodulation receptor kinase	1.03	0.000746	0.48	0.64	0.64	0.285	Promoter (1-2kb)	PGSC0003DMG400005254	-1561
PGSC0003DMG400000575	DNA mismatch repair muts family protein	1.44	3.08e-05	0.92	0.229	0.63	0.265	Promoter (1-2kb)	PGSC0003DMG400000575	-1637
PGSC0003DMG400021948	Cc-nbs-lrr resistance protein	1.4	0.0385	0.85	0.64	0.63	0.433	Promoter (1-2kb)	PGSC0003DMG400021948	-1296	-188
PGSC0003DMG400016250	CMP-sialic acid transporter	1.06	0.000442	0.53	0.56	0.63	0.235	Promoter (4-5kb)	PGSC0003DMG400016250	-4767
PGSC0003DMG402029995	TMV resistance protein N	1.75	0.00214	1.25	0.531	0.62	0.594	Promoter (4-5kb)	PGSC0003DMG402029995	-4853	-2713
PGSC0003DMG400007328	Rhythmically-expressed protein 2 protein	1.13	0.00749	0.61	0.605	0.62	0.35	Promoter (2-3kb)	PGSC0003DMG400007328	-2880	-2471
PGSC0003DMG400021766	Conserved gene of unknown function	1.07	0.00157	0.56	0.588	0.62	0.26	Promoter (4-5kb)	PGSC0003DMG400021766	-3549	-2773
PGSC0003DMG400003976	Cellulose synthase	1.67	2.81e-07	1.17	0.0536	0.61	0.279	Promoter (<=1kb)	PGSC0003DMG400003976	-281
PGSC0003DMG400030660	Chloroplast bromodomain-containing protein	1.09	0.000348	0.59	0.529	0.61	0.278	Promoter (1-2kb)	PGSC0003DMG400030660	-1645
PGSC0003DMG400002231	Peptidyl-tRNA hydrolase	1.06	0.00319	0.54	0.613	0.61	0.273	Promoter (<=1kb)	PGSC0003DMG400002231	-468
PGSC0003DMG400013478	Gene of unknown function	1	0.0209	0.54	0.667	0.6	0.455	Promoter (<=1kb)	PGSC0003DMG400013478	-842	0
PGSC0003DMG400013484	Pyroglutamyl-peptidase I	1.18	0.00178	0.72	0.529	0.59	0.441	Promoter (1-2kb)	PGSC0003DMG400013484	-1806
PGSC0003DMG400023132	Conserved gene of unknown function	1.06	0.0239	0.57	0.659	0.59	0.423	Promoter (2-3kb)	PGSC0003DMG400023132	-2744
PGSC0003DMG400022414	Fiber expressed protein	1.52	0.044	1.09	0.563	0.58	0.571	Promoter (2-3kb)	PGSC0003DMG400022414	-2022	-1077
PGSC0003DMG400028443	Integrin-linked protein kinase	1.16	0.000151	0.7	0.434	0.58	0.342	Promoter (1-2kb)	PGSC0003DMG400028443	-1521
PGSC0003DMG400001447	Conserved gene of unknown function	1.15	0.00172	0.69	0.497	0.58	0.348	Promoter (4-5kb)	PGSC0003DMG400001447	-3514	-3186
PGSC0003DMG400020866	Josephin-2	1.23	0.0244	0.8	0.567	0.57	0.516	Promoter (2-3kb)	PGSC0003DMG400020866	-2678	-2201
PGSC0003DMG400000118	ARF domain class transcription factor	1.19	0.000219	0.74	0.434	0.57	0.375	Promoter (4-5kb)	PGSC0003DMG400000118	-4596	-3987	-673
PGSC0003DMG400005454	Histone deacetylase hda2	1.11	0.0123	0.67	0.6	0.57	0.443	Promoter (<=1kb)	PGSC0003DMG400005454	-513
PGSC0003DMG400011276	S-adenosylmethionine-dependent methyltransferase	1.01	0.00408	0.56	0.581	0.56	0.346	Promoter (2-3kb)	PGSC0003DMG400011276	-2376
PGSC0003DMG400009307	Blight resistance protein T118	1.3	0.0371	0.88	0.627	0.55	0.606	Promoter (<=1kb)	PGSC0003DMG400009307	-586
PGSC0003DMG400017523	Conserved gene of unknown function	1.29	0.0383	0.85	0.807	0.55	0.642	Promoter (2-3kb)	PGSC0003DMG400017523	-2588
PGSC0003DMG400031459	Deetiolated 1	1.17	0.00277	0.72	0.512	0.55	0.392	Promoter (1-2kb)	PGSC0003DMG400031459	-1738	-454
PGSC0003DMG400004838	Ribosomal protein L28	1.02	0.000551	0.57	0.521	0.55	0.312	Promoter (2-3kb)	PGSC0003DMG400004838	-2223
PGSC0003DMG400009332	Protein HVA22	1.37	7.5e-05	0.96	0.326	0.54	0.467	Promoter (4-5kb)	PGSC0003DMG400009332	-4254	-1231
PGSC0003DMG400025471	DNA binding protein	1.34	0.000272	0.92	0.347	0.54	0.439	Promoter (<=1kb)	PGSC0003DMG400025471	-558
PGSC0003DMG400005958	Fyve finger-containing phosphoinositide kinase, fyv1	1.17	0.000996	0.75	0.455	0.54	0.427	Promoter (<=1kb)	PGSC0003DMG400005958	-754
PGSC0003DMG400016719	Reverse transcriptase	1.01	0.0218	0.58	0.637	0.54	0.45	Promoter (2-3kb)	PGSC0003DMG400016719	-2090
PGSC0003DMG400028278	UDP-glucose:glucosyltransferase	1.01	0.00231	0.6	0.568	0.54	0.415	Promoter (1-2kb)	PGSC0003DMG400028278	-1526	-789	-508
PGSC0003DMG402023481	Pectate lyase	2.15	0.00021	1.73	0.116	0.53	0.554	Promoter (4-5kb)	PGSC0003DMG402023481	-3494	-1344	-1185
PGSC0003DMG400023429	Actin-58	1.66	2e-05	1.22	0.144	0.53	0.475	Promoter (2-3kb)	PGSC0003DMG400023429	-2322
PGSC0003DMG400013667	MLO 8	1.38	9.57e-05	0.98	0.303	0.53	0.497	Promoter (4-5kb)	PGSC0003DMG400013667	-3394
PGSC0003DMG400005613	Signal transducer	1.23	0.000381	0.79	0.459	0.53	0.477	Promoter (2-3kb)	PGSC0003DMG400005613	-2404	-526
PGSC0003DMG400033048	Sensory transduction histidine kinase	1.04	0.0131	0.63	0.639	0.53	0.491	Promoter (1-2kb)	PGSC0003DMG400033048	-1947
PGSC0003DMG400024626	MADS-box protein 1	5.44	0.000284	5.05	0.0194	0.52	0.719	Promoter (4-5kb)	PGSC0003DMG400024626	-3976	-3006
PGSC0003DMG400000898	Conserved gene of unknown function	1.15	0.000585	0.73	0.409	0.52	0.38	Promoter (4-5kb)	PGSC0003DMG400000898	-4504
PGSC0003DMG400030417	Rab5-interacting protein	1.14	0.00396	0.74	0.476	0.52	0.403	Promoter (<=1kb)	PGSC0003DMG400030417	-822
PGSC0003DMG401031045	AGO1-1	1.08	9.39e-05	0.67	0.388	0.52	0.353	Promoter (<=1kb)	PGSC0003DMG401031045	-690	-96
PGSC0003DMG400000869	Quinonprotein alcohol dehydrogenase	1.92	0.00148	1.52	0.196	0.51	0.539	Promoter (<=1kb)	PGSC0003DMG400000869	-40
PGSC0003DMG401023504	ATP binding protein	1.09	0.00126	0.69	0.458	0.51	0.403	Promoter (2-3kb)	PGSC0003DMG401023504	-2668	-2549
PGSC0003DMG400027791	Avr9 elicitor response protein	1.06	0.000493	0.68	0.413	0.51	0.388	Promoter (<=1kb)	PGSC0003DMG400027791	-85
PGSC0003DMG400012399	Conserved gene of unknown function	1.39	1.08e-05	1	0.202	0.5	0.441	Promoter (<=1kb)	PGSC0003DMG400012399	-238
PGSC0003DMG400007880	Senescence-associated protein	1.3	0.00201	0.95	0.505	0.5	0.634	Promoter (1-2kb)	PGSC0003DMG400007880	-1422
PGSC0003DMG400011993	F-box family protein	1.25	0.000653	0.85	0.477	0.5	0.545	Promoter (1-2kb)	PGSC0003DMG400011993	-1495
PGSC0003DMG400016206	Conserved gene of unknown function	1.24	0.000401	0.85	0.286	0.5	0.399	Promoter (<=1kb)	PGSC0003DMG400016206	-509
PGSC0003DMG400012436	Transcription factor RF2a	1.01	0.00661	0.64	0.531	0.5	0.405	Promoter (<=1kb)	PGSC0003DMG400012436	-909
PGSC0003DMG400015702	Initiation factor 3g	4.7	1.8e-06	4.37	0.000652	0.49	0.695	Promoter (<=1kb)	PGSC0003DMG400015702	-104
PGSC0003DMG400036549	Gene of unknown function	2.15	0.000557	1.79	0.217	0.49	0.675	Promoter (4-5kb)	PGSC0003DMG400036549	-3723	-1849
PGSC0003DMG400004206	Gene of unknown function	1.28	0.0286	0.93	0.561	0.49	0.634	Promoter (1-2kb)	PGSC0003DMG400004206	-1625
PGSC0003DMG400018523	Glucan endo-1,3-beta-glucosidase	3.67	0.006	3.31	0.181	0.48	0.772	Promoter (<=1kb)	PGSC0003DMG400018523	-84
PGSC0003DMG400001501	Vesicle transport protein SEC20	1.29	0.00728	0.96	0.343	0.47	0.572	Promoter (1-2kb)	PGSC0003DMG400001501	-1649
PGSC0003DMG400025030	Receptor kinase THESEUS 1	1.02	0.0149	0.69	0.527	0.47	0.468	Promoter (1-2kb)	PGSC0003DMG400025030	-1480	-646
PGSC0003DMG403030108	Structural maintenance of chromosomes 6 smc6	2.63	0.00551	2.26	0.225	0.46	0.717	Promoter (1-2kb)	PGSC0003DMG403030108	-1529
PGSC0003DMG400012760	DNA binding protein	2.03	0.0336	1.67	0.463	0.46	0.729	Promoter (2-3kb)	PGSC0003DMG400012760	-2064
PGSC0003DMG400002387	O-methyltransferase	1.04	0.003	0.68	0.447	0.46	0.431	Promoter (2-3kb)	PGSC0003DMG400002387	-2803
PGSC0003DMG400016502	Transcription factor	1.02	0.0129	0.68	0.552	0.46	0.536	Promoter (4-5kb)	PGSC0003DMG400016502	-4583
PGSC0003DMG400044580	Ccaat-binding transcription factor subunit A	1.46	0.0012	1.14	0.226	0.45	0.561	Promoter (4-5kb)	PGSC0003DMG400044580	-4961	-3743	-3048
PGSC0003DMG400024410	Phosphatidylinositol N-acetylglucosaminyltransferase subunit C	1.03	0.0223	0.69	0.579	0.45	0.565	Promoter (2-3kb)	PGSC0003DMG400024410	-2032	-1756
PGSC0003DMG400046446	Transcription regulator	1.07	0.0454	0.76	0.591	0.44	0.62	Promoter (1-2kb)	PGSC0003DMG400046446	-1261
PGSC0003DMG400022578	Transcription factor bHLH63	1.02	0.0185	0.71	0.543	0.44	0.572	Promoter (2-3kb)	PGSC0003DMG400022578	-2805	-1682
PGSC0003DMG400007669	Ring finger protein	1.06	0.00839	0.73	0.512	0.43	0.543	Promoter (<=1kb)	PGSC0003DMG400007669	-319	-174
PGSC0003DMG400015690	Conserved gene of unknown function	1.16	9.63e-05	0.85	0.194	0.42	0.48	Promoter (<=1kb)	PGSC0003DMG400015690	-865
PGSC0003DMG400036544	Gene of unknown function	1.08	0.0264	0.8	0.551	0.42	0.652	Promoter (<=1kb)	PGSC0003DMG400036544	-965	-400
PGSC0003DMG400000678	Metallocarboxypeptidase inhibitor	2.42	1.37e-05	2.12	0.0138	0.41	0.655	Promoter (4-5kb)	PGSC0003DMG400000678	-3787	-1088
PGSC0003DMG400027839	Gene of unknown function	1.7	7.5e-05	1.41	0.0577	0.41	0.599	Promoter (<=1kb)	PGSC0003DMG400027839	-606
PGSC0003DMG400020985	Conserved gene of unknown function	1.31	0.0493	0.98	0.57	0.41	0.681	Promoter (4-5kb)	PGSC0003DMG400020985	-3808	-484
PGSC0003DMG400026601	Conserved gene of unknown function	1.24	0.0411	0.94	0.563	0.41	0.681	Promoter (4-5kb)	PGSC0003DMG400026601	-4648	0
PGSC0003DMG400027664	Exonuclease family protein	1.06	0.00708	0.78	0.508	0.41	0.618	Promoter (1-2kb)	PGSC0003DMG400027664	-1951
PGSC0003DMG400026256	Pentatricopeptide repeat-containing protein, mitochondrial	2.4	0.0147	2.06	0.319	0.4	0.769	Promoter (1-2kb)	PGSC0003DMG400026256	-1621	0
PGSC0003DMG400006547	Conserved gene of unknown function	2.16	0.000752	1.89	0.0924	0.4	0.711	Promoter (2-3kb)	PGSC0003DMG400006547	-2928
PGSC0003DMG400017965	Calmodulin	1.02	0.00135	0.73	0.372	0.4	0.524	Promoter (1-2kb)	PGSC0003DMG400017965	-1884
PGSC0003DMG400003245	Gene of unknown function	2.21	0.00133	1.99	0.238	0.39	0.809	Promoter (4-5kb)	PGSC0003DMG400003245	-4735
PGSC0003DMG400006840	SBT4B protein	2.05	0.01	1.78	0.266	0.39	0.75	Promoter (<=1kb)	PGSC0003DMG400006840	-411
PGSC0003DMG400006569	DNA binding protein	1.27	0.00546	1.02	0.21	0.39	0.657	Promoter (1-2kb)	PGSC0003DMG400006569	-1550
PGSC0003DMG401021461	26S protease regulatory subunit	1.09	0.0345	0.8	0.561	0.39	0.644	Promoter (<=1kb)	PGSC0003DMG401021461	-645
PGSC0003DMG400026982	Conserved gene of unknown function	1.03	0.0268	0.77	0.552	0.39	0.664	Promoter (<=1kb)	PGSC0003DMG400026982	-119
PGSC0003DMG400021400	Nuclear matrix constituent protein 2	1.58	4.8e-07	1.3	0.0252	0.38	0.558	Promoter (<=1kb)	PGSC0003DMG400021400	-141
PGSC0003DMG400024259	Receptor protein kinase zmpk1	2.33	0.00408	2.08	0.148	0.37	0.759	Promoter (4-5kb)	PGSC0003DMG400024259	-4099	-2767
PGSC0003DMG400006058	Conserved gene of unknown function	1.36	0.00285	1.12	0.287	0.37	0.695	Promoter (1-2kb)	PGSC0003DMG400006058	-1831
PGSC0003DMG400010306	Ferredoxin	1.12	0.0294	0.85	0.532	0.36	0.686	Promoter (<=1kb)	PGSC0003DMG400010306	-565
PGSC0003DMG400007015	Cornichon family protein	1.12	0.00132	0.88	0.33	0.36	0.636	Promoter (1-2kb)	PGSC0003DMG400007015	-1456
PGSC0003DMG400013473	Helix-loop-helix DNA-binding	1.1	0.0213	0.87	0.534	0.36	0.721	Promoter (1-2kb)	PGSC0003DMG400013473	-1448
PGSC0003DMG400006920	Protein bem46	1.4	0.000104	1.18	0.0635	0.35	0.632	Promoter (1-2kb)	PGSC0003DMG400006920	-1206
PGSC0003DMG400012415	Acetylglucosaminyltransferase	1.15	0.00269	0.92	0.323	0.35	0.642	Promoter (1-2kb)	PGSC0003DMG400012415	-1715
PGSC0003DMG400019963	ATP binding protein	1.57	8.82e-08	1.35	0.00433	0.34	0.589	Promoter (1-2kb)	PGSC0003DMG400019963	-1982
PGSC0003DMG400016790	Homeodomain-leucine zipper protein 56	1.51	1.76e-05	1.31	0.174	0.34	0.739	Promoter (2-3kb)	PGSC0003DMG400016790	-2388	-1137
PGSC0003DMG400009114	BRASSINOSTEROID INSENSITIVE 1-associated receptor kinase 1	1.09	0.00636	0.88	0.451	0.34	0.701	Promoter (4-5kb)	PGSC0003DMG400009114	-4321
PGSC0003DMG400022869	Membrane protein	1.01	0.00521	0.79	0.361	0.34	0.636	Promoter (4-5kb)	PGSC0003DMG400022869	-3282	-2168	-1744	-524
PGSC0003DMG400018780	Gene of unknown function	-5.1	9.61e-06	-5.32	0.000376	0.34	NA	Promoter (<=1kb)	PGSC0003DMG400018780	-669
PGSC0003DMG400027956	Gene of unknown function	3.12	3.85e-09	2.94	0.000618	0.33	0.801	Promoter (1-2kb)	PGSC0003DMG400027956	-1682
PGSC0003DMG400032094	Inosine-uridine preferring nucleoside hydrolase	1.71	4.11e-05	1.52	0.0657	0.33	0.724	Promoter (<=1kb)	PGSC0003DMG400032094	36
PGSC0003DMG400021611	Conserved gene of unknown function	1.33	0.0198	1.1	0.438	0.31	0.76	Promoter (2-3kb)	PGSC0003DMG400021611	-2596
PGSC0003DMG402014716	RabGAP/TBC domain-containing protein	1.2	0.0262	1.04	0.331	0.31	0.752	Promoter (2-3kb)	PGSC0003DMG402014716	-2078
PGSC0003DMG400023985	Ferredoxin-3, chloroplast	1.62	0.000575	1.48	0.121	0.3	0.789	Promoter (<=1kb)	PGSC0003DMG400023985	-998
PGSC0003DMG400000132	Conserved gene of unknown function	1.15	0.00299	0.97	0.326	0.3	0.731	Promoter (2-3kb)	PGSC0003DMG400000132	-2978
PGSC0003DMG400002036	Conserved gene of unknown function	1.1	0.00723	0.94	0.366	0.3	0.752	Promoter (<=1kb)	PGSC0003DMG400002036	-148
PGSC0003DMG400007301	TBZ17	1.31	0.000188	1.14	0.0949	0.29	0.71	Promoter (1-2kb)	PGSC0003DMG400007301	-1607
PGSC0003DMG401017953	Leucine-rich repeat protein	1.43	0.0177	1.2	0.34	0.28	0.811	Promoter (4-5kb)	PGSC0003DMG401017953	-4816
PGSC0003DMG400012533	Gene of unknown function	4.55	0.00153	4.43	0.0258	0.27	0.879	Promoter (4-5kb)	PGSC0003DMG400012533	-3647
PGSC0003DMG400024486	Conserved gene of unknown function	2.39	3.16e-10	2.25	0.000235	0.27	0.76	Promoter (<=1kb)	PGSC0003DMG400024486	-76
PGSC0003DMG400008553	Cellulase containing protein	1.3	0.000398	1.14	0.0682	0.27	0.714	Promoter (4-5kb)	PGSC0003DMG400008553	-4635
PGSC0003DMG400019141	Glyoxal oxidase	1.22	0.00154	1.08	0.129	0.27	0.742	Promoter (1-2kb)	PGSC0003DMG400019141	-1612
PGSC0003DMG400000711	Basic helix-loop-helix protein BHLH7	1.09	0.00165	0.95	0.153	0.27	0.737	Promoter (<=1kb)	PGSC0003DMG400000711	-696
PGSC0003DMG400008120	Metal ion binding protein	1.04	0.0057	0.9	0.255	0.26	0.724	Promoter (1-2kb)	PGSC0003DMG400008120	-1096
PGSC0003DMG400011906	Tospovirus resistance protein D	3.37	8.15e-05	3.23	0.0146	0.25	0.855	Promoter (1-2kb)	PGSC0003DMG400011906	-1283
PGSC0003DMG400021776	Endonuclease/exonuclease/phosphatase	1.85	0.013	1.73	0.217	0.24	0.853	Promoter (2-3kb)	PGSC0003DMG400021776	-2126
PGSC0003DMG400031049	Nucleic acid binding protein	1.27	0.00641	1.15	0.198	0.24	0.799	Promoter (<=1kb)	PGSC0003DMG400031049	-97
PGSC0003DMG400020370	Integrin-linked protein kinase	1.08	0.00212	0.98	0.266	0.24	0.805	Promoter (4-5kb)	PGSC0003DMG400020370	-3584	-220
PGSC0003DMG400002566	Coatomer subunit beta'-2	2.05	0.00121	1.94	0.0515	0.23	0.829	Promoter (4-5kb)	PGSC0003DMG400002566	-3384
PGSC0003DMG400005491	Gene of unknown function	1.15	0.00574	1.04	0.358	0.23	0.827	Promoter (4-5kb)	PGSC0003DMG400005491	-3020
PGSC0003DMG400010342	Conserved gene of unknown function	1.51	0.0002	1.41	0.105	0.22	0.825	Promoter (4-5kb)	PGSC0003DMG400010342	-4926	-3113
PGSC0003DMG401027913	Btf	1.37	0.0289	1.28	0.319	0.22	0.835	Promoter (2-3kb)	PGSC0003DMG401027913	-2491
PGSC0003DMG400009787	Leucine-rich repeat resistance protein	1.29	0.0319	1.19	0.427	0.22	0.857	Promoter (4-5kb)	PGSC0003DMG400009787	-4745
PGSC0003DMG400000863	DNA-binding protein	1.98	0.00483	1.97	0.184	0.18	0.917	Promoter (4-5kb)	PGSC0003DMG400000863	-3475
PGSC0003DMG400013974	Conserved gene of unknown function	1.43	0.0451	1.39	0.356	0.16	0.905	Promoter (2-3kb)	PGSC0003DMG400013974	-2982	-2557	-267
PGSC0003DMG401013731	Kinase	1.07	0.0237	1.05	0.356	0.16	0.892	Promoter (4-5kb)	PGSC0003DMG401013731	-4911	-3790
PGSC0003DMG400007012	Ubiquitin ligase SINAT3	1.03	0.00426	0.99	0.135	0.16	0.854	Promoter (<=1kb)	PGSC0003DMG400007012	-149
PGSC0003DMG400019278	ATP binding protein	1.95	0.00136	1.98	0.0536	0.15	0.924	Promoter (4-5kb)	PGSC0003DMG400019278	-3719
PGSC0003DMG400028279	Conserved gene of unknown function	1.45	0.0205	1.44	0.232	0.14	0.913	Promoter (1-2kb)	PGSC0003DMG400028279	-1449
PGSC0003DMG400008560	Conserved gene of unknown function	1.04	0.023	1.02	0.29	0.14	0.886	Promoter (1-2kb)	PGSC0003DMG400008560	-1113
PGSC0003DMG400005719	Conserved gene of unknown function	1.76	0.0243	1.75	0.333	0.13	0.939	Promoter (4-5kb)	PGSC0003DMG400005719	-3652
PGSC0003DMG401017729	Conserved gene of unknown function	1.15	0.0453	1.15	0.314	0.13	0.912	Promoter (1-2kb)	PGSC0003DMG401017729	-1145
PGSC0003DMG400018451	Glutaredoxin family protein	1.04	0.00185	1.04	0.12	0.13	0.887	Promoter (2-3kb)	PGSC0003DMG400018451	-2050	-77
PGSC0003DMG400020749	NBS-LRR resistance protein	1.87	0.0414	1.88	0.292	0.12	0.94	Promoter (2-3kb)	PGSC0003DMG400020749	-2465	-2292	-1149
PGSC0003DMG400003188	Lysosomal pro-X carboxypeptidase	1.69	4.08e-06	1.72	0.00828	0.11	0.923	Promoter (<=1kb)	PGSC0003DMG400003188	82
PGSC0003DMG400002271	Disease resistance protein	1.97	0.0456	1.96	0.337	0.1	0.954	Promoter (<=1kb)	PGSC0003DMG400002271	-445
PGSC0003DMG400019184	Gene of unknown function	1.09	0.00833	1.11	0.266	0.1	0.931	Promoter (<=1kb)	PGSC0003DMG400019184	-956
PGSC0003DMG400023115	Cyclase family protein	1.77	2.85e-06	1.84	0.00236	0.07	0.952	Promoter (4-5kb)	PGSC0003DMG400023115	-4429
PGSC0003DMG400030688	F-box-containing protein 1	1.11	0.00833	1.17	0.111	0.07	0.944	Promoter (1-2kb)	PGSC0003DMG400030688	-1047	-443
PGSC0003DMG400012899	14-3-3 protein	1.44	5.14e-05	1.48	0.0183	0.06	0.95	Promoter (<=1kb)	PGSC0003DMG400012899	-13
PGSC0003DMG400004952	Branched-chain amino acid aminotransferase	1.25	0.00472	1.32	0.0783	0.05	0.958	Promoter (1-2kb)	PGSC0003DMG400004952	-1276
PGSC0003DMG400024820	MAP3Ka	2.58	0.0426	2.7	0.248	0.03	0.991	Promoter (4-5kb)	PGSC0003DMG400024820	-3598	-2770
PGSC0003DMG400030882	Plant viral-response family protein	1.28	0.00104	1.38	0.0229	0.03	0.972	Promoter (<=1kb)	PGSC0003DMG400030882	-863
PGSC0003DMG400022402	Hexose transporter 1	1.26	0.000174	1.36	0.00757	0.03	0.973	Promoter (1-2kb)	PGSC0003DMG400022402	-1747
PGSC0003DMG401030236	CC-NBS-LRR protein	1.9	0.035	2.01	0.196	-0.01	0.996	Promoter (<=1kb)	PGSC0003DMG401030236	-772
PGSC0003DMG400024120	Peptide transporter	2.76	4.68e-07	2.88	5.72e-06	-0.02	0.988	Promoter (2-3kb)	PGSC0003DMG400024120	-2988
PGSC0003DMG400013526	Leafy cotyledon1	4.01	0.0461	4.24	0.169	-0.05	0.983	Promoter (2-3kb)	PGSC0003DMG400013526	-2710
PGSC0003DMG400001003	Cytochrome c	2.6	0.00112	2.74	0.00895	-0.05	0.973	Promoter (4-5kb)	PGSC0003DMG400001003	-4745
PGSC0003DMG400012301	Conserved gene of unknown function	1.03	0.00235	1.2	0.0546	-0.05	0.956	Promoter (2-3kb)	PGSC0003DMG400012301	-2303	-1591	-1335
PGSC0003DMG400015693	Resistance gene	1.29	0.0116	1.46	0.0677	-0.07	0.948	Promoter (<=1kb)	PGSC0003DMG400015693	-116
PGSC0003DMG400016458	Multi antimicrobial extrusion family protein	-1.06	0.00401	-0.88	0.296	-0.08	0.937	Promoter (1-2kb)	PGSC0003DMG400016458	-1440	-992
PGSC0003DMG400016221	14-3-3 16R	1.43	5.97e-07	1.63	6.76e-05	-0.09	0.912	Promoter (1-2kb)	PGSC0003DMG400016221	-1273	-94
PGSC0003DMG400006385	Oligopeptide transporter OPT family	1.72	2.34e-07	1.97	0.000131	-0.13	0.889	Promoter (<=1kb)	PGSC0003DMG400006385	-681
PGSC0003DMG400018779	LEDI-5c protein	-5.09	0.00203	-4.87	0.0357	-0.13	NA	Promoter (1-2kb)	PGSC0003DMG400018779	-1679
PGSC0003DMG400018464	Disease resistance protein	1.87	3.79e-05	2.17	0.00114	-0.16	0.884	Promoter (<=1kb)	PGSC0003DMG400018464	-491
PGSC0003DMG400007992	Conserved gene of unknown function	1.75	2.09e-06	2	4.55e-05	-0.16	0.849	Promoter (4-5kb)	PGSC0003DMG400007992	-3611	-1024
PGSC0003DMG400017990	WRKY transcription factor	1.35	0.00723	1.63	0.0211	-0.16	0.874	Promoter (<=1kb)	PGSC0003DMG400017990	67
PGSC0003DMG400029328	Ring finger protein	1.04	0.0117	1.39	0.0308	-0.23	0.787	Promoter (<=1kb)	PGSC0003DMG400029328	-178
PGSC0003DMG400017103	Root phototropism protein	4.24	1.94e-05	4.64	2.97e-05	-0.25	0.862	Promoter (1-2kb)	PGSC0003DMG400017103	-1004
PGSC0003DMG400015664	DUF26 domain-containing protein 1	1.14	0.0262	1.48	0.127	-0.25	0.823	Promoter (<=1kb)	PGSC0003DMG400015664	-156
PGSC0003DMG400027333	Leucoanthocyanidin dioxygenase	2.54	0.0405	2.94	0.121	-0.27	0.88	Promoter (1-2kb)	PGSC0003DMG400027333	-1873
PGSC0003DMG400016148	Homeodomain protein Hfi22	1.01	0.00401	1.41	0.0687	-0.27	0.778	Promoter (1-2kb)	PGSC0003DMG400016148	-1693
PGSC0003DMG400023288	Rpi protein	2.82	2.72e-12	3.24	6.32e-11	-0.3	0.709	Promoter (<=1kb)	PGSC0003DMG400023288	-420
PGSC0003DMG400022342	Suberization-associated anionic peroxidase	0.87	0.0849	1.34	0.0396	-0.31	0.766	Promoter (4-5kb)	PGSC0003DMG400022342	-4544
PGSC0003DMG400017662	Conserved gene of unknown function	-1.06	0.0109	-0.62	0.572	-0.33	0.706	Promoter (4-5kb)	PGSC0003DMG400017662	-3311
PGSC0003DMG400018932	Gene of unknown function	1.37	0.00599	1.83	0.0137	-0.34	0.707	Promoter (4-5kb)	PGSC0003DMG400018932	-4352	-965
PGSC0003DMG400000119	Conserved gene of unknown function	1.34	0.00203	1.81	0.00331	-0.36	0.654	Promoter (<=1kb)	PGSC0003DMG400000119	-76
PGSC0003DMG400027617	Conserved gene of unknown function	0.98	0.0168	1.46	0.0186	-0.36	0.649	Promoter (4-5kb)	PGSC0003DMG400027617	-4403
PGSC0003DMG400009699	Guanylate kinase	0.56	0.0926	1.13	0.0493	-0.44	0.496	Promoter (2-3kb)	PGSC0003DMG400009699	-2064	-1630
PGSC0003DMG400021459	(Fragment)	1.18	0.00129	1.78	0.0528	-0.47	0.659	Promoter (4-5kb)	PGSC0003DMG400021459	-3576	-734	-427
PGSC0003DMG400008496	AMP deaminase	-1.15	3.62e-05	-0.54	0.575	-0.48	0.438	Promoter (4-5kb)	PGSC0003DMG400008496	-3880
PGSC0003DMG400029242	Oligopeptide transporter	-1.09	0.00346	-0.47	0.637	-0.49	0.524	Promoter (1-2kb)	PGSC0003DMG400029242	-1526
PGSC0003DMG400013549	SAUR family protein	1.18	0.0289	1.81	0.0114	-0.51	0.52	Promoter (4-5kb)	PGSC0003DMG400013549	-4478
PGSC0003DMG402031484	Gene of unknown function	0.84	0.0677	1.5	0.0487	-0.53	0.508	Promoter (4-5kb)	PGSC0003DMG402031484	-4513	-4139
PGSC0003DMG400002930	Jasmonate ZIM-domain protein 1	-1.72	0.0259	-1	0.612	-0.6	0.67	Promoter (2-3kb)	PGSC0003DMG400002930	-2240
PGSC0003DMG400011895	Gene of unknown function	-2.08	3.7e-05	-1.29	0.0929	-0.63	0.534	Promoter (4-5kb)	PGSC0003DMG400011895	-4168	-1675
PGSC0003DMG400031365	Phenylalanine ammonia-lyase	-1.03	0.0112	-0.23	0.802	-0.67	0.183	Promoter (<=1kb)	PGSC0003DMG400031365	-626
PGSC0003DMG400012580	Conserved gene of unknown function	-1.01	0.0044	-0.06	0.94	-0.81	0.172	Promoter (<=1kb)	PGSC0003DMG400012580	-584
PGSC0003DMG403016981	Resistance gene	1.25	0.00673	2.23	0.00158	-0.83	0.313	Promoter (4-5kb)	PGSC0003DMG403016981	-4736
PGSC0003DMG400010231	Conserved gene of unknown function	0.6	0.11	1.53	0.00287	-0.83	0.129	Promoter (4-5kb)	PGSC0003DMG400010231	-4225	-1289
PGSC0003DMG400017069	Beta-amyrin synthase	0.58	0.183	1.55	0.024	-0.83	0.242	Promoter (2-3kb)	PGSC0003DMG400017069	-2467
PGSC0003DMG400021406	Phytosulfokine peptide	-1.65	8.71e-07	-0.68	0.486	-0.83	0.199	Promoter (2-3kb)	PGSC0003DMG400021406	-2131
PGSC0003DMG400000491	Phospholipid-transporting ATPase	-1.28	0.000372	-0.31	0.73	-0.84	0.171	Promoter (2-3kb)	PGSC0003DMG400000491	-2614
PGSC0003DMG402018368	GH3 family protein	0.81	0.196	1.77	0.0154	-0.85	0.22	Promoter (4-5kb)	PGSC0003DMG402018368	-3506	-3015
PGSC0003DMG402019982	Pectinacetylesterase	0.77	0.264	1.75	0.0412	-0.88	0.265	Promoter (<=1kb)	PGSC0003DMG402019982	-930
PGSC0003DMG400022716	Phospholipase A22	-1.08	0.000597	-0.07	0.934	-0.89	0.109	Promoter (4-5kb)	PGSC0003DMG400022716	-3288	-982	-292
PGSC0003DMG400018457	Serine-threonine protein kinase, plant-type	0.66	0.344	1.7	0.0372	-0.91	0.223	Promoter (4-5kb)	PGSC0003DMG400018457	-3628
PGSC0003DMG400024258	Receptor protein kinase zmpk1	2.11	0.0769	3.19	0.00505	-0.92	0.427	Promoter (2-3kb)	PGSC0003DMG400024258	-2091	-1360
PGSC0003DMG400012138	N-rich protein	0.29	0.415	1.34	0.0217	-0.92	0.107	Promoter (<=1kb)	PGSC0003DMG400012138	-21
PGSC0003DMG400011295	Thylakoid membrane phosphoprotein 14 kDa, chloroplastic	-1.15	0.000158	-0.12	0.884	-0.92	0.0483	Promoter (<=1kb)	PGSC0003DMG400011295	-857
PGSC0003DMG400016637	RING-H2 finger protein ATL3C	-1.23	0.000147	-0.17	0.853	-0.92	0.124	Promoter (4-5kb)	PGSC0003DMG400016637	-4605
PGSC0003DMG400024971	Subtilisin-like protease	-1.26	0.00146	-0.17	0.85	-0.95	0.136	Promoter (<=1kb)	PGSC0003DMG400024971	-323
PGSC0003DMG400027038	Sigma factor	-1.4	1.36e-06	-0.27	0.726	-1	0.0358	Promoter (4-5kb)	PGSC0003DMG400027038	-4551
PGSC0003DMG400029297	Abscisic insensitive 1B	-0.87	0.00531	0.28	0.741	-1.02	0.0445	Promoter (1-2kb)	PGSC0003DMG400029297	-1560	-437
PGSC0003DMG400004652	Serine-pyruvate aminotransferase	-1.08	0.000292	0.07	0.933	-1.02	0.0376	Promoter (4-5kb)	PGSC0003DMG400004652	-3480	-2979
PGSC0003DMG400005580	Cytochrome P450 92B1	1.14	0.0948	2.28	0.00461	-1.03	0.208	Promoter (2-3kb)	PGSC0003DMG400005580	-2855
PGSC0003DMG400019494	Beta-fructofuranosidase	-0.89	0.00371	0.27	0.742	-1.03	0.0304	Promoter (<=1kb)	PGSC0003DMG400019494	-353
PGSC0003DMG403001309	Histidine acid phosphatase	0.25	0.491	1.42	0.00596	-1.04	0.0512	Promoter (<=1kb)	PGSC0003DMG403001309	-621	0
PGSC0003DMG400020481	14 kDa proline-rich protein DC2.15	-1.01	0.017	0.13	0.903	-1.04	0.054	Promoter (4-5kb)	PGSC0003DMG400020481	-3184
PGSC0003DMG400011326	Ring finger protein	0.47	0.344	1.64	0.00353	-1.05	0.0621	Promoter (<=1kb)	PGSC0003DMG400011326	-50
PGSC0003DMG400019189	Fructose-1,6-bisphosphatase	-0.97	0.0159	0.22	0.8	-1.06	0.0368	Promoter (<=1kb)	PGSC0003DMG400019189	18
PGSC0003DMG400016129	ATP binding protein	1.15	0.129	2.36	0.015	-1.07	0.261	Promoter (2-3kb)	PGSC0003DMG400016129	-2064
PGSC0003DMG400010746	Leucine-rich repeat family protein / protein kinase family protein	0.23	0.567	1.4	0.0149	-1.07	0.027	Promoter (1-2kb)	PGSC0003DMG400010746	-1159	-182
PGSC0003DMG400016767	MYB transcription factor MYB34	-0.71	0.0419	0.51	0.601	-1.09	0.0423	Promoter (4-5kb)	PGSC0003DMG400016767	-4911	-4552	-169
PGSC0003DMG400025882	Caffeoyl-CoA O-methyltransferase 6	-1.22	0.000102	0	0.998	-1.09	0.0217	Promoter (1-2kb)	PGSC0003DMG400025882	-1697
PGSC0003DMG401028784	Protein kinase	-0.48	0.147	0.75	0.427	-1.1	0.0469	Promoter (<=1kb)	PGSC0003DMG401028784	-455
PGSC0003DMG400001368	FERONIA receptor-like kinase	-0.31	0.413	0.92	0.245	-1.11	0.0427	Promoter (1-2kb)	PGSC0003DMG400001368	-1171
PGSC0003DMG400020288	Conserved gene of unknown function	-1.2	8.8e-05	0.03	0.966	-1.11	0.0155	Promoter (1-2kb)	PGSC0003DMG400020288	-1618	0
PGSC0003DMG400014386	Chlorophyll a-b binding protein 7, chloroplastic	-1.27	1.53e-05	-0.04	0.958	-1.11	0.00918	Promoter (4-5kb)	PGSC0003DMG400014386	-4896
PGSC0003DMG400013857	Trehalose 6-phosphate phosphatase	-0.86	0.0115	0.4	0.692	-1.12	0.0451	Promoter (<=1kb)	PGSC0003DMG400013857	-404
PGSC0003DMG400008000	L-asparaginase	-1.1	0.00656	0.15	0.87	-1.13	0.0138	Promoter (2-3kb)	PGSC0003DMG400008000	-2453	-304
PGSC0003DMG400011287	DNA-3-methyladenine glycosylase	-0.14	0.732	1.12	0.0829	-1.14	0.0262	Promoter (4-5kb)	PGSC0003DMG400011287	-3695
PGSC0003DMG400031337	MTERF	-1.14	7.27e-05	0.12	0.881	-1.14	0.0119	Promoter (4-5kb)	PGSC0003DMG400031337	-3809	-3050
PGSC0003DMG401011882	Formyltetrahydrofolate deformylase	-1.38	5.14e-05	-0.12	0.889	-1.14	0.0221	Promoter (1-2kb)	PGSC0003DMG401011882	-1440	-753
PGSC0003DMG400009830	Ureide permease	1.68	0.0704	2.94	0.00152	-1.16	0.169	Promoter (2-3kb)	PGSC0003DMG400009830	-2587	-912
PGSC0003DMG402010056	CONSTANS	-1.43	4.78e-07	-0.14	0.857	-1.17	0.0103	Promoter (4-5kb)	PGSC0003DMG402010056	-4838	-1134
PGSC0003DMG400032155	Lipoxygenase	-2.31	1.61e-11	-1.02	0.121	-1.17	0.00555	Promoter (1-2kb)	PGSC0003DMG400032155	-1613
PGSC0003DMG400012303	Centromeric protein E	-0.97	0.00403	0.35	0.679	-1.18	0.0201	Promoter (2-3kb)	PGSC0003DMG400012303	-2136	-200
PGSC0003DMG400006782	Conserved gene of unknown function	-0.93	0.0111	0.37	0.698	-1.19	0.00747	Promoter (<=1kb)	PGSC0003DMG400006782	-529
PGSC0003DMG400033126	Aspartate kinase	-1.51	1.27e-08	-0.22	0.773	-1.19	0.00498	Promoter (2-3kb)	PGSC0003DMG400033126	-2502
PGSC0003DMG400014582	Conserved gene of unknown function	-0.49	0.209	0.82	0.304	-1.2	0.0102	Promoter (2-3kb)	PGSC0003DMG400014582	-2990
PGSC0003DMG401004779	Cytochrome P450	-0.98	0.00319	0.35	0.696	-1.2	0.0189	Promoter (2-3kb)	PGSC0003DMG401004779	-2069
PGSC0003DMG400042768	Gene of unknown function	-1.24	0.000637	0.08	0.93	-1.2	0.00663	Promoter (4-5kb)	PGSC0003DMG400042768	-4852
PGSC0003DMG400027633	9-cis-epoxycarotenoid dioxygenase	-1.27	0.000628	0.05	0.958	-1.2	0.0302	Promoter (4-5kb)	PGSC0003DMG400027633	-4126	-2353
PGSC0003DMG400031248	MRP-like ABC transporter	-0.36	0.343	0.93	0.183	-1.21	0.0066	Promoter (4-5kb)	PGSC0003DMG400031248	-3667	-2876
PGSC0003DMG400008150	Nucleic acid binding protein	-0.4	0.268	0.93	0.235	-1.21	0.0141	Promoter (<=1kb)	PGSC0003DMG400008150	-188
PGSC0003DMG400008660	Sugar transporter	-0.81	0.0115	0.52	0.612	-1.21	0.0191	Promoter (1-2kb)	PGSC0003DMG400008660	-1397
PGSC0003DMG400011200	Conserved gene of unknown function	0.15	0.733	1.47	0.00269	-1.22	0.00762	Promoter (<=1kb)	PGSC0003DMG400011200	-719
PGSC0003DMG400015230	Pectate lyase	-0.71	0.039	0.63	0.571	-1.22	0.0301	Promoter (4-5kb)	PGSC0003DMG400015230	-3908	-2506	-1360	-30
PGSC0003DMG402000895	Chlorophyll synthase	-1.1	0.000102	0.24	0.762	-1.22	0.0054	Promoter (<=1kb)	PGSC0003DMG402000895	86
PGSC0003DMG400033693	UPA16	-1.31	0.00182	0.04	0.97	-1.22	0.0444	Promoter (<=1kb)	PGSC0003DMG400033693	-530	50
PGSC0003DMG400003936	Primary amine oxidase	-1.13	0.00712	0.23	0.798	-1.23	0.0322	Promoter (2-3kb)	PGSC0003DMG400003936	-2989
PGSC0003DMG402028709	Conserved gene of unknown function	-1.21	0.000221	0.15	0.845	-1.23	0.0113	Promoter (4-5kb)	PGSC0003DMG402028709	-3945
PGSC0003DMG400032119	Jasmonate ZIM-domain protein 3	-1.69	0.000209	-0.32	0.777	-1.23	0.00796	Promoter (<=1kb)	PGSC0003DMG400032119	99
PGSC0003DMG402015686	NTA15 protein	-1	0.00113	0.39	0.666	-1.25	0.00652	Promoter (<=1kb)	PGSC0003DMG402015686	-177
PGSC0003DMG400018678	Auxin:hydrogen symporter	-1.03	0.0163	0.39	0.699	-1.25	0.056	Promoter (<=1kb)	PGSC0003DMG400018678	-54
PGSC0003DMG400013533	Flavonol 4'-sulfotransferase	-1.12	0.00462	0.24	0.802	-1.25	0.0126	Promoter (2-3kb)	PGSC0003DMG400013533	-2350
PGSC0003DMG400021130	GmCK3p	-1.17	0.000782	0.22	0.798	-1.26	0.02	Promoter (<=1kb)	PGSC0003DMG400021130	-940
PGSC0003DMG400031062	Cytochrome P450 71D7	-1.88	0.0413	-0.48	0.789	-1.26	0.399	Promoter (2-3kb)	PGSC0003DMG400031062	-2834	0
PGSC0003DMG402016981	Bacterial spot disease resistance protein 4	-0.34	0.489	1.05	0.215	-1.27	0.0335	Promoter (<=1kb)	PGSC0003DMG402016981	-359
PGSC0003DMG400016455	Conserved gene of unknown function	-0.81	0.0274	0.58	0.609	-1.28	0.013	Promoter (1-2kb)	PGSC0003DMG400016455	-1517
PGSC0003DMG401004883	Polyadenylate-binding protein	-1.23	0.00265	0.18	0.841	-1.28	0.0237	Promoter (4-5kb)	PGSC0003DMG401004883	-4514	-4156	-3608	-1681	-329
PGSC0003DMG400004012	Nicotinate phosphoribosyltransferase	-0.92	0.0017	0.49	0.587	-1.29	0.00415	Promoter (<=1kb)	PGSC0003DMG400004012	-68
PGSC0003DMG400027638	Mutator transposase-like polypeptide	0.34	0.591	1.79	0.0194	-1.3	0.0835	Promoter (<=1kb)	PGSC0003DMG400027638	-429
PGSC0003DMG400031031	Alpha-l-fucosidase	0.09	0.863	1.53	0.0016	-1.3	0.0154	Promoter (<=1kb)	PGSC0003DMG400031031	-78
PGSC0003DMG402024252	MADS-box transcription factor FBP22	-0.36	0.381	1.06	0.177	-1.3	0.0205	Promoter (2-3kb)	PGSC0003DMG402024252	-2669
PGSC0003DMG402030099	Prosystemin	-0.5	0.226	0.91	0.317	-1.3	0.0179	Promoter (1-2kb)	PGSC0003DMG402030099	-1015
PGSC0003DMG400007375	Chlorophyll a/b-binding protein PS II-Type I	-1.47	2.18e-07	-0.06	0.944	-1.3	0.00386	Promoter (2-3kb)	PGSC0003DMG400007375	-2611
PGSC0003DMG400025860	Conserved gene of unknown function	-1.49	4.11e-05	-0.06	0.945	-1.3	0.0151	Promoter (<=1kb)	PGSC0003DMG400025860	-762
PGSC0003DMG400001149	Allene oxide synthase 2	-1.6	0.000422	-0.17	0.877	-1.3	0.006	Promoter (1-2kb)	PGSC0003DMG400001149	-1367
PGSC0003DMG400003565	DnaJ	0.21	0.753	1.63	0.0844	-1.31	0.0491	Promoter (4-5kb)	PGSC0003DMG400003565	-3536
PGSC0003DMG400013962	Amino acid transporter	-1.09	0.00307	0.39	0.677	-1.35	0.003	Promoter (<=1kb)	PGSC0003DMG400013962	-133
PGSC0003DMG400003948	Stress-associated protein 6	-0.54	0.185	0.95	0.209	-1.36	0.00764	Promoter (4-5kb)	PGSC0003DMG400003948	-3104
PGSC0003DMG400021694	UDP-glucuronosyltransferase	-0.56	0.437	0.91	0.545	-1.36	0.0312	Promoter (2-3kb)	PGSC0003DMG400021694	-2482	-1075
PGSC0003DMG400019150	Conserved gene of unknown function	-1.37	0.000103	0.13	0.881	-1.37	0.00186	Promoter (4-5kb)	PGSC0003DMG400019150	-3428
PGSC0003DMG400016619	Cytochrome P450	-0.76	0.224	0.72	0.58	-1.38	0.0136	Promoter (4-5kb)	PGSC0003DMG400016619	-3734	-3336
PGSC0003DMG400001688	Ethphon-induced protein	-0.16	0.689	1.36	0.0665	-1.39	0.017	Promoter (<=1kb)	PGSC0003DMG400001688	-389
PGSC0003DMG400031250	Hydroxymethylglutaryl-CoA lyase	-1.33	1.96e-05	0.18	0.839	-1.39	0.00489	Promoter (4-5kb)	PGSC0003DMG400031250	-4481
PGSC0003DMG400030031	Gene of unknown function	-1.33	5.45e-05	0.19	0.826	-1.39	0.00623	Promoter (1-2kb)	PGSC0003DMG400030031	-1185
PGSC0003DMG400028897	Beta-carotene hydroxylase	-1.46	6.3e-06	0.04	0.962	-1.39	0.00128	Promoter (4-5kb)	PGSC0003DMG400028897	-4090
PGSC0003DMG400011374	Multidrug resistance-associated protein 2, 6 (Mrp2, 6), abc-transoprter	-0.59	0.0678	0.94	0.159	-1.4	0.00327	Promoter (<=1kb)	PGSC0003DMG400011374	-267
PGSC0003DMG400005486	Nucleic acid binding protein	-0.88	0.00738	0.64	0.45	-1.4	0.00164	Promoter (1-2kb)	PGSC0003DMG400005486	-1882
PGSC0003DMG400019677	Elongation factor 1-alpha	-0.9	0.0387	0.63	0.547	-1.4	0.0105	Promoter (<=1kb)	PGSC0003DMG400019677	-520
PGSC0003DMG400026181	Transcription factor	-1.15	0.00159	0.39	0.666	-1.4	0.00922	Promoter (1-2kb)	PGSC0003DMG400026181	-1455
PGSC0003DMG400033878	Conserved gene of unknown function	-1.22	0.00351	0.31	0.739	-1.4	0.00579	Promoter (<=1kb)	PGSC0003DMG400033878	-988
PGSC0003DMG400026105	TCP family transcription factor	0.86	0.116	2.35	7.08e-05	-1.41	0.00413	Promoter (4-5kb)	PGSC0003DMG400026105	-4021
PGSC0003DMG400007464	Gene of unknown function	-0.35	0.495	1.24	0.0944	-1.41	0.0407	Promoter (2-3kb)	PGSC0003DMG400007464	-2103
PGSC0003DMG400014662	RWP-RK domain-containing protein	-2.27	9.81e-08	-0.74	0.561	-1.41	0.0284	Promoter (4-5kb)	PGSC0003DMG400014662	-3516	-234
PGSC0003DMG400016714	1-aminocyclopropane-1-carboxylate oxidase	-0.79	0.00864	0.75	0.358	-1.42	0.00188	Promoter (4-5kb)	PGSC0003DMG400016714	-3739	-3274
PGSC0003DMG400016236	Nucleic acid binding protein	-1.03	0.000579	0.52	0.577	-1.42	0.00237	Promoter (<=1kb)	PGSC0003DMG400016236	-349
PGSC0003DMG400005219	Gene of unknown function	1.18	0.0457	2.74	0.000252	-1.43	0.0601	Promoter (4-5kb)	PGSC0003DMG400005219	-3373
PGSC0003DMG400028904	SGT1	0.72	0.0967	2.25	2.65e-05	-1.43	0.00357	Promoter (<=1kb)	PGSC0003DMG400028904	97
PGSC0003DMG400014627	Glutathione S-transferase	-1.17	2.48e-05	0.37	0.679	-1.43	0.00102	Promoter (4-5kb)	PGSC0003DMG400014627	-4217
PGSC0003DMG400003152	Cinnamoyl-CoA reductase	-1.09	0.000687	0.47	0.611	-1.44	0.000695	Promoter (<=1kb)	PGSC0003DMG400003152	-21
PGSC0003DMG400012894	Gene of unknown function	1.23	0.146	2.84	0.000356	-1.46	0.0686	Promoter (4-5kb)	PGSC0003DMG400012894	-4164
PGSC0003DMG400017570	Chlorophyll synthase	-1.77	7.15e-11	-0.2	0.795	-1.46	0.000346	Promoter (<=1kb)	PGSC0003DMG400017570	-693
PGSC0003DMG400024479	Calmodulin-binding protein	0.28	0.652	1.9	0.0189	-1.47	0.045	Promoter (4-5kb)	PGSC0003DMG400024479	-3202
PGSC0003DMG400027198	GRAS family transcription factor	-0.24	0.7	1.35	0.211	-1.47	0.0329	Promoter (<=1kb)	PGSC0003DMG400027198	-967
PGSC0003DMG400012329	BEL14 protein	-0.53	0.225	1.11	0.244	-1.49	0.0196	Promoter (4-5kb)	PGSC0003DMG400012329	-4368
PGSC0003DMG400030713	1,2-diacylglycerol 3-beta-galactosyltransferase	-0.98	0.0159	0.66	0.573	-1.49	0.0172	Promoter (<=1kb)	PGSC0003DMG400030713	-414
PGSC0003DMG400024161	Monoxygenase	-1.49	7.21e-06	0.16	0.847	-1.52	0.000691	Promoter (1-2kb)	PGSC0003DMG400024161	-1166
PGSC0003DMG400018183	ATP binding protein	-0.36	0.496	1.32	0.0668	-1.55	0.00492	Promoter (<=1kb)	PGSC0003DMG400018183	-148	0
PGSC0003DMG400001393	Amino acid permease	-1.11	0.0404	0.58	0.623	-1.55	0.0196	Promoter (4-5kb)	PGSC0003DMG400001393	-4668
PGSC0003DMG400032563	Conserved gene of unknown function	0.15	0.882	1.86	0.0464	-1.56	0.054	Promoter (2-3kb)	PGSC0003DMG400032563	-2815
PGSC0003DMG400032821	Conserved gene of unknown function	-0.61	0.361	1.11	0.376	-1.56	0.0396	Promoter (4-5kb)	PGSC0003DMG400032821	-3063	-2644	-975
PGSC0003DMG400011031	UDP-glucuronosyltransferase	-1.53	0.285	0.14	0.918	-1.56	0.00463	Promoter (1-2kb)	PGSC0003DMG400011031	-1160
PGSC0003DMG400002267	Auxin-regulated protein	0.22	0.701	1.9	0.00039	-1.58	0.00134	Promoter (4-5kb)	PGSC0003DMG400002267	-3319	-561
PGSC0003DMG400012293	Methanol inducible protein	-1.39	0.017	0.35	0.747	-1.58	0.0279	Promoter (1-2kb)	PGSC0003DMG400012293	-1080
PGSC0003DMG400008144	Mitochondrial carrier protein	-1.85	1.05e-10	-0.15	0.85	-1.58	0.000127	Promoter (2-3kb)	PGSC0003DMG400008144	-2128
PGSC0003DMG400001574	Conserved gene of unknown function	-0.84	0.00851	0.87	0.275	-1.59	0.00111	Promoter (2-3kb)	PGSC0003DMG400001574	-2548
PGSC0003DMG400028711	Non-LTR retroelement reverse transcriptase	-0.27	0.645	1.46	0.0238	-1.6	0.00405	Promoter (2-3kb)	PGSC0003DMG400028711	-2374	-1393
PGSC0003DMG400013887	Conserved gene of unknown function	-1.57	1.45e-06	0.13	0.888	-1.6	0.000523	Promoter (1-2kb)	PGSC0003DMG400013887	-1773	0
PGSC0003DMG400005649	Calmodulin-binding protein	0	0.995	1.72	0.0157	-1.61	0.0015	Promoter (1-2kb)	PGSC0003DMG400005649	-1786
PGSC0003DMG400011247	Cation diffusion facilitator 9	-1.51	0.03	0.22	0.86	-1.61	0.0464	Promoter (<=1kb)	PGSC0003DMG400011247	-854
PGSC0003DMG400025561	TONSOKU protein	1.12	0.152	2.84	3.25e-05	-1.62	0.00683	Promoter (<=1kb)	PGSC0003DMG400025561	-153
PGSC0003DMG403020240	Glycerophosphodiester phosphodiesterase	-0.87	0.0416	0.85	0.757	-1.62	0.0283	Promoter (1-2kb)	PGSC0003DMG403020240	-1243
PGSC0003DMG401017989	Cyclic nucleotide-gated ion channel 1	-0.12	0.878	1.62	0.0686	-1.63	0.00391	Promoter (2-3kb)	PGSC0003DMG401017989	-2067
PGSC0003DMG400000363	Avr9/Cf-9 rapidly elicited protein 146	-1.06	0.00585	0.7	0.512	-1.64	0.00163	Promoter (4-5kb)	PGSC0003DMG400000363	-3749	-3357
PGSC0003DMG402027811	Leucine-rich repeat family protein / protein kinase family protein	0.49	0.277	2.24	4.27e-05	-1.65	0.00104	Promoter (2-3kb)	PGSC0003DMG402027811	-2006
PGSC0003DMG400024539	ATEXO70E2	-0.69	0.239	1.06	0.353	-1.65	0.0056	Promoter (<=1kb)	PGSC0003DMG400024539	-421
PGSC0003DMG400002682	Phytosulfokine peptide	-0.78	0.0603	1.02	0.304	-1.65	0.0103	Promoter (4-5kb)	PGSC0003DMG400002682	-3164
PGSC0003DMG400017373	Conserved gene of unknown function	0.91	0.109	2.72	1.64e-07	-1.68	0.00246	Promoter (4-5kb)	PGSC0003DMG400017373	-3006
PGSC0003DMG400020498	Inositol-1,4,5-triphosphate-5-phosphatase	-0.67	0.294	1.18	0.134	-1.68	0.0263	Promoter (4-5kb)	PGSC0003DMG400020498	-3991
PGSC0003DMG400022956	Conserved gene of unknown function	-1.21	0.000167	0.6	0.56	-1.68	0.000523	Promoter (4-5kb)	PGSC0003DMG400022956	-3819
PGSC0003DMG402003479	Oxidoreductase, 2OG-Fe(II) oxygenase family protein	-2.05	8.38e-05	-0.26	0.836	-1.68	0.019	Promoter (2-3kb)	PGSC0003DMG402003479	-2896
PGSC0003DMG401029631	Pleiotropic drug resistance protein 1	0.02	0.964	1.85	0.00208	-1.69	0.00375	Promoter (4-5kb)	PGSC0003DMG401029631	-4871	-4578
PGSC0003DMG401023109	Gene of unknown function	-4.45	0.026	-2.68	0.479	-1.69	NA	Promoter (4-5kb)	PGSC0003DMG401023109	-3935	-3334	-988
PGSC0003DMG400000293	Pectinesterase	-1.17	0.0765	0.62	0.668	-1.7	0.0152	Promoter (<=1kb)	PGSC0003DMG400000293	-71
PGSC0003DMG400022423	WD-40 repeat family protein / katanin p80 subunit	-1.29	4.51e-06	0.53	0.574	-1.7	9.39e-05	Promoter (4-5kb)	PGSC0003DMG400022423	-3028	-1699
PGSC0003DMG400019080	Cytochrome P450	-1.43	0.00281	0.42	0.691	-1.72	0.00361	Promoter (4-5kb)	PGSC0003DMG400019080	-3819
PGSC0003DMG400031491	Molybdopterin cofactor sulfurase	0.2	0.718	2.04	4.37e-05	-1.73	0.000153	Promoter (<=1kb)	PGSC0003DMG400031491	-368
PGSC0003DMG400016621	Cytochrome P450	-0.89	0.107	0.95	0.305	-1.73	0.000798	Promoter (<=1kb)	PGSC0003DMG400016621	-296
PGSC0003DMG402031759	Phospholipase A1	-1.39	0.00222	0.52	0.639	-1.73	0.00254	Promoter (4-5kb)	PGSC0003DMG402031759	-4762
PGSC0003DMG400022588	Auxin-induced SAUR	-1.55	0.00123	0.33	0.747	-1.73	0.00252	Promoter (1-2kb)	PGSC0003DMG400022588	-1026
PGSC0003DMG400019518	Pseudo response regulator	0.71	0.256	2.56	8.11e-06	-1.74	0.00151	Promoter (<=1kb)	PGSC0003DMG400019518	-595
PGSC0003DMG400005702	Conserved gene of unknown function	-1.61	0.000102	0.28	0.773	-1.74	0.00258	Promoter (4-5kb)	PGSC0003DMG400005702	-4219
PGSC0003DMG400008326	Gene of unknown function	-1.87	4.07e-10	-0.01	0.996	-1.74	8.67e-05	Promoter (1-2kb)	PGSC0003DMG400008326	-1473
PGSC0003DMG400039376	Conserved gene of unknown function	-0.2	0.856	1.68	0.127	-1.75	0.0391	Promoter (1-2kb)	PGSC0003DMG400039376	-1901	-1745	-1005	-25
PGSC0003DMG400020843	Photoassimilate-responsive protein PAR	-0.63	0.255	1.3	0.0572	-1.77	0.0072	Promoter (1-2kb)	PGSC0003DMG400020843	-1986
PGSC0003DMG400010144	Stigma expressed protein	-2.87	0.0173	-0.94	0.727	-1.78	0.435	Promoter (4-5kb)	PGSC0003DMG400010144	-3860
PGSC0003DMG400007334	Vacuolar sorting receptor	-0.17	0.696	1.74	0.00012	-1.79	2.8e-05	Promoter (4-5kb)	PGSC0003DMG400007334	-3713	-56
PGSC0003DMG400029570	Pentatricopeptide repeat-containing protein	-0.44	0.501	1.47	0.125	-1.79	0.00246	Promoter (2-3kb)	PGSC0003DMG400029570	-2936	-1905
PGSC0003DMG400026141	Gene of unknown function	-1.25	0.0225	0.68	0.612	-1.79	0.00403	Promoter (1-2kb)	PGSC0003DMG400026141	-1896
PGSC0003DMG400004040	DNA binding protein	-2.08	5.14e-10	-0.16	0.85	-1.79	1.27e-05	Promoter (<=1kb)	PGSC0003DMG400004040	-595
PGSC0003DMG400029330	Monooxygenase	-2.49	0.0302	-0.57	0.774	-1.79	0.284	Promoter (2-3kb)	PGSC0003DMG400029330	-2424
PGSC0003DMG400008088	Carboxy-lyase	-1.5	3.55e-06	0.48	0.666	-1.83	0.000865	Promoter (4-5kb)	PGSC0003DMG400008088	-3952
PGSC0003DMG400015678	10-hydroxygeraniol oxidoreductase	-1.03	0.231	1	0.563	-1.84	0.0333	Promoter (<=1kb)	PGSC0003DMG400015678	-863	-454
PGSC0003DMG400025230	Potassium transporter	-1.77	1.38e-08	0.2	0.819	-1.84	7.09e-05	Promoter (<=1kb)	PGSC0003DMG400025230	-720
PGSC0003DMG400002366	Coatomer alpha subunit	-1.32	0.00249	0.66	0.646	-1.85	0.00444	Promoter (4-5kb)	PGSC0003DMG400002366	-3533
PGSC0003DMG400017763	Serine/threonine-protein kinase SAPK1	-0.35	0.612	1.66	0.035	-1.88	0.00246	Promoter (1-2kb)	PGSC0003DMG400017763	-1734
PGSC0003DMG400013648	Sugar transporter	-1.95	2.16e-05	0.06	0.956	-1.88	0.00145	Promoter (4-5kb)	PGSC0003DMG400013648	-3247
PGSC0003DMG400007787	Chlorophyll a-b binding protein 8, chloroplastic	-2.18	1.37e-13	-0.2	0.813	-1.88	6.11e-06	Promoter (1-2kb)	PGSC0003DMG400007787	-1329
PGSC0003DMG400023933	Conserved gene of unknown function	-1.37	0.0556	0.69	0.652	-1.9	0.0252	Promoter (2-3kb)	PGSC0003DMG400023933	-2609	0
PGSC0003DMG400027149	CBL-interacting protein kinase 1	-1.9	4.69e-10	0.14	0.861	-1.9	1.63e-05	Promoter (4-5kb)	PGSC0003DMG400027149	-3324
PGSC0003DMG400042063	Gene of unknown function	4.43	0.000652	6.53	1.54e-09	-1.91	0.0172	Promoter (1-2kb)	PGSC0003DMG400042063	-1932
PGSC0003DMG402003286	ACI112	-1.54	4.34e-06	0.51	0.649	-1.91	0.000607	Promoter (1-2kb)	PGSC0003DMG402003286	-1878
PGSC0003DMG400015667	Pto-responsive gene 1 protein	-2.56	0.0516	-0.47	0.735	-1.93	6.44e-05	Promoter (4-5kb)	PGSC0003DMG400015667	-3702
PGSC0003DMG400014297	N-acetyltransferase	-2.06	2.09e-13	-0.01	0.994	-1.95	3.78e-07	Promoter (2-3kb)	PGSC0003DMG400014297	-2689	-753
PGSC0003DMG400026148	USP family protein	-1.02	0.0737	1.04	0.401	-1.96	0.00035	Promoter (<=1kb)	PGSC0003DMG400026148	-596
PGSC0003DMG400022011	Homeodomain protein	-1.6	0.00724	0.5	0.674	-1.96	0.00304	Promoter (4-5kb)	PGSC0003DMG400022011	-4245
PGSC0003DMG400013825	Gene of unknown function	0.11	0.845	2.19	0.000656	-1.97	0.0007	Promoter (<=1kb)	PGSC0003DMG400013825	-209
PGSC0003DMG400031457	Phenylalanine ammonia-lyase 1	-1.07	0.00756	1.02	0.113	-1.97	3.32e-06	Promoter (2-3kb)	PGSC0003DMG400031457	-2982
PGSC0003DMG400004920	Conserved gene of unknown function	-2.07	4.78e-13	0.03	0.969	-1.97	6.1e-06	Promoter (4-5kb)	PGSC0003DMG400004920	-4407
PGSC0003DMG400028421	Ubiquitin-protein ligase	-2.55	0.0145	-0.39	0.8	-1.97	0.193	Promoter (<=1kb)	PGSC0003DMG400028421	-171
PGSC0003DMG400030534	Wall-associated kinase	-0.01	0.991	2.11	0.000612	-2	5.22e-05	Promoter (<=1kb)	PGSC0003DMG400030534	-105
PGSC0003DMG400010750	ERF transcription factor	-0.86	0.0519	1.27	0.0231	-2.01	4.37e-05	Promoter (2-3kb)	PGSC0003DMG400010750	-2942
PGSC0003DMG401024252	SOC1 2	-0.9	0.0646	1.24	0.154	-2.02	0.000396	Promoter (<=1kb)	PGSC0003DMG401024252	50
PGSC0003DMG400002001	Conserved gene of unknown function	-1.23	0.0335	0.87	0.463	-2.02	0.000119	Promoter (1-2kb)	PGSC0003DMG400002001	-1605
PGSC0003DMG400027459	ATP binding protein	-2.36	2.13e-08	-0.18	0.835	-2.02	0.000951	Promoter (<=1kb)	PGSC0003DMG400027459	-131
PGSC0003DMG400020595	Caryophyllene/alpha-humulene synthase	1.1	0.0796	3.28	1.13e-07	-2.04	0.0016	Promoter (<=1kb)	PGSC0003DMG400020595	-287
PGSC0003DMG400024718	Hypoxia-responsive family protein	-3.44	0.0166	-1.32	0.639	-2.04	0.434	Promoter (4-5kb)	PGSC0003DMG400024718	-3812
PGSC0003DMG400025380	Gene of unknown function	-1.38	0.168	0.8	0.668	-2.05	0.0462	Promoter (2-3kb)	PGSC0003DMG400025380	-2753
PGSC0003DMG400017517	Conserved gene of unknown function	-1.72	0.00125	0.51	0.663	-2.08	0.00172	Promoter (1-2kb)	PGSC0003DMG400017517	-1690
PGSC0003DMG400030397	Isoform MYB48-1 of Transcription factor MYB48	-2	0.00228	0.23	0.872	-2.08	0.00843	Promoter (<=1kb)	PGSC0003DMG400030397	-604
PGSC0003DMG400000836	Armadillo repeat-containing protein	-0.51	0.328	1.7	0.00867	-2.09	6.56e-05	Promoter (4-5kb)	PGSC0003DMG400000836	-4454
PGSC0003DMG400030472	TSI1	-1.35	0.00499	0.87	0.473	-2.09	0.00059	Promoter (2-3kb)	PGSC0003DMG400030472	-2862	-2687
PGSC0003DMG400014719	Hcr2-2A	-0.65	0.601	1.58	0.371	-2.1	0.0378	Promoter (4-5kb)	PGSC0003DMG400014719	-3968	-3116	0
PGSC0003DMG400001179	Carboxylesterase	-1.69	0.000254	0.55	0.679	-2.1	0.000565	Promoter (<=1kb)	PGSC0003DMG400001179	-453
PGSC0003DMG400014458	Pollen-specific C2 domain containing protein	-2.49	2.32e-05	-0.26	0.811	-2.1	0.0046	Promoter (<=1kb)	PGSC0003DMG400014458	-353
PGSC0003DMG400015318	Metallothionein	-0.42	0.345	1.82	0.00301	-2.11	0.000114	Promoter (<=1kb)	PGSC0003DMG400015318	-100
PGSC0003DMG400021365	YA1	-0.71	0.608	1.57	0.422	-2.14	0.0496	Promoter (<=1kb)	PGSC0003DMG400021365	-513
PGSC0003DMG400027212	ATP:citrate lyase	-1.44	0.0132	0.81	0.545	-2.14	0.000906	Promoter (<=1kb)	PGSC0003DMG400027212	-585
PGSC0003DMG400004617	Invertase inhibitor	-0.38	0.578	1.9	0.0326	-2.15	0.00144	Promoter (1-2kb)	PGSC0003DMG400004617	-1958
PGSC0003DMG400030212	Nitrate reductase	-1.87	6.82e-07	0.42	0.67	-2.15	3.13e-05	Promoter (1-2kb)	PGSC0003DMG400030212	-1947
PGSC0003DMG400035878	Fatty acid desaturase	1.12	0.203	3.43	1.09e-09	-2.16	0.00427	Promoter (4-5kb)	PGSC0003DMG400035878	-4960
PGSC0003DMG400002910	Cf-2.1	-0.44	0.694	1.8	0.0736	-2.18	0.00588	Promoter (4-5kb)	PGSC0003DMG400002910	-4420	-235
PGSC0003DMG400031269	RNA-dependent RNA-polymerase	-1.29	0.00442	1.02	0.343	-2.2	1.3e-05	Promoter (<=1kb)	PGSC0003DMG400031269	-995	-64
PGSC0003DMG400031261	RNA-dependent RNA-polymerase	-1.32	0.0503	1.01	0.484	-2.22	9.26e-05	Promoter (<=1kb)	PGSC0003DMG400031261	-64
PGSC0003DMG401004500	Glycosyltransferase 2	-2.51	6.08e-15	-0.18	0.831	-2.23	5.75e-07	Promoter (4-5kb)	PGSC0003DMG401004500	-3253
PGSC0003DMG400026576	DNA binding protein	-1.5	0.0024	0.83	0.387	-2.24	1.01e-05	Promoter (<=1kb)	PGSC0003DMG400026576	-622
PGSC0003DMG400012513	Amino acid binding protein	-1.85	3.56e-06	0.52	0.644	-2.24	2.6e-05	Promoter (4-5kb)	PGSC0003DMG400012513	-3059	-2921
PGSC0003DMG400006892	60S ribosomal protein L34	-2.17	0.00577	0.23	0.861	-2.24	0.0152	Promoter (1-2kb)	PGSC0003DMG400006892	-2000
PGSC0003DMG401018223	Ferric-chelate reductase	-2.44	2.18e-13	-0.01	0.989	-2.29	2.28e-06	Promoter (1-2kb)	PGSC0003DMG401018223	-1022	-223	0
PGSC0003DMG400010050	Proline oxidase/dehydrogenase 1	0.73	0.444	3.21	8.8e-07	-2.32	0.000357	Promoter (<=1kb)	PGSC0003DMG400010050	-390	0
PGSC0003DMG401029354	Trans-2-enoyl CoA reductase	-2.26	0.0234	0.22	0.895	-2.32	0.0161	Promoter (2-3kb)	PGSC0003DMG401029354	-2374	-1779	-1253
PGSC0003DMG400005113	PR1 protein	-0.5	0.631	1.98	0.0531	-2.35	0.0011	Promoter (1-2kb)	PGSC0003DMG400005113	-1075	-10
PGSC0003DMG400008829	Conserved gene of unknown function	-2.06	5.86e-11	0.42	0.658	-2.35	1.11e-07	Promoter (2-3kb)	PGSC0003DMG400008829	-2057
PGSC0003DMG402026153	S-locus lectin protein kinase family protein	-0.68	0.308	1.83	0.0208	-2.38	0.000158	Promoter (2-3kb)	PGSC0003DMG402026153	-2143
PGSC0003DMG402017989	Cyclic nucleotide-gated calmodulin-binding ion channel	-0.09	0.886	2.4	0.000173	-2.39	2.95e-07	Promoter (4-5kb)	PGSC0003DMG402017989	-4218	-391
PGSC0003DMG400031742	UPA16	-1.83	2.37e-06	0.71	0.445	-2.39	7.07e-08	Promoter (1-2kb)	PGSC0003DMG400031742	-1741
PGSC0003DMG400010464	Conserved gene of unknown function	-2.11	0.00405	0.47	0.68	-2.39	0.00567	Promoter (1-2kb)	PGSC0003DMG400010464	-1469
PGSC0003DMG400026147	Gene of unknown function	-1.01	0.437	1.57	0.374	-2.42	0.0244	Promoter (<=1kb)	PGSC0003DMG400026147	-605
PGSC0003DMG400005515	Ascorbate oxidase	-0.96	0.409	1.57	0.251	-2.44	0.00452	Promoter (1-2kb)	PGSC0003DMG400005515	-1664
PGSC0003DMG400007463	Phospholipid-transporting ATPase 9	-0.04	0.974	2.55	0.000296	-2.45	0.000451	Promoter (<=1kb)	PGSC0003DMG400007463	-340
PGSC0003DMG400011775	Cembratrienol synthase 2a	-1.22	0.104	1.35	0.183	-2.49	2.34e-05	Promoter (2-3kb)	PGSC0003DMG400011775	-2709
PGSC0003DMG400016733	Acyl:coa ligase acetate-coa synthetase	-2.34	1.48e-12	0.27	0.748	-2.49	4.07e-09	Promoter (2-3kb)	PGSC0003DMG400016733	-2530	-1395
PGSC0003DMG400028221	Tropinone reductase I	-1.96	1.57e-07	0.71	0.563	-2.53	3.93e-06	Promoter (1-2kb)	PGSC0003DMG400028221	-1691
PGSC0003DMG400033642	2,4-dienoyl-CoA reductase	0.08	0.892	2.75	8.28e-09	-2.54	5.31e-07	Promoter (1-2kb)	PGSC0003DMG400033642	-1896
PGSC0003DMG402024077	Conserved gene of unknown function	0.09	0.942	2.77	0.000296	-2.56	0.000154	Promoter (4-5kb)	PGSC0003DMG402024077	-3897
PGSC0003DMG400008300	Chlorophyll a/b binding protein	-3.12	3.28e-20	-0.42	0.683	-2.58	2.44e-09	Promoter (<=1kb)	PGSC0003DMG400008300	-646	-475
PGSC0003DMG400001969	Carotenoid cleavage dioxygenase 4	-2.31	1.15e-10	0.42	0.681	-2.6	3.87e-08	Promoter (<=1kb)	PGSC0003DMG400001969	-87
PGSC0003DMG400004477	Lachrymatory-factor synthase	-2.3	1.8e-07	0.45	0.647	-2.62	8.22e-07	Promoter (1-2kb)	PGSC0003DMG400004477	-1513
PGSC0003DMG400004030	Ubiquitin-protein ligase	-1.74	0.00131	1.06	0.302	-2.64	5.98e-05	Promoter (<=1kb)	PGSC0003DMG400004030	-115
PGSC0003DMG401028902	ATP binding protein	-2.11	0.0752	0.79	0.679	-2.71	0.0279	Promoter (<=1kb)	PGSC0003DMG401028902	-195
PGSC0003DMG400017398	Snf1-kinase beta subunit, plants	-2.27	4.18e-06	0.56	0.621	-2.71	3.18e-07	Promoter (<=1kb)	PGSC0003DMG400017398	-406
PGSC0003DMG400015801	Bacterial-induced peroxidase	-4.21	0.0122	-1.19	0.709	-2.85	0.355	Promoter (<=1kb)	PGSC0003DMG400015801	-55
PGSC0003DMG401007615	Urea active transporter	-1.36	0.119	1.63	0.0774	-2.86	7.05e-05	Promoter (1-2kb)	PGSC0003DMG401007615	-1496
PGSC0003DMG400002772	Conserved gene of unknown function	-3.92	0.0496	-0.93	0.787	-2.88	0.322	Promoter (2-3kb)	PGSC0003DMG400002772	-2946
PGSC0003DMG400004291	Oligopeptide transporter	-2.12	6.63e-11	0.94	0.148	-2.93	4.07e-13	Promoter (1-2kb)	PGSC0003DMG400004291	-1774
PGSC0003DMG400033087	DNA binding protein	-3.01	3.69e-05	0.03	0.983	-2.93	8.24e-05	Promoter (<=1kb)	PGSC0003DMG400033087	-418
PGSC0003DMG400016180	Flowering locus T	3.41	0.00729	6.54	2.49e-12	-2.98	6.91e-06	Promoter (<=1kb)	PGSC0003DMG400016180	-14
PGSC0003DMG400011981	Gene of unknown function	-0.8	0.632	2.36	0.0584	-3	0.00306	Promoter (4-5kb)	PGSC0003DMG400011981	-3195
PGSC0003DMG400016723	Acyl:coa ligase acetate-coa synthetase	-2.85	1.74e-13	0.31	0.73	-3.01	9.34e-11	Promoter (2-3kb)	PGSC0003DMG400016723	-2743
PGSC0003DMG400010870	NAC domain protein	-0.69	0.382	2.46	0.00012	-3.02	3.36e-07	Promoter (4-5kb)	PGSC0003DMG400010870	-4221	-4008
PGSC0003DMG400030645	Conserved gene of unknown function	-1.48	0.0328	1.7	0.0288	-3.05	7.42e-07	Promoter (<=1kb)	PGSC0003DMG400030645	55
PGSC0003DMG400020832	Conserved gene of unknown function	-0.97	NA	2.15	0.323	-3.06	0.0132	Promoter (2-3kb)	PGSC0003DMG400020832	-2257	-1160	-323
PGSC0003DMG400028369	RNA binding protein	-2.82	1.58e-05	0.43	0.689	-3.07	7.96e-05	Promoter (1-2kb)	PGSC0003DMG400028369	-1862
PGSC0003DMG400012824	Conserved gene of unknown function	-2.37	0.000944	0.92	0.435	-3.12	2.28e-05	Promoter (<=1kb)	PGSC0003DMG400012824	-361
PGSC0003DMG400025128	Conserved gene of unknown function	-1.37	0.247	1.92	0.0614	-3.16	8.91e-05	Promoter (4-5kb)	PGSC0003DMG400025128	-3778
PGSC0003DMG400001333	Calcium ion binding protein	-0.86	0.462	2.54	8.75e-05	-3.23	8e-05	Promoter (<=1kb)	PGSC0003DMG400001333	38
PGSC0003DMG400014060	Receptor kinase	-0.9	NA	2.49	0.339	-3.25	0.0455	Promoter (1-2kb)	PGSC0003DMG400014060	-1725
PGSC0003DMG400028710	Ammonium transporter 1 member 2	-3.18	1.17e-19	0.33	0.692	-3.36	2.21e-12	Promoter (4-5kb)	PGSC0003DMG400028710	-4629
PGSC0003DMG401008350	Calmodulin binding protein	-3.38	0.0417	0.19	0.937	-3.39	0.046	Promoter (4-5kb)	PGSC0003DMG401008350	-3886
PGSC0003DMG400031140	WRKY transcription factor	-0.9	0.261	2.73	1.32e-06	-3.48	5.19e-09	Promoter (4-5kb)	PGSC0003DMG400031140	-3155
PGSC0003DMG400003682	DNA binding protein	-1.64	0.0725	2.08	0.00599	-3.54	2.91e-08	Promoter (1-2kb)	PGSC0003DMG400003682	-1115
PGSC0003DMG400026332	NAC-domain protein	-1.26	0.401	2.48	0.0469	-3.61	9.04e-06	Promoter (<=1kb)	PGSC0003DMG400026332	-548
PGSC0003DMG400002906	Conserved gene of unknown function	-1.95	0.268	1.8	0.358	-3.65	0.00188	Promoter (1-2kb)	PGSC0003DMG400002906	-1800
PGSC0003DMG400027968	Conserved gene of unknown function	-0.76	NA	2.94	0.0342	-3.71	0.00134	Promoter (4-5kb)	PGSC0003DMG400027968	-4267	-4149
PGSC0003DMG400031454	UDP-glucose:glucosyltransferase	-1.42	0.37	2.55	0.0374	-3.82	7.15e-06	Promoter (4-5kb)	PGSC0003DMG400031454	-4340
PGSC0003DMG400001330	Zinc finger protein	-1.78	0.00827	2.15	1.65e-05	-3.85	4.86e-13	Promoter (<=1kb)	PGSC0003DMG400001330	-829
PGSC0003DMG400016493	Gene of unknown function	-1.17	0.376	2.84	0.000173	-3.86	0.0809	Promoter (4-5kb)	PGSC0003DMG400016493	-4491	-1825
PGSC0003DMG400025129	Zinc finger protein	-2.02	1.81e-09	1.97	3.06e-06	-3.86	9.07e-22	Promoter (<=1kb)	PGSC0003DMG400025129	-414
PGSC0003DMG400020071	MYB8	-3.31	0.000126	0.75	0.668	-3.91	1.95e-07	Promoter (<=1kb)	PGSC0003DMG400020071	-941
PGSC0003DMG400011706	Gene of unknown function	-3.45	0.00284	0.69	0.73	-4.01	7.53e-05	Promoter (1-2kb)	PGSC0003DMG400011706	-1582
PGSC0003DMG400012546	White-brown-complex ABC transporter family	-5.02	0.00301	-0.86	0.713	-4.04	0.0778	Promoter (4-5kb)	PGSC0003DMG400012546	-3855
PGSC0003DMG400027966	Conserved gene of unknown function	-2.13	0.0523	2.03	0.0321	-4.06	5.93e-09	Promoter (1-2kb)	PGSC0003DMG400027966	-1187	-689
PGSC0003DMG400020697	Conserved gene of unknown function	-1.72	0.347	2.52	0.0295	-4.07	8.43e-05	Promoter (2-3kb)	PGSC0003DMG400020697	-2780	-1149
PGSC0003DMG400004345	Gene of unknown function	0.3	NA	4.54	0.109	-4.09	0.0324	Promoter (<=1kb)	PGSC0003DMG400004345	-711
PGSC0003DMG400029026	Conserved gene of unknown function	0.38	NA	4.71	4.26e-06	-4.18	2.38e-06	Promoter (4-5kb)	PGSC0003DMG400029026	-4010
PGSC0003DMG400009620	Cytochrome P450 71D6	-3.5	1.19e-05	0.84	0.481	-4.19	3.67e-08	Promoter (2-3kb)	PGSC0003DMG400009620	-2786	-1011
PGSC0003DMG400017505	Nam 11	-3.04	0.0912	1.31	0.575	-4.25	0.00317	Promoter (4-5kb)	PGSC0003DMG400017505	-3948
PGSC0003DMG400007631	Histidine decarboxylase	-4.39	0.0206	-0.01	0.998	-4.25	0.0506	Promoter (2-3kb)	PGSC0003DMG400007631	-2415
PGSC0003DMG400012584	LIM domain containing protein	-1.73	0.0114	2.65	0.000173	-4.28	1.72e-16	Promoter (<=1kb)	PGSC0003DMG400012584	-503
PGSC0003DMG400015873	Conserved gene of unknown function	-2.58	NA	1.91	0.57	-4.36	0.0388	Promoter (<=1kb)	PGSC0003DMG400015873	-376
PGSC0003DMG400019396	Conserved gene of unknown function	-4.2	2e-08	0.3	0.82	-4.39	1.39e-07	Promoter (1-2kb)	PGSC0003DMG400019396	-1428
PGSC0003DMG400010715	Peroxidase 19	-2.18	0.0144	2.33	0.000175	-4.4	3.4e-13	Promoter (<=1kb)	PGSC0003DMG400010715	-702
PGSC0003DMG400024138	Alcohol acyl transferase	-3.14	NA	1.39	0.597	-4.4	0.00749	Promoter (4-5kb)	PGSC0003DMG400024138	-4917
PGSC0003DMG400005587	Epidermal germacrene C synthase	-1.87	0.36	2.63	0.0805	-4.41	2.64e-05	Promoter (<=1kb)	PGSC0003DMG400005587	-754
PGSC0003DMG400014559	Conserved gene of unknown function	-1.21	NA	3.38	0.238	-4.5	0.0275	Promoter (4-5kb)	PGSC0003DMG400014559	-4355
PGSC0003DMG400016061	Gene of unknown function	-1.15	NA	3.4	0.0905	-4.53	0.00419	Promoter (2-3kb)	PGSC0003DMG400016061	-2141
PGSC0003DMG400009975	Conserved gene of unknown function	-3.66	5.03e-23	1.01	0.212	-4.53	2.88e-32	Promoter (2-3kb)	PGSC0003DMG400009975	-2407	-504
PGSC0003DMG400020608	DNA-binding protein 3	-3.1	5.62e-08	1.61	0.0034	-4.55	2.42e-13	Promoter (<=1kb)	PGSC0003DMG400020608	-817
PGSC0003DMG400003052	Conserved gene of unknown function	-0.8	NA	3.87	0.148	-4.6	0.0206	Promoter (1-2kb)	PGSC0003DMG400003052	-1744
PGSC0003DMG400029207	WRKY transcription factor 6	-3.24	6.27e-10	1.51	0.0868	-4.62	1.02e-16	Promoter (4-5kb)	PGSC0003DMG400029207	-4598	-1770
PGSC0003DMG400008188	WRKY transcription factor	-1.88	0.224	2.91	0.00869	-4.66	2.93e-09	Promoter (1-2kb)	PGSC0003DMG400008188	-1868	-336
PGSC0003DMG400001223	NAC domain protein	-3	NA	1.74	0.611	-4.67	0.0165	Promoter (<=1kb)	PGSC0003DMG400001223	-751
PGSC0003DMG400014731	Aromatic amino acid decarboxylase 2	-3.52	NA	1.38	0.64	-4.76	0.0134	Promoter (1-2kb)	PGSC0003DMG400014731	-1509	-1019
PGSC0003DMG400013713	ATP binding protein	-0.71	0.5	4.29	2.26e-09	-4.86	1.05e-12	Promoter (4-5kb)	PGSC0003DMG400013713	-4693
PGSC0003DMG402007388	MRNA, 1346 bp sequence	-2.68	0.00298	2.29	0.00919	-4.88	1.04e-14	Promoter (1-2kb)	PGSC0003DMG402007388	-1577	-330
PGSC0003DMG400008372	VQ motif family protein	-3.06	0.00939	1.92	0.0411	-4.95	1.72e-08	Promoter (<=1kb)	PGSC0003DMG400008372	-16
PGSC0003DMG400017677	Gene of unknown function	-0.24	NA	5.08	0.0166	-5.21	0.00236	Promoter (1-2kb)	PGSC0003DMG400017677	-1113
PGSC0003DMG400013735	Gene of unknown function	-1.21	NA	4.12	0.0329	-5.24	0.00241	Promoter (<=1kb)	PGSC0003DMG400013735	-89
PGSC0003DMG400022954	Glutamate receptor 2 plant	-3.13	NA	2.3	0.131	-5.31	9.77e-05	Promoter (1-2kb)	PGSC0003DMG400022954	-1178	-457
PGSC0003DMG400018579	Histidine phosphotransfer protein	-0.68	0.545	4.83	8.21e-16	-5.36	3.94e-18	Promoter (<=1kb)	PGSC0003DMG400018579	-77
PGSC0003DMG400020777	Gene of unknown function	-5.23	4.35e-25	0.45	0.729	-5.55	2.25e-17	Promoter (4-5kb)	PGSC0003DMG400020777	-4406
PGSC0003DMG400016179	Flowering locus T	-0.58	0.765	5.25	4.28e-18	-5.65	0.00204	Promoter (4-5kb)	PGSC0003DMG400016179	-4704
PGSC0003DMG400003397	Amino acid transporter	-4.78	1.16e-05	1.01	0.515	-5.66	2.22e-08	Promoter (<=1kb)	PGSC0003DMG400003397	-755	90
PGSC0003DMG400009995	Phosphate transporter	-3.31	0.0692	2.75	0.00733	-5.94	2.06e-08	Promoter (1-2kb)	PGSC0003DMG400009995	-1295
PGSC0003DMG400010440	Ankyrin repeat-containing protein	-3.05	NA	3.07	0.0215	-6.01	9.14e-05	Promoter (<=1kb)	PGSC0003DMG400010440	-700
PGSC0003DMG400014767	CND41, chloroplast nucleoid DNA binding protein	-2.96	0.0011	3.18	5.31e-09	-6.04	1.9e-26	Promoter (<=1kb)	PGSC0003DMG400014767	-825
PGSC0003DMG400008364	2,4-dienoyl-CoA reductase	-6.39	4.32e-48	0.02	0.983	-6.3	2.26e-41	Promoter (<=1kb)	PGSC0003DMG400008364	-851
PGSC0003DMG400017306	Metal ion binding protein	-2.23	NA	4.36	4.78e-05	-6.49	4.05e-06	Promoter (1-2kb)	PGSC0003DMG400017306	-1629
PGSC0003DMG400003326	Cytochrome c biogenesis protein CCS1, chloroplastic	-0.58	NA	6.27	1.95e-07	-6.8	1.98e-08	Promoter (<=1kb)	PGSC0003DMG400003326	79
PGSC0003DMG400017807	Conserved gene of unknown function	-6.93	3.23e-33	0.23	0.847	-7.03	3.31e-22	Promoter (4-5kb)	PGSC0003DMG400017807	-3323
PGSC0003DMG401031196	WRKY transcription factor 16	-6.14	1.85e-14	1.63	0.0763	-7.66	7.41e-25	Promoter (1-2kb)	PGSC0003DMG401031196	-1034
PGSC0003DMG400030120	Histidine phosphotransfer protein	-1.86	NA	8.13	1.06e-19	-9.83	6.21e-15	Promoter (<=1kb)	PGSC0003DMG400030120	-863

## Sheet: OxvsRi_DEGs_1peak
Dataset S3. Heatmap of StCDF1 target genes and positions of DAP-seq binding peaks as obtained by comparing Ox vs Ri RNA-Seq data.				Total	1157
		Log2-Ox_vs_Ri	padjust Ox_vs_Ri			upstream position
PGSC0003DMG400004953	Homeotic protein knotted-1	9.41	7.87e-15	Promoter (2-3kb)	PGSC0003DMG400004953	-2372
PGSC0003DMG400018112	Protein LATERAL ORGAN BOUNDARIES	7.12	6.35e-08	Promoter (4-5kb)	PGSC0003DMG400018112	-4464
PGSC0003DMG402025043	TRANSPARENT TESTA 12 protein	7	1.42e-07	Promoter (<=1kb)	PGSC0003DMG402025043	-726
PGSC0003DMG400000466	Phosphatidylcholine-sterol acyltransferase	6.54	2.32e-06	Promoter (<=1kb)	PGSC0003DMG400000466	-554	-424
PGSC0003DMG400002523	Stem 28 kDa glycoprotein	6.52	3.35e-11	Promoter (1-2kb)	PGSC0003DMG400002523	-1554
PGSC0003DMG402027271	Catechol O-methyltransferase	6.41	8.79e-06	Promoter (4-5kb)	PGSC0003DMG402027271	-3435
PGSC0003DMG400016270	Heat stress transcription factor A-6b	6.21	2.26e-13	Promoter (4-5kb)	PGSC0003DMG400016270	-4383	-3650	-1851	-140
PGSC0003DMG400001221	EARLY flowering 4 protein	6.18	3.46e-27	Promoter (4-5kb)	PGSC0003DMG400001221	-3745	-384
PGSC0003DMG400013004	Growth-regulating factor 3	6.17	1.36e-09	Promoter (<=1kb)	PGSC0003DMG400013004	-852
PGSC0003DMG400019772	Neryl diphosphate synthase 1	6.05	4.4e-05	Promoter (4-5kb)	PGSC0003DMG400019772	-4602	-2772
PGSC0003DMG400005798	Zn finger protein	5.93	7.48e-07	Promoter (<=1kb)	PGSC0003DMG400005798	-359
PGSC0003DMG400002710	Transcription factor	5.85	6.29e-08	Promoter (4-5kb)	PGSC0003DMG400002710	-4909
PGSC0003DMG400011765	AG-motif binding protein-3	5.69	0.000338	Promoter (2-3kb)	PGSC0003DMG400011765	-2879	-2707
PGSC0003DMG401002270	Mutt domain protein	5.59	3.01e-07	Promoter (<=1kb)	PGSC0003DMG401002270	-279
PGSC0003DMG400012674	Lipase	5.56	5.91e-07	Promoter (1-2kb)	PGSC0003DMG400012674	-1613
PGSC0003DMG400028703	Tea geometrid larvae-inducible protein	5.46	2.75e-24	Promoter (<=1kb)	PGSC0003DMG400028703	-222
PGSC0003DMG400031871	Stress-associated protein 3	5.26	0.000885	Promoter (2-3kb)	PGSC0003DMG400031871	-2585
PGSC0003DMG400020844	Conserved gene of unknown function	5.25	1.39e-30	Promoter (2-3kb)	PGSC0003DMG400020844	-2667
PGSC0003DMG400015675	Lyase	5.22	0.00255	Promoter (4-5kb)	PGSC0003DMG400015675	-4763
PGSC0003DMG400030571	Ring finger containing protein	5.2	0.00405	Promoter (4-5kb)	PGSC0003DMG400030571	-4220	-1493
PGSC0003DMG400030825	Phi-1	5.18	7.27e-06	Promoter (2-3kb)	PGSC0003DMG400030825	-2241
PGSC0003DMG400005526	Cytochrome P450	5.16	1.86e-06	Promoter (4-5kb)	PGSC0003DMG400005526	-3579
PGSC0003DMG400006134	ATP binding protein	5.08	3.06e-07	Promoter (4-5kb)	PGSC0003DMG400006134	-3722
PGSC0003DMG400027893	Avr9/Cf-9 induced kinase 1	5.07	6.16e-08	Promoter (4-5kb)	PGSC0003DMG400027893	-3463
PGSC0003DMG400010305	Cinnamyl alcohol dehydrogenase	4.76	0.00933	Promoter (<=1kb)	PGSC0003DMG400010305	-967
PGSC0003DMG400039398	Aluminum-activated malate transporter	4.74	0.00154	Promoter (1-2kb)	PGSC0003DMG400039398	-1757
PGSC0003DMG400025414	Zinc finger protein CONSTANS-LIKE 15	4.64	3.59e-12	Promoter (1-2kb)	PGSC0003DMG400025414	-1754
PGSC0003DMG400007559	DNA binding protein	4.52	5.26e-11	Promoter (4-5kb)	PGSC0003DMG400007559	-3420
PGSC0003DMG400011357	Glutaredoxin family protein	4.49	0.0253	Promoter (4-5kb)	PGSC0003DMG400011357	-3887
PGSC0003DMG400015287	Proteinase inhibitor type-2 CEVI57	4.46	0.000983	Promoter (<=1kb)	PGSC0003DMG400015287	-371
PGSC0003DMG400018917	Polyphenol oxidase A, chloroplastic	4.45	6.22e-06	Promoter (1-2kb)	PGSC0003DMG400018917	-1736
PGSC0003DMG400021292	Gibberellin 2-oxidase 3	4.42	4.15e-25	Promoter (<=1kb)	PGSC0003DMG400021292	-794
PGSC0003DMG400026247	SET domain protein	4.39	0.00607	Promoter (4-5kb)	PGSC0003DMG400026247	-3828	-279
PGSC0003DMG400025273	Multidrug resistance pump	4.39	0.0286	Promoter (1-2kb)	PGSC0003DMG400025273	-1961	-1578
PGSC0003DMG400029964	Phospholipase A2	4.36	2.09e-23	Promoter (4-5kb)	PGSC0003DMG400029964	-4236
PGSC0003DMG400003057	Osmotin	4.34	0.011	Promoter (1-2kb)	PGSC0003DMG400003057	-1578
PGSC0003DMG400033883	Lanatoside 15-O-acetylesterase	4.34	0.00688	Promoter (<=1kb)	PGSC0003DMG400033883	-733
PGSC0003DMG400030969	Transcription factor	4.33	0.038	Promoter (2-3kb)	PGSC0003DMG400030969	-2194	-1914
PGSC0003DMG400033050	Conserved gene of unknown function	4.31	7.21e-08	Promoter (1-2kb)	PGSC0003DMG400033050	-1736	-1132
PGSC0003DMG400000011	Gibberellin 20-oxidase 4	4.29	3.04e-09	Promoter (4-5kb)	PGSC0003DMG400000011	-3071	-1627
PGSC0003DMG400029840	Conserved gene of unknown function	4.29	0.00014	Promoter (1-2kb)	PGSC0003DMG400029840	-1238
PGSC0003DMG400015809	Glycine-rich protein	4.29	7.65e-15	Promoter (<=1kb)	PGSC0003DMG400015809	-16
PGSC0003DMG400030720	Cytochrome P450 hydroxylase	4.28	0.0404	Promoter (4-5kb)	PGSC0003DMG400030720	-4329	-2700
PGSC0003DMG400007118	Cytochrome P450	4.27	4.05e-06	Promoter (2-3kb)	PGSC0003DMG400007118	-2202
PGSC0003DMG400003581	Conserved gene of unknown function	4.27	9.83e-10	Promoter (<=1kb)	PGSC0003DMG400003581	-731	0
PGSC0003DMG400000024	Conserved gene of unknown function	4.24	0.0448	Promoter (<=1kb)	PGSC0003DMG400000024	-610
PGSC0003DMG400006721	Conserved gene of unknown function	4.23	5.33e-32	Promoter (1-2kb)	PGSC0003DMG400006721	-1038
PGSC0003DMG400015192	Malate synthase, glyoxysomal	4.22	3.08e-17	Promoter (<=1kb)	PGSC0003DMG400015192	-727
PGSC0003DMG400000752	MAP protein kinase	4.22	0.0134	Promoter (4-5kb)	PGSC0003DMG400000752	-4830	-3392	-1242
PGSC0003DMG400005269	Glucose-6-phosphate/phosphate translocator 2	4.21	1.57e-06	Promoter (4-5kb)	PGSC0003DMG400005269	-4737
PGSC0003DMG400005705	TCP transcription factor	4.19	7.6e-12	Promoter (4-5kb)	PGSC0003DMG400005705	-3162
PGSC0003DMG400032826	Conserved gene of unknown function	4.18	3.06e-10	Promoter (1-2kb)	PGSC0003DMG400032826	-1238
PGSC0003DMG400010765	Glutaredoxin	4.16	1.82e-15	Promoter (4-5kb)	PGSC0003DMG400010765	-3253
PGSC0003DMG400006224	Conserved gene of unknown function	4.14	0.000133	Promoter (4-5kb)	PGSC0003DMG400006224	-4334	-1234
PGSC0003DMG400024251	Conserved gene of unknown function	4.11	8.17e-17	Promoter (1-2kb)	PGSC0003DMG400024251	-1810
PGSC0003DMG400000581	Conserved gene of unknown function	4.09	2.31e-05	Promoter (1-2kb)	PGSC0003DMG400000581	-1569
PGSC0003DMG400010877	Gene of unknown function	4.07	4.19e-06	Promoter (2-3kb)	PGSC0003DMG400010877	-2435
PGSC0003DMG400021139	Actin binding protein	4.02	4.62e-10	Promoter (1-2kb)	PGSC0003DMG400021139	-1775
PGSC0003DMG400024474	Gonadotropin beta chain	4.01	5.23e-21	Promoter (1-2kb)	PGSC0003DMG400024474	-1584
PGSC0003DMG400033905	Isoflavone reductase homolog	4.01	1.87e-13	Promoter (<=1kb)	PGSC0003DMG400033905	-101
PGSC0003DMG400030492	Big map kinase/bmk	4	0.00138	Promoter (<=1kb)	PGSC0003DMG400030492	-443
PGSC0003DMG400022792	Cytochrome B561	3.99	9.54e-05	Promoter (<=1kb)	PGSC0003DMG400022792	100
PGSC0003DMG400011776	1-aminocyclopropane-1-carboxylic acid oxidase	3.99	0.025	Promoter (2-3kb)	PGSC0003DMG400011776	-2398
PGSC0003DMG400009148	DNA binding protein	3.98	8.59e-06	Promoter (<=1kb)	PGSC0003DMG400009148	-480
PGSC0003DMG400008313	Conserved gene of unknown function	3.97	3.43e-26	Promoter (<=1kb)	PGSC0003DMG400008313	-130
PGSC0003DMG400016039	Conserved gene of unknown function	3.97	0.00977	Promoter (1-2kb)	PGSC0003DMG400016039	-1232
PGSC0003DMG400013392	CBL-interacting protein kinase 20	3.96	6.56e-06	Promoter (1-2kb)	PGSC0003DMG400013392	-1397
PGSC0003DMG400010767	Monothiol glutaredoxin-S2	3.92	1.28e-11	Promoter (2-3kb)	PGSC0003DMG400010767	-2869	-1895	-988
PGSC0003DMG400002350	Ethylene-responsive transcription factor	3.89	3.99e-07	Promoter (<=1kb)	PGSC0003DMG400002350	-189
PGSC0003DMG400030721	Iron-sulfer cluster scaffold protein ISU1	3.85	0.0375	Promoter (<=1kb)	PGSC0003DMG400030721	-789
PGSC0003DMG400028500	Protein PPLZ02	3.83	0.00113	Promoter (4-5kb)	PGSC0003DMG400028500	-3889	-3428
PGSC0003DMG400005376	ST225	3.81	9.6e-05	Promoter (2-3kb)	PGSC0003DMG400005376	-2436
PGSC0003DMG400001288	Conserved gene of unknown function	3.79	0.00796	Promoter (1-2kb)	PGSC0003DMG400001288	-1555
PGSC0003DMG400012828	Class II ethylene responsive element binding factor	3.78	1.34e-10	Promoter (2-3kb)	PGSC0003DMG400012828	-2542
PGSC0003DMG400031791	Pectinesterase	3.78	4.59e-14	Promoter (2-3kb)	PGSC0003DMG400031791	-2940
PGSC0003DMG400016528	Tonoplast intrinsic protein	3.74	7.6e-12	Promoter (2-3kb)	PGSC0003DMG400016528	-2004	-1768
PGSC0003DMG400011552	Ubiquitin-protein ligase	3.74	0.00308	Promoter (1-2kb)	PGSC0003DMG400011552	-1178
PGSC0003DMG400004942	UPA17	3.66	1.11e-17	Promoter (4-5kb)	PGSC0003DMG400004942	-4462	-2500
PGSC0003DMG400026510	Conserved gene of unknown function	3.65	4.12e-06	Promoter (<=1kb)	PGSC0003DMG400026510	-687
PGSC0003DMG400016283	Knolle	3.65	1.42e-14	Promoter (<=1kb)	PGSC0003DMG400016283	-472
PGSC0003DMG400015220	Cytochrome P450 71A4	3.62	0.00444	Promoter (1-2kb)	PGSC0003DMG400015220	-1398
PGSC0003DMG400012669	Cytochrome P450	3.62	3.5e-05	Promoter (1-2kb)	PGSC0003DMG400012669	-1082
PGSC0003DMG400025274	Littorine mutase/monooxygenase	3.6	3.68e-13	Promoter (1-2kb)	PGSC0003DMG400025274	-1167
PGSC0003DMG400000381	Conserved gene of unknown function	3.59	1.48e-10	Promoter (4-5kb)	PGSC0003DMG400000381	-3995
PGSC0003DMG400002848	Pentatricopeptide repeat protein	3.58	0.0163	Promoter (1-2kb)	PGSC0003DMG400002848	-1393
PGSC0003DMG400001523	Cyclin B2	3.57	5.64e-10	Promoter (<=1kb)	PGSC0003DMG400001523	-778
PGSC0003DMG400027049	Kinase interacting protein	3.56	1.13e-06	Promoter (1-2kb)	PGSC0003DMG400027049	-1631
PGSC0003DMG400007854	Xyloglucan endotransglucosylase-hydrolase XTH9	3.55	1.42e-14	Promoter (2-3kb)	PGSC0003DMG400007854	-2337
PGSC0003DMG400013605	UDP-glucosyltransferase	3.55	0.0218	Promoter (1-2kb)	PGSC0003DMG400013605	-1762
PGSC0003DMG400008836	Osmotic avoidance abnormal protein	3.54	2.1e-09	Promoter (1-2kb)	PGSC0003DMG400008836	-1577	-108
PGSC0003DMG400002945	Type-a response regulator	3.53	0.0241	Promoter (1-2kb)	PGSC0003DMG400002945	-1407
PGSC0003DMG400020442	177 protein	3.52	8.41e-14	Promoter (1-2kb)	PGSC0003DMG400020442	-1989
PGSC0003DMG402021429	AP2 domain-containing transcription factor	3.5	1.62e-06	Promoter (<=1kb)	PGSC0003DMG402021429	-329
PGSC0003DMG400005123	Conserved gene of unknown function	3.49	2.65e-11	Promoter (<=1kb)	PGSC0003DMG400005123	83
PGSC0003DMG400028670	UDP-glucose:glucosyltransferase	3.49	0.0228	Promoter (4-5kb)	PGSC0003DMG400028670	-4314
PGSC0003DMG400020219	Ankyrin repeat-containing protein	3.43	6.25e-11	Promoter (4-5kb)	PGSC0003DMG400020219	-4402
PGSC0003DMG400001387	Ocs element-binding factor	3.4	4.51e-05	Promoter (4-5kb)	PGSC0003DMG400001387	-4036	-3525
PGSC0003DMG400005748	Protein P21	3.38	7.65e-09	Promoter (4-5kb)	PGSC0003DMG400005748	-3065	-28
PGSC0003DMG400027079	Alliin lyase	3.37	2.58e-06	Promoter (4-5kb)	PGSC0003DMG400027079	-3837	-2694	-113
PGSC0003DMG400019305	Beta-ketoacyl-coa synthase family protein	3.36	2.99e-08	Promoter (4-5kb)	PGSC0003DMG400019305	-3296	-1168
PGSC0003DMG400022341	Suberization-associated anionic peroxidase 2	3.36	0.00262	Promoter (4-5kb)	PGSC0003DMG400022341	-3466
PGSC0003DMG400013696	Cytochrome P450	3.34	1.13e-05	Promoter (4-5kb)	PGSC0003DMG400013696	-3238
PGSC0003DMG400013743	Conserved gene of unknown function	3.34	1.23e-10	Promoter (2-3kb)	PGSC0003DMG400013743	-2186
PGSC0003DMG400010388	BHLH transcription factor	3.33	1.1e-06	Promoter (<=1kb)	PGSC0003DMG400010388	-717
PGSC0003DMG401001731	Ascorbate peroxidase	3.33	3.94e-11	Promoter (4-5kb)	PGSC0003DMG401001731	-3527
PGSC0003DMG400017324	CYP72A56	3.32	0.0407	Promoter (1-2kb)	PGSC0003DMG400017324	-1770
PGSC0003DMG400018791	Protein GIGANTEA	3.29	6.09e-12	Promoter (1-2kb)	PGSC0003DMG400018791	-1391
PGSC0003DMG400021803	Indole-3-acetic acid-amido synthetase GH3.6	3.29	2.84e-09	Promoter (1-2kb)	PGSC0003DMG400021803	-1698
PGSC0003DMG400001320	Alpha-tubulin	3.28	5.49e-09	Promoter (4-5kb)	PGSC0003DMG400001320	-3549	-3115	-1707
PGSC0003DMG400028986	ATP binding protein	3.27	3.05e-10	Promoter (1-2kb)	PGSC0003DMG400028986	-1111	-13
PGSC0003DMG400015104	WRKY transcription factor	3.25	0.00108	Promoter (<=1kb)	PGSC0003DMG400015104	-192
PGSC0003DMG403017980	Extensin class 1 protein	3.24	1.03e-08	Promoter (1-2kb)	PGSC0003DMG403017980	-1399
PGSC0003DMG400010666	Flavonol synthase/flavanone 3-hydroxylase	3.24	0.0005	Promoter (<=1kb)	PGSC0003DMG400010666	-268
PGSC0003DMG400012682	Homeobox-leucine zipper protein ATHB-40	3.22	0.00489	Promoter (2-3kb)	PGSC0003DMG400012682	-2991
PGSC0003DMG400024113	Gene of unknown function	3.21	5.18e-05	Promoter (<=1kb)	PGSC0003DMG400024113	-592
PGSC0003DMG400013765	ATP binding protein	3.21	2.42e-08	Promoter (4-5kb)	PGSC0003DMG400013765	-3373	41
PGSC0003DMG401015879	Methylketone synthase II	3.19	0.00121	Promoter (4-5kb)	PGSC0003DMG401015879	-4752	-2568	-2278
PGSC0003DMG400004054	TCP protein	3.16	0.00212	Promoter (2-3kb)	PGSC0003DMG400004054	-2380	-592
PGSC0003DMG400031863	Kinase interacting family protein	3.14	4.4e-13	Promoter (4-5kb)	PGSC0003DMG400031863	-4847
PGSC0003DMG400021197	Vacuolar protein sorting-associated protein 2 homolog 2	3.14	4.27e-09	Promoter (<=1kb)	PGSC0003DMG400021197	-848
PGSC0003DMG400013979	Transferase, transferring glycosyl groups	3.13	0.028	Promoter (1-2kb)	PGSC0003DMG400013979	-1945
PGSC0003DMG400000126	Conserved gene of unknown function	3.11	2.83e-11	Promoter (<=1kb)	PGSC0003DMG400000126	-796	-297
PGSC0003DMG400013198	Systemin receptor SR160	3.11	3.82e-11	Promoter (<=1kb)	PGSC0003DMG400013198	-17
PGSC0003DMG400012659	Serine/threonine-protein kinase HT1	3.11	0.00353	Promoter (1-2kb)	PGSC0003DMG400012659	-1730
PGSC0003DMG400030993	Conserved gene of unknown function	3.11	2.48e-07	Promoter (<=1kb)	PGSC0003DMG400030993	-949
PGSC0003DMG400028801	ATP binding protein	3.08	4.6e-08	Promoter (1-2kb)	PGSC0003DMG400028801	-1047
PGSC0003DMG400008491	ATP binding protein	3.07	1.73e-11	Promoter (1-2kb)	PGSC0003DMG400008491	-1503
PGSC0003DMG400024578	Type-A response regulator	3.07	8.57e-10	Promoter (2-3kb)	PGSC0003DMG400024578	-2741	-234
PGSC0003DMG400006444	Calmodulin binding protein	3.07	3.99e-11	Promoter (<=1kb)	PGSC0003DMG400006444	-814
PGSC0003DMG401009742	RNase H family protein	3.07	0.0125	Promoter (1-2kb)	PGSC0003DMG401009742	-1153
PGSC0003DMG400017457	Plant mitotic spindle assembly checkpoint protein mad2	3.05	7.89e-11	Promoter (4-5kb)	PGSC0003DMG400017457	-4202
PGSC0003DMG400007964	DNA binding protein	3.04	0.000165	Promoter (4-5kb)	PGSC0003DMG400007964	-4917
PGSC0003DMG400008778	Laccase	3.03	0.0301	Promoter (1-2kb)	PGSC0003DMG400008778	-1293
PGSC0003DMG400033356	Sn-1 protein	3.03	0.0174	Promoter (4-5kb)	PGSC0003DMG400033356	-4613
PGSC0003DMG400005453	Signal transducer	3.03	1.71e-05	Promoter (4-5kb)	PGSC0003DMG400005453	-4007
PGSC0003DMG400025076	Leucine-rich repeat receptor protein kinase EXS	3.02	1.47e-06	Promoter (2-3kb)	PGSC0003DMG400025076	-2382
PGSC0003DMG400001477	Conserved gene of unknown function	3.01	0.0561	Promoter (<=1kb)	PGSC0003DMG400001477	-754
PGSC0003DMG400008379	Auxin efflux carrier	3.01	1.15e-08	Promoter (2-3kb)	PGSC0003DMG400008379	-2358
PGSC0003DMG400026883	Gene of unknown function	3.01	2.87e-16	Promoter (4-5kb)	PGSC0003DMG400026883	-3282
PGSC0003DMG400007965	Triacylglycerol lipase	2.98	4.13e-07	Promoter (1-2kb)	PGSC0003DMG400007965	-1749
PGSC0003DMG400025461	Serine/threonine-protein kinase	2.97	1.49e-10	Promoter (2-3kb)	PGSC0003DMG400025461	-2247
PGSC0003DMG400024505	Chromosome-associated kinesin KIF4A	2.97	8.48e-09	Promoter (<=1kb)	PGSC0003DMG400024505	-590
PGSC0003DMG401023116	Cyclase family protein	2.97	0.0482	Promoter (<=1kb)	PGSC0003DMG401023116	-403
PGSC0003DMG400005048	Pentatricopeptide repeat-containing protein	2.95	1.75e-08	Promoter (<=1kb)	PGSC0003DMG400005048	-214
PGSC0003DMG400005365	Formin 1	2.95	9.24e-09	Promoter (4-5kb)	PGSC0003DMG400005365	-3183	-382
PGSC0003DMG400004499	Homeobox protein	2.95	0.00903	Promoter (<=1kb)	PGSC0003DMG400004499	-246	4
PGSC0003DMG400006735	DNAJ heat shock N-terminal domain-containing protein	2.93	3.04e-08	Promoter (1-2kb)	PGSC0003DMG400006735	-1733
PGSC0003DMG400006020	Cyclin A1	2.93	6.94e-10	Promoter (4-5kb)	PGSC0003DMG400006020	-3316	-3058
PGSC0003DMG400004056	Serine-threonine protein kinase, plant-type	2.93	0.00222	Promoter (<=1kb)	PGSC0003DMG400004056	-208
PGSC0003DMG400015810	Glycine-rich protein	2.91	2.59e-08	Promoter (4-5kb)	PGSC0003DMG400015810	-3088
PGSC0003DMG400027690	B1-type cyclin dependent kinase	2.89	8.62e-11	Promoter (1-2kb)	PGSC0003DMG400027690	-1332
PGSC0003DMG400004917	ATP binding protein	2.89	2.34e-07	Promoter (2-3kb)	PGSC0003DMG400004917	-2698	-1764
PGSC0003DMG400005891	Conserved gene of unknown function	2.88	3.01e-07	Promoter (<=1kb)	PGSC0003DMG400005891	-45
PGSC0003DMG400020878	Actin 2	2.88	0.00275	Promoter (<=1kb)	PGSC0003DMG400020878	-897
PGSC0003DMG400029191	DOF domain class transcription factor	2.88	0.032	Promoter (2-3kb)	PGSC0003DMG400029191	-2174
PGSC0003DMG400030734	Conserved gene of unknown function	2.88	2.62e-07	Promoter (<=1kb)	PGSC0003DMG400030734	-520
PGSC0003DMG400022814	Zinc finger protein	2.86	0.0378	Promoter (4-5kb)	PGSC0003DMG400022814	-4137
PGSC0003DMG400004744	Adenine phosphoribosyltransferase	2.85	3.73e-13	Promoter (<=1kb)	PGSC0003DMG400004744	-701	0
PGSC0003DMG400004636	Auxin-induced protein 5NG4	2.84	0.00439	Promoter (<=1kb)	PGSC0003DMG400004636	-109
PGSC0003DMG400025635	Leucine rich repeat containing protein	2.84	0.0083	Promoter (1-2kb)	PGSC0003DMG400025635	-1583
PGSC0003DMG400028411	Carboxy-terminal domain RNA polymerase II polypeptide A small phosphatase	2.83	3.47e-05	Promoter (1-2kb)	PGSC0003DMG400028411	-1817
PGSC0003DMG400016833	Protein SCARECROW	2.83	7.84e-08	Promoter (4-5kb)	PGSC0003DMG400016833	-3725
PGSC0003DMG400003220	AtGRF7	2.82	2.15e-07	Promoter (<=1kb)	PGSC0003DMG400003220	-223	93
PGSC0003DMG400019932	Conserved gene of unknown function	2.82	0.00016	Promoter (4-5kb)	PGSC0003DMG400019932	-3746
PGSC0003DMG400010607	Calmodulin binding protein	2.81	3.36e-07	Promoter (<=1kb)	PGSC0003DMG400010607	-9
PGSC0003DMG400011332	Conserved gene of unknown function	2.81	1.87e-05	Promoter (4-5kb)	PGSC0003DMG400011332	-4589
PGSC0003DMG400012946	Gene of unknown function	2.8	0.00858	Promoter (<=1kb)	PGSC0003DMG400012946	-814
PGSC0003DMG400018887	Conserved gene of unknown function	2.79	0.00481	Promoter (1-2kb)	PGSC0003DMG400018887	-1030	-32
PGSC0003DMG400025856	Auxin and ethylene responsive GH3	2.79	6.76e-06	Promoter (2-3kb)	PGSC0003DMG400025856	-2968
PGSC0003DMG400011978	Conserved gene of unknown function	2.79	1.16e-08	Promoter (1-2kb)	PGSC0003DMG400011978	-1730
PGSC0003DMG400025951	Conserved gene of unknown function	2.78	0.105	Promoter (4-5kb)	PGSC0003DMG400025951	-3178
PGSC0003DMG400004735	Conserved gene of unknown function	2.78	2.03e-06	Promoter (<=1kb)	PGSC0003DMG400004735	-277
PGSC0003DMG400027892	Xylem serine proteinase 1	2.76	1.94e-08	Promoter (1-2kb)	PGSC0003DMG400027892	-1768
PGSC0003DMG400008898	Laccase	2.75	1.25e-06	Promoter (4-5kb)	PGSC0003DMG400008898	-3305
PGSC0003DMG400000520	Conserved gene of unknown function	2.74	0.131	Promoter (<=1kb)	PGSC0003DMG400000520	-991
PGSC0003DMG400007677	Starch-granule-bound R1 protein	2.74	1.15e-07	Promoter (<=1kb)	PGSC0003DMG400007677	-210	73
PGSC0003DMG400002492	Calmodulin binding protein	2.74	2.34e-06	Promoter (<=1kb)	PGSC0003DMG400002492	-189
PGSC0003DMG400019006	Pentatricopeptide repeat-containing protein	2.73	1.47e-06	Promoter (<=1kb)	PGSC0003DMG400019006	-301
PGSC0003DMG400015766	Phytochrome A	2.73	1.68e-13	Promoter (2-3kb)	PGSC0003DMG400015766	-2922
PGSC0003DMG400007495	Beta tubulin	2.73	0.0496	Promoter (<=1kb)	PGSC0003DMG400007495	-407
PGSC0003DMG400024631	SP1L	2.72	1.89e-11	Promoter (1-2kb)	PGSC0003DMG400024631	-1681
PGSC0003DMG400002679	GRF domain class transcription factor	2.72	2.03e-05	Promoter (1-2kb)	PGSC0003DMG400002679	-1742
PGSC0003DMG400028476	Nucleobase ascorbate transporter	2.72	1.85e-05	Promoter (1-2kb)	PGSC0003DMG400028476	-1698	-250
PGSC0003DMG400002545	Cytoplasmic dynein light chain	2.72	0.00304	Promoter (<=1kb)	PGSC0003DMG400002545	-64
PGSC0003DMG400028172	Transcription factor	2.71	0.0681	Promoter (<=1kb)	PGSC0003DMG400028172	-177
PGSC0003DMG400009021	Gibberellin 2-oxidase	2.71	0.0484	Promoter (4-5kb)	PGSC0003DMG400009021	-4045
PGSC0003DMG400019639	Harpin-induced family protein	2.71	0.00423	Promoter (2-3kb)	PGSC0003DMG400019639	-2808
PGSC0003DMG400015132	Defensin J1-2	2.7	0.0482	Promoter (4-5kb)	PGSC0003DMG400015132	-4679
PGSC0003DMG400002098	Transcriptional regulator SUPERMAN	2.7	0.00372	Promoter (4-5kb)	PGSC0003DMG400002098	-3025
PGSC0003DMG400006211	BZIP	2.67	0.00161	Promoter (1-2kb)	PGSC0003DMG400006211	-1903
PGSC0003DMG400015728	HIPL1 protein	2.65	5.8e-08	Promoter (4-5kb)	PGSC0003DMG400015728	-4749
PGSC0003DMG400016176	Conserved gene of unknown function	2.65	3.87e-08	Promoter (1-2kb)	PGSC0003DMG400016176	-1453
PGSC0003DMG400024511	MIS12 homologue	2.65	3.94e-05	Promoter (<=1kb)	PGSC0003DMG400024511	-914
PGSC0003DMG400029477	Protein BCCIP homolog	2.65	1.27e-05	Promoter (<=1kb)	PGSC0003DMG400029477	-545
PGSC0003DMG400028911	Aspartic proteinase nepenthesin-1	2.65	0.000188	Promoter (4-5kb)	PGSC0003DMG400028911	-4275
PGSC0003DMG400029463	Cytokinin receptor 1	2.63	1.26e-10	Promoter (<=1kb)	PGSC0003DMG400029463	56
PGSC0003DMG400002490	EPIDERMAL PATTERNING FACTOR 3	2.61	0.0733	Promoter (<=1kb)	PGSC0003DMG400002490	-456
PGSC0003DMG400021076	Gene of unknown function	2.61	3.04e-05	Promoter (2-3kb)	PGSC0003DMG400021076	-2377
PGSC0003DMG400024294	Electron carrier	2.6	2.33e-06	Promoter (<=1kb)	PGSC0003DMG400024294	-649
PGSC0003DMG401022117	Serine/threonine protein kinase	2.6	2.8e-07	Promoter (2-3kb)	PGSC0003DMG401022117	-2662
PGSC0003DMG400006433	Myb family transcription factor	2.6	0.0536	Promoter (2-3kb)	PGSC0003DMG400006433	-2099
PGSC0003DMG400016196	AP2 domain-containing transcription factor	2.59	0.0443	Promoter (<=1kb)	PGSC0003DMG400016196	-821	0
PGSC0003DMG400018729	Gene of unknown function	2.59	0.00755	Promoter (4-5kb)	PGSC0003DMG400018729	-3269
PGSC0003DMG400030755	Auxin efflux carrier component	2.59	0.00749	Promoter (4-5kb)	PGSC0003DMG400030755	-4576
PGSC0003DMG400003773	SAUR family protein	2.58	3.87e-07	Promoter (<=1kb)	PGSC0003DMG400003773	-703	-209
PGSC0003DMG400026629	Malonyltransferase	2.58	0.0391	Promoter (<=1kb)	PGSC0003DMG400026629	-22
PGSC0003DMG401016434	Conserved gene of unknown function	2.57	5.16e-09	Promoter (<=1kb)	PGSC0003DMG401016434	-735
PGSC0003DMG400005386	Conserved gene of unknown function	2.57	0.028	Promoter (<=1kb)	PGSC0003DMG400005386	-87
PGSC0003DMG400024488	IS10 transposase	2.56	8.32e-06	Promoter (1-2kb)	PGSC0003DMG400024488	-1091
PGSC0003DMG402025906	Methylketone synthase Ib	2.56	9.54e-05	Promoter (4-5kb)	PGSC0003DMG402025906	-3806
PGSC0003DMG400030191	Pectinesterase	2.55	9.74e-05	Promoter (<=1kb)	PGSC0003DMG400030191	-747
PGSC0003DMG400023676	Anthranilate phosphoribosyltransferase	2.54	0.128	Promoter (<=1kb)	PGSC0003DMG400023676	-180
PGSC0003DMG400019029	Tubulin--tyrosine ligase 12	2.54	9.7e-08	Promoter (4-5kb)	PGSC0003DMG400019029	-3755
PGSC0003DMG400001139	Carboxyl-terminal proteinase	2.53	0.0158	Promoter (<=1kb)	PGSC0003DMG400001139	-986
PGSC0003DMG400004768	FHA domain-containing protein	2.52	0.00112	Promoter (<=1kb)	PGSC0003DMG400004768	-30
PGSC0003DMG402009171	AP2 domain-containing transcription factor	2.51	0.00565	Promoter (1-2kb)	PGSC0003DMG402009171	-1048
PGSC0003DMG400020648	B3 domain-containing protein	2.5	0.00164	Promoter (<=1kb)	PGSC0003DMG400020648	-859	22
PGSC0003DMG400010959	WD-repeat protein	2.49	0.00359	Promoter (4-5kb)	PGSC0003DMG400010959	-3872
PGSC0003DMG400000710	Hydrolase, alpha/beta fold family protein	2.49	2.22e-09	Promoter (<=1kb)	PGSC0003DMG400000710	-21
PGSC0003DMG400024755	Xyloglucan endotransglucosylase/hydrolase 1	2.49	1.01e-08	Promoter (<=1kb)	PGSC0003DMG400024755	-46
PGSC0003DMG400028678	Pectinesterase inhibitor	2.48	1.96e-05	Promoter (4-5kb)	PGSC0003DMG400028678	-3133	-1332
PGSC0003DMG400003789	Fragment	2.48	5.57e-08	Promoter (<=1kb)	PGSC0003DMG400003789	-601
PGSC0003DMG400028655	Gene of unknown function	2.47	0.00507	Promoter (<=1kb)	PGSC0003DMG400028655	-368
PGSC0003DMG400024421	Pentatricopeptide repeat-containing protein, mitochondrial	2.46	0.063	Promoter (1-2kb)	PGSC0003DMG400024421	-1451
PGSC0003DMG400033112	Heavy-metal-associated domain-containing protein	2.43	1.24e-09	Promoter (<=1kb)	PGSC0003DMG400033112	-167
PGSC0003DMG400001211	Hydrolase, hydrolyzing O-glycosyl compounds	2.43	4.7e-07	Promoter (4-5kb)	PGSC0003DMG400001211	-4980	0
PGSC0003DMG400011444	DNA-directed RNA polymerase	2.43	1.53e-07	Promoter (<=1kb)	PGSC0003DMG400011444	-946
PGSC0003DMG400011563	Cyclin A	2.43	0.0288	Promoter (2-3kb)	PGSC0003DMG400011563	-2612
PGSC0003DMG400000929	Conserved gene of unknown function	2.43	0.00611	Promoter (4-5kb)	PGSC0003DMG400000929	-3954
PGSC0003DMG400013537	Proline-rich protein	2.42	6.78e-07	Promoter (<=1kb)	PGSC0003DMG400013537	-429
PGSC0003DMG400027976	Hypoxia induced protein conserved region containing protein	2.42	9.58e-08	Promoter (1-2kb)	PGSC0003DMG400027976	-1193
PGSC0003DMG400020074	Conserved gene of unknown function	2.41	0.00232	Promoter (<=1kb)	PGSC0003DMG400020074	-7
PGSC0003DMG400007022	Spindle and kinetochore-associated protein 1 homolog	2.41	0.000471	Promoter (4-5kb)	PGSC0003DMG400007022	-3890	0
PGSC0003DMG400025293	Aspartic proteinase nepenthesin-1	2.41	2.31e-05	Promoter (2-3kb)	PGSC0003DMG400025293	-2332
PGSC0003DMG400029382	Protein Brevis radix-like 1	2.4	0.13	Promoter (1-2kb)	PGSC0003DMG400029382	-1334
PGSC0003DMG400013604	UDP-glucosyltransferase	2.4	0.00865	Promoter (<=1kb)	PGSC0003DMG400013604	-387
PGSC0003DMG400035598	Conserved gene of unknown function	2.39	1.25e-07	Promoter (4-5kb)	PGSC0003DMG400035598	-3421
PGSC0003DMG400028883	Multicopper oxidase	2.39	1.78e-08	Promoter (2-3kb)	PGSC0003DMG400028883	-2644
PGSC0003DMG400032268	Pentatricopeptide repeat-containing protein	2.38	0.00328	Promoter (2-3kb)	PGSC0003DMG400032268	-2323	-785
PGSC0003DMG400003543	Serine-threonine protein kinase, plant-type	2.38	1.16e-08	Promoter (<=1kb)	PGSC0003DMG400003543	-536
PGSC0003DMG400030431	Beta-tubulin 2	2.38	1.8e-06	Promoter (4-5kb)	PGSC0003DMG400030431	-3403
PGSC0003DMG400017038	Gene of unknown function	2.38	0.0134	Promoter (4-5kb)	PGSC0003DMG400017038	-3670	-2247	-24
PGSC0003DMG400011690	Lysine/histidine transporter	2.37	1.87e-06	Promoter (4-5kb)	PGSC0003DMG400011690	-4846	-3898
PGSC0003DMG400001967	White-brown-complex ABC transporter family	2.37	2.8e-08	Promoter (<=1kb)	PGSC0003DMG400001967	-126
PGSC0003DMG400025927	Conserved gene of unknown function	2.36	0.000343	Promoter (<=1kb)	PGSC0003DMG400025927	-851
PGSC0003DMG400007577	Cytoplasmic dynein light chain	2.36	0.00242	Promoter (1-2kb)	PGSC0003DMG400007577	-1289
PGSC0003DMG400013553	Conserved gene of unknown function	2.36	3.63e-08	Promoter (2-3kb)	PGSC0003DMG400013553	-2933
PGSC0003DMG400013547	Sucrose sythase	2.36	0.000192	Promoter (<=1kb)	PGSC0003DMG400013547	-59
PGSC0003DMG400010572	RNA-binding region-containing protein	2.35	2.17e-06	Promoter (<=1kb)	PGSC0003DMG400010572	-709
PGSC0003DMG400015262	Heat shock protein binding protein	2.34	0.15	Promoter (<=1kb)	PGSC0003DMG400015262	-131
PGSC0003DMG400009850	Progesterone 5-beta-reductase	2.33	1.96e-05	Promoter (<=1kb)	PGSC0003DMG400009850	50
PGSC0003DMG400008366	H/ACA ribonucleoprotein complex subunit	2.33	5.78e-09	Promoter (2-3kb)	PGSC0003DMG400008366	-2200	-1262
PGSC0003DMG400025492	Peroxidase	2.33	6.79e-08	Promoter (4-5kb)	PGSC0003DMG400025492	-3227
PGSC0003DMG400010415	Sterol-C5(6)-desaturase homolog	2.32	1.56e-06	Promoter (<=1kb)	PGSC0003DMG400010415	-527
PGSC0003DMG400020348	Transducin family protein	2.32	0.00214	Promoter (4-5kb)	PGSC0003DMG400020348	-4177	-1021
PGSC0003DMG400025350	Small heat-shock protein	2.31	0.0686	Promoter (1-2kb)	PGSC0003DMG400025350	-1404
PGSC0003DMG400001770	Mitochondrial SBP40	2.31	3.04e-06	Promoter (<=1kb)	PGSC0003DMG400001770	-94
PGSC0003DMG400007896	Glycosyltransferase QUASIMODO1	2.3	0.0139	Promoter (<=1kb)	PGSC0003DMG400007896	-268
PGSC0003DMG400028923	Conserved gene of unknown function	2.29	1.64e-06	Promoter (4-5kb)	PGSC0003DMG400028923	-3411
PGSC0003DMG400029811	Fasciclin-like arabinogalactan protein 10	2.28	4.7e-07	Promoter (2-3kb)	PGSC0003DMG400029811	-2636
PGSC0003DMG400013212	Structural maintenance of chromosome	2.28	0.00933	Promoter (4-5kb)	PGSC0003DMG400013212	-4662
PGSC0003DMG401020596	Conserved gene of unknown function	2.27	0.00559	Promoter (4-5kb)	PGSC0003DMG401020596	-4706	-1906
PGSC0003DMG400022916	Conserved gene of unknown function	2.26	0.21	Promoter (4-5kb)	PGSC0003DMG400022916	-3702
PGSC0003DMG400000357	IQ-domain 26	2.26	6.78e-05	Promoter (4-5kb)	PGSC0003DMG400000357	-3235
PGSC0003DMG400007598	Pentatricopeptide repeat-containing protein	2.25	0.0886	Promoter (4-5kb)	PGSC0003DMG400007598	-4615
PGSC0003DMG400015659	Transcription factor bHLH51	2.25	0.00124	Promoter (1-2kb)	PGSC0003DMG400015659	-1135
PGSC0003DMG400000580	Conserved gene of unknown function	2.25	0.0487	Promoter (<=1kb)	PGSC0003DMG400000580	-272
PGSC0003DMG400000557	Conserved gene of unknown function	2.24	0.0186	Promoter (<=1kb)	PGSC0003DMG400000557	-637
PGSC0003DMG400001847	Dynamin	2.24	0.00133	Promoter (1-2kb)	PGSC0003DMG400001847	-1431
PGSC0003DMG400024091	Conserved gene of unknown function	2.24	0.0468	Promoter (1-2kb)	PGSC0003DMG400024091	-1040
PGSC0003DMG400012017	Pectin methylesterase inhibitor isoform	2.23	0.012	Promoter (4-5kb)	PGSC0003DMG400012017	-3055
PGSC0003DMG400011068	Amino acid transporter	2.23	1.88e-05	Promoter (1-2kb)	PGSC0003DMG400011068	-1826
PGSC0003DMG400024642	Glucan endo-1,3-beta-glucosidase 3	2.23	4.77e-05	Promoter (<=1kb)	PGSC0003DMG400024642	-36
PGSC0003DMG400022844	DNAJ heat shock N-terminal domain-containing protein	2.22	0.0591	Promoter (<=1kb)	PGSC0003DMG400022844	-905	-488
PGSC0003DMG400022595	Pentatricopeptide repeat-containing protein, mitochondrial	2.22	0.000488	Promoter (2-3kb)	PGSC0003DMG400022595	-2290	0
PGSC0003DMG400020887	Conserved gene of unknown function	2.22	0.016	Promoter (1-2kb)	PGSC0003DMG400020887	-1856
PGSC0003DMG400012813	Protein kinase (PK)	2.22	1.18e-05	Promoter (<=1kb)	PGSC0003DMG400012813	-559
PGSC0003DMG400015222	Transposase	2.21	0.0243	Promoter (4-5kb)	PGSC0003DMG400015222	-4196
PGSC0003DMG400001589	Amino acid transporter	2.21	9.48e-07	Promoter (4-5kb)	PGSC0003DMG400001589	-3992	-2933	-64
PGSC0003DMG400006967	Conserved gene of unknown function	2.21	0.00829	Promoter (<=1kb)	PGSC0003DMG400006967	-149
PGSC0003DMG400004146	Receptor protein kinase CLAVATA1	2.2	6.11e-06	Promoter (4-5kb)	PGSC0003DMG400004146	-4049	-3133
PGSC0003DMG400008139	Glucosyltransferase	2.2	0.00665	Promoter (4-5kb)	PGSC0003DMG400008139	-3680
PGSC0003DMG400017558	Universal stress protein family protein	2.2	2.17e-06	Promoter (2-3kb)	PGSC0003DMG400017558	-2719
PGSC0003DMG400027465	TRANSPARENT TESTA 12 protein	2.2	0.000254	Promoter (<=1kb)	PGSC0003DMG400027465	-919
PGSC0003DMG402001401	Conserved gene of unknown function	2.2	0.0279	Promoter (2-3kb)	PGSC0003DMG402001401	-2393
PGSC0003DMG400018612	Gene of unknown function	2.19	0.000914	Promoter (<=1kb)	PGSC0003DMG400018612	-126
PGSC0003DMG400007282	Conserved gene of unknown function	2.18	0.00661	Promoter (2-3kb)	PGSC0003DMG400007282	-2330
PGSC0003DMG400019264	Kinesin	2.18	4.54e-06	Promoter (2-3kb)	PGSC0003DMG400019264	-2061
PGSC0003DMG400023180	Equilibrative nucleoside transporter	2.17	0.00399	Promoter (4-5kb)	PGSC0003DMG400023180	-3899
PGSC0003DMG403005720	MAPKK	2.17	0.000198	Promoter (1-2kb)	PGSC0003DMG403005720	-1273
PGSC0003DMG400000932	Reticulon family protein	2.17	6.1e-06	Promoter (2-3kb)	PGSC0003DMG400000932	-2298	-1296
PGSC0003DMG401013522	Prf	2.17	0.0161	Promoter (<=1kb)	PGSC0003DMG401013522	-649	-137
PGSC0003DMG400012288	Endo-beta-1,4-D-glucanase	2.17	7.42e-08	Promoter (<=1kb)	PGSC0003DMG400012288	-735
PGSC0003DMG400000538	ATP binding protein	2.17	0.01	Promoter (4-5kb)	PGSC0003DMG400000538	-3207
PGSC0003DMG400014528	Pentatricopeptide repeat-containing protein	2.16	0.0236	Promoter (4-5kb)	PGSC0003DMG400014528	-3167
PGSC0003DMG400025117	Uridine cytidine kinase I	2.16	1.34e-05	Promoter (4-5kb)	PGSC0003DMG400025117	-3934	-1601
PGSC0003DMG400001400	ABC transporter family protein	2.16	6.94e-05	Promoter (4-5kb)	PGSC0003DMG400001400	-3039
PGSC0003DMG400001183	Glycosyltransferase family GT8 protein	2.16	8.13e-05	Promoter (2-3kb)	PGSC0003DMG400001183	-2875
PGSC0003DMG400000162	Ccr4-not transcription complex	2.15	0.195	Promoter (<=1kb)	PGSC0003DMG400000162	-189	0
PGSC0003DMG400028622	Acyl-protein thioesterase	2.15	0.00122	Promoter (<=1kb)	PGSC0003DMG400028622	-715
PGSC0003DMG400018877	Aspartic proteinase nepenthesin-1	2.15	1.43e-05	Promoter (<=1kb)	PGSC0003DMG400018877	-817
PGSC0003DMG400022163	Pentatricopeptide repeat-containing protein	2.14	0.0166	Promoter (<=1kb)	PGSC0003DMG400022163	-139
PGSC0003DMG400005778	NADPH-dependent thioredoxin reductase B	2.13	4.57e-06	Promoter (2-3kb)	PGSC0003DMG400005778	-2034
PGSC0003DMG400001795	Protein phosphatase 2c	2.13	0.0967	Promoter (4-5kb)	PGSC0003DMG400001795	-4618
PGSC0003DMG400013110	Glucosyltransferase	2.13	0.0162	Promoter (4-5kb)	PGSC0003DMG400013110	-4103
PGSC0003DMG402004406	Protein kinase APK1B, chloroplast	2.13	0.0116	Promoter (<=1kb)	PGSC0003DMG402004406	-335
PGSC0003DMG400014490	Aminoacyl-tRNA synthetase	2.13	0.00857	Promoter (4-5kb)	PGSC0003DMG400014490	-4548	39
PGSC0003DMG400001144	Cytochrome P450 92B1	2.12	0.0146	Promoter (1-2kb)	PGSC0003DMG400001144	-1751
PGSC0003DMG400007381	Zinc finger (Ran-binding) family protein	2.12	1.08e-05	Promoter (4-5kb)	PGSC0003DMG400007381	-4910
PGSC0003DMG401012477	VAP25	2.11	0.0744	Promoter (1-2kb)	PGSC0003DMG401012477	-1846
PGSC0003DMG400013010	24K germin	2.11	7.5e-07	Promoter (4-5kb)	PGSC0003DMG400013010	-4635
PGSC0003DMG400017206	Pentatricopeptide repeat protein	2.11	0.0654	Promoter (1-2kb)	PGSC0003DMG400017206	-1580
PGSC0003DMG400009155	Triacylglycerol lipase	2.11	3.51e-05	Promoter (4-5kb)	PGSC0003DMG400009155	-4054
PGSC0003DMG400012988	Polyadenylate-binding protein	2.11	0.028	Promoter (2-3kb)	PGSC0003DMG400012988	-2504
PGSC0003DMG400028600	Pentatricopeptide repeat-containing protein	2.09	7.44e-05	Promoter (<=1kb)	PGSC0003DMG400028600	-681
PGSC0003DMG400018042	Bzip-like transcription factor	2.09	0.000139	Promoter (<=1kb)	PGSC0003DMG400018042	-68
PGSC0003DMG400007962	HSF domain class transcription factor	2.09	0.00677	Promoter (4-5kb)	PGSC0003DMG400007962	-4962
PGSC0003DMG400016627	PAKRP1L	2.09	1.16e-05	Promoter (2-3kb)	PGSC0003DMG400016627	-2286
PGSC0003DMG400014272	(S)-N-methylcoclaurine 3'-hydroxylase isozyme	2.08	0.000534	Promoter (4-5kb)	PGSC0003DMG400014272	-4249
PGSC0003DMG400005694	Conserved gene of unknown function	2.08	0.000531	Promoter (<=1kb)	PGSC0003DMG400005694	-841
PGSC0003DMG400020825	RNApol24	2.08	0.000815	Promoter (<=1kb)	PGSC0003DMG400020825	-808
PGSC0003DMG402025150	Conserved gene of unknown function	2.08	0.00668	Promoter (2-3kb)	PGSC0003DMG402025150	-2281
PGSC0003DMG400027518	GRF zinc finger family protein	2.08	0.0455	Promoter (2-3kb)	PGSC0003DMG400027518	-2380	-1044
PGSC0003DMG400016512	Auxin-induced protein AUX22	2.08	0.0366	Promoter (2-3kb)	PGSC0003DMG400016512	-2331	-745
PGSC0003DMG400030905	Equilibrative nucleoside transporter	2.08	3.65e-05	Promoter (4-5kb)	PGSC0003DMG400030905	-4053	-3015
PGSC0003DMG400012492	Serine protease	2.07	0.00262	Promoter (<=1kb)	PGSC0003DMG400012492	-725
PGSC0003DMG400001227	Gibberellin regulated protein	2.07	1.01e-05	Promoter (2-3kb)	PGSC0003DMG400001227	-2941
PGSC0003DMG400000803	Cytochrome B561 family protein	2.07	0.00161	Promoter (<=1kb)	PGSC0003DMG400000803	-574
PGSC0003DMG400026087	Flavin monooxygenase	2.06	0.206	Promoter (4-5kb)	PGSC0003DMG400026087	-4569
PGSC0003DMG400029879	Mechanosensitive ion channel domain-containing protein	2.06	0.000252	Promoter (4-5kb)	PGSC0003DMG400029879	-3497
PGSC0003DMG400022845	Pax transcription activation domain interacting protein	2.06	0.000583	Promoter (<=1kb)	PGSC0003DMG400022845	-535
PGSC0003DMG400003847	Gene of unknown function	2.05	0.131	Promoter (<=1kb)	PGSC0003DMG400003847	-355
PGSC0003DMG400016815	DAG protein, chloroplast	2.05	0.000113	Promoter (4-5kb)	PGSC0003DMG400016815	-3501	-1238
PGSC0003DMG400030819	Arabinogalactan-protein	2.05	4.17e-06	Promoter (1-2kb)	PGSC0003DMG400030819	-1840
PGSC0003DMG400001417	DNA-binding protein	2.05	0.000776	Promoter (4-5kb)	PGSC0003DMG400001417	-3667
PGSC0003DMG400035783	Auxin-induced protein 6B	2.05	0.0346	Promoter (2-3kb)	PGSC0003DMG400035783	-2917
PGSC0003DMG400030928	EIN3-binding F-box protein 1	2.05	2.48e-07	Promoter (<=1kb)	PGSC0003DMG400030928	-512
PGSC0003DMG400015806	Serine/threonine-protein kinase PBS1	2.04	0.000239	Promoter (4-5kb)	PGSC0003DMG400015806	-4976
PGSC0003DMG400005696	Hydrolase, alpha/beta fold family protein	2.04	0.000252	Promoter (2-3kb)	PGSC0003DMG400005696	-2962
PGSC0003DMG400028356	Nop14	2.03	8.13e-05	Promoter (2-3kb)	PGSC0003DMG400028356	-2777
PGSC0003DMG400019032	Conserved gene of unknown function	2.03	0.0713	Promoter (<=1kb)	PGSC0003DMG400019032	-175
PGSC0003DMG400024180	TCP domain class transcription factor	2.03	2.15e-07	Promoter (<=1kb)	PGSC0003DMG400024180	-346
PGSC0003DMG400024748	Histone H2A.1	2.03	2.23e-06	Promoter (4-5kb)	PGSC0003DMG400024748	-3140
PGSC0003DMG400015484	Laccase	2.03	0.000294	Promoter (<=1kb)	PGSC0003DMG400015484	-308
PGSC0003DMG400019706	WRKY transcription factor 10	2.03	0.0179	Promoter (<=1kb)	PGSC0003DMG400019706	-736
PGSC0003DMG401001316	Non-cell-autonomous protein pathway1	2.02	2.07e-06	Promoter (1-2kb)	PGSC0003DMG401001316	-1326
PGSC0003DMG400025778	Myosin heavy chain, fast skeletal muscle, embryonic	2.02	3.14e-05	Promoter (2-3kb)	PGSC0003DMG400025778	-2145
PGSC0003DMG400029515	Myosin heavy chain, clone	2.01	9.43e-06	Promoter (1-2kb)	PGSC0003DMG400029515	-1368
PGSC0003DMG400028641	Plastidic ATP/ADP-transporter	2.01	1.09e-07	Promoter (4-5kb)	PGSC0003DMG400028641	-4813
PGSC0003DMG400023205	Amino acid transporter	2.01	0.0274	Promoter (1-2kb)	PGSC0003DMG400023205	-1983
PGSC0003DMG400003851	Conserved gene of unknown function	2	0.264	Promoter (1-2kb)	PGSC0003DMG400003851	-1510
PGSC0003DMG400002833	Pentatricopeptide repeat-containing protein	2	0.0283	Promoter (<=1kb)	PGSC0003DMG400002833	-828
PGSC0003DMG400026347	Protein phosphatase 1 regulatory subunit SDS22	2	0.000607	Promoter (4-5kb)	PGSC0003DMG400026347	-3718
PGSC0003DMG400007050	Virus-specific-signaling-pathway regulated protein	2	0.000732	Promoter (4-5kb)	PGSC0003DMG400007050	-3369
PGSC0003DMG400020081	Gene of unknown function	1.98	0.126	Promoter (<=1kb)	PGSC0003DMG400020081	-805	-494
PGSC0003DMG400002689	Receptor kinase	1.97	0.00361	Promoter (1-2kb)	PGSC0003DMG400002689	-1172
PGSC0003DMG400017012	Avr9/Cf-9 rapidly elicited protein 132	1.97	0.0368	Promoter (4-5kb)	PGSC0003DMG400017012	-4391
PGSC0003DMG400024711	Taz protein	1.96	0.000217	Promoter (1-2kb)	PGSC0003DMG400024711	-1046
PGSC0003DMG400007304	MYB12	1.96	0.0463	Promoter (<=1kb)	PGSC0003DMG400007304	64
PGSC0003DMG400014052	Phenylacetaldehyde synthase	1.95	0.0123	Promoter (2-3kb)	PGSC0003DMG400014052	-2217
PGSC0003DMG400015326	Pentatricopeptide repeat-containing protein	1.95	0.0369	Promoter (4-5kb)	PGSC0003DMG400015326	-3672
PGSC0003DMG400016465	Pentatricopeptide repeat-containing protein	1.95	0.0369	Promoter (<=1kb)	PGSC0003DMG400016465	-930
PGSC0003DMG400004609	30S ribosomal protein S1, chloroplastic	1.95	0.000102	Promoter (2-3kb)	PGSC0003DMG400004609	-2066	-1572
PGSC0003DMG400001897	Conserved gene of unknown function	1.95	0.0105	Promoter (2-3kb)	PGSC0003DMG400001897	-2841	-2219
PGSC0003DMG400011646	GTP-binding	1.94	0.000201	Promoter (<=1kb)	PGSC0003DMG400011646	-560
PGSC0003DMG400019163	Dihydroxy-acid dehydratase	1.94	0.00165	Promoter (4-5kb)	PGSC0003DMG400019163	-3003
PGSC0003DMG400021146	Transcription factor	1.93	0.158	Promoter (<=1kb)	PGSC0003DMG400021146	-465	0
PGSC0003DMG400003013	Beta-D-glucan exohydrolase	1.93	3.08e-06	Promoter (<=1kb)	PGSC0003DMG400003013	-639
PGSC0003DMG400000636	AP2 transcription factor	1.93	0.00247	Promoter (<=1kb)	PGSC0003DMG400000636	-257
PGSC0003DMG400029277	GDU1	1.93	0.00908	Promoter (1-2kb)	PGSC0003DMG400029277	-1131
PGSC0003DMG400000888	Resistance gene	1.92	0.175	Promoter (<=1kb)	PGSC0003DMG400000888	-147
PGSC0003DMG400005747	Pentatricopeptide repeat-containing protein	1.92	0.0501	Promoter (<=1kb)	PGSC0003DMG400005747	-687
PGSC0003DMG400017337	Serine/threonine-protein kinase bri1	1.92	0.00247	Promoter (1-2kb)	PGSC0003DMG400017337	-1901
PGSC0003DMG400028004	Isoform 2 of Probable plastid-lipid-associated protein 13, chloroplastic	1.92	0.0284	Promoter (1-2kb)	PGSC0003DMG400028004	-1342
PGSC0003DMG400011811	Ferredoxin--NADP reductase, root-type isozyme, chloroplastic	1.91	9.87e-07	Promoter (4-5kb)	PGSC0003DMG400011811	-4126
PGSC0003DMG400025191	Dehydration-responsive protein RD22	1.91	0.00895	Promoter (4-5kb)	PGSC0003DMG400025191	-4396
PGSC0003DMG400006867	Conserved gene of unknown function	1.91	0.000985	Promoter (4-5kb)	PGSC0003DMG400006867	-4657	-12
PGSC0003DMG400007011	Molybdopterin cofactor synthesis protein A	1.9	0.0067	Promoter (<=1kb)	PGSC0003DMG400007011	-692
PGSC0003DMG400001462	Conserved gene of unknown function	1.9	2.74e-05	Promoter (1-2kb)	PGSC0003DMG400001462	-1324	92
PGSC0003DMG400018942	Autoinhibited calcium ATPase	1.9	0.00567	Promoter (2-3kb)	PGSC0003DMG400018942	-2270
PGSC0003DMG400009529	UDP-xylose phenolic glycosyltransferase	1.9	0.00617	Promoter (<=1kb)	PGSC0003DMG400009529	-934	-512
PGSC0003DMG402006167	26S proteasome regulatory subunit S3	1.9	0.0715	Promoter (<=1kb)	PGSC0003DMG402006167	-45
PGSC0003DMG400028228	Lymphoid organ expressed yellow head virus receptor protein	1.89	0.000148	Promoter (4-5kb)	PGSC0003DMG400028228	-3819	-3406	-2190
PGSC0003DMG400025154	RNA-binding glycine-rich protein	1.89	0.00169	Promoter (<=1kb)	PGSC0003DMG400025154	-38
PGSC0003DMG400010316	G1-like6 protein	1.88	0.00163	Promoter (<=1kb)	PGSC0003DMG400010316	-773
PGSC0003DMG400026455	Nitrate transporter	1.88	8.28e-05	Promoter (1-2kb)	PGSC0003DMG400026455	-1761
PGSC0003DMG400016030	Glutaredoxin	1.88	0.0522	Promoter (2-3kb)	PGSC0003DMG400016030	-2001
PGSC0003DMG401011559	Conserved gene of unknown function	1.88	0.0154	Promoter (2-3kb)	PGSC0003DMG401011559	-2253
PGSC0003DMG400024784	DnaJ	1.88	5.2e-05	Promoter (2-3kb)	PGSC0003DMG400024784	-2387
PGSC0003DMG400046434	Cell surface glycoprotein	1.88	0.00349	Promoter (<=1kb)	PGSC0003DMG400046434	-638
PGSC0003DMG400028373	Nucleotide binding protein	1.88	0.0144	Promoter (<=1kb)	PGSC0003DMG400028373	-620
PGSC0003DMG400001785	Pentatricopeptide repeat-containing protein	1.87	0.0638	Promoter (1-2kb)	PGSC0003DMG400001785	-1665
PGSC0003DMG400027457	GDU1	1.87	0.00409	Promoter (2-3kb)	PGSC0003DMG400027457	-2646
PGSC0003DMG400016033	Glutaredoxin family protein	1.87	0.00169	Promoter (<=1kb)	PGSC0003DMG400016033	-255
PGSC0003DMG400001232	Phototropic-responsive NPH3 family protein	1.87	0.011	Promoter (1-2kb)	PGSC0003DMG400001232	-1748
PGSC0003DMG400022114	Ent-kaurene synthase B, chloroplast	1.87	0.0179	Promoter (4-5kb)	PGSC0003DMG400022114	-3008
PGSC0003DMG400017812	40S ribosomal protein S5	1.86	0.000137	Promoter (4-5kb)	PGSC0003DMG400017812	-3938	-1520
PGSC0003DMG400004162	Hydrolase, hydrolyzing O-glycosyl compounds	1.86	0.000179	Promoter (1-2kb)	PGSC0003DMG400004162	-1395
PGSC0003DMG400004822	Oxidoreductase	1.85	0.000271	Promoter (1-2kb)	PGSC0003DMG400004822	-1572
PGSC0003DMG400012167	Multidrug resistance protein ABC transporter family	1.85	0.000697	Promoter (<=1kb)	PGSC0003DMG400012167	-334
PGSC0003DMG400011810	PHAVOLUTA-like HD-ZIPIII protein	1.85	0.000139	Promoter (4-5kb)	PGSC0003DMG400011810	-4976	-27
PGSC0003DMG400012759	Protein regulator of cytokinesis	1.85	0.00194	Promoter (<=1kb)	PGSC0003DMG400012759	-137
PGSC0003DMG400028236	Conserved gene of unknown function	1.85	0.0269	Promoter (4-5kb)	PGSC0003DMG400028236	-3012
PGSC0003DMG400008524	F-box family protein	1.85	0.00908	Promoter (4-5kb)	PGSC0003DMG400008524	-3924	-572
PGSC0003DMG400028956	Glycine-rich cell wall structural protein 1	1.84	0.00711	Promoter (1-2kb)	PGSC0003DMG400028956	-1156
PGSC0003DMG400015617	Gene of unknown function	1.84	0.00666	Promoter (<=1kb)	PGSC0003DMG400015617	6
PGSC0003DMG400002616	DNA binding protein	1.84	2.48e-05	Promoter (2-3kb)	PGSC0003DMG400002616	-2333
PGSC0003DMG400028958	Multicopper oxidase	1.84	0.000767	Promoter (<=1kb)	PGSC0003DMG400028958	-9
PGSC0003DMG400014877	BZIP domain class transcription factor	1.84	0.000182	Promoter (4-5kb)	PGSC0003DMG400014877	-3486	-2329
PGSC0003DMG400029868	ATP binding protein	1.83	0.119	Promoter (4-5kb)	PGSC0003DMG400029868	-3508	-1371	-250
PGSC0003DMG400010232	Cysteine protease	1.83	0.00298	Promoter (1-2kb)	PGSC0003DMG400010232	-1695
PGSC0003DMG400000089	Aldose 1-epimerase	1.83	0.000106	Promoter (4-5kb)	PGSC0003DMG400000089	-3884
PGSC0003DMG400021198	Subtilase family protein	1.83	0.000931	Promoter (1-2kb)	PGSC0003DMG400021198	-1058	-41
PGSC0003DMG400013428	Conserved gene of unknown function	1.83	0.000617	Promoter (1-2kb)	PGSC0003DMG400013428	-1272
PGSC0003DMG400020359	Conserved gene of unknown function	1.82	0.144	Promoter (1-2kb)	PGSC0003DMG400020359	-1190	-413
PGSC0003DMG400020744	Receptor-kinase	1.82	0.0616	Promoter (<=1kb)	PGSC0003DMG400020744	-308	0
PGSC0003DMG400030415	Expansin18	1.82	0.00151	Promoter (<=1kb)	PGSC0003DMG400030415	-62
PGSC0003DMG400029220	Tospovirus resistance protein A	1.82	0.0899	Promoter (4-5kb)	PGSC0003DMG400029220	-4572
PGSC0003DMG401011679	Ent-kaurene oxidase 2	1.82	0.00357	Promoter (4-5kb)	PGSC0003DMG401011679	-3216	-2835
PGSC0003DMG400017550	Glycine-rich protein TomR2	1.82	0.00024	Promoter (<=1kb)	PGSC0003DMG400017550	-13
PGSC0003DMG400031175	Transcription factor	1.81	0.00603	Promoter (4-5kb)	PGSC0003DMG400031175	-3357
PGSC0003DMG400012154	AP2 domain-containing transcription factor 9	1.81	0.00121	Promoter (4-5kb)	PGSC0003DMG400012154	-3633	-1244	-195
PGSC0003DMG400007729	Isoform 2 of F-box protein	1.8	2.55e-05	Promoter (4-5kb)	PGSC0003DMG400007729	-3479
PGSC0003DMG400018425	50S ribosomal protein L18, chloroplast	1.8	0.00043	Promoter (<=1kb)	PGSC0003DMG400018425	36
PGSC0003DMG400011999	ATP-binding cassette transporter	1.8	0.000702	Promoter (<=1kb)	PGSC0003DMG400011999	-487
PGSC0003DMG400018975	Calmodulin binding protein	1.8	0.000828	Promoter (2-3kb)	PGSC0003DMG400018975	-2433
PGSC0003DMG400027381	Microtubule-associated protein	1.8	0.0054	Promoter (2-3kb)	PGSC0003DMG400027381	-2632
PGSC0003DMG400029401	RING-H2 finger protein ATL80	1.8	0.0322	Promoter (1-2kb)	PGSC0003DMG400029401	-1168
PGSC0003DMG400009943	Cyclin B	1.79	0.00223	Promoter (4-5kb)	PGSC0003DMG400009943	-4476	-2010
PGSC0003DMG400023406	Light-dependent short hypocotyls 1	1.78	0.198	Promoter (<=1kb)	PGSC0003DMG400023406	-778
PGSC0003DMG402003154	Proteasome-activating nucleotidase	1.78	0.00286	Promoter (<=1kb)	PGSC0003DMG402003154	-276
PGSC0003DMG400011731	Tau class glutathione transferase GSTU45	1.78	0.11	Promoter (4-5kb)	PGSC0003DMG400011731	-3599
PGSC0003DMG400004922	Basic helix-loop-helix protein	1.78	0.000134	Promoter (<=1kb)	PGSC0003DMG400004922	-81
PGSC0003DMG400004152	Conserved gene of unknown function	1.78	0.000236	Promoter (1-2kb)	PGSC0003DMG400004152	-1967
PGSC0003DMG400012181	DNA binding protein	1.78	0.058	Promoter (1-2kb)	PGSC0003DMG400012181	-1730
PGSC0003DMG400045409	Conserved gene of unknown function	1.78	0.000183	Promoter (2-3kb)	PGSC0003DMG400045409	-2376
PGSC0003DMG400018459	Neutral amino acid transport protein	1.78	0.0123	Promoter (<=1kb)	PGSC0003DMG400018459	-663
PGSC0003DMG400015051	Flavonol 4'-sulfotransferase	1.78	0.0258	Promoter (4-5kb)	PGSC0003DMG400015051	-4886	-3978
PGSC0003DMG400010413	Conserved gene of unknown function	1.77	0.000124	Promoter (<=1kb)	PGSC0003DMG400010413	-390	-1
PGSC0003DMG400025384	LOB domain protein 1	1.76	0.179	Promoter (1-2kb)	PGSC0003DMG400025384	-1019
PGSC0003DMG400012947	Cytochrome P450 monooxygenase CYP736B	1.76	0.000947	Promoter (2-3kb)	PGSC0003DMG400012947	-2477
PGSC0003DMG400012852	Cellulose synthase CslG	1.76	0.00119	Promoter (1-2kb)	PGSC0003DMG400012852	-1571
PGSC0003DMG400030450	Protein kinase	1.75	0.0102	Promoter (4-5kb)	PGSC0003DMG400030450	-4770	-4587
PGSC0003DMG403019442	Conserved gene of unknown function	1.75	0.000101	Promoter (4-5kb)	PGSC0003DMG403019442	-4934
PGSC0003DMG400014865	Conserved gene of unknown function	1.74	0.141	Promoter (4-5kb)	PGSC0003DMG400014865	-4317	-2976
PGSC0003DMG400006784	WD-repeat protein	1.74	6.62e-05	Promoter (<=1kb)	PGSC0003DMG400006784	-673	-427
PGSC0003DMG400000944	PAC	1.74	0.000356	Promoter (1-2kb)	PGSC0003DMG400000944	-1750
PGSC0003DMG400004891	Subtilase family protein	1.74	1.34e-05	Promoter (<=1kb)	PGSC0003DMG400004891	-627
PGSC0003DMG400001418	Transcription factor style2.1	1.74	0.000429	Promoter (2-3kb)	PGSC0003DMG400001418	-2228
PGSC0003DMG400016645	Pentatricopeptide repeat-containing protein	1.73	0.0438	Promoter (<=1kb)	PGSC0003DMG400016645	58
PGSC0003DMG400024615	WD-repeat protein	1.73	0.00202	Promoter (4-5kb)	PGSC0003DMG400024615	-4310
PGSC0003DMG400001077	Condensin complex subunit 2	1.73	0.00134	Promoter (<=1kb)	PGSC0003DMG400001077	-616	-242
PGSC0003DMG400016823	Nucleotide binding site-leucine rich repeat protein	1.73	0.019	Promoter (<=1kb)	PGSC0003DMG400016823	-738
PGSC0003DMG400018811	Erecta	1.73	2.34e-05	Promoter (4-5kb)	PGSC0003DMG400018811	-3624
PGSC0003DMG400016034	Glutaredoxin	1.73	0.0446	Promoter (<=1kb)	PGSC0003DMG400016034	-214
PGSC0003DMG400013676	CLB1	1.73	0.0335	Promoter (<=1kb)	PGSC0003DMG400013676	-963
PGSC0003DMG400023031	Hydrolase, hydrolyzing O-glycosyl compounds	1.72	0.107	Promoter (<=1kb)	PGSC0003DMG400023031	-484
PGSC0003DMG400018096	U3 small nucleolar ribonucleoprotein protein mpp10	1.72	0.000209	Promoter (<=1kb)	PGSC0003DMG400018096	-239
PGSC0003DMG400024922	Conserved gene of unknown function	1.72	0.0398	Promoter (2-3kb)	PGSC0003DMG400024922	-2694
PGSC0003DMG400020177	Conserved gene of unknown function	1.72	0.00512	Promoter (<=1kb)	PGSC0003DMG400020177	-929
PGSC0003DMG400018090	F-box family protein	1.72	0.028	Promoter (4-5kb)	PGSC0003DMG400018090	-3157	-1966
PGSC0003DMG401030861	Early-responsive to dehydration 3	1.71	0.000182	Promoter (4-5kb)	PGSC0003DMG401030861	-3847
PGSC0003DMG400000231	Aspartic proteinase nepenthesin-1	1.71	6.36e-05	Promoter (4-5kb)	PGSC0003DMG400000231	-4396	-35
PGSC0003DMG400022299	Microtubule-associated protein MAP65-1a	1.71	0.000111	Promoter (1-2kb)	PGSC0003DMG400022299	-1400
PGSC0003DMG400032202	Callose synthase 3	1.71	3.58e-05	Promoter (<=1kb)	PGSC0003DMG400032202	-621
PGSC0003DMG400005261	Cytochrome P450	1.71	0.00412	Promoter (4-5kb)	PGSC0003DMG400005261	-4022	-3489
PGSC0003DMG400010507	EMB1692	1.7	0.0689	Promoter (4-5kb)	PGSC0003DMG400010507	-4345
PGSC0003DMG400031811	Esterase/lipase/thioesterase family protein	1.7	3.74e-05	Promoter (<=1kb)	PGSC0003DMG400031811	93
PGSC0003DMG400030601	Metal ion binding protein	1.7	0.0103	Promoter (4-5kb)	PGSC0003DMG400030601	-3245	-2641	-369
PGSC0003DMG400017610	Protein ALUMINUM SENSITIVE 3	1.69	0.0219	Promoter (2-3kb)	PGSC0003DMG400017610	-2527
PGSC0003DMG400012648	MYB transcription factor	1.69	0.147	Promoter (4-5kb)	PGSC0003DMG400012648	-3254
PGSC0003DMG400014372	Uridine kinase	1.69	0.000668	Promoter (<=1kb)	PGSC0003DMG400014372	-143
PGSC0003DMG400015506	Protein MSP1	1.69	0.00038	Promoter (<=1kb)	PGSC0003DMG400015506	-237
PGSC0003DMG400012248	Bhlh transcription factor	1.69	0.00257	Promoter (2-3kb)	PGSC0003DMG400012248	-2643
PGSC0003DMG400020257	ATP binding protein	1.69	0.0183	Promoter (<=1kb)	PGSC0003DMG400020257	-580
PGSC0003DMG400007242	Zinc finger protein	1.68	0.325	Promoter (4-5kb)	PGSC0003DMG400007242	-3802
PGSC0003DMG400016514	S haplotype-specific F-box protein	1.68	0.223	Promoter (1-2kb)	PGSC0003DMG400016514	-1143
PGSC0003DMG400005049	UDP-3-O-[3-hydroxymyristoyl] glucosamine N-acyltransferase	1.68	0.0857	Promoter (2-3kb)	PGSC0003DMG400005049	-2512	-627
PGSC0003DMG400026313	Alpha-L-fucosidase 2	1.68	0.006	Promoter (<=1kb)	PGSC0003DMG400026313	-377
PGSC0003DMG402025430	Gene of unknown function	1.68	0.0994	Promoter (<=1kb)	PGSC0003DMG402025430	-715	-181
PGSC0003DMG400007330	Mo-molybdopterin cofactor sulfurase	1.68	9.03e-05	Promoter (<=1kb)	PGSC0003DMG400007330	92
PGSC0003DMG400024783	GATA transcription factor	1.67	0.00435	Promoter (<=1kb)	PGSC0003DMG400024783	-107
PGSC0003DMG400023493	Acyltransferase	1.67	0.000734	Promoter (1-2kb)	PGSC0003DMG400023493	-1961
PGSC0003DMG400009714	Kinesin light chain	1.66	0.00149	Promoter (4-5kb)	PGSC0003DMG400009714	-4369	-3576	-2801	-1809
PGSC0003DMG400006916	Stpk1 protein kinase	1.66	0.00123	Promoter (<=1kb)	PGSC0003DMG400006916	-913
PGSC0003DMG400024706	Formin 11	1.66	0.000332	Promoter (2-3kb)	PGSC0003DMG400024706	-2137
PGSC0003DMG400027499	Receptor-like kinase 17	1.66	0.0138	Promoter (2-3kb)	PGSC0003DMG400027499	-2278
PGSC0003DMG400018163	Serine-threonine protein kinase, plant-type	1.66	0.0571	Promoter (<=1kb)	PGSC0003DMG400018163	-439
PGSC0003DMG400025625	Nutrient reservoir	1.66	0.0016	Promoter (4-5kb)	PGSC0003DMG400025625	-3984	-2346	-922
PGSC0003DMG400004064	Subtilisin inhibitor 1	1.65	0.00961	Promoter (<=1kb)	PGSC0003DMG400004064	-272
PGSC0003DMG400002236	Exostosin family protein	1.65	0.00289	Promoter (<=1kb)	PGSC0003DMG400002236	-495
PGSC0003DMG400002725	DNA binding protein	1.65	0.00049	Promoter (<=1kb)	PGSC0003DMG400002725	-632
PGSC0003DMG400000502	Conserved gene of unknown function	1.65	0.000824	Promoter (<=1kb)	PGSC0003DMG400000502	-287
PGSC0003DMG400017636	AMP deaminase	1.65	0.00423	Promoter (4-5kb)	PGSC0003DMG400017636	-4211
PGSC0003DMG400004086	Heat shock	1.65	0.0055	Promoter (2-3kb)	PGSC0003DMG400004086	-2341
PGSC0003DMG400006751	F-box and wd40 domain protein	1.64	0.00394	Promoter (1-2kb)	PGSC0003DMG400006751	-1325
PGSC0003DMG400027269	ATPIP5K1	1.64	0.000425	Promoter (2-3kb)	PGSC0003DMG400027269	-2843
PGSC0003DMG400009484	Periplasmic beta-glucosidase	1.64	0.000407	Promoter (2-3kb)	PGSC0003DMG400009484	-2475
PGSC0003DMG400026636	AvrPto-dependent Pto-interacting protein 3	1.64	0.00157	Promoter (1-2kb)	PGSC0003DMG400026636	-1540
PGSC0003DMG400024965	Formamidase	1.64	7.58e-05	Promoter (<=1kb)	PGSC0003DMG400024965	-650
PGSC0003DMG400011203	Conserved gene of unknown function	1.63	0.0234	Promoter (<=1kb)	PGSC0003DMG400011203	-949
PGSC0003DMG400011721	Universal stress protein family protein	1.63	0.000609	Promoter (<=1kb)	PGSC0003DMG400011721	-19
PGSC0003DMG400030941	Cytosine-specific methyltransferase	1.63	0.00371	Promoter (4-5kb)	PGSC0003DMG400030941	-3365
PGSC0003DMG400019506	Thioredoxin II	1.62	0.000339	Promoter (4-5kb)	PGSC0003DMG400019506	-3107
PGSC0003DMG400018626	Gene of unknown function	1.62	0.00449	Promoter (4-5kb)	PGSC0003DMG400018626	-3511	-3043
PGSC0003DMG400017379	Las1-like family protein	1.62	0.00112	Promoter (4-5kb)	PGSC0003DMG400017379	-3420	24
PGSC0003DMG402002397	Protein bem46	1.62	0.0162	Promoter (<=1kb)	PGSC0003DMG402002397	83
PGSC0003DMG400026995	ATM (ATAXIA-TELANGIECTASIA MUTATED)	1.62	0.000143	Promoter (<=1kb)	PGSC0003DMG400026995	-191
PGSC0003DMG400027632	Gibberellin 2-oxidase 2	1.61	0.173	Promoter (2-3kb)	PGSC0003DMG400027632	-2585
PGSC0003DMG400019885	Nadhp hc toxin reductase	1.61	0.00175	Promoter (<=1kb)	PGSC0003DMG400019885	16
PGSC0003DMG400014546	Fiber protein Fb34	1.61	0.000862	Promoter (<=1kb)	PGSC0003DMG400014546	-44
PGSC0003DMG400028307	Conserved gene of unknown function	1.61	0.00238	Promoter (4-5kb)	PGSC0003DMG400028307	-4415
PGSC0003DMG400030105	Glutaredoxin	1.6	0.191	Promoter (2-3kb)	PGSC0003DMG400030105	-2674
PGSC0003DMG400010776	Chaperonin containing t-complex protein 1, epsilon subunit, tcpe	1.6	0.000158	Promoter (1-2kb)	PGSC0003DMG400010776	-1448
PGSC0003DMG400029146	Receptor protein kinase CLAVATA1	1.6	0.00028	Promoter (4-5kb)	PGSC0003DMG400029146	-4940	-813
PGSC0003DMG400014663	Glutamate receptor 3 plant	1.6	0.00987	Promoter (<=1kb)	PGSC0003DMG400014663	-394
PGSC0003DMG400018520	SET domain protein	1.6	0.0448	Promoter (4-5kb)	PGSC0003DMG400018520	-4995
PGSC0003DMG400020907	ATP binding protein	1.6	0.000141	Promoter (<=1kb)	PGSC0003DMG400020907	0
PGSC0003DMG400021797	Conserved gene of unknown function	1.59	0.000278	Promoter (<=1kb)	PGSC0003DMG400021797	-535
PGSC0003DMG400025189	Conserved gene of unknown function	1.59	0.0519	Promoter (<=1kb)	PGSC0003DMG400025189	-878
PGSC0003DMG400028169	Serine/threonine protein kinase	1.59	0.00106	Promoter (<=1kb)	PGSC0003DMG400028169	-603
PGSC0003DMG400019134	Zinc finger family protein	1.58	0.00469	Promoter (<=1kb)	PGSC0003DMG400019134	-196
PGSC0003DMG400021506	Calcium ATPase	1.58	0.000303	Promoter (<=1kb)	PGSC0003DMG400021506	-61
PGSC0003DMG400003173	Cation-chloride co-transporter	1.58	0.0022	Promoter (2-3kb)	PGSC0003DMG400003173	-2056
PGSC0003DMG402013013	Protein binding / signal transducer	1.58	0.00732	Promoter (<=1kb)	PGSC0003DMG402013013	18
PGSC0003DMG400001498	Auxin-responsive protein IAA13	1.58	0.00701	Promoter (2-3kb)	PGSC0003DMG400001498	-2895
PGSC0003DMG400017640	Homeobox protein	1.58	0.000435	Promoter (4-5kb)	PGSC0003DMG400017640	-4978	-3308
PGSC0003DMG400030328	StPCL1 protein	1.57	0.111	Promoter (<=1kb)	PGSC0003DMG400030328	-61
PGSC0003DMG400020287	A/G-specific adenine glycosylase muty	1.57	0.0179	Promoter (1-2kb)	PGSC0003DMG400020287	-1631
PGSC0003DMG400018167	UBX domain-containing protein 8-B	1.57	0.00458	Promoter (4-5kb)	PGSC0003DMG400018167	-4572	-865	-109
PGSC0003DMG400009108	CAPIP1	1.57	0.000148	Promoter (4-5kb)	PGSC0003DMG400009108	-3046	-1889
PGSC0003DMG400012630	Cell division cycle protein cdt2	1.57	0.0465	Promoter (4-5kb)	PGSC0003DMG400012630	-3319
PGSC0003DMG400006822	Geranylgeranyl hydrogenase	1.57	0.000628	Promoter (4-5kb)	PGSC0003DMG400006822	-4660
PGSC0003DMG400004456	Protein dimerization	1.56	0.0108	Promoter (1-2kb)	PGSC0003DMG400004456	-1010
PGSC0003DMG400008938	Endo-1,4-beta-glucanase	1.56	0.00428	Promoter (2-3kb)	PGSC0003DMG400008938	-2902
PGSC0003DMG400016805	F-box protein	1.55	0.0508	Promoter (1-2kb)	PGSC0003DMG400016805	-1226
PGSC0003DMG400010318	ATP binding protein	1.55	0.0019	Promoter (<=1kb)	PGSC0003DMG400010318	-676
PGSC0003DMG402033647	ATP binding protein	1.55	0.0045	Promoter (1-2kb)	PGSC0003DMG402033647	-1015
PGSC0003DMG400020347	Conserved gene of unknown function	1.55	0.00485	Promoter (4-5kb)	PGSC0003DMG400020347	-3198
PGSC0003DMG400001181	ACI19	1.55	0.00232	Promoter (2-3kb)	PGSC0003DMG400001181	-2514
PGSC0003DMG400010027	Zinc finger protein	1.55	0.0184	Promoter (4-5kb)	PGSC0003DMG400010027	-4895	-1770
PGSC0003DMG400014710	Enzyme of the cupin superfamily	1.54	0.0469	Promoter (1-2kb)	PGSC0003DMG400014710	-1525
PGSC0003DMG403009622	Cytochrome P450	1.54	0.000408	Promoter (1-2kb)	PGSC0003DMG403009622	-1756
PGSC0003DMG400010742	3-ketoacyl-CoA reductase 2	1.54	0.0496	Promoter (1-2kb)	PGSC0003DMG400010742	-1569
PGSC0003DMG400020685	Protein argonaute PNH1	1.53	0.00075	Promoter (<=1kb)	PGSC0003DMG400020685	-273	0
PGSC0003DMG401001383	DNA-directed RNA polymerase 2B, chloroplastic/mitochondrial	1.53	0.00305	Promoter (<=1kb)	PGSC0003DMG401001383	-954
PGSC0003DMG400031851	Conserved gene of unknown function	1.53	0.145	Promoter (4-5kb)	PGSC0003DMG400031851	-3576
PGSC0003DMG400031769	Auxin response factor 3	1.53	0.0008	Promoter (2-3kb)	PGSC0003DMG400031769	-2834	-88
PGSC0003DMG400021499	Ctp synthase	1.52	0.000644	Promoter (<=1kb)	PGSC0003DMG400021499	-106
PGSC0003DMG400022932	Na+/h+ antitransporter	1.52	0.000331	Promoter (4-5kb)	PGSC0003DMG400022932	-3067
PGSC0003DMG400015467	Pentatricopeptide repeat-containing protein, mitochondrial	1.52	0.00168	Promoter (2-3kb)	PGSC0003DMG400015467	-2421
PGSC0003DMG400012931	Conserved gene of unknown function	1.52	0.00184	Promoter (<=1kb)	PGSC0003DMG400012931	37
PGSC0003DMG400003614	Dimethyladenosine transferase	1.51	0.0602	Promoter (4-5kb)	PGSC0003DMG400003614	-4308	-3406
PGSC0003DMG400005083	Conserved gene of unknown function	1.51	0.0318	Promoter (2-3kb)	PGSC0003DMG400005083	-2569	-47
PGSC0003DMG400008146	Leucine-rich repeat receptor kinase	1.51	0.0006	Promoter (4-5kb)	PGSC0003DMG400008146	-4699	-313
PGSC0003DMG400021264	Phosphoenolpyruvate carboxylase	1.51	0.00036	Promoter (2-3kb)	PGSC0003DMG400021264	-2658
PGSC0003DMG400014123	Aquaporin, MIP family, NIP subfamily	1.51	0.0221	Promoter (<=1kb)	PGSC0003DMG400014123	-883
PGSC0003DMG400020807	Transcription factor	1.5	0.0269	Promoter (4-5kb)	PGSC0003DMG400020807	-4389	-1750
PGSC0003DMG400006915	Conserved gene of unknown function	1.5	0.0844	Promoter (2-3kb)	PGSC0003DMG400006915	-2638
PGSC0003DMG400006391	Phosphoenolpyruvate carboxykinase	1.5	0.000584	Promoter (2-3kb)	PGSC0003DMG400006391	-2367
PGSC0003DMG400012233	Conserved gene of unknown function	1.5	0.0115	Promoter (<=1kb)	PGSC0003DMG400012233	-886
PGSC0003DMG400009528	UDP-xylose phenolic glycosyltransferase	1.5	0.0242	Promoter (<=1kb)	PGSC0003DMG400009528	-661
PGSC0003DMG400010146	Kunitz-type tuber invertase inhibitor	1.49	0.287	Promoter (1-2kb)	PGSC0003DMG400010146	-1220
PGSC0003DMG401000361	RNA-dependent RNA polymerase family protein	1.49	0.00346	Promoter (<=1kb)	PGSC0003DMG401000361	-534
PGSC0003DMG400007597	Cationic amino acid transporter	1.49	0.0167	Promoter (4-5kb)	PGSC0003DMG400007597	-4311	-3333
PGSC0003DMG400017376	Fasciclin-like arabinogalactan protein 19	1.49	0.00168	Promoter (2-3kb)	PGSC0003DMG400017376	-2433
PGSC0003DMG400011018	UPF0503 protein, chloroplastic	1.49	0.00317	Promoter (4-5kb)	PGSC0003DMG400011018	-3622
PGSC0003DMG400009033	Myb 12 transcription factor	1.48	0.00323	Promoter (2-3kb)	PGSC0003DMG400009033	-2501
PGSC0003DMG400000757	Salicylic acid-binding protein 2	1.48	0.00299	Promoter (4-5kb)	PGSC0003DMG400000757	-4567
PGSC0003DMG400015770	Cyclin-dependent kinase inhibitor	1.48	0.0282	Promoter (4-5kb)	PGSC0003DMG400015770	-4996
PGSC0003DMG400004338	Mitochondrial import inner membrane translocase subunit Tim8/small zinc finger	1.48	0.0142	Promoter (4-5kb)	PGSC0003DMG400004338	-4076
PGSC0003DMG400007836	Aldose 1-epimerase	1.48	0.00076	Promoter (<=1kb)	PGSC0003DMG400007836	-99
PGSC0003DMG400007562	SBT2 protein	1.48	0.000756	Promoter (2-3kb)	PGSC0003DMG400007562	-2305
PGSC0003DMG401030570	ER Phosphatidate Phosphatase	1.47	0.00162	Promoter (2-3kb)	PGSC0003DMG401030570	-2819
PGSC0003DMG400018342	Two pore calcium channel protein 1A	1.47	0.000777	Promoter (1-2kb)	PGSC0003DMG400018342	-1579	-508
PGSC0003DMG400000174	Origin recognition complex 5 subunit	1.47	0.00853	Promoter (1-2kb)	PGSC0003DMG400000174	-1258
PGSC0003DMG402000361	RNA-dependent RNA polymerase family protein	1.46	0.00303	Promoter (2-3kb)	PGSC0003DMG402000361	-2205
PGSC0003DMG400001190	Conserved gene of unknown function	1.46	0.0012	Promoter (1-2kb)	PGSC0003DMG400001190	-1619
PGSC0003DMG400025008	Conserved gene of unknown function	1.46	0.0562	Promoter (1-2kb)	PGSC0003DMG400025008	-1043
PGSC0003DMG400002765	Nucleolar protein nop56	1.46	0.000342	Promoter (4-5kb)	PGSC0003DMG400002765	-4078	-3722
PGSC0003DMG400011929	Oxidoreductase	1.46	0.046	Promoter (2-3kb)	PGSC0003DMG400011929	-2958
PGSC0003DMG400010095	Conserved gene of unknown function	1.45	0.0305	Promoter (<=1kb)	PGSC0003DMG400010095	-803
PGSC0003DMG400027653	Bystin	1.45	0.000991	Promoter (<=1kb)	PGSC0003DMG400027653	-477
PGSC0003DMG400028361	Alpha-1,4-glucan-protein synthase [UDP-forming] 1	1.45	0.000391	Promoter (<=1kb)	PGSC0003DMG400028361	-189
PGSC0003DMG400016880	Gene of unknown function	1.45	0.0105	Promoter (1-2kb)	PGSC0003DMG400016880	-1229
PGSC0003DMG400025000	Ccd1	1.45	0.00938	Promoter (2-3kb)	PGSC0003DMG400025000	-2493	-762
PGSC0003DMG400009101	DNA binding protein	1.45	0.0329	Promoter (4-5kb)	PGSC0003DMG400009101	-4831	-1060
PGSC0003DMG400014696	Pentatricopeptide repeat-containing protein	1.44	0.203	Promoter (1-2kb)	PGSC0003DMG400014696	-1150
PGSC0003DMG400020512	2-deoxyglucose-6-phosphate phosphatase	1.44	0.128	Promoter (<=1kb)	PGSC0003DMG400020512	-197
PGSC0003DMG400013406	S-adenosylmethionine-dependent methyltransferase	1.44	0.00112	Promoter (1-2kb)	PGSC0003DMG400013406	-1019
PGSC0003DMG400010812	Conserved gene of unknown function	1.44	0.0703	Promoter (4-5kb)	PGSC0003DMG400010812	-3422
PGSC0003DMG400024582	Aminoaldehyde dehydrogenase 2	1.44	0.000326	Promoter (1-2kb)	PGSC0003DMG400024582	-1002
PGSC0003DMG400025058	Interferon-induced GTP-binding protein mx	1.44	0.0448	Promoter (<=1kb)	PGSC0003DMG400025058	-32
PGSC0003DMG400020968	Flavonol 4'-sulfotransferase	1.43	0.00891	Promoter (4-5kb)	PGSC0003DMG400020968	-3214
PGSC0003DMG400009282	Protein MYG1	1.43	0.00119	Promoter (4-5kb)	PGSC0003DMG400009282	-3269
PGSC0003DMG400004972	Receptor kinase	1.43	0.00441	Promoter (1-2kb)	PGSC0003DMG400004972	-1060
PGSC0003DMG400007159	Histone H2B.1	1.43	0.00125	Promoter (1-2kb)	PGSC0003DMG400007159	-1478
PGSC0003DMG400025371	Myosin heavy chain	1.43	0.000717	Promoter (1-2kb)	PGSC0003DMG400025371	-1175
PGSC0003DMG401027355	Protein virR	1.42	0.084	Promoter (<=1kb)	PGSC0003DMG401027355	-581
PGSC0003DMG400021726	Furin	1.42	0.198	Promoter (1-2kb)	PGSC0003DMG400021726	-1008
PGSC0003DMG400021927	28 kDa small subunit ribosomal protein	1.42	0.00126	Promoter (4-5kb)	PGSC0003DMG400021927	-4309
PGSC0003DMG400000237	Conserved gene of unknown function	1.42	0.0029	Promoter (<=1kb)	PGSC0003DMG400000237	92
PGSC0003DMG400016190	Anthocyanidine rhamnosyl-transferase	1.42	0.0152	Promoter (1-2kb)	PGSC0003DMG400016190	-1811
PGSC0003DMG400042999	Pentatricopeptide	1.42	0.0357	Promoter (<=1kb)	PGSC0003DMG400042999	-281
PGSC0003DMG400010406	Hydroxyproline-rich glycoprotein	1.41	0.135	Promoter (2-3kb)	PGSC0003DMG400010406	-2688
PGSC0003DMG401017626	Alpha-amylase	1.41	0.0195	Promoter (2-3kb)	PGSC0003DMG401017626	-2826
PGSC0003DMG400000206	Exosome complex exonuclease RRP41	1.41	0.00702	Promoter (<=1kb)	PGSC0003DMG400000206	-580
PGSC0003DMG400002026	Bipolar kinesin KRP-130	1.41	0.0551	Promoter (<=1kb)	PGSC0003DMG400002026	-600
PGSC0003DMG400001668	SAUR family protein	1.41	0.00227	Promoter (4-5kb)	PGSC0003DMG400001668	-3885
PGSC0003DMG400003954	Conserved gene of unknown function	1.4	0.0669	Promoter (<=1kb)	PGSC0003DMG400003954	-479
PGSC0003DMG400004044	Root phototropism protein	1.4	0.00575	Promoter (2-3kb)	PGSC0003DMG400004044	-2365	-1503	-45
PGSC0003DMG401027271	Leucine-rich repeat receptor kinase	1.4	0.00188	Promoter (2-3kb)	PGSC0003DMG401027271	-2135
PGSC0003DMG400017655	Phototropic-responsive NPH3 family protein	1.4	0.0283	Promoter (2-3kb)	PGSC0003DMG400017655	-2645	-1742
PGSC0003DMG400030166	Eukaryotic translation initiation factor 2c	1.4	0.00117	Promoter (1-2kb)	PGSC0003DMG400030166	-1431
PGSC0003DMG400027433	Conserved gene of unknown function	1.4	0.00746	Promoter (2-3kb)	PGSC0003DMG400027433	-2045
PGSC0003DMG400002562	F-box/kelch-repeat protein	1.39	0.0607	Promoter (4-5kb)	PGSC0003DMG400002562	-3927
PGSC0003DMG400011129	Gene of unknown function	1.39	0.233	Promoter (2-3kb)	PGSC0003DMG400011129	-2632	-1206
PGSC0003DMG400015477	ISWI chromatin remodeling complex ATPase ISW1	1.39	0.00323	Promoter (<=1kb)	PGSC0003DMG400015477	12
PGSC0003DMG400015913	Histidine acid phosphatase	1.39	0.0764	Promoter (<=1kb)	PGSC0003DMG400015913	-808
PGSC0003DMG400030401	Histone H4	1.39	0.0015	Promoter (1-2kb)	PGSC0003DMG400030401	-1071
PGSC0003DMG400031205	Chloroplast lumen common family protein	1.39	0.002	Promoter (4-5kb)	PGSC0003DMG400031205	-4958
PGSC0003DMG400011962	PhD-finger protein	1.39	0.0623	Promoter (<=1kb)	PGSC0003DMG400011962	-876
PGSC0003DMG400009145	Slow walker 2	1.38	0.00868	Promoter (4-5kb)	PGSC0003DMG400009145	-3632	-3321
PGSC0003DMG400023353	MAR-binding protein	1.38	0.0141	Promoter (<=1kb)	PGSC0003DMG400023353	-289
PGSC0003DMG400009330	Lyase	1.38	0.00229	Promoter (4-5kb)	PGSC0003DMG400009330	-3175
PGSC0003DMG400017439	Alpha DNA polymerase	1.38	0.0376	Promoter (4-5kb)	PGSC0003DMG400017439	-4923	0
PGSC0003DMG400026172	Pentatricopeptide repeat-containing protein	1.38	0.00285	Promoter (2-3kb)	PGSC0003DMG400026172	-2970	-891
PGSC0003DMG401017656	Kinase	1.38	0.0313	Promoter (1-2kb)	PGSC0003DMG401017656	-1811	0
PGSC0003DMG400013085	Gene of unknown function	1.37	0.446	Promoter (1-2kb)	PGSC0003DMG400013085	-1342	0
PGSC0003DMG400020361	Fructokinase 1	1.37	0.00925	Promoter (<=1kb)	PGSC0003DMG400020361	-582
PGSC0003DMG400030219	Chlorophyll b reductase	1.37	0.00256	Promoter (2-3kb)	PGSC0003DMG400030219	-2668	-2548
PGSC0003DMG400031864	Classical arabinogalactan protein 26	1.37	0.0332	Promoter (4-5kb)	PGSC0003DMG400031864	-4777
PGSC0003DMG403013782	Replication factor A	1.37	0.0112	Promoter (1-2kb)	PGSC0003DMG403013782	-1039	-774
PGSC0003DMG400003073	16S rRNA processing protein RimM family	1.37	0.00145	Promoter (4-5kb)	PGSC0003DMG400003073	-3949	0
PGSC0003DMG400005041	D6-type cyclin	1.37	0.0438	Promoter (4-5kb)	PGSC0003DMG400005041	-3964
PGSC0003DMG400032257	Tso1	1.37	0.00133	Promoter (4-5kb)	PGSC0003DMG400032257	-4780	9
PGSC0003DMG400028407	Receptor kinase RLPK1	1.37	0.007	Promoter (4-5kb)	PGSC0003DMG400028407	-4359	-1081
PGSC0003DMG400017539	Senescence-associated protein 5	1.36	0.399	Promoter (<=1kb)	PGSC0003DMG400017539	-262
PGSC0003DMG400021680	ELMO domain-containing protein 2	1.36	0.193	Promoter (2-3kb)	PGSC0003DMG400021680	-2521	-1915
PGSC0003DMG400026223	Conserved gene of unknown function	1.36	0.187	Promoter (1-2kb)	PGSC0003DMG400026223	-1703
PGSC0003DMG400031124	Myosin XI-F	1.36	0.00519	Promoter (4-5kb)	PGSC0003DMG400031124	-3194	-1027	-95
PGSC0003DMG400033079	SET protein, phospatase 2A inhibitor	1.36	0.00256	Promoter (2-3kb)	PGSC0003DMG400033079	-2608	0
PGSC0003DMG400028402	Gene of unknown function	1.36	0.187	Promoter (1-2kb)	PGSC0003DMG400028402	-1556
PGSC0003DMG400003544	Serine-threonine protein kinase, plant-type	1.36	0.0506	Promoter (2-3kb)	PGSC0003DMG400003544	-2504	-2132
PGSC0003DMG400018853	Sugar transporter	1.36	0.0182	Promoter (2-3kb)	PGSC0003DMG400018853	-2036
PGSC0003DMG400026494	Palmitoyl-acyl carrier protein thioesterase	1.35	0.169	Promoter (1-2kb)	PGSC0003DMG400026494	-1594
PGSC0003DMG400017476	Conserved gene of unknown function	1.35	0.151	Promoter (1-2kb)	PGSC0003DMG400017476	-1444
PGSC0003DMG401002548	Cytochrome c-type biogenesis protein cycL	1.35	0.0335	Promoter (4-5kb)	PGSC0003DMG401002548	-3604
PGSC0003DMG400014140	Prli-interacting factor l	1.35	0.00677	Promoter (4-5kb)	PGSC0003DMG400014140	-4973
PGSC0003DMG400027591	Conserved gene of unknown function	1.35	0.00168	Promoter (2-3kb)	PGSC0003DMG400027591	-2830	-1595
PGSC0003DMG400011833	Receptor protein kinase CLAVATA1	1.35	0.00655	Promoter (2-3kb)	PGSC0003DMG400011833	-2872	-2534
PGSC0003DMG400016467	Conserved gene of unknown function	1.35	0.119	Promoter (2-3kb)	PGSC0003DMG400016467	-2861	-11
PGSC0003DMG400028581	Chloroplast-targeted copper chaperone	1.34	0.00127	Promoter (4-5kb)	PGSC0003DMG400028581	-4367
PGSC0003DMG400010892	Conserved gene of unknown function	1.34	0.00642	Promoter (1-2kb)	PGSC0003DMG400010892	-1676
PGSC0003DMG400012122	Conserved gene of unknown function	1.33	0.0128	Promoter (<=1kb)	PGSC0003DMG400012122	-587
PGSC0003DMG400010441	Pyrroline-5-carboxylate reductase	1.33	0.0107	Promoter (4-5kb)	PGSC0003DMG400010441	-3011
PGSC0003DMG400016394	L19 ribosomal protein	1.33	0.00974	Promoter (1-2kb)	PGSC0003DMG400016394	-1444
PGSC0003DMG400018289	Hydrolase, hydrolyzing O-glycosyl compounds	1.33	0.0393	Promoter (2-3kb)	PGSC0003DMG400018289	-2784	0
PGSC0003DMG400015919	ARF8	1.33	0.00258	Promoter (<=1kb)	PGSC0003DMG400015919	-970
PGSC0003DMG400001703	Protein binding / zinc ion binding	1.33	0.0101	Promoter (4-5kb)	PGSC0003DMG400001703	-3721	-400	0
PGSC0003DMG400011057	Chloroplast lumen common family protein	1.33	0.0415	Promoter (<=1kb)	PGSC0003DMG400011057	-850
PGSC0003DMG400010235	Phosphoribosylformylglycinamidine synthase	1.33	0.00229	Promoter (1-2kb)	PGSC0003DMG400010235	-1085
PGSC0003DMG400020699	Isoamylase isoform 1	1.33	0.00842	Promoter (4-5kb)	PGSC0003DMG400020699	-3361
PGSC0003DMG400003714	Leucine-rich repeat receptor protein kinase EXS	1.32	0.0756	Promoter (1-2kb)	PGSC0003DMG400003714	-1613
PGSC0003DMG400028320	Pentatricopeptide repeat-containing protein	1.32	0.00413	Promoter (<=1kb)	PGSC0003DMG400028320	-857
PGSC0003DMG400027889	Inter-alpha-trypsin inhibitor heavy chain	1.32	0.0089	Promoter (4-5kb)	PGSC0003DMG400027889	-4100	-2775
PGSC0003DMG400012606	Protein kinase atn1	1.32	0.00272	Promoter (<=1kb)	PGSC0003DMG400012606	-781
PGSC0003DMG400003865	Conserved gene of unknown function	1.32	0.00752	Promoter (<=1kb)	PGSC0003DMG400003865	-101
PGSC0003DMG400030616	DNA binding protein	1.31	0.0269	Promoter (4-5kb)	PGSC0003DMG400030616	-4229
PGSC0003DMG400024771	Conserved gene of unknown function	1.31	0.139	Promoter (4-5kb)	PGSC0003DMG400024771	-3745
PGSC0003DMG400031762	Conserved gene of unknown function	1.31	0.0242	Promoter (1-2kb)	PGSC0003DMG400031762	-1331
PGSC0003DMG400007177	Peptidylprolyl isomerase	1.31	0.00497	Promoter (1-2kb)	PGSC0003DMG400007177	-1793
PGSC0003DMG400000893	Ribosomal protein L25	1.31	0.01	Promoter (1-2kb)	PGSC0003DMG400000893	-1912	-1094
PGSC0003DMG400011580	BRASSINOSTEROID INSENSITIVE 1	1.31	0.00375	Promoter (<=1kb)	PGSC0003DMG400011580	-760
PGSC0003DMG400006394	DNA binding protein	1.31	0.00379	Promoter (4-5kb)	PGSC0003DMG400006394	-3578
PGSC0003DMG400005808	Valacyclovir hydrolase	1.31	0.00796	Promoter (4-5kb)	PGSC0003DMG400005808	-3401	-119
PGSC0003DMG400001774	Peroxidase	1.31	0.0293	Promoter (<=1kb)	PGSC0003DMG400001774	-27
PGSC0003DMG400003921	Conserved gene of unknown function	1.3	0.09	Promoter (1-2kb)	PGSC0003DMG400003921	-1221
PGSC0003DMG400004170	Asparagine synthetase [glutamine-hydrolyzing]	1.3	0.0143	Promoter (4-5kb)	PGSC0003DMG400004170	-3605	-2232
PGSC0003DMG400018267	Pentatricopeptide repeat-containing protein	1.3	0.155	Promoter (4-5kb)	PGSC0003DMG400018267	-4653
PGSC0003DMG400023681	Multidrug resistance pump	1.3	0.143	Promoter (4-5kb)	PGSC0003DMG400023681	-4078
PGSC0003DMG400013989	CBL-interacting protein kinase 07	1.3	0.00483	Promoter (<=1kb)	PGSC0003DMG400013989	-801
PGSC0003DMG400005665	T-complex protein 1 subunit delta	1.3	0.00435	Promoter (2-3kb)	PGSC0003DMG400005665	-2750
PGSC0003DMG400020189	DNA cross-link repair protein pso2/snm1	1.3	0.0236	Promoter (2-3kb)	PGSC0003DMG400020189	-2840
PGSC0003DMG400014271	(S)-N-methylcoclaurine 3'-hydroxylase isozyme	1.29	0.282	Promoter (4-5kb)	PGSC0003DMG400014271	-3510
PGSC0003DMG400013829	60S ribosomal protein L24, mitochondrial	1.29	0.00959	Promoter (1-2kb)	PGSC0003DMG400013829	-1334
PGSC0003DMG400029941	Green ripe-like 1	1.29	0.0267	Promoter (2-3kb)	PGSC0003DMG400029941	-2673
PGSC0003DMG400014166	U2 small nuclear ribonucleoprotein A	1.29	0.0041	Promoter (4-5kb)	PGSC0003DMG400014166	-4005
PGSC0003DMG400008713	Hsp20/alpha crystallin family protein	1.29	0.0676	Promoter (<=1kb)	PGSC0003DMG400008713	-829
PGSC0003DMG400021855	PHB2	1.29	0.00259	Promoter (<=1kb)	PGSC0003DMG400021855	-190
PGSC0003DMG400003160	Heat stress transcription factor A-1	1.29	0.0244	Promoter (4-5kb)	PGSC0003DMG400003160	-3702
PGSC0003DMG401007955	ALCATRAZ/SPATULA	1.29	0.00352	Promoter (2-3kb)	PGSC0003DMG401007955	-2471
PGSC0003DMG400022431	Zinc finger, Dof-type	1.29	0.0666	Promoter (4-5kb)	PGSC0003DMG400022431	-4721	-856
PGSC0003DMG400003924	Amino acid binding protein	1.29	0.00756	Promoter (4-5kb)	PGSC0003DMG400003924	-4044
PGSC0003DMG400015338	Pentatricopeptide repeat-containing protein	1.28	0.283	Promoter (2-3kb)	PGSC0003DMG400015338	-2415	0
PGSC0003DMG400012221	ATP binding protein	1.28	0.0023	Promoter (2-3kb)	PGSC0003DMG400012221	-2463
PGSC0003DMG400013666	RING-H2 finger protein ATL80	1.28	0.0189	Promoter (1-2kb)	PGSC0003DMG400013666	-1750
PGSC0003DMG400011585	Conserved gene of unknown function	1.27	0.146	Promoter (4-5kb)	PGSC0003DMG400011585	-3585
PGSC0003DMG400007979	Conserved gene of unknown function	1.27	0.203	Promoter (4-5kb)	PGSC0003DMG400007979	-3795	-2706	-2308	-1440
PGSC0003DMG400024912	Conserved gene of unknown function	1.27	0.0927	Promoter (2-3kb)	PGSC0003DMG400024912	-2098
PGSC0003DMG400026959	C3HL domain class transcription factor	1.27	0.0564	Promoter (2-3kb)	PGSC0003DMG400026959	-2070	0
PGSC0003DMG400028951	Aconitase	1.27	0.00207	Promoter (2-3kb)	PGSC0003DMG400028951	-2520
PGSC0003DMG400014246	BHLH domain class transcription factor	1.27	0.00696	Promoter (<=1kb)	PGSC0003DMG400014246	-68
PGSC0003DMG400015552	Beta-ketoacyl-coa synthase family protein	1.26	0.00513	Promoter (2-3kb)	PGSC0003DMG400015552	-2124	-1568	-1046
PGSC0003DMG400002527	Gene of unknown function	1.26	0.0695	Promoter (1-2kb)	PGSC0003DMG400002527	-1975
PGSC0003DMG401011794	Conserved gene of unknown function	1.26	0.116	Promoter (2-3kb)	PGSC0003DMG401011794	-2727	-2589
PGSC0003DMG400005670	MAEWEST protein	1.26	0.00978	Promoter (<=1kb)	PGSC0003DMG400005670	-408
PGSC0003DMG400006393	Aux/IAA protein	1.26	0.00254	Promoter (2-3kb)	PGSC0003DMG400006393	-2285	-428
PGSC0003DMG400026902	Conserved gene of unknown function	1.26	0.034	Promoter (4-5kb)	PGSC0003DMG400026902	-3418
PGSC0003DMG401009415	Lectin kinase	1.26	0.0278	Promoter (4-5kb)	PGSC0003DMG401009415	-4189
PGSC0003DMG400013271	Blue (Type 1) copper domain	1.26	0.0123	Promoter (4-5kb)	PGSC0003DMG400013271	-4041	-3354
PGSC0003DMG400031090	PsPK3 protein	1.25	0.0749	Promoter (4-5kb)	PGSC0003DMG400031090	-3755
PGSC0003DMG400009994	Hexose transporter	1.25	0.00797	Promoter (<=1kb)	PGSC0003DMG400009994	-180
PGSC0003DMG400020401	Conserved gene of unknown function	1.25	0.07	Promoter (4-5kb)	PGSC0003DMG400020401	-3834
PGSC0003DMG400031135	Conserved gene of unknown function	1.25	0.103	Promoter (2-3kb)	PGSC0003DMG400031135	-2402	-539
PGSC0003DMG400000767	Short-chain dehydrogenase	1.25	0.00918	Promoter (4-5kb)	PGSC0003DMG400000767	-4925	-1768
PGSC0003DMG400014150	Kinase family protein	1.25	0.0197	Promoter (<=1kb)	PGSC0003DMG400014150	-504
PGSC0003DMG400018903	Cc-nbs-lrr resistance protein	1.25	0.0352	Promoter (1-2kb)	PGSC0003DMG400018903	-1745
PGSC0003DMG400013248	Lipoxygenase	1.24	0.0217	Promoter (4-5kb)	PGSC0003DMG400013248	-3700
PGSC0003DMG400020353	3-oxo-5-alpha-steroid 4-dehydrogenase	1.24	0.00749	Promoter (1-2kb)	PGSC0003DMG400020353	-1270	-715
PGSC0003DMG400006595	Conserved gene of unknown function	1.23	0.159	Promoter (4-5kb)	PGSC0003DMG400006595	-3305
PGSC0003DMG400002509	40S ribosomal protein S15a-2	1.23	0.0134	Promoter (<=1kb)	PGSC0003DMG400002509	-557
PGSC0003DMG402000458	Cyclin-dependent kinases regulatory subunit	1.23	0.0124	Promoter (<=1kb)	PGSC0003DMG402000458	-102
PGSC0003DMG400028882	Bile acid:Na+ symporter family protein	1.23	0.00796	Promoter (2-3kb)	PGSC0003DMG400028882	-2308
PGSC0003DMG400021186	Kinase	1.23	0.0101	Promoter (2-3kb)	PGSC0003DMG400021186	-2880
PGSC0003DMG401014249	Phosphoprotein phosphatase	1.22	0.0279	Promoter (<=1kb)	PGSC0003DMG401014249	-65	0
PGSC0003DMG400026460	DNA binding protein	1.22	0.00926	Promoter (4-5kb)	PGSC0003DMG400026460	-3726	-742	-425
PGSC0003DMG400015849	Conserved gene of unknown function	1.22	0.0087	Promoter (4-5kb)	PGSC0003DMG400015849	-3978
PGSC0003DMG400002795	Conserved gene of unknown function	1.22	0.0244	Promoter (<=1kb)	PGSC0003DMG400002795	-138
PGSC0003DMG400029084	LATD/NIP	1.22	0.0347	Promoter (2-3kb)	PGSC0003DMG400029084	-2807
PGSC0003DMG400008004	Cysteine protease	1.22	0.00926	Promoter (<=1kb)	PGSC0003DMG400008004	7
PGSC0003DMG400007457	DNA binding protein	1.22	0.0506	Promoter (<=1kb)	PGSC0003DMG400007457	-796
PGSC0003DMG400002235	Transcriptional factor TINY	1.22	0.011	Promoter (1-2kb)	PGSC0003DMG400002235	-1407
PGSC0003DMG400010632	Conserved gene of unknown function	1.21	0.37	Promoter (1-2kb)	PGSC0003DMG400010632	-1028
PGSC0003DMG400017186	Ethylene receptor	1.21	0.107	Promoter (<=1kb)	PGSC0003DMG400017186	-360
PGSC0003DMG400046831	DNA-binding WRKY; VQ	1.21	0.036	Promoter (<=1kb)	PGSC0003DMG400046831	-80
PGSC0003DMG400002798	Pentatricopeptide repeat-containing protein	1.21	0.0201	Promoter (4-5kb)	PGSC0003DMG400002798	-3248
PGSC0003DMG400002009	Hsp20/alpha crystallin family protein	1.21	0.107	Promoter (1-2kb)	PGSC0003DMG400002009	-1280
PGSC0003DMG400026161	NBS-LRR type disease resistance protein	1.21	0.0226	Promoter (2-3kb)	PGSC0003DMG400026161	-2033	-908
PGSC0003DMG400010066	50S ribosomal protein L25	1.2	0.00963	Promoter (4-5kb)	PGSC0003DMG400010066	-3608	-1529
PGSC0003DMG400011787	Vacuolar cation/proton exchanger 1a	1.2	0.0539	Promoter (1-2kb)	PGSC0003DMG400011787	-1750
PGSC0003DMG400025217	6,7-dimethyl-8-ribityllumazine synthase	1.2	0.0344	Promoter (<=1kb)	PGSC0003DMG400025217	-676
PGSC0003DMG400025080	Interferon-induced GTP-binding protein mx	1.2	0.0376	Promoter (1-2kb)	PGSC0003DMG400025080	-1843
PGSC0003DMG400019647	Heat shock protein 90	1.19	0.00608	Promoter (2-3kb)	PGSC0003DMG400019647	-2848
PGSC0003DMG400026461	AP2/ERF domain-containing transcription factor	1.19	0.0237	Promoter (<=1kb)	PGSC0003DMG400026461	-458
PGSC0003DMG400016194	UDP-rhamnose:rhamnosyltransferase	1.19	0.0972	Promoter (<=1kb)	PGSC0003DMG400016194	-317
PGSC0003DMG400008308	DNA replication licensing factor MCM3	1.19	0.0421	Promoter (2-3kb)	PGSC0003DMG400008308	-2990	-927
PGSC0003DMG400016669	Amidase	1.18	0.0621	Promoter (2-3kb)	PGSC0003DMG400016669	-2566	-1578
PGSC0003DMG400019659	Transcription factor bHLH49	1.18	0.0459	Promoter (<=1kb)	PGSC0003DMG400019659	-472
PGSC0003DMG400029794	Coated vesicle membrane protein	1.18	0.0467	Promoter (2-3kb)	PGSC0003DMG400029794	-2591
PGSC0003DMG402030570	Phosphatidic acid phosphatase alpha	1.18	0.0256	Promoter (<=1kb)	PGSC0003DMG402030570	-279
PGSC0003DMG400007504	Carbamoyl phosphate synthase large subunit	1.18	0.0159	Promoter (4-5kb)	PGSC0003DMG400007504	-3746
PGSC0003DMG400028261	Fructose-bisphosphate aldolase	1.18	0.00479	Promoter (1-2kb)	PGSC0003DMG400028261	-1676
PGSC0003DMG400012034	Conserved gene of unknown function	1.18	0.0286	Promoter (4-5kb)	PGSC0003DMG400012034	-4547	-2603	-1223
PGSC0003DMG400005073	Signal transducer	1.18	0.18	Promoter (4-5kb)	PGSC0003DMG400005073	-3704
PGSC0003DMG400001459	Conserved gene of unknown function	1.18	0.00927	Promoter (4-5kb)	PGSC0003DMG400001459	-3032
PGSC0003DMG400014264	Conserved gene of unknown function	1.18	0.0257	Promoter (<=1kb)	PGSC0003DMG400014264	-795
PGSC0003DMG400006318	Conserved gene of unknown function	1.17	0.0933	Promoter (1-2kb)	PGSC0003DMG400006318	-1837
PGSC0003DMG400010676	DNA binding protein	1.17	0.00945	Promoter (<=1kb)	PGSC0003DMG400010676	-421
PGSC0003DMG400028826	Auxin response factor 6	1.17	0.00968	Promoter (4-5kb)	PGSC0003DMG400028826	-3080
PGSC0003DMG400012567	Non-specific lipid-transfer protein	1.17	0.0198	Promoter (2-3kb)	PGSC0003DMG400012567	-2394
PGSC0003DMG400001313	UPA19	1.17	0.0682	Promoter (2-3kb)	PGSC0003DMG400001313	-2012
PGSC0003DMG400012235	Endo-1,4-beta-glucanase	1.17	0.0504	Promoter (<=1kb)	PGSC0003DMG400012235	-211
PGSC0003DMG400031103	Leucine-rich receptor kinase	1.17	0.0329	Promoter (1-2kb)	PGSC0003DMG400031103	-1159	-731	-472
PGSC0003DMG400025091	Conserved gene of unknown function	1.16	0.117	Promoter (1-2kb)	PGSC0003DMG400025091	-1605	-224
PGSC0003DMG400001315	Calmodulin binding protein	1.16	0.00925	Promoter (1-2kb)	PGSC0003DMG400001315	-1522	-1269
PGSC0003DMG400017494	Bcr-associated protein, bap	1.15	0.0321	Promoter (<=1kb)	PGSC0003DMG400017494	-332
PGSC0003DMG400024698	CAK associated cyclinH homolog	1.15	0.0389	Promoter (1-2kb)	PGSC0003DMG400024698	-1643	-1327
PGSC0003DMG400017789	Sugar transporter	1.15	0.125	Promoter (2-3kb)	PGSC0003DMG400017789	-2115	-1912
PGSC0003DMG400030125	Conserved gene of unknown function	1.15	0.042	Promoter (<=1kb)	PGSC0003DMG400030125	-741
PGSC0003DMG400005470	Rab GTPase activator	1.15	0.013	Promoter (<=1kb)	PGSC0003DMG400005470	-255
PGSC0003DMG400001152	FK506-binding protein	1.15	0.0124	Promoter (<=1kb)	PGSC0003DMG400001152	-411
PGSC0003DMG400002539	BY-2 kinesin 10	1.15	0.00796	Promoter (1-2kb)	PGSC0003DMG400002539	-1520
PGSC0003DMG400007123	Phytosulfokine peptide	1.15	0.0297	Promoter (4-5kb)	PGSC0003DMG400007123	-3665	-2777	-1094	-414	-99
PGSC0003DMG400006027	Leucine-rich repeat/extensin	1.14	0.0425	Promoter (4-5kb)	PGSC0003DMG400006027	-4154
PGSC0003DMG400011621	Conserved gene of unknown function	1.14	0.0189	Promoter (4-5kb)	PGSC0003DMG400011621	-4381
PGSC0003DMG400031894	Gene of unknown function	1.14	0.109	Promoter (2-3kb)	PGSC0003DMG400031894	-2372
PGSC0003DMG400025862	UDP-glucose:glucosyltransferase	1.14	0.0159	Promoter (2-3kb)	PGSC0003DMG400025862	-2867
PGSC0003DMG400024802	Serine carboxypeptidase	1.14	0.0106	Promoter (<=1kb)	PGSC0003DMG400024802	-17
PGSC0003DMG400023497	Conserved gene of unknown function	1.13	0.21	Promoter (<=1kb)	PGSC0003DMG400023497	-215
PGSC0003DMG400022368	Rotenone-insensitive NADH-ubiquinone oxidoreductase, mitochondrial	1.13	0.0393	Promoter (1-2kb)	PGSC0003DMG400022368	-1697	-11
PGSC0003DMG400008512	Dopamine beta-monooxygenase	1.13	0.221	Promoter (<=1kb)	PGSC0003DMG400008512	-623	-101
PGSC0003DMG400024690	Lipoxygenase	1.13	0.19	Promoter (<=1kb)	PGSC0003DMG400024690	-786
PGSC0003DMG400018222	Conserved gene of unknown function	1.13	0.0749	Promoter (4-5kb)	PGSC0003DMG400018222	-4971
PGSC0003DMG400025095	Ubiquitin-protein ligase	1.13	0.138	Promoter (1-2kb)	PGSC0003DMG400025095	-1657
PGSC0003DMG400022810	Mitochondrial amino acid carrier	1.13	0.108	Promoter (1-2kb)	PGSC0003DMG400022810	-1541
PGSC0003DMG400003484	RNA-binding region-containing protein	1.12	0.019	Promoter (4-5kb)	PGSC0003DMG400003484	-4203
PGSC0003DMG400008431	Protein arginine n-methyltransferase 1	1.12	0.0184	Promoter (1-2kb)	PGSC0003DMG400008431	-1616	-895
PGSC0003DMG400008193	Ran binding protein-1	1.12	0.0098	Promoter (4-5kb)	PGSC0003DMG400008193	-4915
PGSC0003DMG400014540	Alpha-glucosidase	1.12	0.029	Promoter (1-2kb)	PGSC0003DMG400014540	-1398
PGSC0003DMG400010646	DNA-directed RNA polymerase II	1.12	0.0514	Promoter (4-5kb)	PGSC0003DMG400010646	-4888
PGSC0003DMG401021929	Katanin P80 subunit	1.12	0.031	Promoter (4-5kb)	PGSC0003DMG401021929	-4972	-4672
PGSC0003DMG400046940	Conserved gene of unknown function	1.11	0.0623	Promoter (<=1kb)	PGSC0003DMG400046940	-302
PGSC0003DMG400014695	60S ribosomal protein L17	1.11	0.0136	Promoter (1-2kb)	PGSC0003DMG400014695	-1155
PGSC0003DMG400006491	Ribosomal protein L28	1.11	0.0138	Promoter (1-2kb)	PGSC0003DMG400006491	-1815
PGSC0003DMG400028174	Brix domain containing protein	1.11	0.0174	Promoter (4-5kb)	PGSC0003DMG400028174	-4329
PGSC0003DMG400023690	HAT-like transposase	1.11	0.0125	Promoter (1-2kb)	PGSC0003DMG400023690	-1288
PGSC0003DMG400015180	Gamma tubulin	1.11	0.0164	Promoter (<=1kb)	PGSC0003DMG400015180	-53
PGSC0003DMG400027647	Interactor of constitutive active ROPs 1	1.1	0.0337	Promoter (1-2kb)	PGSC0003DMG400027647	-1138	-685
PGSC0003DMG400027667	Ribosomal protein L5	1.1	0.0178	Promoter (<=1kb)	PGSC0003DMG400027667	3
PGSC0003DMG400024890	Receptor protein kinase CLAVATA1	1.1	0.068	Promoter (4-5kb)	PGSC0003DMG400024890	-3976	0
PGSC0003DMG400025763	Conserved gene of unknown function	1.1	0.103	Promoter (1-2kb)	PGSC0003DMG400025763	-1805
PGSC0003DMG400017592	P70 protein	1.1	0.0257	Promoter (<=1kb)	PGSC0003DMG400017592	-769
PGSC0003DMG400026196	Storekeeper protein	1.1	0.0374	Promoter (1-2kb)	PGSC0003DMG400026196	-1730
PGSC0003DMG400022079	Conserved gene of unknown function	1.1	0.0335	Promoter (<=1kb)	PGSC0003DMG400022079	-438
PGSC0003DMG401024517	Protease	1.1	0.0251	Promoter (4-5kb)	PGSC0003DMG401024517	-3863
PGSC0003DMG400025298	Pyruvate kinase, cytosolic isozyme	1.09	0.0156	Promoter (<=1kb)	PGSC0003DMG400025298	-78
PGSC0003DMG400025398	40S ribosomal protein S23	1.09	0.0158	Promoter (1-2kb)	PGSC0003DMG400025398	-1873	-461
PGSC0003DMG400003117	Conserved gene of unknown function	1.09	0.0333	Promoter (<=1kb)	PGSC0003DMG400003117	-950
PGSC0003DMG401022613	Zinc ion binding	1.09	0.084	Promoter (<=1kb)	PGSC0003DMG401022613	-862
PGSC0003DMG400022123	Conserved gene of unknown function	1.09	0.0628	Promoter (<=1kb)	PGSC0003DMG400022123	-24
PGSC0003DMG400027131	LIM domain protein WLIM2	1.09	0.0164	Promoter (1-2kb)	PGSC0003DMG400027131	-1660
PGSC0003DMG400000405	Histone H4	1.09	0.0241	Promoter (2-3kb)	PGSC0003DMG400000405	-2799
PGSC0003DMG400018648	Rop guanine nucleotide exchange factor	1.09	0.0192	Promoter (<=1kb)	PGSC0003DMG400018648	-84
PGSC0003DMG400007436	SLF-interacting SKP1	1.08	0.133	Promoter (<=1kb)	PGSC0003DMG400007436	-932
PGSC0003DMG400021547	Ethylene signaling protein	1.08	0.0228	Promoter (1-2kb)	PGSC0003DMG400021547	-1705
PGSC0003DMG400011359	Phototropic-responsive NPH3 family protein	1.08	0.0703	Promoter (<=1kb)	PGSC0003DMG400011359	-87
PGSC0003DMG400029732	Auxin repressed/dormancy associated protein	1.08	0.125	Promoter (4-5kb)	PGSC0003DMG400029732	-3460
PGSC0003DMG400004074	Conserved gene of unknown function	1.08	0.0369	Promoter (<=1kb)	PGSC0003DMG400004074	-171	0
PGSC0003DMG400011069	Zeamatin	1.08	0.0961	Promoter (1-2kb)	PGSC0003DMG400011069	-1998	-29
PGSC0003DMG400001735	Pentatricopeptide repeat-containing protein, chloroplastic	1.08	0.0283	Promoter (2-3kb)	PGSC0003DMG400001735	-2631	-1836	-1454	-299
PGSC0003DMG400009465	Aspartic proteinase nepenthesin-1	1.07	0.355	Promoter (1-2kb)	PGSC0003DMG400009465	-1719
PGSC0003DMG400013663	3-hydroxy-3-methylglutaryl-coenzyme A reductase 1	1.07	0.045	Promoter (2-3kb)	PGSC0003DMG400013663	-2135
PGSC0003DMG400003632	H1 histone	1.07	0.106	Promoter (4-5kb)	PGSC0003DMG400003632	-3443
PGSC0003DMG400020502	AP47/50p	1.07	0.0254	Promoter (<=1kb)	PGSC0003DMG400020502	-860
PGSC0003DMG400015365	Conserved gene of unknown function	1.07	0.0442	Promoter (2-3kb)	PGSC0003DMG400015365	-2130
PGSC0003DMG400012802	Pentatricopeptide repeat-containing protein	1.07	0.0467	Promoter (<=1kb)	PGSC0003DMG400012802	-11
PGSC0003DMG400004493	GATA domain class transcription factor	1.07	0.0408	Promoter (2-3kb)	PGSC0003DMG400004493	-2991
PGSC0003DMG400023615	Universal stress protein family protein	1.06	0.274	Promoter (4-5kb)	PGSC0003DMG400023615	-3073
PGSC0003DMG400000120	Dof18	1.06	0.281	Promoter (<=1kb)	PGSC0003DMG400000120	-444
PGSC0003DMG400007170	Conserved gene of unknown function	1.06	0.0368	Promoter (1-2kb)	PGSC0003DMG400007170	-1924
PGSC0003DMG400032780	Conserved gene of unknown function	1.06	0.167	Promoter (4-5kb)	PGSC0003DMG400032780	-3523	-2542
PGSC0003DMG400002612	Malic enzyme	1.05	0.132	Promoter (1-2kb)	PGSC0003DMG400002612	-1046
PGSC0003DMG400026057	Flavonol synthase/flavanone 3-hydroxylase	1.05	0.405	Promoter (4-5kb)	PGSC0003DMG400026057	-3341
PGSC0003DMG400021291	Triose phosphate/phosphate translocator, chloroplast	1.05	0.0566	Promoter (<=1kb)	PGSC0003DMG400021291	-3
PGSC0003DMG400008143	RecA protein	1.05	0.0581	Promoter (1-2kb)	PGSC0003DMG400008143	-1325	-115
PGSC0003DMG400015625	Conserved gene of unknown function	1.05	0.0502	Promoter (<=1kb)	PGSC0003DMG400015625	89
PGSC0003DMG400016500	Conserved gene of unknown function	1.05	0.026	Promoter (4-5kb)	PGSC0003DMG400016500	-3355	0
PGSC0003DMG400024289	Reticuline oxidase	1.05	0.0424	Promoter (1-2kb)	PGSC0003DMG400024289	-1147
PGSC0003DMG400009314	Cytochrome P450	1.04	0.256	Promoter (<=1kb)	PGSC0003DMG400009314	-237
PGSC0003DMG400018317	F-box family protein	1.04	0.15	Promoter (<=1kb)	PGSC0003DMG400018317	-669
PGSC0003DMG400000886	Cation transport protein chaC	1.04	0.0325	Promoter (4-5kb)	PGSC0003DMG400000886	-4464
PGSC0003DMG400027207	Conserved gene of unknown function	1.04	0.118	Promoter (<=1kb)	PGSC0003DMG400027207	-618
PGSC0003DMG402009485	Periplasmic beta-glucosidase	1.04	0.111	Promoter (<=1kb)	PGSC0003DMG402009485	-805
PGSC0003DMG402002721	Enolase	1.04	0.0168	Promoter (2-3kb)	PGSC0003DMG402002721	-2242
PGSC0003DMG400015637	Aspartate aminotransferase	1.04	0.0375	Promoter (<=1kb)	PGSC0003DMG400015637	-865
PGSC0003DMG400021684	E3 ubiquitin-protein ligase RMA1H1	1.03	0.271	Promoter (4-5kb)	PGSC0003DMG400021684	-3506
PGSC0003DMG400007095	BES1/BZR1 homolog protein 4	1.03	0.204	Promoter (4-5kb)	PGSC0003DMG400007095	-4497	-4314
PGSC0003DMG400031479	Cinnamyl alcohol dehydrogenase	1.03	0.136	Promoter (4-5kb)	PGSC0003DMG400031479	-3185
PGSC0003DMG400018278	Endonuclease	1.03	0.0526	Promoter (2-3kb)	PGSC0003DMG400018278	-2562	-2328
PGSC0003DMG401023885	Conserved gene of unknown function	1.03	0.312	Promoter (4-5kb)	PGSC0003DMG401023885	-3504
PGSC0003DMG401011802	Peptidase	1.03	0.12	Promoter (4-5kb)	PGSC0003DMG401011802	-4903
PGSC0003DMG401009781	Pentatricopeptide repeat-containing protein	1.03	0.15	Promoter (4-5kb)	PGSC0003DMG401009781	-4442
PGSC0003DMG400022967	GTP-binding protein era	1.03	0.0569	Promoter (2-3kb)	PGSC0003DMG400022967	-2664
PGSC0003DMG400029993	Nucleic acid binding protein	1.03	0.0188	Promoter (1-2kb)	PGSC0003DMG400029993	-1848
PGSC0003DMG400003196	Two-component system sensor histidine kinase/response regulator	1.03	0.107	Promoter (4-5kb)	PGSC0003DMG400003196	-3528	-47
PGSC0003DMG400003707	Pre-pro-cysteine proteinase	1.03	0.0368	Promoter (<=1kb)	PGSC0003DMG400003707	35
PGSC0003DMG402022737	UDP-L-rhamnose synthase	1.03	0.0203	Promoter (4-5kb)	PGSC0003DMG402022737	-3913
PGSC0003DMG400012776	Nucleotide binding protein	1.03	0.0212	Promoter (2-3kb)	PGSC0003DMG400012776	-2410	-1314
PGSC0003DMG400029283	Ribosomal protein S6	1.02	0.0257	Promoter (4-5kb)	PGSC0003DMG400029283	-3383	-1816	-1021
PGSC0003DMG400010468	Calmodulin binding protein	1.02	0.0298	Promoter (1-2kb)	PGSC0003DMG400010468	-1216
PGSC0003DMG402007034	Laccase	1.02	0.134	Promoter (2-3kb)	PGSC0003DMG402007034	-2674
PGSC0003DMG400015544	Bipolar kinesin KRP-130	1.02	0.0546	Promoter (<=1kb)	PGSC0003DMG400015544	29
PGSC0003DMG400030418	Ripening protein	1.02	0.0595	Promoter (<=1kb)	PGSC0003DMG400030418	-743
PGSC0003DMG400014714	ATBARD1/BARD1	1.02	0.076	Promoter (2-3kb)	PGSC0003DMG400014714	-2321
PGSC0003DMG400002791	Conserved gene of unknown function	1.02	0.0466	Promoter (4-5kb)	PGSC0003DMG400002791	-3789
PGSC0003DMG400024146	Gene of unknown function	1.01	0.283	Promoter (4-5kb)	PGSC0003DMG400024146	-3142
PGSC0003DMG400001851	ATP-dependent helicase	1.01	0.105	Promoter (4-5kb)	PGSC0003DMG400001851	-4300
PGSC0003DMG400000292	Conserved gene of unknown function	1.01	0.209	Promoter (4-5kb)	PGSC0003DMG400000292	-3619
PGSC0003DMG400001041	Glucose-6-phosphate/phosphate translocator 1, chloroplast	1.01	0.0339	Promoter (<=1kb)	PGSC0003DMG400001041	-579
PGSC0003DMG400026818	Nucleolar GTP-binding protein	1.01	0.0307	Promoter (1-2kb)	PGSC0003DMG400026818	-1957
PGSC0003DMG400026649	Gamma-interferon-inducible lysosomal thiol reductase	1.01	0.064	Promoter (2-3kb)	PGSC0003DMG400026649	-2451
PGSC0003DMG400002570	Conserved gene of unknown function	1.01	0.0446	Promoter (4-5kb)	PGSC0003DMG400002570	-3245	-2522
PGSC0003DMG400022256	Amino acid transporter	1.01	0.0463	Promoter (1-2kb)	PGSC0003DMG400022256	-1964
PGSC0003DMG400012087	AP2/ERF domain-containing transcription factor	1	0.258	Promoter (<=1kb)	PGSC0003DMG400012087	-429	0
PGSC0003DMG400010844	Gene of unknown function	1	0.146	Promoter (<=1kb)	PGSC0003DMG400010844	-263
PGSC0003DMG400001773	Lectin receptor kinase	1	0.0775	Promoter (<=1kb)	PGSC0003DMG400001773	-126
PGSC0003DMG400008754	Ly200 protein	1	0.03	Promoter (<=1kb)	PGSC0003DMG400008754	-393
PGSC0003DMG400021174	Protein phosphatases pp1 regulatory subunit	1	0.0501	Promoter (<=1kb)	PGSC0003DMG400021174	-904
PGSC0003DMG400018551	Conserved gene of unknown function	1	0.056	Promoter (4-5kb)	PGSC0003DMG400018551	-4916
PGSC0003DMG400021659	Bicoid-interacting protein 3	1	0.0642	Promoter (4-5kb)	PGSC0003DMG400021659	-3924
PGSC0003DMG400012309	Beta 1,3-glycosyltransferase I	1	0.0861	Promoter (1-2kb)	PGSC0003DMG400012309	-1137
PGSC0003DMG400005162	Conserved gene of unknown function	1	0.0588	Promoter (2-3kb)	PGSC0003DMG400005162	-2180
PGSC0003DMG400027038	Sigma factor	-1	0.0358	Promoter (4-5kb)	PGSC0003DMG400027038	-4551
PGSC0003DMG400029297	Abscisic insensitive 1B	-1.02	0.0445	Promoter (1-2kb)	PGSC0003DMG400029297	-1560	-437
PGSC0003DMG400004652	Serine-pyruvate aminotransferase	-1.02	0.0376	Promoter (4-5kb)	PGSC0003DMG400004652	-3480	-2979
PGSC0003DMG400005580	Cytochrome P450 92B1	-1.03	0.208	Promoter (2-3kb)	PGSC0003DMG400005580	-2855
PGSC0003DMG400019494	Beta-fructofuranosidase	-1.03	0.0304	Promoter (<=1kb)	PGSC0003DMG400019494	-353
PGSC0003DMG403001309	Histidine acid phosphatase	-1.04	0.0512	Promoter (<=1kb)	PGSC0003DMG403001309	-621	0
PGSC0003DMG400020481	14 kDa proline-rich protein DC2.15	-1.04	0.054	Promoter (4-5kb)	PGSC0003DMG400020481	-3184
PGSC0003DMG400011326	Ring finger protein	-1.05	0.0621	Promoter (<=1kb)	PGSC0003DMG400011326	-50
PGSC0003DMG400019189	Fructose-1,6-bisphosphatase	-1.06	0.0368	Promoter (<=1kb)	PGSC0003DMG400019189	18
PGSC0003DMG400016129	ATP binding protein	-1.07	0.261	Promoter (2-3kb)	PGSC0003DMG400016129	-2064
PGSC0003DMG400010746	Leucine-rich repeat family protein / protein kinase family protein	-1.07	0.027	Promoter (1-2kb)	PGSC0003DMG400010746	-1159	-182
PGSC0003DMG400016767	MYB transcription factor MYB34	-1.09	0.0423	Promoter (4-5kb)	PGSC0003DMG400016767	-4911	-4552	-169
PGSC0003DMG400025882	Caffeoyl-CoA O-methyltransferase 6	-1.09	0.0217	Promoter (1-2kb)	PGSC0003DMG400025882	-1697
PGSC0003DMG401028784	Protein kinase	-1.1	0.0469	Promoter (<=1kb)	PGSC0003DMG401028784	-455
PGSC0003DMG400001368	FERONIA receptor-like kinase	-1.11	0.0427	Promoter (1-2kb)	PGSC0003DMG400001368	-1171
PGSC0003DMG400020288	Conserved gene of unknown function	-1.11	0.0155	Promoter (1-2kb)	PGSC0003DMG400020288	-1618	0
PGSC0003DMG400014386	Chlorophyll a-b binding protein 7, chloroplastic	-1.11	0.00918	Promoter (4-5kb)	PGSC0003DMG400014386	-4896
PGSC0003DMG400013857	Trehalose 6-phosphate phosphatase	-1.12	0.0451	Promoter (<=1kb)	PGSC0003DMG400013857	-404
PGSC0003DMG400008000	L-asparaginase	-1.13	0.0138	Promoter (2-3kb)	PGSC0003DMG400008000	-2453	-304
PGSC0003DMG400011287	DNA-3-methyladenine glycosylase	-1.14	0.0262	Promoter (4-5kb)	PGSC0003DMG400011287	-3695
PGSC0003DMG400031337	MTERF	-1.14	0.0119	Promoter (4-5kb)	PGSC0003DMG400031337	-3809	-3050
PGSC0003DMG401011882	Formyltetrahydrofolate deformylase	-1.14	0.0221	Promoter (1-2kb)	PGSC0003DMG401011882	-1440	-753
PGSC0003DMG400009830	Ureide permease	-1.16	0.169	Promoter (2-3kb)	PGSC0003DMG400009830	-2587	-912
PGSC0003DMG402010056	CONSTANS	-1.17	0.0103	Promoter (4-5kb)	PGSC0003DMG402010056	-4838	-1134
PGSC0003DMG400032155	Lipoxygenase	-1.17	0.00555	Promoter (1-2kb)	PGSC0003DMG400032155	-1613
PGSC0003DMG400012303	Centromeric protein E	-1.18	0.0201	Promoter (2-3kb)	PGSC0003DMG400012303	-2136	-200
PGSC0003DMG400006782	Conserved gene of unknown function	-1.19	0.00747	Promoter (<=1kb)	PGSC0003DMG400006782	-529
PGSC0003DMG400033126	Aspartate kinase	-1.19	0.00498	Promoter (2-3kb)	PGSC0003DMG400033126	-2502
PGSC0003DMG400014582	Conserved gene of unknown function	-1.2	0.0102	Promoter (2-3kb)	PGSC0003DMG400014582	-2990
PGSC0003DMG401004779	Cytochrome P450	-1.2	0.0189	Promoter (2-3kb)	PGSC0003DMG401004779	-2069
PGSC0003DMG400042768	Gene of unknown function	-1.2	0.00663	Promoter (4-5kb)	PGSC0003DMG400042768	-4852
PGSC0003DMG400027633	9-cis-epoxycarotenoid dioxygenase	-1.2	0.0302	Promoter (4-5kb)	PGSC0003DMG400027633	-4126	-2353
PGSC0003DMG400031248	MRP-like ABC transporter	-1.21	0.0066	Promoter (4-5kb)	PGSC0003DMG400031248	-3667	-2876
PGSC0003DMG400008150	Nucleic acid binding protein	-1.21	0.0141	Promoter (<=1kb)	PGSC0003DMG400008150	-188
PGSC0003DMG400008660	Sugar transporter	-1.21	0.0191	Promoter (1-2kb)	PGSC0003DMG400008660	-1397
PGSC0003DMG400011200	Conserved gene of unknown function	-1.22	0.00762	Promoter (<=1kb)	PGSC0003DMG400011200	-719
PGSC0003DMG400015230	Pectate lyase	-1.22	0.0301	Promoter (4-5kb)	PGSC0003DMG400015230	-3908	-2506	-1360	-30
PGSC0003DMG402000895	Chlorophyll synthase	-1.22	0.0054	Promoter (<=1kb)	PGSC0003DMG402000895	86
PGSC0003DMG400033693	UPA16	-1.22	0.0444	Promoter (<=1kb)	PGSC0003DMG400033693	-530	50
PGSC0003DMG400003936	Primary amine oxidase	-1.23	0.0322	Promoter (2-3kb)	PGSC0003DMG400003936	-2989
PGSC0003DMG402028709	Conserved gene of unknown function	-1.23	0.0113	Promoter (4-5kb)	PGSC0003DMG402028709	-3945
PGSC0003DMG400032119	Jasmonate ZIM-domain protein 3	-1.23	0.00796	Promoter (<=1kb)	PGSC0003DMG400032119	99
PGSC0003DMG402015686	NTA15 protein	-1.25	0.00652	Promoter (<=1kb)	PGSC0003DMG402015686	-177
PGSC0003DMG400018678	Auxin:hydrogen symporter	-1.25	0.056	Promoter (<=1kb)	PGSC0003DMG400018678	-54
PGSC0003DMG400013533	Flavonol 4'-sulfotransferase	-1.25	0.0126	Promoter (2-3kb)	PGSC0003DMG400013533	-2350
PGSC0003DMG400021130	GmCK3p	-1.26	0.02	Promoter (<=1kb)	PGSC0003DMG400021130	-940
PGSC0003DMG400031062	Cytochrome P450 71D7	-1.26	0.399	Promoter (2-3kb)	PGSC0003DMG400031062	-2834	0
PGSC0003DMG402016981	Bacterial spot disease resistance protein 4	-1.27	0.0335	Promoter (<=1kb)	PGSC0003DMG402016981	-359
PGSC0003DMG400016455	Conserved gene of unknown function	-1.28	0.013	Promoter (1-2kb)	PGSC0003DMG400016455	-1517
PGSC0003DMG401004883	Polyadenylate-binding protein	-1.28	0.0237	Promoter (4-5kb)	PGSC0003DMG401004883	-4514	-4156	-3608	-1681	-329
PGSC0003DMG400004012	Nicotinate phosphoribosyltransferase	-1.29	0.00415	Promoter (<=1kb)	PGSC0003DMG400004012	-68
PGSC0003DMG400027638	Mutator transposase-like polypeptide	-1.3	0.0835	Promoter (<=1kb)	PGSC0003DMG400027638	-429
PGSC0003DMG400031031	Alpha-l-fucosidase	-1.3	0.0154	Promoter (<=1kb)	PGSC0003DMG400031031	-78
PGSC0003DMG402024252	MADS-box transcription factor FBP22	-1.3	0.0205	Promoter (2-3kb)	PGSC0003DMG402024252	-2669
PGSC0003DMG402030099	Prosystemin	-1.3	0.0179	Promoter (1-2kb)	PGSC0003DMG402030099	-1015
PGSC0003DMG400007375	Chlorophyll a/b-binding protein PS II-Type I	-1.3	0.00386	Promoter (2-3kb)	PGSC0003DMG400007375	-2611
PGSC0003DMG400025860	Conserved gene of unknown function	-1.3	0.0151	Promoter (<=1kb)	PGSC0003DMG400025860	-762
PGSC0003DMG400001149	Allene oxide synthase 2	-1.3	0.006	Promoter (1-2kb)	PGSC0003DMG400001149	-1367
PGSC0003DMG400003565	DnaJ	-1.31	0.0491	Promoter (4-5kb)	PGSC0003DMG400003565	-3536
PGSC0003DMG400013962	Amino acid transporter	-1.35	0.003	Promoter (<=1kb)	PGSC0003DMG400013962	-133
PGSC0003DMG400003948	Stress-associated protein 6	-1.36	0.00764	Promoter (4-5kb)	PGSC0003DMG400003948	-3104
PGSC0003DMG400021694	UDP-glucuronosyltransferase	-1.36	0.0312	Promoter (2-3kb)	PGSC0003DMG400021694	-2482	-1075
PGSC0003DMG400019150	Conserved gene of unknown function	-1.37	0.00186	Promoter (4-5kb)	PGSC0003DMG400019150	-3428
PGSC0003DMG400016619	Cytochrome P450	-1.38	0.0136	Promoter (4-5kb)	PGSC0003DMG400016619	-3734	-3336
PGSC0003DMG400001688	Ethphon-induced protein	-1.39	0.017	Promoter (<=1kb)	PGSC0003DMG400001688	-389
PGSC0003DMG400031250	Hydroxymethylglutaryl-CoA lyase	-1.39	0.00489	Promoter (4-5kb)	PGSC0003DMG400031250	-4481
PGSC0003DMG400030031	Gene of unknown function	-1.39	0.00623	Promoter (1-2kb)	PGSC0003DMG400030031	-1185
PGSC0003DMG400028897	Beta-carotene hydroxylase	-1.39	0.00128	Promoter (4-5kb)	PGSC0003DMG400028897	-4090
PGSC0003DMG400011374	Multidrug resistance-associated protein 2, 6 (Mrp2, 6), abc-transoprter	-1.4	0.00327	Promoter (<=1kb)	PGSC0003DMG400011374	-267
PGSC0003DMG400005486	Nucleic acid binding protein	-1.4	0.00164	Promoter (1-2kb)	PGSC0003DMG400005486	-1882
PGSC0003DMG400019677	Elongation factor 1-alpha	-1.4	0.0105	Promoter (<=1kb)	PGSC0003DMG400019677	-520
PGSC0003DMG400026181	Transcription factor	-1.4	0.00922	Promoter (1-2kb)	PGSC0003DMG400026181	-1455
PGSC0003DMG400033878	Conserved gene of unknown function	-1.4	0.00579	Promoter (<=1kb)	PGSC0003DMG400033878	-988
PGSC0003DMG400026105	TCP family transcription factor	-1.41	0.00413	Promoter (4-5kb)	PGSC0003DMG400026105	-4021
PGSC0003DMG400007464	Gene of unknown function	-1.41	0.0407	Promoter (2-3kb)	PGSC0003DMG400007464	-2103
PGSC0003DMG400014662	RWP-RK domain-containing protein	-1.41	0.0284	Promoter (4-5kb)	PGSC0003DMG400014662	-3516	-234
PGSC0003DMG400016714	1-aminocyclopropane-1-carboxylate oxidase	-1.42	0.00188	Promoter (4-5kb)	PGSC0003DMG400016714	-3739	-3274
PGSC0003DMG400016236	Nucleic acid binding protein	-1.42	0.00237	Promoter (<=1kb)	PGSC0003DMG400016236	-349
PGSC0003DMG400005219	Gene of unknown function	-1.43	0.0601	Promoter (4-5kb)	PGSC0003DMG400005219	-3373
PGSC0003DMG400028904	SGT1	-1.43	0.00357	Promoter (<=1kb)	PGSC0003DMG400028904	97
PGSC0003DMG400014627	Glutathione S-transferase	-1.43	0.00102	Promoter (4-5kb)	PGSC0003DMG400014627	-4217
PGSC0003DMG400003152	Cinnamoyl-CoA reductase	-1.44	0.000695	Promoter (<=1kb)	PGSC0003DMG400003152	-21
PGSC0003DMG400012894	Gene of unknown function	-1.46	0.0686	Promoter (4-5kb)	PGSC0003DMG400012894	-4164
PGSC0003DMG400017570	Chlorophyll synthase	-1.46	0.000346	Promoter (<=1kb)	PGSC0003DMG400017570	-693
PGSC0003DMG400024479	Calmodulin-binding protein	-1.47	0.045	Promoter (4-5kb)	PGSC0003DMG400024479	-3202
PGSC0003DMG400027198	GRAS family transcription factor	-1.47	0.0329	Promoter (<=1kb)	PGSC0003DMG400027198	-967
PGSC0003DMG400012329	BEL14 protein	-1.49	0.0196	Promoter (4-5kb)	PGSC0003DMG400012329	-4368
PGSC0003DMG400030713	1,2-diacylglycerol 3-beta-galactosyltransferase	-1.49	0.0172	Promoter (<=1kb)	PGSC0003DMG400030713	-414
PGSC0003DMG400024161	Monoxygenase	-1.52	0.000691	Promoter (1-2kb)	PGSC0003DMG400024161	-1166
PGSC0003DMG400018183	ATP binding protein	-1.55	0.00492	Promoter (<=1kb)	PGSC0003DMG400018183	-148	0
PGSC0003DMG400001393	Amino acid permease	-1.55	0.0196	Promoter (4-5kb)	PGSC0003DMG400001393	-4668
PGSC0003DMG400032563	Conserved gene of unknown function	-1.56	0.054	Promoter (2-3kb)	PGSC0003DMG400032563	-2815
PGSC0003DMG400032821	Conserved gene of unknown function	-1.56	0.0396	Promoter (4-5kb)	PGSC0003DMG400032821	-3063	-2644	-975
PGSC0003DMG400011031	UDP-glucuronosyltransferase	-1.56	0.00463	Promoter (1-2kb)	PGSC0003DMG400011031	-1160
PGSC0003DMG400002267	Auxin-regulated protein	-1.58	0.00134	Promoter (4-5kb)	PGSC0003DMG400002267	-3319	-561
PGSC0003DMG400012293	Methanol inducible protein	-1.58	0.0279	Promoter (1-2kb)	PGSC0003DMG400012293	-1080
PGSC0003DMG400008144	Mitochondrial carrier protein	-1.58	0.000127	Promoter (2-3kb)	PGSC0003DMG400008144	-2128
PGSC0003DMG400001574	Conserved gene of unknown function	-1.59	0.00111	Promoter (2-3kb)	PGSC0003DMG400001574	-2548
PGSC0003DMG400028711	Non-LTR retroelement reverse transcriptase	-1.6	0.00405	Promoter (2-3kb)	PGSC0003DMG400028711	-2374	-1393
PGSC0003DMG400013887	Conserved gene of unknown function	-1.6	0.000523	Promoter (1-2kb)	PGSC0003DMG400013887	-1773	0
PGSC0003DMG400005649	Calmodulin-binding protein	-1.61	0.0015	Promoter (1-2kb)	PGSC0003DMG400005649	-1786
PGSC0003DMG400011247	Cation diffusion facilitator 9	-1.61	0.0464	Promoter (<=1kb)	PGSC0003DMG400011247	-854
PGSC0003DMG400025561	TONSOKU protein	-1.62	0.00683	Promoter (<=1kb)	PGSC0003DMG400025561	-153
PGSC0003DMG403020240	Glycerophosphodiester phosphodiesterase	-1.62	0.0283	Promoter (1-2kb)	PGSC0003DMG403020240	-1243
PGSC0003DMG401017989	Cyclic nucleotide-gated ion channel 1	-1.63	0.00391	Promoter (2-3kb)	PGSC0003DMG401017989	-2067
PGSC0003DMG400000363	Avr9/Cf-9 rapidly elicited protein 146	-1.64	0.00163	Promoter (4-5kb)	PGSC0003DMG400000363	-3749	-3357
PGSC0003DMG402027811	Leucine-rich repeat family protein / protein kinase family protein	-1.65	0.00104	Promoter (2-3kb)	PGSC0003DMG402027811	-2006
PGSC0003DMG400024539	ATEXO70E2	-1.65	0.0056	Promoter (<=1kb)	PGSC0003DMG400024539	-421
PGSC0003DMG400002682	Phytosulfokine peptide	-1.65	0.0103	Promoter (4-5kb)	PGSC0003DMG400002682	-3164
PGSC0003DMG400017373	Conserved gene of unknown function	-1.68	0.00246	Promoter (4-5kb)	PGSC0003DMG400017373	-3006
PGSC0003DMG400020498	Inositol-1,4,5-triphosphate-5-phosphatase	-1.68	0.0263	Promoter (4-5kb)	PGSC0003DMG400020498	-3991
PGSC0003DMG400022956	Conserved gene of unknown function	-1.68	0.000523	Promoter (4-5kb)	PGSC0003DMG400022956	-3819
PGSC0003DMG402003479	Oxidoreductase, 2OG-Fe(II) oxygenase family protein	-1.68	0.019	Promoter (2-3kb)	PGSC0003DMG402003479	-2896
PGSC0003DMG401029631	Pleiotropic drug resistance protein 1	-1.69	0.00375	Promoter (4-5kb)	PGSC0003DMG401029631	-4871	-4578
PGSC0003DMG401023109	Gene of unknown function	-1.69	NA	Promoter (4-5kb)	PGSC0003DMG401023109	-3935	-3334	-988
PGSC0003DMG400000293	Pectinesterase	-1.7	0.0152	Promoter (<=1kb)	PGSC0003DMG400000293	-71
PGSC0003DMG400022423	WD-40 repeat family protein / katanin p80 subunit	-1.7	9.39e-05	Promoter (4-5kb)	PGSC0003DMG400022423	-3028	-1699
PGSC0003DMG400019080	Cytochrome P450	-1.72	0.00361	Promoter (4-5kb)	PGSC0003DMG400019080	-3819
PGSC0003DMG400031491	Molybdopterin cofactor sulfurase	-1.73	0.000153	Promoter (<=1kb)	PGSC0003DMG400031491	-368
PGSC0003DMG400016621	Cytochrome P450	-1.73	0.000798	Promoter (<=1kb)	PGSC0003DMG400016621	-296
PGSC0003DMG402031759	Phospholipase A1	-1.73	0.00254	Promoter (4-5kb)	PGSC0003DMG402031759	-4762
PGSC0003DMG400022588	Auxin-induced SAUR	-1.73	0.00252	Promoter (1-2kb)	PGSC0003DMG400022588	-1026
PGSC0003DMG400019518	Pseudo response regulator	-1.74	0.00151	Promoter (<=1kb)	PGSC0003DMG400019518	-595
PGSC0003DMG400005702	Conserved gene of unknown function	-1.74	0.00258	Promoter (4-5kb)	PGSC0003DMG400005702	-4219
PGSC0003DMG400008326	Gene of unknown function	-1.74	8.67e-05	Promoter (1-2kb)	PGSC0003DMG400008326	-1473
PGSC0003DMG400039376	Conserved gene of unknown function	-1.75	0.0391	Promoter (1-2kb)	PGSC0003DMG400039376	-1901	-1745	-1005	-25
PGSC0003DMG400020843	Photoassimilate-responsive protein PAR	-1.77	0.0072	Promoter (1-2kb)	PGSC0003DMG400020843	-1986
PGSC0003DMG400010144	Stigma expressed protein	-1.78	0.435	Promoter (4-5kb)	PGSC0003DMG400010144	-3860
PGSC0003DMG400007334	Vacuolar sorting receptor	-1.79	2.8e-05	Promoter (4-5kb)	PGSC0003DMG400007334	-3713	-56
PGSC0003DMG400029570	Pentatricopeptide repeat-containing protein	-1.79	0.00246	Promoter (2-3kb)	PGSC0003DMG400029570	-2936	-1905
PGSC0003DMG400026141	Gene of unknown function	-1.79	0.00403	Promoter (1-2kb)	PGSC0003DMG400026141	-1896
PGSC0003DMG400004040	DNA binding protein	-1.79	1.27e-05	Promoter (<=1kb)	PGSC0003DMG400004040	-595
PGSC0003DMG400029330	Monooxygenase	-1.79	0.284	Promoter (2-3kb)	PGSC0003DMG400029330	-2424
PGSC0003DMG400008088	Carboxy-lyase	-1.83	0.000865	Promoter (4-5kb)	PGSC0003DMG400008088	-3952
PGSC0003DMG400015678	10-hydroxygeraniol oxidoreductase	-1.84	0.0333	Promoter (<=1kb)	PGSC0003DMG400015678	-863	-454
PGSC0003DMG400025230	Potassium transporter	-1.84	7.09e-05	Promoter (<=1kb)	PGSC0003DMG400025230	-720
PGSC0003DMG400002366	Coatomer alpha subunit	-1.85	0.00444	Promoter (4-5kb)	PGSC0003DMG400002366	-3533
PGSC0003DMG400017763	Serine/threonine-protein kinase SAPK1	-1.88	0.00246	Promoter (1-2kb)	PGSC0003DMG400017763	-1734
PGSC0003DMG400013648	Sugar transporter	-1.88	0.00145	Promoter (4-5kb)	PGSC0003DMG400013648	-3247
PGSC0003DMG400007787	Chlorophyll a-b binding protein 8, chloroplastic	-1.88	6.11e-06	Promoter (1-2kb)	PGSC0003DMG400007787	-1329
PGSC0003DMG400023933	Conserved gene of unknown function	-1.9	0.0252	Promoter (2-3kb)	PGSC0003DMG400023933	-2609	0
PGSC0003DMG400027149	CBL-interacting protein kinase 1	-1.9	1.63e-05	Promoter (4-5kb)	PGSC0003DMG400027149	-3324
PGSC0003DMG400042063	Gene of unknown function	-1.91	0.0172	Promoter (1-2kb)	PGSC0003DMG400042063	-1932
PGSC0003DMG402003286	ACI112	-1.91	0.000607	Promoter (1-2kb)	PGSC0003DMG402003286	-1878
PGSC0003DMG400015667	Pto-responsive gene 1 protein	-1.93	6.44e-05	Promoter (4-5kb)	PGSC0003DMG400015667	-3702
PGSC0003DMG400014297	N-acetyltransferase	-1.95	3.78e-07	Promoter (2-3kb)	PGSC0003DMG400014297	-2689	-753
PGSC0003DMG400026148	USP family protein	-1.96	0.00035	Promoter (<=1kb)	PGSC0003DMG400026148	-596
PGSC0003DMG400022011	Homeodomain protein	-1.96	0.00304	Promoter (4-5kb)	PGSC0003DMG400022011	-4245
PGSC0003DMG400013825	Gene of unknown function	-1.97	0.0007	Promoter (<=1kb)	PGSC0003DMG400013825	-209
PGSC0003DMG400031457	Phenylalanine ammonia-lyase 1	-1.97	3.32e-06	Promoter (2-3kb)	PGSC0003DMG400031457	-2982
PGSC0003DMG400004920	Conserved gene of unknown function	-1.97	6.1e-06	Promoter (4-5kb)	PGSC0003DMG400004920	-4407
PGSC0003DMG400028421	Ubiquitin-protein ligase	-1.97	0.193	Promoter (<=1kb)	PGSC0003DMG400028421	-171
PGSC0003DMG400030534	Wall-associated kinase	-2	5.22e-05	Promoter (<=1kb)	PGSC0003DMG400030534	-105
PGSC0003DMG400010750	ERF transcription factor	-2.01	4.37e-05	Promoter (2-3kb)	PGSC0003DMG400010750	-2942
PGSC0003DMG401024252	SOC1 2	-2.02	0.000396	Promoter (<=1kb)	PGSC0003DMG401024252	50
PGSC0003DMG400002001	Conserved gene of unknown function	-2.02	0.000119	Promoter (1-2kb)	PGSC0003DMG400002001	-1605
PGSC0003DMG400027459	ATP binding protein	-2.02	0.000951	Promoter (<=1kb)	PGSC0003DMG400027459	-131
PGSC0003DMG400020595	Caryophyllene/alpha-humulene synthase	-2.04	0.0016	Promoter (<=1kb)	PGSC0003DMG400020595	-287
PGSC0003DMG400024718	Hypoxia-responsive family protein	-2.04	0.434	Promoter (4-5kb)	PGSC0003DMG400024718	-3812
PGSC0003DMG400025380	Gene of unknown function	-2.05	0.0462	Promoter (2-3kb)	PGSC0003DMG400025380	-2753
PGSC0003DMG400017517	Conserved gene of unknown function	-2.08	0.00172	Promoter (1-2kb)	PGSC0003DMG400017517	-1690
PGSC0003DMG400030397	Isoform MYB48-1 of Transcription factor MYB48	-2.08	0.00843	Promoter (<=1kb)	PGSC0003DMG400030397	-604
PGSC0003DMG400000836	Armadillo repeat-containing protein	-2.09	6.56e-05	Promoter (4-5kb)	PGSC0003DMG400000836	-4454
PGSC0003DMG400030472	TSI1	-2.09	0.00059	Promoter (2-3kb)	PGSC0003DMG400030472	-2862	-2687
PGSC0003DMG400014719	Hcr2-2A	-2.1	0.0378	Promoter (4-5kb)	PGSC0003DMG400014719	-3968	-3116	0
PGSC0003DMG400001179	Carboxylesterase	-2.1	0.000565	Promoter (<=1kb)	PGSC0003DMG400001179	-453
PGSC0003DMG400014458	Pollen-specific C2 domain containing protein	-2.1	0.0046	Promoter (<=1kb)	PGSC0003DMG400014458	-353
PGSC0003DMG400015318	Metallothionein	-2.11	0.000114	Promoter (<=1kb)	PGSC0003DMG400015318	-100
PGSC0003DMG400021365	YA1	-2.14	0.0496	Promoter (<=1kb)	PGSC0003DMG400021365	-513
PGSC0003DMG400027212	ATP:citrate lyase	-2.14	0.000906	Promoter (<=1kb)	PGSC0003DMG400027212	-585
PGSC0003DMG400004617	Invertase inhibitor	-2.15	0.00144	Promoter (1-2kb)	PGSC0003DMG400004617	-1958
PGSC0003DMG400030212	Nitrate reductase	-2.15	3.13e-05	Promoter (1-2kb)	PGSC0003DMG400030212	-1947
PGSC0003DMG400035878	Fatty acid desaturase	-2.16	0.00427	Promoter (4-5kb)	PGSC0003DMG400035878	-4960
PGSC0003DMG400002910	Cf-2.1	-2.18	0.00588	Promoter (4-5kb)	PGSC0003DMG400002910	-4420	-235
PGSC0003DMG400031269	RNA-dependent RNA-polymerase	-2.2	1.3e-05	Promoter (<=1kb)	PGSC0003DMG400031269	-995	-64
PGSC0003DMG400031261	RNA-dependent RNA-polymerase	-2.22	9.26e-05	Promoter (<=1kb)	PGSC0003DMG400031261	-64
PGSC0003DMG401004500	Glycosyltransferase 2	-2.23	5.75e-07	Promoter (4-5kb)	PGSC0003DMG401004500	-3253
PGSC0003DMG400026576	DNA binding protein	-2.24	1.01e-05	Promoter (<=1kb)	PGSC0003DMG400026576	-622
PGSC0003DMG400012513	Amino acid binding protein	-2.24	2.6e-05	Promoter (4-5kb)	PGSC0003DMG400012513	-3059	-2921
PGSC0003DMG400006892	60S ribosomal protein L34	-2.24	0.0152	Promoter (1-2kb)	PGSC0003DMG400006892	-2000
PGSC0003DMG401018223	Ferric-chelate reductase	-2.29	2.28e-06	Promoter (1-2kb)	PGSC0003DMG401018223	-1022	-223	0
PGSC0003DMG400010050	Proline oxidase/dehydrogenase 1	-2.32	0.000357	Promoter (<=1kb)	PGSC0003DMG400010050	-390	0
PGSC0003DMG401029354	Trans-2-enoyl CoA reductase	-2.32	0.0161	Promoter (2-3kb)	PGSC0003DMG401029354	-2374	-1779	-1253
PGSC0003DMG400005113	PR1 protein	-2.35	0.0011	Promoter (1-2kb)	PGSC0003DMG400005113	-1075	-10
PGSC0003DMG400008829	Conserved gene of unknown function	-2.35	1.11e-07	Promoter (2-3kb)	PGSC0003DMG400008829	-2057
PGSC0003DMG402026153	S-locus lectin protein kinase family protein	-2.38	0.000158	Promoter (2-3kb)	PGSC0003DMG402026153	-2143
PGSC0003DMG402017989	Cyclic nucleotide-gated calmodulin-binding ion channel	-2.39	2.95e-07	Promoter (4-5kb)	PGSC0003DMG402017989	-4218	-391
PGSC0003DMG400031742	UPA16	-2.39	7.07e-08	Promoter (1-2kb)	PGSC0003DMG400031742	-1741
PGSC0003DMG400010464	Conserved gene of unknown function	-2.39	0.00567	Promoter (1-2kb)	PGSC0003DMG400010464	-1469
PGSC0003DMG400026147	Gene of unknown function	-2.42	0.0244	Promoter (<=1kb)	PGSC0003DMG400026147	-605
PGSC0003DMG400005515	Ascorbate oxidase	-2.44	0.00452	Promoter (1-2kb)	PGSC0003DMG400005515	-1664
PGSC0003DMG400007463	Phospholipid-transporting ATPase 9	-2.45	0.000451	Promoter (<=1kb)	PGSC0003DMG400007463	-340
PGSC0003DMG400011775	Cembratrienol synthase 2a	-2.49	2.34e-05	Promoter (2-3kb)	PGSC0003DMG400011775	-2709
PGSC0003DMG400016733	Acyl:coa ligase acetate-coa synthetase	-2.49	4.07e-09	Promoter (2-3kb)	PGSC0003DMG400016733	-2530	-1395
PGSC0003DMG400028221	Tropinone reductase I	-2.53	3.93e-06	Promoter (1-2kb)	PGSC0003DMG400028221	-1691
PGSC0003DMG400033642	2,4-dienoyl-CoA reductase	-2.54	5.31e-07	Promoter (1-2kb)	PGSC0003DMG400033642	-1896
PGSC0003DMG402024077	Conserved gene of unknown function	-2.56	0.000154	Promoter (4-5kb)	PGSC0003DMG402024077	-3897
PGSC0003DMG400008300	Chlorophyll a/b binding protein	-2.58	2.44e-09	Promoter (<=1kb)	PGSC0003DMG400008300	-646	-475
PGSC0003DMG400001969	Carotenoid cleavage dioxygenase 4	-2.6	3.87e-08	Promoter (<=1kb)	PGSC0003DMG400001969	-87
PGSC0003DMG400004477	Lachrymatory-factor synthase	-2.62	8.22e-07	Promoter (1-2kb)	PGSC0003DMG400004477	-1513
PGSC0003DMG400004030	Ubiquitin-protein ligase	-2.64	5.98e-05	Promoter (<=1kb)	PGSC0003DMG400004030	-115
PGSC0003DMG401028902	ATP binding protein	-2.71	0.0279	Promoter (<=1kb)	PGSC0003DMG401028902	-195
PGSC0003DMG400017398	Snf1-kinase beta subunit, plants	-2.71	3.18e-07	Promoter (<=1kb)	PGSC0003DMG400017398	-406
PGSC0003DMG400015801	Bacterial-induced peroxidase	-2.85	0.355	Promoter (<=1kb)	PGSC0003DMG400015801	-55
PGSC0003DMG401007615	Urea active transporter	-2.86	7.05e-05	Promoter (1-2kb)	PGSC0003DMG401007615	-1496
PGSC0003DMG400002772	Conserved gene of unknown function	-2.88	0.322	Promoter (2-3kb)	PGSC0003DMG400002772	-2946
PGSC0003DMG400004291	Oligopeptide transporter	-2.93	4.07e-13	Promoter (1-2kb)	PGSC0003DMG400004291	-1774
PGSC0003DMG400033087	DNA binding protein	-2.93	8.24e-05	Promoter (<=1kb)	PGSC0003DMG400033087	-418
PGSC0003DMG400016180	Flowering locus T	-2.98	6.91e-06	Promoter (<=1kb)	PGSC0003DMG400016180	-14
PGSC0003DMG400011981	Gene of unknown function	-3	0.00306	Promoter (4-5kb)	PGSC0003DMG400011981	-3195
PGSC0003DMG400016723	Acyl:coa ligase acetate-coa synthetase	-3.01	9.34e-11	Promoter (2-3kb)	PGSC0003DMG400016723	-2743
PGSC0003DMG400010870	NAC domain protein	-3.02	3.36e-07	Promoter (4-5kb)	PGSC0003DMG400010870	-4221	-4008
PGSC0003DMG400030645	Conserved gene of unknown function	-3.05	7.42e-07	Promoter (<=1kb)	PGSC0003DMG400030645	55
PGSC0003DMG400020832	Conserved gene of unknown function	-3.06	0.0132	Promoter (2-3kb)	PGSC0003DMG400020832	-2257	-1160	-323
PGSC0003DMG400028369	RNA binding protein	-3.07	7.96e-05	Promoter (1-2kb)	PGSC0003DMG400028369	-1862
PGSC0003DMG400012824	Conserved gene of unknown function	-3.12	2.28e-05	Promoter (<=1kb)	PGSC0003DMG400012824	-361
PGSC0003DMG400025128	Conserved gene of unknown function	-3.16	8.91e-05	Promoter (4-5kb)	PGSC0003DMG400025128	-3778
PGSC0003DMG400001333	Calcium ion binding protein	-3.23	8e-05	Promoter (<=1kb)	PGSC0003DMG400001333	38
PGSC0003DMG400014060	Receptor kinase	-3.25	0.0455	Promoter (1-2kb)	PGSC0003DMG400014060	-1725
PGSC0003DMG400028710	Ammonium transporter 1 member 2	-3.36	2.21e-12	Promoter (4-5kb)	PGSC0003DMG400028710	-4629
PGSC0003DMG401008350	Calmodulin binding protein	-3.39	0.046	Promoter (4-5kb)	PGSC0003DMG401008350	-3886
PGSC0003DMG400031140	WRKY transcription factor	-3.48	5.19e-09	Promoter (4-5kb)	PGSC0003DMG400031140	-3155
PGSC0003DMG400003682	DNA binding protein	-3.54	2.91e-08	Promoter (1-2kb)	PGSC0003DMG400003682	-1115
PGSC0003DMG400026332	NAC-domain protein	-3.61	9.04e-06	Promoter (<=1kb)	PGSC0003DMG400026332	-548
PGSC0003DMG400002906	Conserved gene of unknown function	-3.65	0.00188	Promoter (1-2kb)	PGSC0003DMG400002906	-1800
PGSC0003DMG400027968	Conserved gene of unknown function	-3.71	0.00134	Promoter (4-5kb)	PGSC0003DMG400027968	-4267	-4149
PGSC0003DMG400031454	UDP-glucose:glucosyltransferase	-3.82	7.15e-06	Promoter (4-5kb)	PGSC0003DMG400031454	-4340
PGSC0003DMG400001330	Zinc finger protein	-3.85	4.86e-13	Promoter (<=1kb)	PGSC0003DMG400001330	-829
PGSC0003DMG400016493	Gene of unknown function	-3.86	0.0809	Promoter (4-5kb)	PGSC0003DMG400016493	-4491	-1825
PGSC0003DMG400025129	Zinc finger protein	-3.86	9.07e-22	Promoter (<=1kb)	PGSC0003DMG400025129	-414
PGSC0003DMG400020071	MYB8	-3.91	1.95e-07	Promoter (<=1kb)	PGSC0003DMG400020071	-941
PGSC0003DMG400011706	Gene of unknown function	-4.01	7.53e-05	Promoter (1-2kb)	PGSC0003DMG400011706	-1582
PGSC0003DMG400012546	White-brown-complex ABC transporter family	-4.04	0.0778	Promoter (4-5kb)	PGSC0003DMG400012546	-3855
PGSC0003DMG400027966	Conserved gene of unknown function	-4.06	5.93e-09	Promoter (1-2kb)	PGSC0003DMG400027966	-1187	-689
PGSC0003DMG400020697	Conserved gene of unknown function	-4.07	8.43e-05	Promoter (2-3kb)	PGSC0003DMG400020697	-2780	-1149
PGSC0003DMG400004345	Gene of unknown function	-4.09	0.0324	Promoter (<=1kb)	PGSC0003DMG400004345	-711
PGSC0003DMG400029026	Conserved gene of unknown function	-4.18	2.38e-06	Promoter (4-5kb)	PGSC0003DMG400029026	-4010
PGSC0003DMG400009620	Cytochrome P450 71D6	-4.19	3.67e-08	Promoter (2-3kb)	PGSC0003DMG400009620	-2786	-1011
PGSC0003DMG400017505	Nam 11	-4.25	0.00317	Promoter (4-5kb)	PGSC0003DMG400017505	-3948
PGSC0003DMG400007631	Histidine decarboxylase	-4.25	0.0506	Promoter (2-3kb)	PGSC0003DMG400007631	-2415
PGSC0003DMG400012584	LIM domain containing protein	-4.28	1.72e-16	Promoter (<=1kb)	PGSC0003DMG400012584	-503
PGSC0003DMG400015873	Conserved gene of unknown function	-4.36	0.0388	Promoter (<=1kb)	PGSC0003DMG400015873	-376
PGSC0003DMG400019396	Conserved gene of unknown function	-4.39	1.39e-07	Promoter (1-2kb)	PGSC0003DMG400019396	-1428
PGSC0003DMG400010715	Peroxidase 19	-4.4	3.4e-13	Promoter (<=1kb)	PGSC0003DMG400010715	-702
PGSC0003DMG400024138	Alcohol acyl transferase	-4.4	0.00749	Promoter (4-5kb)	PGSC0003DMG400024138	-4917
PGSC0003DMG400005587	Epidermal germacrene C synthase	-4.41	2.64e-05	Promoter (<=1kb)	PGSC0003DMG400005587	-754
PGSC0003DMG400014559	Conserved gene of unknown function	-4.5	0.0275	Promoter (4-5kb)	PGSC0003DMG400014559	-4355
PGSC0003DMG400016061	Gene of unknown function	-4.53	0.00419	Promoter (2-3kb)	PGSC0003DMG400016061	-2141
PGSC0003DMG400009975	Conserved gene of unknown function	-4.53	2.88e-32	Promoter (2-3kb)	PGSC0003DMG400009975	-2407	-504
PGSC0003DMG400020608	DNA-binding protein 3	-4.55	2.42e-13	Promoter (<=1kb)	PGSC0003DMG400020608	-817
PGSC0003DMG400003052	Conserved gene of unknown function	-4.6	0.0206	Promoter (1-2kb)	PGSC0003DMG400003052	-1744
PGSC0003DMG400029207	WRKY transcription factor 6	-4.62	1.02e-16	Promoter (4-5kb)	PGSC0003DMG400029207	-4598	-1770
PGSC0003DMG400008188	WRKY transcription factor	-4.66	2.93e-09	Promoter (1-2kb)	PGSC0003DMG400008188	-1868	-336
PGSC0003DMG400001223	NAC domain protein	-4.67	0.0165	Promoter (<=1kb)	PGSC0003DMG400001223	-751
PGSC0003DMG400014731	Aromatic amino acid decarboxylase 2	-4.76	0.0134	Promoter (1-2kb)	PGSC0003DMG400014731	-1509	-1019
PGSC0003DMG400013713	ATP binding protein	-4.86	1.05e-12	Promoter (4-5kb)	PGSC0003DMG400013713	-4693
PGSC0003DMG402007388	MRNA, 1346 bp sequence	-4.88	1.04e-14	Promoter (1-2kb)	PGSC0003DMG402007388	-1577	-330
PGSC0003DMG400008372	VQ motif family protein	-4.95	1.72e-08	Promoter (<=1kb)	PGSC0003DMG400008372	-16
PGSC0003DMG400017677	Gene of unknown function	-5.21	0.00236	Promoter (1-2kb)	PGSC0003DMG400017677	-1113
PGSC0003DMG400013735	Gene of unknown function	-5.24	0.00241	Promoter (<=1kb)	PGSC0003DMG400013735	-89
PGSC0003DMG400022954	Glutamate receptor 2 plant	-5.31	9.77e-05	Promoter (1-2kb)	PGSC0003DMG400022954	-1178	-457
PGSC0003DMG400018579	Histidine phosphotransfer protein	-5.36	3.94e-18	Promoter (<=1kb)	PGSC0003DMG400018579	-77
PGSC0003DMG400020777	Gene of unknown function	-5.55	2.25e-17	Promoter (4-5kb)	PGSC0003DMG400020777	-4406
PGSC0003DMG400016179	Flowering locus T	-5.65	0.00204	Promoter (4-5kb)	PGSC0003DMG400016179	-4704
PGSC0003DMG400003397	Amino acid transporter	-5.66	2.22e-08	Promoter (<=1kb)	PGSC0003DMG400003397	-755	90
PGSC0003DMG400009995	Phosphate transporter	-5.94	2.06e-08	Promoter (1-2kb)	PGSC0003DMG400009995	-1295
PGSC0003DMG400010440	Ankyrin repeat-containing protein	-6.01	9.14e-05	Promoter (<=1kb)	PGSC0003DMG400010440	-700
PGSC0003DMG400014767	CND41, chloroplast nucleoid DNA binding protein	-6.04	1.9e-26	Promoter (<=1kb)	PGSC0003DMG400014767	-825
PGSC0003DMG400008364	2,4-dienoyl-CoA reductase	-6.3	2.26e-41	Promoter (<=1kb)	PGSC0003DMG400008364	-851
PGSC0003DMG400017306	Metal ion binding protein	-6.49	4.05e-06	Promoter (1-2kb)	PGSC0003DMG400017306	-1629
PGSC0003DMG400003326	Cytochrome c biogenesis protein CCS1, chloroplastic	-6.8	1.98e-08	Promoter (<=1kb)	PGSC0003DMG400003326	79
PGSC0003DMG400017807	Conserved gene of unknown function	-7.03	3.31e-22	Promoter (4-5kb)	PGSC0003DMG400017807	-3323
PGSC0003DMG401031196	WRKY transcription factor 16	-7.66	7.41e-25	Promoter (1-2kb)	PGSC0003DMG401031196	-1034
PGSC0003DMG400030120	Histidine phosphotransfer protein	-9.83	6.21e-15	Promoter (<=1kb)	PGSC0003DMG400030120	-863
																			0
