# Supplementary material for: StCDF1: A ‘jack of all trades’ clock output with a central role in regulating potato nitrate reduction activity
Source: New Phytol. 2024 Nov 6;245(1):282–98. doi: 10.1111/nph.20186 (PMC11617646; doi:10.1111/nph.20186)
Supplement: Supplementary file 4 — Dataset S4 Gene Ontology term enrichment analysis of StCDF1 targets. [file NPH-245-282-s004.xlsx]

## Sheet: activated
Dataset S4. GO-term enrichment analysis
GO_acc	term_type	Term	queryitem	querytotal	bgitem	bgtotal	c	FDR	entries
GO:0034645	P	cellular macromolecule biosynthetic process	123	740	1494	14317	4.1e-07	4.1e-07	// PGSC0003DMG400016196 // PGSC0003DMG400002679 // PGSC0003DMG400004953 // PGSC0003DMG400005192 // PGSC0003DMG400003291 // PGSC0003DMG400002509 // PGSC0003DMG400001387 // PGSC0003DMG400027045 // PGSC0003DMG400024698 // PGSC0003DMG400012087 // PGSC0003DMG400006393 // PGSC0003DMG400012309 // PGSC0003DMG400011765 // PGSC0003DMG400030537 // PGSC0003DMG400031175 // PGSC0003DMG400018234 // PGSC0003DMG4…
GO:0009059	P	macromolecule biosynthetic process	123	740	1496	14317	4.4e-07	4.4e-07	// PGSC0003DMG400016196 // PGSC0003DMG400002679 // PGSC0003DMG400004953 // PGSC0003DMG400005192 // PGSC0003DMG400003291 // PGSC0003DMG400002509 // PGSC0003DMG400001387 // PGSC0003DMG400027045 // PGSC0003DMG400024698 // PGSC0003DMG400012087 // PGSC0003DMG400006393 // PGSC0003DMG400012309 // PGSC0003DMG400011765 // PGSC0003DMG400030537 // PGSC0003DMG400031175 // PGSC0003DMG400018234 // PGSC0003DMG4…
GO:0009987	P	cellular process	317	740	4999	14317	8.4e-06	8.4e-06	// PGSC0003DMG400016196 // PGSC0003DMG400002679 // PGSC0003DMG400004953 // PGSC0003DMG400010027 // PGSC0003DMG400020416 // PGSC0003DMG400005049 // PGSC0003DMG400003291 // PGSC0003DMG400031791 // PGSC0003DMG400002509 // PGSC0003DMG400001387 // PGSC0003DMG400028443 // PGSC0003DMG400007436 // PGSC0003DMG400024698 // PGSC0003DMG400012087 // PGSC0003DMG400002539 // PGSC0003DMG400012309 // PGSC0003DMG4…
GO:0007017	P	microtubule-based process	19	740	104	14317	8.5e-06	8.5e-06	// PGSC0003DMG400001320 // PGSC0003DMG400016627 // PGSC0003DMG400024505 // PGSC0003DMG400012759 // PGSC0003DMG400008836 // PGSC0003DMG400027257 // PGSC0003DMG400019264 // PGSC0003DMG400030620 // PGSC0003DMG400027381 // PGSC0003DMG400002545 // PGSC0003DMG400015544 // PGSC0003DMG400004917 // PGSC0003DMG401021929 // PGSC0003DMG400015180 // PGSC0003DMG400002026 // PGSC0003DMG400007577 // PGSC0003DMG4…
GO:0044249	P	cellular biosynthetic process	138	740	1858	14317	1.4e-05	1.4e-05	// PGSC0003DMG400016196 // PGSC0003DMG400002679 // PGSC0003DMG400004953 // PGSC0003DMG400005192 // PGSC0003DMG400003291 // PGSC0003DMG400002509 // PGSC0003DMG400001387 // PGSC0003DMG400027045 // PGSC0003DMG400024698 // PGSC0003DMG400012087 // PGSC0003DMG400003976 // PGSC0003DMG400006393 // PGSC0003DMG402001383 // PGSC0003DMG400011765 // PGSC0003DMG400030537 // PGSC0003DMG400031175 // PGSC0003DMG4…
GO:0006412	P	translation	43	740	408	14317	2.5e-05	2.5e-05	// PGSC0003DMG400030185 // PGSC0003DMG400006491 // PGSC0003DMG400005192 // PGSC0003DMG400003291 // PGSC0003DMG400020985 // PGSC0003DMG400014381 // PGSC0003DMG400025398 // PGSC0003DMG400002509 // PGSC0003DMG400027045 // PGSC0003DMG400016394 // PGSC0003DMG400011319 // PGSC0003DMG400027667 // PGSC0003DMG400024719 // PGSC0003DMG400026510 // PGSC0003DMG400026415 // PGSC0003DMG400028243 // PGSC0003DMG4…
GO:0044260	P	cellular macromolecule metabolic process	219	740	3280	14317	2.5e-05	2.5e-05	// PGSC0003DMG400016196 // PGSC0003DMG400002679 // PGSC0003DMG400004953 // PGSC0003DMG400010027 // PGSC0003DMG400005192 // PGSC0003DMG400003291 // PGSC0003DMG400002509 // PGSC0003DMG400001387 // PGSC0003DMG400028443 // PGSC0003DMG400007436 // PGSC0003DMG400024698 // PGSC0003DMG400012087 // PGSC0003DMG401014249 // PGSC0003DMG400012309 // PGSC0003DMG402001383 // PGSC0003DMG400011765 // PGSC0003DMG4…
GO:0043170	P	macromolecule metabolic process	243	740	3714	14317	2.8e-05	2.8e-05	// PGSC0003DMG400016196 // PGSC0003DMG400002679 // PGSC0003DMG400004953 // PGSC0003DMG400010027 // PGSC0003DMG400005192 // PGSC0003DMG400003291 // PGSC0003DMG400002509 // PGSC0003DMG400001387 // PGSC0003DMG400028443 // PGSC0003DMG400007436 // PGSC0003DMG400024698 // PGSC0003DMG400012087 // PGSC0003DMG401014249 // PGSC0003DMG400012309 // PGSC0003DMG402001383 // PGSC0003DMG400011765 // PGSC0003DMG4…
GO:0043043	P	peptide biosynthetic process	43	740	411	14317	2.9e-05	2.9e-05	// PGSC0003DMG400030185 // PGSC0003DMG400006491 // PGSC0003DMG400005192 // PGSC0003DMG400003291 // PGSC0003DMG400020985 // PGSC0003DMG400014381 // PGSC0003DMG400025398 // PGSC0003DMG400002509 // PGSC0003DMG400027045 // PGSC0003DMG400016394 // PGSC0003DMG400011319 // PGSC0003DMG400027667 // PGSC0003DMG400024719 // PGSC0003DMG400026510 // PGSC0003DMG400026415 // PGSC0003DMG400028243 // PGSC0003DMG4…
GO:0043604	P	amide biosynthetic process	43	740	411	14317	2.9e-05	2.9e-05	// PGSC0003DMG400030185 // PGSC0003DMG400006491 // PGSC0003DMG400005192 // PGSC0003DMG400003291 // PGSC0003DMG400020985 // PGSC0003DMG400014381 // PGSC0003DMG400025398 // PGSC0003DMG400002509 // PGSC0003DMG400027045 // PGSC0003DMG400016394 // PGSC0003DMG400011319 // PGSC0003DMG400027667 // PGSC0003DMG400024719 // PGSC0003DMG400026510 // PGSC0003DMG400026415 // PGSC0003DMG400028243 // PGSC0003DMG4…
GO:1901576	P	organic substance biosynthetic process	138	740	1890	14317	3.1e-05	3.1e-05	// PGSC0003DMG400016196 // PGSC0003DMG400002679 // PGSC0003DMG400004953 // PGSC0003DMG400005192 // PGSC0003DMG400003291 // PGSC0003DMG400002509 // PGSC0003DMG400001387 // PGSC0003DMG400027045 // PGSC0003DMG400024698 // PGSC0003DMG400012087 // PGSC0003DMG400006391 // PGSC0003DMG400006393 // PGSC0003DMG402001383 // PGSC0003DMG400011765 // PGSC0003DMG400030537 // PGSC0003DMG400031175 // PGSC0003DMG4…
GO:0006518	P	peptide metabolic process	43	740	418	14317	4.1e-05	4.1e-05	// PGSC0003DMG400030185 // PGSC0003DMG400006491 // PGSC0003DMG400005192 // PGSC0003DMG400003291 // PGSC0003DMG400020985 // PGSC0003DMG400014381 // PGSC0003DMG400025398 // PGSC0003DMG400002509 // PGSC0003DMG400027045 // PGSC0003DMG400016394 // PGSC0003DMG400011319 // PGSC0003DMG400027667 // PGSC0003DMG400024719 // PGSC0003DMG400026510 // PGSC0003DMG400026415 // PGSC0003DMG400028243 // PGSC0003DMG4…
GO:0009058	P	biosynthetic process	143	740	1992	14317	4.7e-05	4.7e-05	// PGSC0003DMG400016196 // PGSC0003DMG400002679 // PGSC0003DMG400004953 // PGSC0003DMG400020416 // PGSC0003DMG400005192 // PGSC0003DMG400003291 // PGSC0003DMG400002509 // PGSC0003DMG400001387 // PGSC0003DMG400027045 // PGSC0003DMG400024698 // PGSC0003DMG400012087 // PGSC0003DMG400006391 // PGSC0003DMG400006393 // PGSC0003DMG402001383 // PGSC0003DMG400011765 // PGSC0003DMG400030537 // PGSC0003DMG4…
GO:0043603	P	cellular amide metabolic process	43	740	422	14317	5.1e-05	5.1e-05	// PGSC0003DMG400030185 // PGSC0003DMG400006491 // PGSC0003DMG400005192 // PGSC0003DMG400003291 // PGSC0003DMG400020985 // PGSC0003DMG400014381 // PGSC0003DMG400025398 // PGSC0003DMG400002509 // PGSC0003DMG400027045 // PGSC0003DMG400016394 // PGSC0003DMG400011319 // PGSC0003DMG400027667 // PGSC0003DMG400024719 // PGSC0003DMG400026510 // PGSC0003DMG400026415 // PGSC0003DMG400028243 // PGSC0003DMG4…
GO:0044271	P	cellular nitrogen compound biosynthetic process	113	740	1499	14317	5.5e-05	5.5e-05	// PGSC0003DMG400016196 // PGSC0003DMG400002679 // PGSC0003DMG400005192 // PGSC0003DMG400003291 // PGSC0003DMG400002509 // PGSC0003DMG400001387 // PGSC0003DMG400027045 // PGSC0003DMG400024698 // PGSC0003DMG400012087 // PGSC0003DMG400006393 // PGSC0003DMG402001383 // PGSC0003DMG400011765 // PGSC0003DMG400030537 // PGSC0003DMG400031175 // PGSC0003DMG400018234 // PGSC0003DMG401017153 // PGSC0003DMG4…
GO:0044238	P	primary metabolic process	290	740	4629	14317	7.6e-05	7.6e-05	// PGSC0003DMG400016196 // PGSC0003DMG400002679 // PGSC0003DMG400004953 // PGSC0003DMG400010027 // PGSC0003DMG400020416 // PGSC0003DMG400005192 // PGSC0003DMG400003291 // PGSC0003DMG400002509 // PGSC0003DMG400001387 // PGSC0003DMG400028443 // PGSC0003DMG400007436 // PGSC0003DMG400024698 // PGSC0003DMG400012087 // PGSC0003DMG401014249 // PGSC0003DMG400015728 // PGSC0003DMG400012309 // PGSC0003DMG4…
GO:0034641	P	cellular nitrogen compound metabolic process	142	740	2033	14317	0.00017	0.00017	// PGSC0003DMG400016196 // PGSC0003DMG400002679 // PGSC0003DMG400005192 // PGSC0003DMG400003291 // PGSC0003DMG400002509 // PGSC0003DMG400001387 // PGSC0003DMG400027045 // PGSC0003DMG400024698 // PGSC0003DMG400012087 // PGSC0003DMG400006393 // PGSC0003DMG402001383 // PGSC0003DMG400011765 // PGSC0003DMG400030537 // PGSC0003DMG400031175 // PGSC0003DMG400018234 // PGSC0003DMG401017153 // PGSC0003DMG4…
GO:0010467	P	gene expression	114	740	1569	14317	0.00021	0.00021	// PGSC0003DMG400016196 // PGSC0003DMG400002679 // PGSC0003DMG400005192 // PGSC0003DMG400003291 // PGSC0003DMG400002509 // PGSC0003DMG400001387 // PGSC0003DMG400027045 // PGSC0003DMG400024698 // PGSC0003DMG400012087 // PGSC0003DMG400006393 // PGSC0003DMG402001383 // PGSC0003DMG400011765 // PGSC0003DMG400030537 // PGSC0003DMG400031175 // PGSC0003DMG400018234 // PGSC0003DMG401017153 // PGSC0003DMG4…
GO:0071704	P	organic substance metabolic process	299	740	4864	14317	0.00022	0.00022	// PGSC0003DMG400016196 // PGSC0003DMG400002679 // PGSC0003DMG400004953 // PGSC0003DMG400010027 // PGSC0003DMG400020416 // PGSC0003DMG400005192 // PGSC0003DMG400003291 // PGSC0003DMG400002509 // PGSC0003DMG400001387 // PGSC0003DMG400028443 // PGSC0003DMG400007436 // PGSC0003DMG400024698 // PGSC0003DMG400012087 // PGSC0003DMG401014249 // PGSC0003DMG400015728 // PGSC0003DMG400012309 // PGSC0003DMG4…
GO:0007049	P	cell cycle	13	740	77	14317	0.00044	0.00044	// PGSC0003DMG400015770 // PGSC0003DMG400012759 // PGSC0003DMG400013743 // PGSC0003DMG400024511 // PGSC0003DMG400006595 // PGSC0003DMG400027381 // PGSC0003DMG400001077 // PGSC0003DMG402000458 // PGSC0003DMG400025461 // PGSC0003DMG400024698 // PGSC0003DMG400017457 // PGSC0003DMG400032826 // PGSC0003DMG400022299
GO:0006807	P	nitrogen compound metabolic process	147	740	2173	14317	0.0005	0.0005	// PGSC0003DMG400016196 // PGSC0003DMG400002679 // PGSC0003DMG400020416 // PGSC0003DMG400005192 // PGSC0003DMG400003291 // PGSC0003DMG400002509 // PGSC0003DMG400001387 // PGSC0003DMG400027045 // PGSC0003DMG400024698 // PGSC0003DMG400012087 // PGSC0003DMG400006393 // PGSC0003DMG402001383 // PGSC0003DMG400011765 // PGSC0003DMG400030537 // PGSC0003DMG400031175 // PGSC0003DMG400018234 // PGSC0003DMG4…
GO:0022402	P	cell cycle process	10	740	50	14317	0.00063	0.00063	// PGSC0003DMG400015770 // PGSC0003DMG400012759 // PGSC0003DMG400013743 // PGSC0003DMG400024511 // PGSC0003DMG400006595 // PGSC0003DMG400027381 // PGSC0003DMG400001077 // PGSC0003DMG400017457 // PGSC0003DMG400032826 // PGSC0003DMG400022299
GO:1901566	P	organonitrogen compound biosynthetic process	51	740	600	14317	0.00066	0.00066	// PGSC0003DMG400030185 // PGSC0003DMG400006491 // PGSC0003DMG400005192 // PGSC0003DMG400003291 // PGSC0003DMG400020985 // PGSC0003DMG400014381 // PGSC0003DMG400025398 // PGSC0003DMG400002509 // PGSC0003DMG400027045 // PGSC0003DMG400016394 // PGSC0003DMG400013511 // PGSC0003DMG400010441 // PGSC0003DMG400025217 // PGSC0003DMG400021499 // PGSC0003DMG400024719 // PGSC0003DMG400026510 // PGSC0003DMG4…
GO:0006928	P	movement of cell or subcellular component	10	740	51	14317	0.00072	0.00072	// PGSC0003DMG400004917 // PGSC0003DMG400024505 // PGSC0003DMG400027257 // PGSC0003DMG400019264 // PGSC0003DMG400030620 // PGSC0003DMG400015544 // PGSC0003DMG400002026 // PGSC0003DMG400002539 // PGSC0003DMG400008836 // PGSC0003DMG400016627
GO:0007018	P	microtubule-based movement	10	740	51	14317	0.00072	0.00072	// PGSC0003DMG400004917 // PGSC0003DMG400024505 // PGSC0003DMG400027257 // PGSC0003DMG400019264 // PGSC0003DMG400030620 // PGSC0003DMG400015544 // PGSC0003DMG400002026 // PGSC0003DMG400002539 // PGSC0003DMG400008836 // PGSC0003DMG400016627
GO:0044237	P	cellular metabolic process	253	740	4105	14317	0.00084	0.00084	// PGSC0003DMG400016196 // PGSC0003DMG400002679 // PGSC0003DMG400004953 // PGSC0003DMG400010027 // PGSC0003DMG400020416 // PGSC0003DMG400005192 // PGSC0003DMG400003291 // PGSC0003DMG400002509 // PGSC0003DMG400001387 // PGSC0003DMG400028443 // PGSC0003DMG400007436 // PGSC0003DMG400024698 // PGSC0003DMG400012087 // PGSC0003DMG401014249 // PGSC0003DMG400012309 // PGSC0003DMG400021264 // PGSC0003DMG4…
GO:0044267	P	cellular protein metabolic process	128	740	1891	14317	0.0012	0.0012	// PGSC0003DMG400005192 // PGSC0003DMG400003291 // PGSC0003DMG400002509 // PGSC0003DMG400028443 // PGSC0003DMG400007436 // PGSC0003DMG400024698 // PGSC0003DMG400012309 // PGSC0003DMG400012659 // PGSC0003DMG400030537 // PGSC0003DMG400000724 // PGSC0003DMG400018234 // PGSC0003DMG400009917 // PGSC0003DMG400027689 // PGSC0003DMG400023271 // PGSC0003DMG401017153 // PGSC0003DMG400015766 // PGSC0003DMG4…
GO:0019538	P	protein metabolic process	151	740	2295	14317	0.0013	0.0013	// PGSC0003DMG400005192 // PGSC0003DMG400003291 // PGSC0003DMG400002509 // PGSC0003DMG400028443 // PGSC0003DMG400027045 // PGSC0003DMG400024698 // PGSC0003DMG400012309 // PGSC0003DMG400012659 // PGSC0003DMG400009465 // PGSC0003DMG400030537 // PGSC0003DMG400000724 // PGSC0003DMG400018234 // PGSC0003DMG400022551 // PGSC0003DMG400009917 // PGSC0003DMG400027689 // PGSC0003DMG400023271 // PGSC0003DMG4…
GO:1901564	P	organonitrogen compound metabolic process	60	740	777	14317	0.002	0.002	// PGSC0003DMG400020416 // PGSC0003DMG400030185 // PGSC0003DMG400006491 // PGSC0003DMG400005192 // PGSC0003DMG400025298 // PGSC0003DMG400003291 // PGSC0003DMG400020985 // PGSC0003DMG400014381 // PGSC0003DMG400025398 // PGSC0003DMG400002509 // PGSC0003DMG400027045 // PGSC0003DMG400009775 // PGSC0003DMG400013511 // PGSC0003DMG400013663 // PGSC0003DMG400010441 // PGSC0003DMG400025217 // PGSC0003DMG4…
GO:0032502	P	developmental process	11	740	72	14317	0.0024	0.0024	// PGSC0003DMG400016196 // PGSC0003DMG402021429 // PGSC0003DMG400016180 // PGSC0003DMG402009171 // PGSC0003DMG400004942 // PGSC0003DMG400007012 // PGSC0003DMG400013004 // PGSC0003DMG400018491 // PGSC0003DMG400003220 // PGSC0003DMG400002679 // PGSC0003DMG400012233
GO:1903047	P	mitotic cell cycle process	6	740	23	14317	0.0025	0.0025	// PGSC0003DMG400013743 // PGSC0003DMG400001077 // PGSC0003DMG400024511 // PGSC0003DMG400032826 // PGSC0003DMG400017457 // PGSC0003DMG400006595
GO:0000278	P	mitotic cell cycle	6	740	25	14317	0.0035	0.0035	// PGSC0003DMG400013743 // PGSC0003DMG400001077 // PGSC0003DMG400024511 // PGSC0003DMG400032826 // PGSC0003DMG400017457 // PGSC0003DMG400006595
GO:0044763	P	single-organism cellular process	102	740	1539	14317	0.0071	0.0071	// PGSC0003DMG400020416 // PGSC0003DMG400024698 // PGSC0003DMG400003976 // PGSC0003DMG400021264 // PGSC0003DMG400003196 // PGSC0003DMG400010767 // PGSC0003DMG400010765 // PGSC0003DMG400030620 // PGSC0003DMG400018234 // PGSC0003DMG400009917 // PGSC0003DMG400017457 // PGSC0003DMG400021499 // PGSC0003DMG400023340 // PGSC0003DMG400010415 // PGSC0003DMG402000458 // PGSC0003DMG400013511 // PGSC0003DMG4…
GO:0050789	P	regulation of biological process	89	740	1331	14317	0.0095	0.0095	// PGSC0003DMG400016196 // PGSC0003DMG400001387 // PGSC0003DMG400024698 // PGSC0003DMG400012087 // PGSC0003DMG400003196 // PGSC0003DMG400011765 // PGSC0003DMG400010767 // PGSC0003DMG400010765 // PGSC0003DMG400017457 // PGSC0003DMG400028826 // PGSC0003DMG400015919 // PGSC0003DMG400013765 // PGSC0003DMG400019506 // PGSC0003DMG400001417 // PGSC0003DMG400019615 // PGSC0003DMG400017186 // PGSC0003DMG4…
GO:1902589	P	single-organism organelle organization	9	740	65	14317	0.01	0.01	// PGSC0003DMG400004723 // PGSC0003DMG400024502 // PGSC0003DMG400012759 // PGSC0003DMG400001077 // PGSC0003DMG400008553 // PGSC0003DMG400027381 // PGSC0003DMG400015180 // PGSC0003DMG400017457 // PGSC0003DMG400022299
GO:0007346	P	regulation of mitotic cell cycle	4	740	14	14317	0.01	0.01	// PGSC0003DMG400017457 // PGSC0003DMG400006595 // PGSC0003DMG400013743 // PGSC0003DMG400032826
GO:0051726	P	regulation of cell cycle	6	740	33	14317	0.011	0.011	// PGSC0003DMG400015770 // PGSC0003DMG400013743 // PGSC0003DMG400006595 // PGSC0003DMG400032826 // PGSC0003DMG400024698 // PGSC0003DMG400017457
GO:0010564	P	regulation of cell cycle process	4	740	15	14317	0.012	0.012	// PGSC0003DMG400017457 // PGSC0003DMG400006595 // PGSC0003DMG400013743 // PGSC0003DMG400032826
GO:0050794	P	regulation of cellular process	86	740	1300	14317	0.014	0.014	// PGSC0003DMG400016196 // PGSC0003DMG400001387 // PGSC0003DMG400024698 // PGSC0003DMG400012087 // PGSC0003DMG400003196 // PGSC0003DMG400011765 // PGSC0003DMG400010767 // PGSC0003DMG400010765 // PGSC0003DMG400017457 // PGSC0003DMG400028826 // PGSC0003DMG400015919 // PGSC0003DMG400013765 // PGSC0003DMG400019506 // PGSC0003DMG400001417 // PGSC0003DMG400019615 // PGSC0003DMG400017186 // PGSC0003DMG4…
GO:0007010	P	cytoskeleton organization	8	740	57	14317	0.014	0.014	// PGSC0003DMG400004723 // PGSC0003DMG400012759 // PGSC0003DMG400008553 // PGSC0003DMG400027381 // PGSC0003DMG400015180 // PGSC0003DMG400029515 // PGSC0003DMG400021781 // PGSC0003DMG400022299
GO:0097659	P	nucleic acid-templated transcription	65	740	949	14317	0.016	0.016	// PGSC0003DMG400000118 // PGSC0003DMG400016196 // PGSC0003DMG400002679 // PGSC0003DMG400010027 // PGSC0003DMG400012181 // PGSC0003DMG400007962 // PGSC0003DMG400015766 // PGSC0003DMG400027562 // PGSC0003DMG401001383 // PGSC0003DMG400001387 // PGSC0003DMG400024698 // PGSC0003DMG400012087 // PGSC0003DMG400017990 // PGSC0003DMG400020807 // PGSC0003DMG400026461 // PGSC0003DMG400010318 // PGSC0003DMG4…
GO:0006351	P	transcription, DNA-templated	65	740	949	14317	0.016	0.016	// PGSC0003DMG400000118 // PGSC0003DMG400016196 // PGSC0003DMG400002679 // PGSC0003DMG400010027 // PGSC0003DMG400012181 // PGSC0003DMG400007962 // PGSC0003DMG400015766 // PGSC0003DMG400027562 // PGSC0003DMG401001383 // PGSC0003DMG400001387 // PGSC0003DMG400024698 // PGSC0003DMG400012087 // PGSC0003DMG400017990 // PGSC0003DMG400020807 // PGSC0003DMG400026461 // PGSC0003DMG400010318 // PGSC0003DMG4…
GO:0032774	P	RNA biosynthetic process	65	740	950	14317	0.017	0.017	// PGSC0003DMG400000118 // PGSC0003DMG400016196 // PGSC0003DMG400002679 // PGSC0003DMG400010027 // PGSC0003DMG400012181 // PGSC0003DMG400007962 // PGSC0003DMG400015766 // PGSC0003DMG400027562 // PGSC0003DMG401001383 // PGSC0003DMG400001387 // PGSC0003DMG400024698 // PGSC0003DMG400012087 // PGSC0003DMG400017990 // PGSC0003DMG400020807 // PGSC0003DMG400026461 // PGSC0003DMG400010318 // PGSC0003DMG4…
GO:0065007	P	biological regulation	89	740	1368	14317	0.018	0.018	// PGSC0003DMG400016196 // PGSC0003DMG400001387 // PGSC0003DMG400024698 // PGSC0003DMG400012087 // PGSC0003DMG400003196 // PGSC0003DMG400011765 // PGSC0003DMG400010767 // PGSC0003DMG400010765 // PGSC0003DMG400017457 // PGSC0003DMG400028826 // PGSC0003DMG400015919 // PGSC0003DMG400013765 // PGSC0003DMG400019506 // PGSC0003DMG400001417 // PGSC0003DMG400019615 // PGSC0003DMG400017186 // PGSC0003DMG4…
GO:0009628	P	response to abiotic stimulus	5	740	27	14317	0.019	0.019	// PGSC0003DMG400015766 // PGSC0003DMG400016180 // PGSC0003DMG400005453 // PGSC0003DMG400016270 // PGSC0003DMG400006595
GO:0006260	P	DNA replication	6	740	38	14317	0.02	0.02	// PGSC0003DMG400000174 // PGSC0003DMG400006595 // PGSC0003DMG402013919 // PGSC0003DMG400017439 // PGSC0003DMG400001770 // PGSC0003DMG400008308
GO:0034654	P	nucleobase-containing compound biosynthetic process	69	740	1029	14317	0.02	0.02	// PGSC0003DMG400000118 // PGSC0003DMG400016196 // PGSC0003DMG400002679 // PGSC0003DMG400010027 // PGSC0003DMG400012181 // PGSC0003DMG400007962 // PGSC0003DMG400015766 // PGSC0003DMG400027562 // PGSC0003DMG401001383 // PGSC0003DMG400001387 // PGSC0003DMG400024698 // PGSC0003DMG400012087 // PGSC0003DMG400013511 // PGSC0003DMG400017990 // PGSC0003DMG400020807 // PGSC0003DMG400026461 // PGSC0003DMG4…
GO:0018130	P	heterocycle biosynthetic process	71	740	1082	14317	0.028	0.028	// PGSC0003DMG400000118 // PGSC0003DMG400016196 // PGSC0003DMG400002679 // PGSC0003DMG400010027 // PGSC0003DMG400012181 // PGSC0003DMG400007962 // PGSC0003DMG400015766 // PGSC0003DMG400027562 // PGSC0003DMG401001383 // PGSC0003DMG400001387 // PGSC0003DMG400024698 // PGSC0003DMG400012087 // PGSC0003DMG400013511 // PGSC0003DMG400017990 // PGSC0003DMG400020807 // PGSC0003DMG400025217 // PGSC0003DMG4…
GO:0045786	P	negative regulation of cell cycle	3	740	11	14317	0.029	0.029	// PGSC0003DMG400017457 // PGSC0003DMG400015770 // PGSC0003DMG400006595
GO:0000910	P	cytokinesis	3	740	11	14317	0.029	0.029	// PGSC0003DMG400012759 // PGSC0003DMG400022299 // PGSC0003DMG400027381
GO:0090304	P	nucleic acid metabolic process	87	740	1371	14317	0.032	0.032	// PGSC0003DMG400016196 // PGSC0003DMG400002679 // PGSC0003DMG400001387 // PGSC0003DMG400024698 // PGSC0003DMG400012087 // PGSC0003DMG400006393 // PGSC0003DMG400011765 // PGSC0003DMG400018234 // PGSC0003DMG400001417 // PGSC0003DMG400028826 // PGSC0003DMG402013919 // PGSC0003DMG400010318 // PGSC0003DMG400013765 // PGSC0003DMG400008366 // PGSC0003DMG400019615 // PGSC0003DMG400010676 // PGSC0003DMG4…
GO:0000226	P	microtubule cytoskeleton organization	4	740	21	14317	0.032	0.032	// PGSC0003DMG400012759 // PGSC0003DMG400015180 // PGSC0003DMG400022299 // PGSC0003DMG400027381
GO:0060255	P	regulation of macromolecule metabolic process	60	740	904	14317	0.034	0.034	// PGSC0003DMG400000118 // PGSC0003DMG400016196 // PGSC0003DMG400010027 // PGSC0003DMG400012181 // PGSC0003DMG400007962 // PGSC0003DMG400015766 // PGSC0003DMG402006167 // PGSC0003DMG400027562 // PGSC0003DMG400032826 // PGSC0003DMG400001387 // PGSC0003DMG400024698 // PGSC0003DMG400012087 // PGSC0003DMG400017990 // PGSC0003DMG400001459 // PGSC0003DMG400026461 // PGSC0003DMG400009349 // PGSC0003DMG4…
GO:0080090	P	regulation of primary metabolic process	59	740	887	14317	0.034	0.034	// PGSC0003DMG400000118 // PGSC0003DMG400016196 // PGSC0003DMG400010027 // PGSC0003DMG400012181 // PGSC0003DMG400007962 // PGSC0003DMG400015766 // PGSC0003DMG402006167 // PGSC0003DMG400027562 // PGSC0003DMG400032826 // PGSC0003DMG400001387 // PGSC0003DMG400024698 // PGSC0003DMG400012087 // PGSC0003DMG400017990 // PGSC0003DMG400026461 // PGSC0003DMG400009349 // PGSC0003DMG400011765 // PGSC0003DMG4…
GO:0008152	P	metabolic process	379	740	6832	14317	0.035	0.035	// PGSC0003DMG400004953 // PGSC0003DMG400020416 // PGSC0003DMG400003291 // PGSC0003DMG400001387 // PGSC0003DMG400011019 // PGSC0003DMG400006391 // PGSC0003DMG400006393 // PGSC0003DMG400000724 // PGSC0003DMG401001731 // PGSC0003DMG400019893 // PGSC0003DMG400012947 // PGSC0003DMG400026085 // PGSC0003DMG400025274 // PGSC0003DMG400016126 // PGSC0003DMG400009314 // PGSC0003DMG400001417 // PGSC0003DMG4…
GO:0009314	P	response to radiation	3	740	12	14317	0.035	0.035	// PGSC0003DMG400015766 // PGSC0003DMG400016180 // PGSC0003DMG400006595
GO:0006139	P	nucleobase-containing compound metabolic process	98	740	1573	14317	0.035	0.035	// PGSC0003DMG400016196 // PGSC0003DMG400002679 // PGSC0003DMG400001387 // PGSC0003DMG400024698 // PGSC0003DMG400012087 // PGSC0003DMG400006393 // PGSC0003DMG400011765 // PGSC0003DMG400018234 // PGSC0003DMG400008366 // PGSC0003DMG400028826 // PGSC0003DMG400021499 // PGSC0003DMG402013919 // PGSC0003DMG400010318 // PGSC0003DMG400013511 // PGSC0003DMG400013765 // PGSC0003DMG400004744 // PGSC0003DMG4…
GO:0006468	P	protein phosphorylation	67	740	1029	14317	0.036	0.036	// PGSC0003DMG401013731 // PGSC0003DMG400021186 // PGSC0003DMG400028407 // PGSC0003DMG400013198 // PGSC0003DMG400011580 // PGSC0003DMG400032826 // PGSC0003DMG400027893 // PGSC0003DMG400028443 // PGSC0003DMG400024698 // PGSC0003DMG400003714 // PGSC0003DMG400020364 // PGSC0003DMG400011833 // PGSC0003DMG400015806 // PGSC0003DMG400025076 // PGSC0003DMG400001773 // PGSC0003DMG400026636 // PGSC0003DMG4…
GO:0016310	P	phosphorylation	71	740	1101	14317	0.038	0.038	// PGSC0003DMG401013731 // PGSC0003DMG400021186 // PGSC0003DMG400025298 // PGSC0003DMG400028407 // PGSC0003DMG400013198 // PGSC0003DMG400011580 // PGSC0003DMG400032826 // PGSC0003DMG400027893 // PGSC0003DMG400028443 // PGSC0003DMG400024698 // PGSC0003DMG400003714 // PGSC0003DMG400020364 // PGSC0003DMG400011833 // PGSC0003DMG400015806 // PGSC0003DMG400001773 // PGSC0003DMG400025076 // PGSC0003DMG4…
GO:0019222	P	regulation of metabolic process	60	740	910	14317	0.038	0.038	// PGSC0003DMG400000118 // PGSC0003DMG400016196 // PGSC0003DMG400010027 // PGSC0003DMG400012181 // PGSC0003DMG400007962 // PGSC0003DMG400015766 // PGSC0003DMG402006167 // PGSC0003DMG400027562 // PGSC0003DMG400032826 // PGSC0003DMG400001387 // PGSC0003DMG400024698 // PGSC0003DMG400012087 // PGSC0003DMG400017990 // PGSC0003DMG400001459 // PGSC0003DMG400026461 // PGSC0003DMG400009349 // PGSC0003DMG4…
GO:0046483	P	heterocycle metabolic process	101	740	1639	14317	0.041	0.041	// PGSC0003DMG400016196 // PGSC0003DMG400002679 // PGSC0003DMG400001387 // PGSC0003DMG400024698 // PGSC0003DMG400012087 // PGSC0003DMG400006393 // PGSC0003DMG400011765 // PGSC0003DMG400018234 // PGSC0003DMG400008366 // PGSC0003DMG400028826 // PGSC0003DMG400021499 // PGSC0003DMG402013919 // PGSC0003DMG400010318 // PGSC0003DMG400013511 // PGSC0003DMG400013765 // PGSC0003DMG400004744 // PGSC0003DMG4…
GO:0007067	P	mitotic nuclear division	3	740	13	14317	0.041	0.041	// PGSC0003DMG400017457 // PGSC0003DMG400001077 // PGSC0003DMG400024511
GO:2001141	P	regulation of RNA biosynthetic process	56	740	848	14317	0.043	0.043	// PGSC0003DMG400000118 // PGSC0003DMG400016196 // PGSC0003DMG400010027 // PGSC0003DMG400012181 // PGSC0003DMG400007962 // PGSC0003DMG400015766 // PGSC0003DMG400027562 // PGSC0003DMG400001387 // PGSC0003DMG400024698 // PGSC0003DMG400012087 // PGSC0003DMG400017990 // PGSC0003DMG400026461 // PGSC0003DMG400009349 // PGSC0003DMG400011765 // PGSC0003DMG400016270 // PGSC0003DMG400016148 // PGSC0003DMG4…
GO:0006355	P	regulation of transcription, DNA-templated	56	740	848	14317	0.043	0.043	// PGSC0003DMG400000118 // PGSC0003DMG400016196 // PGSC0003DMG400010027 // PGSC0003DMG400012181 // PGSC0003DMG400007962 // PGSC0003DMG400015766 // PGSC0003DMG400027562 // PGSC0003DMG400001387 // PGSC0003DMG400024698 // PGSC0003DMG400012087 // PGSC0003DMG400017990 // PGSC0003DMG400026461 // PGSC0003DMG400009349 // PGSC0003DMG400011765 // PGSC0003DMG400016270 // PGSC0003DMG400016148 // PGSC0003DMG4…
GO:1903506	P	regulation of nucleic acid-templated transcription	56	740	848	14317	0.043	0.043	// PGSC0003DMG400000118 // PGSC0003DMG400016196 // PGSC0003DMG400010027 // PGSC0003DMG400012181 // PGSC0003DMG400007962 // PGSC0003DMG400015766 // PGSC0003DMG400027562 // PGSC0003DMG400001387 // PGSC0003DMG400024698 // PGSC0003DMG400012087 // PGSC0003DMG400017990 // PGSC0003DMG400026461 // PGSC0003DMG400009349 // PGSC0003DMG400011765 // PGSC0003DMG400016270 // PGSC0003DMG400016148 // PGSC0003DMG4…
GO:0051252	P	regulation of RNA metabolic process	56	740	849	14317	0.044	0.044	// PGSC0003DMG400000118 // PGSC0003DMG400016196 // PGSC0003DMG400010027 // PGSC0003DMG400012181 // PGSC0003DMG400007962 // PGSC0003DMG400015766 // PGSC0003DMG400027562 // PGSC0003DMG400001387 // PGSC0003DMG400024698 // PGSC0003DMG400012087 // PGSC0003DMG400017990 // PGSC0003DMG400026461 // PGSC0003DMG400009349 // PGSC0003DMG400011765 // PGSC0003DMG400016270 // PGSC0003DMG400016148 // PGSC0003DMG4…
GO:0031323	P	regulation of cellular metabolic process	58	740	887	14317	0.046	0.046	// PGSC0003DMG400000118 // PGSC0003DMG400016196 // PGSC0003DMG400010027 // PGSC0003DMG400012181 // PGSC0003DMG400007962 // PGSC0003DMG400015766 // PGSC0003DMG400027562 // PGSC0003DMG400032826 // PGSC0003DMG400001387 // PGSC0003DMG400024698 // PGSC0003DMG400012087 // PGSC0003DMG400017990 // PGSC0003DMG400026461 // PGSC0003DMG400009349 // PGSC0003DMG400011765 // PGSC0003DMG400013743 // PGSC0003DMG4…
GO:0019438	P	aromatic compound biosynthetic process	69	740	1080	14317	0.047	0.047	// PGSC0003DMG400000118 // PGSC0003DMG400016196 // PGSC0003DMG400002679 // PGSC0003DMG400010027 // PGSC0003DMG400012181 // PGSC0003DMG400007962 // PGSC0003DMG400015766 // PGSC0003DMG400027562 // PGSC0003DMG401001383 // PGSC0003DMG400001387 // PGSC0003DMG400024698 // PGSC0003DMG400012087 // PGSC0003DMG400013511 // PGSC0003DMG400017990 // PGSC0003DMG400020807 // PGSC0003DMG400026461 // PGSC0003DMG4…
GO:0051301	P	cell division	3	740	14	14317	0.048	0.048	// PGSC0003DMG400012759 // PGSC0003DMG400022299 // PGSC0003DMG400027381
GO:0009889	P	regulation of biosynthetic process	56	740	857	14317	0.05	0.05	// PGSC0003DMG400000118 // PGSC0003DMG400016196 // PGSC0003DMG400010027 // PGSC0003DMG400012181 // PGSC0003DMG400007962 // PGSC0003DMG400015766 // PGSC0003DMG400027562 // PGSC0003DMG400001387 // PGSC0003DMG400024698 // PGSC0003DMG400012087 // PGSC0003DMG400017990 // PGSC0003DMG400026461 // PGSC0003DMG400009349 // PGSC0003DMG400011765 // PGSC0003DMG400016270 // PGSC0003DMG400016148 // PGSC0003DMG4…
GO:0010556	P	regulation of macromolecule biosynthetic process	56	740	857	14317	0.05	0.05	// PGSC0003DMG400000118 // PGSC0003DMG400016196 // PGSC0003DMG400010027 // PGSC0003DMG400012181 // PGSC0003DMG400007962 // PGSC0003DMG400015766 // PGSC0003DMG400027562 // PGSC0003DMG400001387 // PGSC0003DMG400024698 // PGSC0003DMG400012087 // PGSC0003DMG400017990 // PGSC0003DMG400026461 // PGSC0003DMG400009349 // PGSC0003DMG400011765 // PGSC0003DMG400016270 // PGSC0003DMG400016148 // PGSC0003DMG4…
GO:0031326	P	regulation of cellular biosynthetic process	56	740	857	14317	0.05	0.05	// PGSC0003DMG400000118 // PGSC0003DMG400016196 // PGSC0003DMG400010027 // PGSC0003DMG400012181 // PGSC0003DMG400007962 // PGSC0003DMG400015766 // PGSC0003DMG400027562 // PGSC0003DMG400001387 // PGSC0003DMG400024698 // PGSC0003DMG400012087 // PGSC0003DMG400017990 // PGSC0003DMG400026461 // PGSC0003DMG400009349 // PGSC0003DMG400011765 // PGSC0003DMG400016270 // PGSC0003DMG400016148 // PGSC0003DMG4…
GO:2000112	P	regulation of cellular macromolecule biosynthetic process	56	740	857	14317	0.05	0.05	// PGSC0003DMG400000118 // PGSC0003DMG400016196 // PGSC0003DMG400010027 // PGSC0003DMG400012181 // PGSC0003DMG400007962 // PGSC0003DMG400015766 // PGSC0003DMG400027562 // PGSC0003DMG400001387 // PGSC0003DMG400024698 // PGSC0003DMG400012087 // PGSC0003DMG400017990 // PGSC0003DMG400026461 // PGSC0003DMG400009349 // PGSC0003DMG400011765 // PGSC0003DMG400016270 // PGSC0003DMG400016148 // PGSC0003DMG4…
GO:0010468	P	regulation of gene expression	57	740	876	14317	0.051	0.051	// PGSC0003DMG400000118 // PGSC0003DMG400016196 // PGSC0003DMG400010027 // PGSC0003DMG400012181 // PGSC0003DMG400007962 // PGSC0003DMG400015766 // PGSC0003DMG400027562 // PGSC0003DMG400001387 // PGSC0003DMG400024698 // PGSC0003DMG400012087 // PGSC0003DMG400017990 // PGSC0003DMG400001459 // PGSC0003DMG400026461 // PGSC0003DMG400009349 // PGSC0003DMG400011765 // PGSC0003DMG400016270 // PGSC0003DMG4…
GO:0009605	P	response to external stimulus	4	740	25	14317	0.052	0.052	// PGSC0003DMG400015766 // PGSC0003DMG400008143 // PGSC0003DMG400005453 // PGSC0003DMG400022135
GO:0000160	P	phosphorelay signal transduction system	6	740	49	14317	0.052	0.052	// PGSC0003DMG400017186 // PGSC0003DMG400002945 // PGSC0003DMG400029463 // PGSC0003DMG400033048 // PGSC0003DMG400024578 // PGSC0003DMG400003196
GO:0006796	P	phosphate-containing compound metabolic process	85	740	1374	14317	0.054	0.054	// PGSC0003DMG401013731 // PGSC0003DMG400021186 // PGSC0003DMG400025298 // PGSC0003DMG400028407 // PGSC0003DMG400013198 // PGSC0003DMG400011580 // PGSC0003DMG400032826 // PGSC0003DMG400027893 // PGSC0003DMG400028443 // PGSC0003DMG400024698 // PGSC0003DMG400013511 // PGSC0003DMG400003714 // PGSC0003DMG400020364 // PGSC0003DMG400011833 // PGSC0003DMG400024410 // PGSC0003DMG400015806 // PGSC0003DMG4…
GO:1901362	P	organic cyclic compound biosynthetic process	71	740	1127	14317	0.056	0.056	// PGSC0003DMG400000118 // PGSC0003DMG400016196 // PGSC0003DMG400002679 // PGSC0003DMG400010027 // PGSC0003DMG400012181 // PGSC0003DMG400007962 // PGSC0003DMG400015766 // PGSC0003DMG400027562 // PGSC0003DMG401001383 // PGSC0003DMG400001387 // PGSC0003DMG400024698 // PGSC0003DMG400012087 // PGSC0003DMG400013511 // PGSC0003DMG400017990 // PGSC0003DMG400020807 // PGSC0003DMG400025217 // PGSC0003DMG4…
GO:0022613	P	ribonucleoprotein complex biogenesis	6	740	50	14317	0.056	0.056	// PGSC0003DMG400004723 // PGSC0003DMG400008366 // PGSC0003DMG400021611 // PGSC0003DMG400018096 // PGSC0003DMG400006784 // PGSC0003DMG400003073
GO:0006793	P	phosphorus metabolic process	85	740	1377	14317	0.056	0.056	// PGSC0003DMG401013731 // PGSC0003DMG400021186 // PGSC0003DMG400025298 // PGSC0003DMG400028407 // PGSC0003DMG400013198 // PGSC0003DMG400011580 // PGSC0003DMG400032826 // PGSC0003DMG400027893 // PGSC0003DMG400028443 // PGSC0003DMG400024698 // PGSC0003DMG400013511 // PGSC0003DMG400003714 // PGSC0003DMG400020364 // PGSC0003DMG400011833 // PGSC0003DMG400024410 // PGSC0003DMG400015806 // PGSC0003DMG4…
GO:0019219	P	regulation of nucleobase-containing compound metabolic process	56	740	865	14317	0.057	0.057	// PGSC0003DMG400000118 // PGSC0003DMG400016196 // PGSC0003DMG400010027 // PGSC0003DMG400012181 // PGSC0003DMG400007962 // PGSC0003DMG400015766 // PGSC0003DMG400027562 // PGSC0003DMG400001387 // PGSC0003DMG400024698 // PGSC0003DMG400012087 // PGSC0003DMG400017990 // PGSC0003DMG400026461 // PGSC0003DMG400009349 // PGSC0003DMG400011765 // PGSC0003DMG400016270 // PGSC0003DMG400016148 // PGSC0003DMG4…
GO:0044723	P	single-organism carbohydrate metabolic process	15	740	180	14317	0.058	0.058	// PGSC0003DMG400012852 // PGSC0003DMG400028261 // PGSC0003DMG400028361 // PGSC0003DMG400015192 // PGSC0003DMG400025298 // PGSC0003DMG400032202 // PGSC0003DMG400023340 // PGSC0003DMG400016730 // PGSC0003DMG400013547 // PGSC0003DMG400027791 // PGSC0003DMG400003976 // PGSC0003DMG400009917 // PGSC0003DMG400006391 // PGSC0003DMG402002721 // PGSC0003DMG400012309
GO:0051171	P	regulation of nitrogen compound metabolic process	56	740	872	14317	0.064	0.064	// PGSC0003DMG400000118 // PGSC0003DMG400016196 // PGSC0003DMG400010027 // PGSC0003DMG400012181 // PGSC0003DMG400007962 // PGSC0003DMG400015766 // PGSC0003DMG400027562 // PGSC0003DMG400001387 // PGSC0003DMG400024698 // PGSC0003DMG400012087 // PGSC0003DMG400017990 // PGSC0003DMG400026461 // PGSC0003DMG400009349 // PGSC0003DMG400011765 // PGSC0003DMG400016270 // PGSC0003DMG400016148 // PGSC0003DMG4…
GO:0045859	P	regulation of protein kinase activity	3	740	16	14317	0.064	0.064	// PGSC0003DMG400024698 // PGSC0003DMG400013743 // PGSC0003DMG400032826
GO:0001932	P	regulation of protein phosphorylation	3	740	16	14317	0.064	0.064	// PGSC0003DMG400024698 // PGSC0003DMG400013743 // PGSC0003DMG400032826
GO:0000280	P	nuclear division	3	740	16	14317	0.064	0.064	// PGSC0003DMG400017457 // PGSC0003DMG400001077 // PGSC0003DMG400024511
GO:0042254	P	ribosome biogenesis	5	740	40	14317	0.069	0.069	// PGSC0003DMG400004723 // PGSC0003DMG400008366 // PGSC0003DMG400006784 // PGSC0003DMG400003073 // PGSC0003DMG400018096
GO:0045454	P	cell redox homeostasis	11	740	124	14317	0.069	0.069	// PGSC0003DMG400019506 // PGSC0003DMG400010765 // PGSC0003DMG400010767 // PGSC0003DMG400011357 // PGSC0003DMG400003891 // PGSC0003DMG400030105 // PGSC0003DMG400018451 // PGSC0003DMG400018819 // PGSC0003DMG400019872 // PGSC0003DMG400016030 // PGSC0003DMG400016033
GO:0006725	P	cellular aromatic compound metabolic process	99	740	1646	14317	0.069	0.069	// PGSC0003DMG400016196 // PGSC0003DMG400002679 // PGSC0003DMG400001387 // PGSC0003DMG400024698 // PGSC0003DMG400012087 // PGSC0003DMG400006393 // PGSC0003DMG400011765 // PGSC0003DMG400018234 // PGSC0003DMG400008366 // PGSC0003DMG400028826 // PGSC0003DMG400021499 // PGSC0003DMG402013919 // PGSC0003DMG400010318 // PGSC0003DMG400013511 // PGSC0003DMG400013765 // PGSC0003DMG400004744 // PGSC0003DMG4…
GO:1901360	P	organic cyclic compound metabolic process	101	740	1683	14317	0.069	0.069	// PGSC0003DMG400016196 // PGSC0003DMG400002679 // PGSC0003DMG400001387 // PGSC0003DMG400024698 // PGSC0003DMG400012087 // PGSC0003DMG400006393 // PGSC0003DMG400011765 // PGSC0003DMG400018234 // PGSC0003DMG400008366 // PGSC0003DMG400028826 // PGSC0003DMG400021499 // PGSC0003DMG402013919 // PGSC0003DMG400010318 // PGSC0003DMG400013511 // PGSC0003DMG400013765 // PGSC0003DMG400004744 // PGSC0003DMG4…
GO:0051246	P	regulation of protein metabolic process	4	740	28	14317	0.07	0.07	// PGSC0003DMG402006167 // PGSC0003DMG400024698 // PGSC0003DMG400013743 // PGSC0003DMG400032826
GO:0006259	P	DNA metabolic process	14	740	171	14317	0.072	0.072	// PGSC0003DMG400018278 // PGSC0003DMG400000174 // PGSC0003DMG400022135 // PGSC0003DMG401027913 // PGSC0003DMG400006595 // PGSC0003DMG400020287 // PGSC0003DMG402013919 // PGSC0003DMG400018222 // PGSC0003DMG400017439 // PGSC0003DMG400001770 // PGSC0003DMG400019963 // PGSC0003DMG400011332 // PGSC0003DMG400008308 // PGSC0003DMG400008143
GO:0042325	P	regulation of phosphorylation	3	740	17	14317	0.072	0.072	// PGSC0003DMG400024698 // PGSC0003DMG400013743 // PGSC0003DMG400032826
GO:0043549	P	regulation of kinase activity	3	740	17	14317	0.072	0.072	// PGSC0003DMG400024698 // PGSC0003DMG400013743 // PGSC0003DMG400032826
GO:0051338	P	regulation of transferase activity	3	740	17	14317	0.072	0.072	// PGSC0003DMG400024698 // PGSC0003DMG400013743 // PGSC0003DMG400032826
GO:0043412	P	macromolecule modification	86	740	1417	14317	0.074	0.074	// PGSC0003DMG400028443 // PGSC0003DMG400024698 // PGSC0003DMG400012659 // PGSC0003DMG400000724 // PGSC0003DMG400009917 // PGSC0003DMG400027689 // PGSC0003DMG400023271 // PGSC0003DMG400015766 // PGSC0003DMG401027271 // PGSC0003DMG400031090 // PGSC0003DMG400023340 // PGSC0003DMG400030492 // PGSC0003DMG400026247 // PGSC0003DMG400026085 // PGSC0003DMG400016126 // PGSC0003DMG400008366 // PGSC0003DMG4…
GO:0016070	P	RNA metabolic process	74	740	1207	14317	0.079	0.079	// PGSC0003DMG400000118 // PGSC0003DMG400016196 // PGSC0003DMG400002679 // PGSC0003DMG400010027 // PGSC0003DMG400012181 // PGSC0003DMG400007962 // PGSC0003DMG400015766 // PGSC0003DMG400027562 // PGSC0003DMG401001383 // PGSC0003DMG400001387 // PGSC0003DMG400025766 // PGSC0003DMG400024698 // PGSC0003DMG400012087 // PGSC0003DMG400017990 // PGSC0003DMG400000132 // PGSC0003DMG400020807 // PGSC0003DMG4…
GO:0031399	P	regulation of protein modification process	3	740	19	14317	0.091	0.091	// PGSC0003DMG400024698 // PGSC0003DMG400013743 // PGSC0003DMG400032826
GO:0005975	P	carbohydrate metabolic process	33	740	495	14317	0.093	0.093	// PGSC0003DMG400008553 // PGSC0003DMG400015192 // PGSC0003DMG400025298 // PGSC0003DMG400003013 // PGSC0003DMG400013547 // PGSC0003DMG400003976 // PGSC0003DMG400015728 // PGSC0003DMG400018523 // PGSC0003DMG400029738 // PGSC0003DMG400012852 // PGSC0003DMG400028261 // PGSC0003DMG400028361 // PGSC0003DMG400009484 // PGSC0003DMG402009485 // PGSC0003DMG400032202 // PGSC0003DMG400016730 // PGSC0003DMG4…
GO:0036211	P	protein modification process	82	740	1370	14317	0.099	0.099	// PGSC0003DMG401013731 // PGSC0003DMG400012309 // PGSC0003DMG400021186 // PGSC0003DMG400028407 // PGSC0003DMG400013198 // PGSC0003DMG400011580 // PGSC0003DMG400032826 // PGSC0003DMG400027893 // PGSC0003DMG400028443 // PGSC0003DMG400024698 // PGSC0003DMG400000343 // PGSC0003DMG400003714 // PGSC0003DMG400025461 // PGSC0003DMG400020364 // PGSC0003DMG400011833 // PGSC0003DMG400024410 // PGSC0003DMG4…
GO:0006464	P	cellular protein modification process	82	740	1370	14317	0.099	0.099	// PGSC0003DMG401013731 // PGSC0003DMG400012309 // PGSC0003DMG400021186 // PGSC0003DMG400028407 // PGSC0003DMG400013198 // PGSC0003DMG400011580 // PGSC0003DMG400032826 // PGSC0003DMG400027893 // PGSC0003DMG400028443 // PGSC0003DMG400024698 // PGSC0003DMG400000343 // PGSC0003DMG400003714 // PGSC0003DMG400025461 // PGSC0003DMG400020364 // PGSC0003DMG400011833 // PGSC0003DMG400024410 // PGSC0003DMG4…
GO:0048523	P	negative regulation of cellular process	3	740	20	14317	0.1	0.1	// PGSC0003DMG400017457 // PGSC0003DMG400015770 // PGSC0003DMG400006595
GO:0009250	P	glucan biosynthetic process	4	740	33	14317	0.11	0.11	// PGSC0003DMG400012852 // PGSC0003DMG400003976 // PGSC0003DMG400032202 // PGSC0003DMG400028361
GO:0051273	P	beta-glucan metabolic process	4	740	33	14317	0.11	0.11	// PGSC0003DMG400012852 // PGSC0003DMG400003976 // PGSC0003DMG400032202 // PGSC0003DMG400028361
GO:0051274	P	beta-glucan biosynthetic process	4	740	33	14317	0.11	0.11	// PGSC0003DMG400012852 // PGSC0003DMG400003976 // PGSC0003DMG400032202 // PGSC0003DMG400028361
GO:0044699	P	single-organism process	177	740	3141	14317	0.11	0.11	// PGSC0003DMG400016196 // PGSC0003DMG400020416 // PGSC0003DMG400000011 // PGSC0003DMG400001077 // PGSC0003DMG400011019 // PGSC0003DMG400024698 // PGSC0003DMG400013511 // PGSC0003DMG400007231 // PGSC0003DMG400021264 // PGSC0003DMG400024690 // PGSC0003DMG400003196 // PGSC0003DMG400010767 // PGSC0003DMG400010765 // PGSC0003DMG400030620 // PGSC0003DMG400007123 // PGSC0003DMG400028958 // PGSC0003DMG4…
GO:0006996	P	organelle organization	15	740	202	14317	0.12	0.12	// PGSC0003DMG400004723 // PGSC0003DMG400024502 // PGSC0003DMG400012759 // PGSC0003DMG400024511 // PGSC0003DMG400001077 // PGSC0003DMG400033079 // PGSC0003DMG400008553 // PGSC0003DMG400027381 // PGSC0003DMG400003632 // PGSC0003DMG400026247 // PGSC0003DMG400015180 // PGSC0003DMG400017457 // PGSC0003DMG400029515 // PGSC0003DMG400021781 // PGSC0003DMG400022299
GO:0006073	P	cellular glucan metabolic process	6	740	62	14317	0.12	0.12	// PGSC0003DMG400012852 // PGSC0003DMG400007854 // PGSC0003DMG400028361 // PGSC0003DMG400024755 // PGSC0003DMG400032202 // PGSC0003DMG400003976
GO:0044042	P	glucan metabolic process	6	740	62	14317	0.12	0.12	// PGSC0003DMG400012852 // PGSC0003DMG400007854 // PGSC0003DMG400028361 // PGSC0003DMG400024755 // PGSC0003DMG400032202 // PGSC0003DMG400003976
GO:0019725	P	cellular homeostasis	11	740	139	14317	0.12	0.12	// PGSC0003DMG400019506 // PGSC0003DMG400010765 // PGSC0003DMG400010767 // PGSC0003DMG400011357 // PGSC0003DMG400003891 // PGSC0003DMG400030105 // PGSC0003DMG400018451 // PGSC0003DMG400018819 // PGSC0003DMG400019872 // PGSC0003DMG400016030 // PGSC0003DMG400016033
GO:0019220	P	regulation of phosphate metabolic process	3	740	22	14317	0.12	0.12	// PGSC0003DMG400024698 // PGSC0003DMG400013743 // PGSC0003DMG400032826
GO:0006364	P	rRNA processing	3	740	22	14317	0.12	0.12	// PGSC0003DMG400006784 // PGSC0003DMG400003073 // PGSC0003DMG400018096
GO:0051174	P	regulation of phosphorus metabolic process	3	740	22	14317	0.12	0.12	// PGSC0003DMG400024698 // PGSC0003DMG400013743 // PGSC0003DMG400032826
GO:0016072	P	rRNA metabolic process	3	740	22	14317	0.12	0.12	// PGSC0003DMG400006784 // PGSC0003DMG400003073 // PGSC0003DMG400018096
GO:0030243	P	cellulose metabolic process	3	740	22	14317	0.12	0.12	// PGSC0003DMG400012852 // PGSC0003DMG400003976 // PGSC0003DMG400028361
GO:0030244	P	cellulose biosynthetic process	3	740	22	14317	0.12	0.12	// PGSC0003DMG400012852 // PGSC0003DMG400003976 // PGSC0003DMG400028361
GO:0033692	P	cellular polysaccharide biosynthetic process	4	740	35	14317	0.12	0.12	// PGSC0003DMG400012852 // PGSC0003DMG400003976 // PGSC0003DMG400032202 // PGSC0003DMG400028361
GO:0000271	P	polysaccharide biosynthetic process	4	740	35	14317	0.12	0.12	// PGSC0003DMG400012852 // PGSC0003DMG400003976 // PGSC0003DMG400032202 // PGSC0003DMG400028361
GO:1901605	P	alpha-amino acid metabolic process	5	740	49	14317	0.12	0.12	// PGSC0003DMG400010441 // PGSC0003DMG400004170 // PGSC0003DMG400012205 // PGSC0003DMG400023115 // PGSC0003DMG400021499
GO:0044264	P	cellular polysaccharide metabolic process	6	740	64	14317	0.13	0.13	// PGSC0003DMG400012852 // PGSC0003DMG400007854 // PGSC0003DMG400028361 // PGSC0003DMG400024755 // PGSC0003DMG400032202 // PGSC0003DMG400003976
GO:0009064	P	glutamine family amino acid metabolic process	3	740	23	14317	0.13	0.13	// PGSC0003DMG400010441 // PGSC0003DMG400021499 // PGSC0003DMG400012205
GO:0050790	P	regulation of catalytic activity	3	740	23	14317	0.13	0.13	// PGSC0003DMG400024698 // PGSC0003DMG400013743 // PGSC0003DMG400032826
GO:0048285	P	organelle fission	3	740	23	14317	0.13	0.13	// PGSC0003DMG400017457 // PGSC0003DMG400001077 // PGSC0003DMG400024511
GO:0044262	P	cellular carbohydrate metabolic process	9	740	111	14317	0.14	0.14	// PGSC0003DMG400012852 // PGSC0003DMG400007854 // PGSC0003DMG400028361 // PGSC0003DMG400015192 // PGSC0003DMG400024755 // PGSC0003DMG400032202 // PGSC0003DMG400016730 // PGSC0003DMG400013547 // PGSC0003DMG400003976
GO:0042592	P	homeostatic process	11	740	145	14317	0.15	0.15	// PGSC0003DMG400019506 // PGSC0003DMG400010765 // PGSC0003DMG400010767 // PGSC0003DMG400011357 // PGSC0003DMG400003891 // PGSC0003DMG400030105 // PGSC0003DMG400018451 // PGSC0003DMG400018819 // PGSC0003DMG400019872 // PGSC0003DMG400016030 // PGSC0003DMG400016033
GO:0065009	P	regulation of molecular function	3	740	25	14317	0.16	0.16	// PGSC0003DMG400024698 // PGSC0003DMG400013743 // PGSC0003DMG400032826
GO:0006281	P	DNA repair	8	740	101	14317	0.17	0.17	// PGSC0003DMG400018278 // PGSC0003DMG400022135 // PGSC0003DMG401027913 // PGSC0003DMG400020287 // PGSC0003DMG400018222 // PGSC0003DMG400019963 // PGSC0003DMG400011332 // PGSC0003DMG400008143
GO:0032268	P	regulation of cellular protein metabolic process	3	740	26	14317	0.17	0.17	// PGSC0003DMG400024698 // PGSC0003DMG400013743 // PGSC0003DMG400032826
GO:0009451	P	RNA modification	4	740	40	14317	0.17	0.17	// PGSC0003DMG400008366 // PGSC0003DMG400000132 // PGSC0003DMG400025766 // PGSC0003DMG400020316
GO:0006974	P	cellular response to DNA damage stimulus	8	740	103	14317	0.18	0.18	// PGSC0003DMG400018278 // PGSC0003DMG400022135 // PGSC0003DMG401027913 // PGSC0003DMG400020287 // PGSC0003DMG400018222 // PGSC0003DMG400019963 // PGSC0003DMG400011332 // PGSC0003DMG400008143
GO:0005976	P	polysaccharide metabolic process	6	740	73	14317	0.19	0.19	// PGSC0003DMG400012852 // PGSC0003DMG400007854 // PGSC0003DMG400028361 // PGSC0003DMG400024755 // PGSC0003DMG400032202 // PGSC0003DMG400003976
GO:0033554	P	cellular response to stress	8	740	106	14317	0.2	0.2	// PGSC0003DMG400018278 // PGSC0003DMG400022135 // PGSC0003DMG401027913 // PGSC0003DMG400020287 // PGSC0003DMG400018222 // PGSC0003DMG400019963 // PGSC0003DMG400011332 // PGSC0003DMG400008143
GO:0044707	P	single-multicellular organism process	5	740	59	14317	0.21	0.21	// PGSC0003DMG400016196 // PGSC0003DMG402021429 // PGSC0003DMG400016180 // PGSC0003DMG400007012 // PGSC0003DMG402009171
GO:0007275	P	multicellular organism development	5	740	59	14317	0.21	0.21	// PGSC0003DMG400016196 // PGSC0003DMG402021429 // PGSC0003DMG400016180 // PGSC0003DMG400007012 // PGSC0003DMG402009171
GO:0044767	P	single-organism developmental process	5	740	60	14317	0.21	0.21	// PGSC0003DMG400016196 // PGSC0003DMG402021429 // PGSC0003DMG400016180 // PGSC0003DMG400007012 // PGSC0003DMG402009171
GO:0048856	P	anatomical structure development	5	740	60	14317	0.21	0.21	// PGSC0003DMG400016196 // PGSC0003DMG402021429 // PGSC0003DMG400016180 // PGSC0003DMG400007012 // PGSC0003DMG402009171
GO:0043413	P	macromolecule glycosylation	4	740	45	14317	0.22	0.22	// PGSC0003DMG400009917 // PGSC0003DMG400012309 // PGSC0003DMG400027791 // PGSC0003DMG400023340
GO:0006486	P	protein glycosylation	4	740	45	14317	0.22	0.22	// PGSC0003DMG400009917 // PGSC0003DMG400012309 // PGSC0003DMG400027791 // PGSC0003DMG400023340
GO:0006323	P	DNA packaging	3	740	30	14317	0.22	0.22	// PGSC0003DMG400003632 // PGSC0003DMG400033079 // PGSC0003DMG400001077
GO:0070085	P	glycosylation	4	740	47	14317	0.24	0.24	// PGSC0003DMG400009917 // PGSC0003DMG400012309 // PGSC0003DMG400027791 // PGSC0003DMG400023340
GO:0018904	P	ether metabolic process	3	740	32	14317	0.25	0.25	// PGSC0003DMG400018819 // PGSC0003DMG400019506 // PGSC0003DMG400003891
GO:0006662	P	glycerol ether metabolic process	3	740	32	14317	0.25	0.25	// PGSC0003DMG400018819 // PGSC0003DMG400019506 // PGSC0003DMG400003891
GO:0006633	P	fatty acid biosynthetic process	5	740	64	14317	0.25	0.25	// PGSC0003DMG400015552 // PGSC0003DMG400010415 // PGSC0003DMG400026494 // PGSC0003DMG400019305 // PGSC0003DMG400031351
GO:0009101	P	glycoprotein biosynthetic process	4	740	48	14317	0.25	0.25	// PGSC0003DMG400009917 // PGSC0003DMG400012309 // PGSC0003DMG400027791 // PGSC0003DMG400023340
GO:0009100	P	glycoprotein metabolic process	4	740	48	14317	0.25	0.25	// PGSC0003DMG400009917 // PGSC0003DMG400012309 // PGSC0003DMG400027791 // PGSC0003DMG400023340
GO:0048519	P	negative regulation of biological process	3	740	33	14317	0.26	0.26	// PGSC0003DMG400017457 // PGSC0003DMG400015770 // PGSC0003DMG400006595
GO:0051716	P	cellular response to stimulus	23	740	381	14317	0.26	0.26	// PGSC0003DMG400015766 // PGSC0003DMG400029463 // PGSC0003DMG400033048 // PGSC0003DMG400013392 // PGSC0003DMG400000888 // PGSC0003DMG400024578 // PGSC0003DMG400004286 // PGSC0003DMG400003196 // PGSC0003DMG400018278 // PGSC0003DMG400015693 // PGSC0003DMG400002945 // PGSC0003DMG400019963 // PGSC0003DMG400013989 // PGSC0003DMG400008143 // PGSC0003DMG400008738 // PGSC0003DMG400017186 // PGSC0003DMG4…
GO:0035556	P	intracellular signal transduction	8	740	116	14317	0.27	0.27	// PGSC0003DMG400008738 // PGSC0003DMG400017186 // PGSC0003DMG400002945 // PGSC0003DMG400029463 // PGSC0003DMG400033048 // PGSC0003DMG400007015 // PGSC0003DMG400024578 // PGSC0003DMG400003196
GO:0072330	P	monocarboxylic acid biosynthetic process	5	740	67	14317	0.28	0.28	// PGSC0003DMG400015552 // PGSC0003DMG400010415 // PGSC0003DMG400026494 // PGSC0003DMG400019305 // PGSC0003DMG400031351
GO:0006457	P	protein folding	6	740	84	14317	0.28	0.28	// PGSC0003DMG400016332 // PGSC0003DMG401019457 // PGSC0003DMG400006200 // PGSC0003DMG400024180 // PGSC0003DMG400007177 // PGSC0003DMG400019647
GO:0046394	P	carboxylic acid biosynthetic process	7	740	102	14317	0.29	0.29	// PGSC0003DMG400004170 // PGSC0003DMG400015552 // PGSC0003DMG400019305 // PGSC0003DMG400010415 // PGSC0003DMG400026494 // PGSC0003DMG400010441 // PGSC0003DMG400031351
GO:0016051	P	carbohydrate biosynthetic process	5	740	68	14317	0.29	0.29	// PGSC0003DMG400012852 // PGSC0003DMG400006391 // PGSC0003DMG400032202 // PGSC0003DMG400028361 // PGSC0003DMG400003976
GO:0065008	P	regulation of biological quality	11	740	173	14317	0.3	0.3	// PGSC0003DMG400019506 // PGSC0003DMG400010765 // PGSC0003DMG400010767 // PGSC0003DMG400011357 // PGSC0003DMG400003891 // PGSC0003DMG400030105 // PGSC0003DMG400018451 // PGSC0003DMG400018819 // PGSC0003DMG400019872 // PGSC0003DMG400016030 // PGSC0003DMG400016033
GO:0071840	P	cellular component organization or biogenesis	24	740	409	14317	0.3	0.3	// PGSC0003DMG400031791 // PGSC0003DMG400003632 // PGSC0003DMG400029515 // PGSC0003DMG400003073 // PGSC0003DMG400024502 // PGSC0003DMG400001077 // PGSC0003DMG400008553 // PGSC0003DMG400033079 // PGSC0003DMG400021781 // PGSC0003DMG400017457 // PGSC0003DMG400030191 // PGSC0003DMG400021611 // PGSC0003DMG400012759 // PGSC0003DMG403024767 // PGSC0003DMG400018096 // PGSC0003DMG400026247 // PGSC0003DMG4…
GO:0071103	P	DNA conformation change	3	740	37	14317	0.31	0.31	// PGSC0003DMG400003632 // PGSC0003DMG400033079 // PGSC0003DMG400001077
GO:0044085	P	cellular component biogenesis	10	740	159	14317	0.32	0.32	// PGSC0003DMG400004723 // PGSC0003DMG400008366 // PGSC0003DMG400021611 // PGSC0003DMG400018096 // PGSC0003DMG400006784 // PGSC0003DMG400033079 // PGSC0003DMG400030721 // PGSC0003DMG400003632 // PGSC0003DMG400015180 // PGSC0003DMG400003073
GO:0006732	P	coenzyme metabolic process	7	740	106	14317	0.32	0.32	// PGSC0003DMG400028261 // PGSC0003DMG400021726 // PGSC0003DMG400025298 // PGSC0003DMG400007011 // PGSC0003DMG400013511 // PGSC0003DMG400013663 // PGSC0003DMG402002721
GO:0032787	P	monocarboxylic acid metabolic process	9	740	142	14317	0.32	0.32	// PGSC0003DMG400028261 // PGSC0003DMG400015192 // PGSC0003DMG400025298 // PGSC0003DMG400019305 // PGSC0003DMG400010415 // PGSC0003DMG400015552 // PGSC0003DMG400026494 // PGSC0003DMG402002721 // PGSC0003DMG400031351
GO:0050896	P	response to stimulus	49	740	886	14317	0.34	0.34	// PGSC0003DMG400004064 // PGSC0003DMG400000118 // PGSC0003DMG400003773 // PGSC0003DMG400006595 // PGSC0003DMG400015766 // PGSC0003DMG400013392 // PGSC0003DMG400029463 // PGSC0003DMG400033048 // PGSC0003DMG400005453 // PGSC0003DMG400018975 // PGSC0003DMG400017558 // PGSC0003DMG400000888 // PGSC0003DMG400024578 // PGSC0003DMG400027465 // PGSC0003DMG400013549 // PGSC0003DMG400003196 // PGSC0003DMG4…
GO:0044712	P	single-organism catabolic process	5	740	74	14317	0.35	0.35	// PGSC0003DMG400028261 // PGSC0003DMG402002721 // PGSC0003DMG400029964 // PGSC0003DMG400025298 // PGSC0003DMG400023115
GO:0006082	P	organic acid metabolic process	19	740	329	14317	0.35	0.35	// PGSC0003DMG400015637 // PGSC0003DMG400020416 // PGSC0003DMG400019305 // PGSC0003DMG400028261 // PGSC0003DMG400015192 // PGSC0003DMG400025298 // PGSC0003DMG400004170 // PGSC0003DMG400021499 // PGSC0003DMG400023115 // PGSC0003DMG400010415 // PGSC0003DMG400015552 // PGSC0003DMG400018234 // PGSC0003DMG400026494 // PGSC0003DMG400014052 // PGSC0003DMG400010441 // PGSC0003DMG400021264 // PGSC0003DMG4…
GO:1901137	P	carbohydrate derivative biosynthetic process	8	740	128	14317	0.35	0.35	// PGSC0003DMG400017636 // PGSC0003DMG400023340 // PGSC0003DMG400027791 // PGSC0003DMG400009917 // PGSC0003DMG400013511 // PGSC0003DMG400012309 // PGSC0003DMG400024410 // PGSC0003DMG400012205
GO:0009116	P	nucleoside metabolic process	8	740	129	14317	0.36	0.36	// PGSC0003DMG400004744 // PGSC0003DMG400028261 // PGSC0003DMG400027354 // PGSC0003DMG400025298 // PGSC0003DMG400013663 // PGSC0003DMG400013511 // PGSC0003DMG402002721 // PGSC0003DMG400012205
GO:1901657	P	glycosyl compound metabolic process	8	740	129	14317	0.36	0.36	// PGSC0003DMG400004744 // PGSC0003DMG400028261 // PGSC0003DMG400027354 // PGSC0003DMG400025298 // PGSC0003DMG400013663 // PGSC0003DMG400013511 // PGSC0003DMG402002721 // PGSC0003DMG400012205
GO:0006520	P	cellular amino acid metabolic process	7	740	111	14317	0.36	0.36	// PGSC0003DMG400015637 // PGSC0003DMG400020416 // PGSC0003DMG400021499 // PGSC0003DMG400004170 // PGSC0003DMG400018234 // PGSC0003DMG400010441 // PGSC0003DMG400012205
GO:0019752	P	carboxylic acid metabolic process	17	740	294	14317	0.36	0.36	// PGSC0003DMG400015637 // PGSC0003DMG400020416 // PGSC0003DMG400028261 // PGSC0003DMG400015192 // PGSC0003DMG400025298 // PGSC0003DMG400004170 // PGSC0003DMG400021499 // PGSC0003DMG400019305 // PGSC0003DMG400010415 // PGSC0003DMG400015552 // PGSC0003DMG400018234 // PGSC0003DMG400026494 // PGSC0003DMG400014052 // PGSC0003DMG400010441 // PGSC0003DMG402002721 // PGSC0003DMG400012205 // PGSC0003DMG4…
GO:0046031	P	ADP metabolic process	3	740	41	14317	0.37	0.37	// PGSC0003DMG400028261 // PGSC0003DMG402002721 // PGSC0003DMG400025298
GO:0009179	P	purine ribonucleoside diphosphate metabolic process	3	740	41	14317	0.37	0.37	// PGSC0003DMG400028261 // PGSC0003DMG402002721 // PGSC0003DMG400025298
GO:0043414	P	macromolecule methylation	3	740	41	14317	0.37	0.37	// PGSC0003DMG400026247 // PGSC0003DMG400020316 // PGSC0003DMG400000343
GO:0006757	P	ATP generation from ADP	3	740	41	14317	0.37	0.37	// PGSC0003DMG400028261 // PGSC0003DMG402002721 // PGSC0003DMG400025298
GO:0009135	P	purine nucleoside diphosphate metabolic process	3	740	41	14317	0.37	0.37	// PGSC0003DMG400028261 // PGSC0003DMG402002721 // PGSC0003DMG400025298
GO:0009108	P	coenzyme biosynthetic process	3	740	41	14317	0.37	0.37	// PGSC0003DMG400007011 // PGSC0003DMG400021726 // PGSC0003DMG400013511
GO:0009185	P	ribonucleoside diphosphate metabolic process	3	740	41	14317	0.37	0.37	// PGSC0003DMG400028261 // PGSC0003DMG402002721 // PGSC0003DMG400025298
GO:0006096	P	glycolytic process	3	740	41	14317	0.37	0.37	// PGSC0003DMG400028261 // PGSC0003DMG402002721 // PGSC0003DMG400025298
GO:1901135	P	carbohydrate derivative metabolic process	14	740	241	14317	0.37	0.37	// PGSC0003DMG400004744 // PGSC0003DMG400017636 // PGSC0003DMG400028261 // PGSC0003DMG400027354 // PGSC0003DMG400025298 // PGSC0003DMG400023340 // PGSC0003DMG400027791 // PGSC0003DMG400013511 // PGSC0003DMG400009917 // PGSC0003DMG400013663 // PGSC0003DMG400012309 // PGSC0003DMG400024410 // PGSC0003DMG402002721 // PGSC0003DMG400012205
GO:0006644	P	phospholipid metabolic process	4	740	59	14317	0.37	0.37	// PGSC0003DMG400027269 // PGSC0003DMG400024711 // PGSC0003DMG400024410 // PGSC0003DMG400005958
GO:0034637	P	cellular carbohydrate biosynthetic process	4	740	59	14317	0.37	0.37	// PGSC0003DMG400012852 // PGSC0003DMG400003976 // PGSC0003DMG400032202 // PGSC0003DMG400028361
GO:0051186	P	cofactor metabolic process	8	740	132	14317	0.38	0.38	// PGSC0003DMG400028261 // PGSC0003DMG400021726 // PGSC0003DMG400007011 // PGSC0003DMG400025298 // PGSC0003DMG400030721 // PGSC0003DMG400013511 // PGSC0003DMG400013663 // PGSC0003DMG402002721
GO:0043436	P	oxoacid metabolic process	17	740	299	14317	0.39	0.39	// PGSC0003DMG400015637 // PGSC0003DMG400020416 // PGSC0003DMG400028261 // PGSC0003DMG400015192 // PGSC0003DMG400025298 // PGSC0003DMG400004170 // PGSC0003DMG400021499 // PGSC0003DMG400019305 // PGSC0003DMG400010415 // PGSC0003DMG400015552 // PGSC0003DMG400018234 // PGSC0003DMG400026494 // PGSC0003DMG400014052 // PGSC0003DMG400010441 // PGSC0003DMG402002721 // PGSC0003DMG400012205 // PGSC0003DMG4…
GO:0044283	P	small molecule biosynthetic process	9	740	151	14317	0.39	0.39	// PGSC0003DMG400004170 // PGSC0003DMG400015552 // PGSC0003DMG400019305 // PGSC0003DMG400010415 // PGSC0003DMG400026494 // PGSC0003DMG400006391 // PGSC0003DMG400010441 // PGSC0003DMG400025217 // PGSC0003DMG400031351
GO:0055086	P	nucleobase-containing small molecule metabolic process	10	740	170	14317	0.39	0.39	// PGSC0003DMG400004744 // PGSC0003DMG400028261 // PGSC0003DMG400027354 // PGSC0003DMG400025298 // PGSC0003DMG400021499 // PGSC0003DMG400013663 // PGSC0003DMG400013511 // PGSC0003DMG402002721 // PGSC0003DMG400017636 // PGSC0003DMG400012205
GO:0032259	P	methylation	3	740	43	14317	0.4	0.4	// PGSC0003DMG400026247 // PGSC0003DMG400020316 // PGSC0003DMG400000343
GO:0007154	P	cell communication	19	740	340	14317	0.4	0.4	// PGSC0003DMG400019278 // PGSC0003DMG400008738 // PGSC0003DMG400017186 // PGSC0003DMG400015693 // PGSC0003DMG400022135 // PGSC0003DMG400024578 // PGSC0003DMG400015766 // PGSC0003DMG400002945 // PGSC0003DMG400029463 // PGSC0003DMG400033048 // PGSC0003DMG400007015 // PGSC0003DMG400013989 // PGSC0003DMG400013392 // PGSC0003DMG403016981 // PGSC0003DMG400000888 // PGSC0003DMG400024259 // PGSC0003DMG4…
GO:0019637	P	organophosphate metabolic process	13	740	228	14317	0.41	0.41	// PGSC0003DMG400027269 // PGSC0003DMG400028261 // PGSC0003DMG400017636 // PGSC0003DMG400024711 // PGSC0003DMG400025298 // PGSC0003DMG400021499 // PGSC0003DMG400005958 // PGSC0003DMG400007011 // PGSC0003DMG400013511 // PGSC0003DMG400013663 // PGSC0003DMG402002721 // PGSC0003DMG400024410 // PGSC0003DMG400012205
GO:0023052	P	signaling	15	740	266	14317	0.41	0.41	// PGSC0003DMG400008738 // PGSC0003DMG400017186 // PGSC0003DMG400015693 // PGSC0003DMG400015766 // PGSC0003DMG400002945 // PGSC0003DMG400029463 // PGSC0003DMG400033048 // PGSC0003DMG400007015 // PGSC0003DMG400013989 // PGSC0003DMG400013392 // PGSC0003DMG403016981 // PGSC0003DMG400000888 // PGSC0003DMG400024578 // PGSC0003DMG400004286 // PGSC0003DMG400003196
GO:0044700	P	single organism signaling	15	740	266	14317	0.41	0.41	// PGSC0003DMG400008738 // PGSC0003DMG400017186 // PGSC0003DMG400015693 // PGSC0003DMG400015766 // PGSC0003DMG400002945 // PGSC0003DMG400029463 // PGSC0003DMG400033048 // PGSC0003DMG400007015 // PGSC0003DMG400013989 // PGSC0003DMG400013392 // PGSC0003DMG403016981 // PGSC0003DMG400000888 // PGSC0003DMG400024578 // PGSC0003DMG400004286 // PGSC0003DMG400003196
GO:0007165	P	signal transduction	15	740	266	14317	0.41	0.41	// PGSC0003DMG400008738 // PGSC0003DMG400017186 // PGSC0003DMG400015693 // PGSC0003DMG400015766 // PGSC0003DMG400002945 // PGSC0003DMG400029463 // PGSC0003DMG400033048 // PGSC0003DMG400007015 // PGSC0003DMG400013989 // PGSC0003DMG400013392 // PGSC0003DMG403016981 // PGSC0003DMG400000888 // PGSC0003DMG400024578 // PGSC0003DMG400004286 // PGSC0003DMG400003196
GO:0009150	P	purine ribonucleotide metabolic process	7	740	118	14317	0.42	0.42	// PGSC0003DMG400028261 // PGSC0003DMG400025298 // PGSC0003DMG400013511 // PGSC0003DMG400013663 // PGSC0003DMG402002721 // PGSC0003DMG400017636 // PGSC0003DMG400012205
GO:0009259	P	ribonucleotide metabolic process	7	740	118	14317	0.42	0.42	// PGSC0003DMG400028261 // PGSC0003DMG400025298 // PGSC0003DMG400013511 // PGSC0003DMG400013663 // PGSC0003DMG402002721 // PGSC0003DMG400017636 // PGSC0003DMG400012205
GO:0051188	P	cofactor biosynthetic process	4	740	63	14317	0.42	0.42	// PGSC0003DMG400007011 // PGSC0003DMG400030721 // PGSC0003DMG400021726 // PGSC0003DMG400013511
GO:0046488	P	phosphatidylinositol metabolic process	3	740	45	14317	0.42	0.42	// PGSC0003DMG400027269 // PGSC0003DMG400024410 // PGSC0003DMG400005958
GO:0006090	P	pyruvate metabolic process	3	740	45	14317	0.42	0.42	// PGSC0003DMG400028261 // PGSC0003DMG402002721 // PGSC0003DMG400025298
GO:0032501	P	multicellular organismal process	7	740	120	14317	0.43	0.43	// PGSC0003DMG400016196 // PGSC0003DMG402021429 // PGSC0003DMG400019278 // PGSC0003DMG400016180 // PGSC0003DMG400024259 // PGSC0003DMG402009171 // PGSC0003DMG400007012
GO:0044724	P	single-organism carbohydrate catabolic process	3	740	46	14317	0.44	0.44	// PGSC0003DMG400028261 // PGSC0003DMG402002721 // PGSC0003DMG400025298
GO:0006650	P	glycerophospholipid metabolic process	3	740	46	14317	0.44	0.44	// PGSC0003DMG400027269 // PGSC0003DMG400024410 // PGSC0003DMG400005958
GO:0044281	P	small molecule metabolic process	29	740	537	14317	0.44	0.44	// PGSC0003DMG400020416 // PGSC0003DMG400015192 // PGSC0003DMG400025298 // PGSC0003DMG400004170 // PGSC0003DMG400013663 // PGSC0003DMG400018819 // PGSC0003DMG400010441 // PGSC0003DMG400021264 // PGSC0003DMG400025217 // PGSC0003DMG400028261 // PGSC0003DMG400023115 // PGSC0003DMG400015552 // PGSC0003DMG400018234 // PGSC0003DMG400017636 // PGSC0003DMG400015637 // PGSC0003DMG400027354 // PGSC0003DMG4…
GO:0016053	P	organic acid biosynthetic process	7	740	121	14317	0.44	0.44	// PGSC0003DMG400004170 // PGSC0003DMG400015552 // PGSC0003DMG400019305 // PGSC0003DMG400010415 // PGSC0003DMG400026494 // PGSC0003DMG400010441 // PGSC0003DMG400031351
GO:0006165	P	nucleoside diphosphate phosphorylation	3	740	47	14317	0.45	0.45	// PGSC0003DMG400028261 // PGSC0003DMG402002721 // PGSC0003DMG400025298
GO:0046939	P	nucleotide phosphorylation	3	740	47	14317	0.45	0.45	// PGSC0003DMG400028261 // PGSC0003DMG402002721 // PGSC0003DMG400025298
GO:0006163	P	purine nucleotide metabolic process	7	740	122	14317	0.45	0.45	// PGSC0003DMG400028261 // PGSC0003DMG400025298 // PGSC0003DMG400013511 // PGSC0003DMG400013663 // PGSC0003DMG402002721 // PGSC0003DMG400017636 // PGSC0003DMG400012205
GO:0016043	P	cellular component organization	20	740	369	14317	0.45	0.45	// PGSC0003DMG400004723 // PGSC0003DMG400030191 // PGSC0003DMG400021611 // PGSC0003DMG400012759 // PGSC0003DMG403024767 // PGSC0003DMG400024511 // PGSC0003DMG400008553 // PGSC0003DMG400001077 // PGSC0003DMG400033079 // PGSC0003DMG400003632 // PGSC0003DMG400027381 // PGSC0003DMG400030721 // PGSC0003DMG400026247 // PGSC0003DMG400024502 // PGSC0003DMG400015180 // PGSC0003DMG400017457 // PGSC0003DMG4…
GO:0090407	P	organophosphate biosynthetic process	6	740	104	14317	0.46	0.46	// PGSC0003DMG400017636 // PGSC0003DMG400021499 // PGSC0003DMG400007011 // PGSC0003DMG400013511 // PGSC0003DMG400024410 // PGSC0003DMG400012205
GO:0072521	P	purine-containing compound metabolic process	7	740	123	14317	0.46	0.46	// PGSC0003DMG400028261 // PGSC0003DMG400025298 // PGSC0003DMG400013511 // PGSC0003DMG400013663 // PGSC0003DMG402002721 // PGSC0003DMG400017636 // PGSC0003DMG400012205
GO:0009152	P	purine ribonucleotide biosynthetic process	3	740	48	14317	0.46	0.46	// PGSC0003DMG400013511 // PGSC0003DMG400017636 // PGSC0003DMG400012205
GO:0009260	P	ribonucleotide biosynthetic process	3	740	48	14317	0.46	0.46	// PGSC0003DMG400013511 // PGSC0003DMG400017636 // PGSC0003DMG400012205
GO:0046390	P	ribose phosphate biosynthetic process	3	740	48	14317	0.46	0.46	// PGSC0003DMG400013511 // PGSC0003DMG400017636 // PGSC0003DMG400012205
GO:0009132	P	nucleoside diphosphate metabolic process	3	740	48	14317	0.46	0.46	// PGSC0003DMG400028261 // PGSC0003DMG402002721 // PGSC0003DMG400025298
GO:0019693	P	ribose phosphate metabolic process	7	740	124	14317	0.47	0.47	// PGSC0003DMG400028261 // PGSC0003DMG400025298 // PGSC0003DMG400013511 // PGSC0003DMG400013663 // PGSC0003DMG402002721 // PGSC0003DMG400017636 // PGSC0003DMG400012205
GO:0034622	P	cellular macromolecular complex assembly	4	740	68	14317	0.47	0.47	// PGSC0003DMG400003632 // PGSC0003DMG400021611 // PGSC0003DMG400033079 // PGSC0003DMG400015180
GO:0006631	P	fatty acid metabolic process	5	740	88	14317	0.48	0.48	// PGSC0003DMG400015552 // PGSC0003DMG400010415 // PGSC0003DMG400026494 // PGSC0003DMG400019305 // PGSC0003DMG400031351
GO:0051276	P	chromosome organization	5	740	88	14317	0.48	0.48	// PGSC0003DMG400017457 // PGSC0003DMG400026247 // PGSC0003DMG400033079 // PGSC0003DMG400003632 // PGSC0003DMG400001077
GO:0009165	P	nucleotide biosynthetic process	4	740	70	14317	0.5	0.5	// PGSC0003DMG400013511 // PGSC0003DMG400017636 // PGSC0003DMG400021499 // PGSC0003DMG400012205
GO:1901293	P	nucleoside phosphate biosynthetic process	4	740	70	14317	0.5	0.5	// PGSC0003DMG400013511 // PGSC0003DMG400017636 // PGSC0003DMG400021499 // PGSC0003DMG400012205
GO:0006164	P	purine nucleotide biosynthetic process	3	740	52	14317	0.51	0.51	// PGSC0003DMG400013511 // PGSC0003DMG400017636 // PGSC0003DMG400012205
GO:0009167	P	purine ribonucleoside monophosphate metabolic process	5	740	91	14317	0.51	0.51	// PGSC0003DMG400028261 // PGSC0003DMG402002721 // PGSC0003DMG400017636 // PGSC0003DMG400025298 // PGSC0003DMG400012205
GO:0009161	P	ribonucleoside monophosphate metabolic process	5	740	91	14317	0.51	0.51	// PGSC0003DMG400028261 // PGSC0003DMG402002721 // PGSC0003DMG400017636 // PGSC0003DMG400025298 // PGSC0003DMG400012205
GO:0009126	P	purine nucleoside monophosphate metabolic process	5	740	91	14317	0.51	0.51	// PGSC0003DMG400028261 // PGSC0003DMG402002721 // PGSC0003DMG400017636 // PGSC0003DMG400025298 // PGSC0003DMG400012205
GO:0006950	P	response to stress	20	740	384	14317	0.52	0.52	// PGSC0003DMG400004064 // PGSC0003DMG400023615 // PGSC0003DMG400018278 // PGSC0003DMG400016270 // PGSC0003DMG400022135 // PGSC0003DMG401027913 // PGSC0003DMG400001774 // PGSC0003DMG400020287 // PGSC0003DMG400022341 // PGSC0003DMG400011332 // PGSC0003DMG400011721 // PGSC0003DMG400018222 // PGSC0003DMG400019963 // PGSC0003DMG400019647 // PGSC0003DMG400018975 // PGSC0003DMG400012451 // PGSC0003DMG4…
GO:0009123	P	nucleoside monophosphate metabolic process	5	740	92	14317	0.52	0.52	// PGSC0003DMG400028261 // PGSC0003DMG402002721 // PGSC0003DMG400017636 // PGSC0003DMG400025298 // PGSC0003DMG400012205
GO:0072522	P	purine-containing compound biosynthetic process	3	740	53	14317	0.52	0.52	// PGSC0003DMG400013511 // PGSC0003DMG400017636 // PGSC0003DMG400012205
GO:0009117	P	nucleotide metabolic process	8	740	151	14317	0.52	0.52	// PGSC0003DMG400028261 // PGSC0003DMG400025298 // PGSC0003DMG400021499 // PGSC0003DMG400013511 // PGSC0003DMG400013663 // PGSC0003DMG402002721 // PGSC0003DMG400017636 // PGSC0003DMG400012205
GO:0006753	P	nucleoside phosphate metabolic process	8	740	152	14317	0.53	0.53	// PGSC0003DMG400028261 // PGSC0003DMG400025298 // PGSC0003DMG400021499 // PGSC0003DMG400013511 // PGSC0003DMG400013663 // PGSC0003DMG402002721 // PGSC0003DMG400017636 // PGSC0003DMG400012205
GO:0042278	P	purine nucleoside metabolic process	6	740	113	14317	0.53	0.53	// PGSC0003DMG400028261 // PGSC0003DMG400025298 // PGSC0003DMG400013511 // PGSC0003DMG400013663 // PGSC0003DMG402002721 // PGSC0003DMG400012205
GO:0046128	P	purine ribonucleoside metabolic process	6	740	113	14317	0.53	0.53	// PGSC0003DMG400028261 // PGSC0003DMG400025298 // PGSC0003DMG400013511 // PGSC0003DMG400013663 // PGSC0003DMG402002721 // PGSC0003DMG400012205
GO:0046496	P	nicotinamide nucleotide metabolic process	3	740	54	14317	0.54	0.54	// PGSC0003DMG400028261 // PGSC0003DMG402002721 // PGSC0003DMG400025298
GO:0019362	P	pyridine nucleotide metabolic process	3	740	54	14317	0.54	0.54	// PGSC0003DMG400028261 // PGSC0003DMG402002721 // PGSC0003DMG400025298
GO:0016052	P	carbohydrate catabolic process	3	740	55	14317	0.55	0.55	// PGSC0003DMG400028261 // PGSC0003DMG402002721 // PGSC0003DMG400025298
GO:0006733	P	oxidoreduction coenzyme metabolic process	3	740	55	14317	0.55	0.55	// PGSC0003DMG400028261 // PGSC0003DMG402002721 // PGSC0003DMG400025298
GO:0009719	P	response to endogenous stimulus	8	740	155	14317	0.55	0.55	// PGSC0003DMG400000118 // PGSC0003DMG400028826 // PGSC0003DMG400035783 // PGSC0003DMG400015919 // PGSC0003DMG400031769 // PGSC0003DMG400003773 // PGSC0003DMG400001668 // PGSC0003DMG400013549
GO:0009725	P	response to hormone	8	740	155	14317	0.55	0.55	// PGSC0003DMG400000118 // PGSC0003DMG400028826 // PGSC0003DMG400035783 // PGSC0003DMG400015919 // PGSC0003DMG400031769 // PGSC0003DMG400003773 // PGSC0003DMG400001668 // PGSC0003DMG400013549
GO:0034470	P	ncRNA processing	4	740	76	14317	0.56	0.56	// PGSC0003DMG400006784 // PGSC0003DMG400000132 // PGSC0003DMG400003073 // PGSC0003DMG400018096
GO:0046486	P	glycerolipid metabolic process	3	740	56	14317	0.56	0.56	// PGSC0003DMG400027269 // PGSC0003DMG400024410 // PGSC0003DMG400005958
GO:0009119	P	ribonucleoside metabolic process	6	740	117	14317	0.57	0.57	// PGSC0003DMG400028261 // PGSC0003DMG400025298 // PGSC0003DMG400013511 // PGSC0003DMG400013663 // PGSC0003DMG402002721 // PGSC0003DMG400012205
GO:0072524	P	pyridine-containing compound metabolic process	3	740	58	14317	0.58	0.58	// PGSC0003DMG400028261 // PGSC0003DMG402002721 // PGSC0003DMG400025298
GO:0065003	P	macromolecular complex assembly	4	740	82	14317	0.62	0.62	// PGSC0003DMG400003632 // PGSC0003DMG400021611 // PGSC0003DMG400033079 // PGSC0003DMG400015180
GO:0010033	P	response to organic substance	8	740	167	14317	0.63	0.63	// PGSC0003DMG400000118 // PGSC0003DMG400028826 // PGSC0003DMG400035783 // PGSC0003DMG400015919 // PGSC0003DMG400031769 // PGSC0003DMG400003773 // PGSC0003DMG400001668 // PGSC0003DMG400013549
GO:0006325	P	chromatin organization	3	740	63	14317	0.64	0.64	// PGSC0003DMG400003632 // PGSC0003DMG400026247 // PGSC0003DMG400033079
GO:0006855	P	drug transmembrane transport	3	740	64	14317	0.65	0.65	// PGSC0003DMG400027465 // PGSC0003DMG400023681 // PGSC0003DMG402025043
GO:0042493	P	response to drug	3	740	64	14317	0.65	0.65	// PGSC0003DMG400027465 // PGSC0003DMG400023681 // PGSC0003DMG402025043
GO:0015893	P	drug transport	3	740	64	14317	0.65	0.65	// PGSC0003DMG400027465 // PGSC0003DMG400023681 // PGSC0003DMG402025043
GO:0006952	P	defense response	3	740	65	14317	0.66	0.66	// PGSC0003DMG400013667 // PGSC0003DMG400018975 // PGSC0003DMG400012451
GO:0030001	P	metal ion transport	6	740	130	14317	0.66	0.66	// PGSC0003DMG400030601 // PGSC0003DMG400008120 // PGSC0003DMG400011344 // PGSC0003DMG400033112 // PGSC0003DMG400000557 // PGSC0003DMG400028581
GO:0034660	P	ncRNA metabolic process	5	740	110	14317	0.67	0.67	// PGSC0003DMG400000132 // PGSC0003DMG400006784 // PGSC0003DMG400018234 // PGSC0003DMG400003073 // PGSC0003DMG400018096
GO:0042545	P	cell wall modification	3	740	67	14317	0.68	0.68	// PGSC0003DMG400030191 // PGSC0003DMG403024767 // PGSC0003DMG400031791
GO:0070271	P	protein complex biogenesis	3	740	68	14317	0.68	0.68	// PGSC0003DMG400003632 // PGSC0003DMG400033079 // PGSC0003DMG400015180
GO:0006461	P	protein complex assembly	3	740	68	14317	0.68	0.68	// PGSC0003DMG400003632 // PGSC0003DMG400033079 // PGSC0003DMG400015180
GO:0044711	P	single-organism biosynthetic process	19	740	404	14317	0.69	0.69	// PGSC0003DMG400012852 // PGSC0003DMG400017636 // PGSC0003DMG400021726 // PGSC0003DMG400003976 // PGSC0003DMG400004170 // PGSC0003DMG400015552 // PGSC0003DMG400032202 // PGSC0003DMG400021499 // PGSC0003DMG400019305 // PGSC0003DMG400010415 // PGSC0003DMG400006391 // PGSC0003DMG400026494 // PGSC0003DMG400013511 // PGSC0003DMG400028361 // PGSC0003DMG400010441 // PGSC0003DMG400024410 // PGSC0003DMG4…
GO:0042221	P	response to chemical	11	740	240	14317	0.69	0.69	// PGSC0003DMG400000118 // PGSC0003DMG400013549 // PGSC0003DMG400003773 // PGSC0003DMG400028826 // PGSC0003DMG400035783 // PGSC0003DMG400015919 // PGSC0003DMG400031769 // PGSC0003DMG402025043 // PGSC0003DMG400027465 // PGSC0003DMG400001668 // PGSC0003DMG400023681
GO:0000003	P	reproduction	3	740	70	14317	0.7	0.7	// PGSC0003DMG400024259 // PGSC0003DMG400019278 // PGSC0003DMG400016180
GO:0044702	P	single organism reproductive process	3	740	70	14317	0.7	0.7	// PGSC0003DMG400024259 // PGSC0003DMG400019278 // PGSC0003DMG400016180
GO:0022414	P	reproductive process	3	740	70	14317	0.7	0.7	// PGSC0003DMG400024259 // PGSC0003DMG400019278 // PGSC0003DMG400016180
GO:0044255	P	cellular lipid metabolic process	9	740	200	14317	0.7	0.7	// PGSC0003DMG400027269 // PGSC0003DMG400024711 // PGSC0003DMG400015552 // PGSC0003DMG400019305 // PGSC0003DMG400005958 // PGSC0003DMG400010415 // PGSC0003DMG400026494 // PGSC0003DMG400024410 // PGSC0003DMG400031351
GO:0022607	P	cellular component assembly	5	740	118	14317	0.73	0.73	// PGSC0003DMG400030721 // PGSC0003DMG400003632 // PGSC0003DMG400021611 // PGSC0003DMG400033079 // PGSC0003DMG400015180
GO:0044710	P	single-organism metabolic process	105	740	2149	14317	0.74	0.74	// PGSC0003DMG400020416 // PGSC0003DMG400000011 // PGSC0003DMG400011019 // PGSC0003DMG400003976 // PGSC0003DMG400007231 // PGSC0003DMG400021264 // PGSC0003DMG400024690 // PGSC0003DMG400024289 // PGSC0003DMG400028958 // PGSC0003DMG400018234 // PGSC0003DMG400009917 // PGSC0003DMG401001731 // PGSC0003DMG400001144 // PGSC0003DMG400023182 // PGSC0003DMG400027333 // PGSC0003DMG400021499 // PGSC0003DMG4…
GO:0006470	P	protein dephosphorylation	4	740	100	14317	0.76	0.76	// PGSC0003DMG401014249 // PGSC0003DMG401017504 // PGSC0003DMG400022551 // PGSC0003DMG400026085
GO:0016311	P	dephosphorylation	4	740	100	14317	0.76	0.76	// PGSC0003DMG401014249 // PGSC0003DMG401017504 // PGSC0003DMG400022551 // PGSC0003DMG400026085
GO:0071554	P	cell wall organization or biogenesis	4	740	101	14317	0.76	0.76	// PGSC0003DMG400030191 // PGSC0003DMG400039856 // PGSC0003DMG403024767 // PGSC0003DMG400031791
GO:0009056	P	catabolic process	9	740	222	14317	0.81	0.81	// PGSC0003DMG400028261 // PGSC0003DMG402006167 // PGSC0003DMG400039856 // PGSC0003DMG400025298 // PGSC0003DMG400023115 // PGSC0003DMG400007012 // PGSC0003DMG400007436 // PGSC0003DMG402002721 // PGSC0003DMG400029964
GO:0046034	P	ATP metabolic process	3	740	85	14317	0.81	0.81	// PGSC0003DMG400028261 // PGSC0003DMG402002721 // PGSC0003DMG400025298
GO:0071555	P	cell wall organization	3	740	86	14317	0.82	0.82	// PGSC0003DMG400030191 // PGSC0003DMG403024767 // PGSC0003DMG400031791
GO:0045229	P	external encapsulating structure organization	3	740	86	14317	0.82	0.82	// PGSC0003DMG400030191 // PGSC0003DMG403024767 // PGSC0003DMG400031791
GO:0006810	P	transport	52	740	1130	14317	0.82	0.82	// PGSC0003DMG400011344 // PGSC0003DMG400021547 // PGSC0003DMG400028831 // PGSC0003DMG400026902 // PGSC0003DMG400028641 // PGSC0003DMG400004329 // PGSC0003DMG400029084 // PGSC0003DMG400022932 // PGSC0003DMG400027465 // PGSC0003DMG400017494 // PGSC0003DMG400006385 // PGSC0003DMG400024120 // PGSC0003DMG400026455 // PGSC0003DMG400001400 // PGSC0003DMG400003596 // PGSC0003DMG400030905 // PGSC0003DMG4…
GO:0051234	P	establishment of localization	52	740	1135	14317	0.83	0.83	// PGSC0003DMG400011344 // PGSC0003DMG400021547 // PGSC0003DMG400028831 // PGSC0003DMG400026902 // PGSC0003DMG400028641 // PGSC0003DMG400004329 // PGSC0003DMG400029084 // PGSC0003DMG400022932 // PGSC0003DMG400027465 // PGSC0003DMG400017494 // PGSC0003DMG400006385 // PGSC0003DMG400024120 // PGSC0003DMG400026455 // PGSC0003DMG400001400 // PGSC0003DMG400003596 // PGSC0003DMG400030905 // PGSC0003DMG4…
GO:0006508	P	proteolysis	22	740	512	14317	0.83	0.83	// PGSC0003DMG400025293 // PGSC0003DMG400028737 // PGSC0003DMG400006840 // PGSC0003DMG400028911 // PGSC0003DMG400027892 // PGSC0003DMG400012492 // PGSC0003DMG400007436 // PGSC0003DMG401011802 // PGSC0003DMG400007562 // PGSC0003DMG400009465 // PGSC0003DMG400003188 // PGSC0003DMG400003707 // PGSC0003DMG400000231 // PGSC0003DMG400010232 // PGSC0003DMG400029765 // PGSC0003DMG400004891 // PGSC0003DMG4…
GO:0006091	P	generation of precursor metabolites and energy	4	740	113	14317	0.83	0.83	// PGSC0003DMG400028261 // PGSC0003DMG402002721 // PGSC0003DMG400021264 // PGSC0003DMG400025298
GO:0051179	P	localization	52	740	1142	14317	0.84	0.84	// PGSC0003DMG400011344 // PGSC0003DMG400021547 // PGSC0003DMG400028831 // PGSC0003DMG400026902 // PGSC0003DMG400028641 // PGSC0003DMG400004329 // PGSC0003DMG400029084 // PGSC0003DMG400022932 // PGSC0003DMG400027465 // PGSC0003DMG400017494 // PGSC0003DMG400006385 // PGSC0003DMG400024120 // PGSC0003DMG400026455 // PGSC0003DMG400001400 // PGSC0003DMG400003596 // PGSC0003DMG400030905 // PGSC0003DMG4…
GO:0009199	P	ribonucleoside triphosphate metabolic process	3	740	91	14317	0.85	0.85	// PGSC0003DMG400028261 // PGSC0003DMG402002721 // PGSC0003DMG400025298
GO:0009205	P	purine ribonucleoside triphosphate metabolic process	3	740	91	14317	0.85	0.85	// PGSC0003DMG400028261 // PGSC0003DMG402002721 // PGSC0003DMG400025298
GO:0009144	P	purine nucleoside triphosphate metabolic process	3	740	91	14317	0.85	0.85	// PGSC0003DMG400028261 // PGSC0003DMG402002721 // PGSC0003DMG400025298
GO:0071822	P	protein complex subunit organization	3	740	91	14317	0.85	0.85	// PGSC0003DMG400003632 // PGSC0003DMG400033079 // PGSC0003DMG400015180
GO:0043933	P	macromolecular complex subunit organization	5	740	143	14317	0.86	0.86	// PGSC0003DMG400026247 // PGSC0003DMG400021611 // PGSC0003DMG400033079 // PGSC0003DMG400015180 // PGSC0003DMG400003632
GO:0009141	P	nucleoside triphosphate metabolic process	3	740	94	14317	0.86	0.86	// PGSC0003DMG400028261 // PGSC0003DMG402002721 // PGSC0003DMG400025298
GO:1901575	P	organic substance catabolic process	8	740	215	14317	0.86	0.86	// PGSC0003DMG400028261 // PGSC0003DMG402006167 // PGSC0003DMG400025298 // PGSC0003DMG400023115 // PGSC0003DMG400007012 // PGSC0003DMG400007436 // PGSC0003DMG402002721 // PGSC0003DMG400029964
GO:0006629	P	lipid metabolic process	15	740	373	14317	0.86	0.86	// PGSC0003DMG400027269 // PGSC0003DMG400023182 // PGSC0003DMG400031351 // PGSC0003DMG400024711 // PGSC0003DMG400015552 // PGSC0003DMG400007965 // PGSC0003DMG400019305 // PGSC0003DMG400005958 // PGSC0003DMG400010415 // PGSC0003DMG400000466 // PGSC0003DMG400026494 // PGSC0003DMG400024410 // PGSC0003DMG400029964 // PGSC0003DMG400009155 // PGSC0003DMG400030172
GO:0071702	P	organic substance transport	8	740	218	14317	0.87	0.87	// PGSC0003DMG400026982 // PGSC0003DMG400039398 // PGSC0003DMG400024502 // PGSC0003DMG400021614 // PGSC0003DMG400003596 // PGSC0003DMG400016250 // PGSC0003DMG400018459 // PGSC0003DMG400017494
GO:0008610	P	lipid biosynthetic process	6	740	175	14317	0.89	0.89	// PGSC0003DMG400015552 // PGSC0003DMG400019305 // PGSC0003DMG400010415 // PGSC0003DMG400026494 // PGSC0003DMG400024410 // PGSC0003DMG400031351
GO:0046907	P	intracellular transport	4	740	128	14317	0.89	0.89	// PGSC0003DMG400004723 // PGSC0003DMG400024502 // PGSC0003DMG400008193 // PGSC0003DMG400017494
GO:0051649	P	establishment of localization in cell	4	740	128	14317	0.89	0.89	// PGSC0003DMG400004723 // PGSC0003DMG400024502 // PGSC0003DMG400008193 // PGSC0003DMG400017494
GO:0016192	P	vesicle-mediated transport	3	740	104	14317	0.9	0.9	// PGSC0003DMG400028831 // PGSC0003DMG400011324 // PGSC0003DMG400002370
GO:0030163	P	protein catabolic process	3	740	106	14317	0.91	0.91	// PGSC0003DMG400007012 // PGSC0003DMG400007436 // PGSC0003DMG402006167
GO:0009733	P	response to auxin	4	740	134	14317	0.91	0.91	// PGSC0003DMG400003773 // PGSC0003DMG400013549 // PGSC0003DMG400001668 // PGSC0003DMG400035783
GO:0051641	P	cellular localization	4	740	140	14317	0.93	0.93	// PGSC0003DMG400004723 // PGSC0003DMG400024502 // PGSC0003DMG400008193 // PGSC0003DMG400017494
GO:0006812	P	cation transport	8	740	243	14317	0.93	0.93	// PGSC0003DMG400030601 // PGSC0003DMG400008120 // PGSC0003DMG400000557 // PGSC0003DMG400011344 // PGSC0003DMG400033112 // PGSC0003DMG400027954 // PGSC0003DMG400028581 // PGSC0003DMG400030701
GO:0006811	P	ion transport	11	740	319	14317	0.94	0.94	// PGSC0003DMG400026982 // PGSC0003DMG400039398 // PGSC0003DMG400030601 // PGSC0003DMG400008120 // PGSC0003DMG400000557 // PGSC0003DMG400011344 // PGSC0003DMG400033112 // PGSC0003DMG400003173 // PGSC0003DMG400027954 // PGSC0003DMG400028581 // PGSC0003DMG400030701
GO:0006979	P	response to oxidative stress	3	740	118	14317	0.94	0.94	// PGSC0003DMG400022341 // PGSC0003DMG401001731 // PGSC0003DMG400001774
GO:0055114	P	oxidation-reduction process	59	740	1379	14317	0.94	0.94	// PGSC0003DMG403009622 // PGSC0003DMG400022341 // PGSC0003DMG400000011 // PGSC0003DMG400013696 // PGSC0003DMG400018917 // PGSC0003DMG400002612 // PGSC0003DMG402007034 // PGSC0003DMG400011019 // PGSC0003DMG400024582 // PGSC0003DMG400013663 // PGSC0003DMG400007231 // PGSC0003DMG400010441 // PGSC0003DMG400021264 // PGSC0003DMG400005261 // PGSC0003DMG400024690 // PGSC0003DMG400024289 // PGSC0003DMG4…
GO:0044248	P	cellular catabolic process	4	740	156	14317	0.96	0.96	// PGSC0003DMG400007012 // PGSC0003DMG400039856 // PGSC0003DMG400007436 // PGSC0003DMG400023115
GO:0055085	P	transmembrane transport	23	740	618	14317	0.96	0.96	// PGSC0003DMG400018853 // PGSC0003DMG400022932 // PGSC0003DMG400027465 // PGSC0003DMG400012167 // PGSC0003DMG400006385 // PGSC0003DMG400024120 // PGSC0003DMG400001400 // PGSC0003DMG400009994 // PGSC0003DMG400011787 // PGSC0003DMG400008379 // PGSC0003DMG401022530 // PGSC0003DMG400022402 // PGSC0003DMG400018459 // PGSC0003DMG400029879 // PGSC0003DMG400016530 // PGSC0003DMG400024502 // PGSC0003DMG4…
GO:0006396	P	RNA processing	5	740	188	14317	0.96	0.96	// PGSC0003DMG400021611 // PGSC0003DMG400000132 // PGSC0003DMG400003073 // PGSC0003DMG400018096 // PGSC0003DMG400006784
GO:0009057	P	macromolecule catabolic process	3	740	138	14317	0.97	0.97	// PGSC0003DMG400007012 // PGSC0003DMG400007436 // PGSC0003DMG402006167
GO:0015031	P	protein transport	3	740	138	14317	0.97	0.97	// PGSC0003DMG400024502 // PGSC0003DMG400003596 // PGSC0003DMG400017494
GO:0045184	P	establishment of protein localization	3	740	143	14317	0.98	0.98	// PGSC0003DMG400024502 // PGSC0003DMG400003596 // PGSC0003DMG400017494
GO:0008104	P	protein localization	3	740	150	14317	0.98	0.98	// PGSC0003DMG400024502 // PGSC0003DMG400003596 // PGSC0003DMG400017494
GO:0044765	P	single-organism transport	8	740	294	14317	0.98	0.98	// PGSC0003DMG400024502 // PGSC0003DMG400021614 // PGSC0003DMG402025043 // PGSC0003DMG400027954 // PGSC0003DMG400016250 // PGSC0003DMG400018459 // PGSC0003DMG400027465 // PGSC0003DMG400023681
GO:1902578	P	single-organism localization	8	740	306	14317	0.99	0.99	// PGSC0003DMG400024502 // PGSC0003DMG400021614 // PGSC0003DMG402025043 // PGSC0003DMG400027954 // PGSC0003DMG400016250 // PGSC0003DMG400018459 // PGSC0003DMG400027465 // PGSC0003DMG400023681
GO:0033036	P	macromolecule localization	3	740	170	14317	0.99	0.99	// PGSC0003DMG400024502 // PGSC0003DMG400003596 // PGSC0003DMG400017494
GO:0003735	F	structural constituent of ribosome	38	740	316	14317	5.1e-06	5.1e-06	// PGSC0003DMG400030185 // PGSC0003DMG400006491 // PGSC0003DMG400005192 // PGSC0003DMG400003291 // PGSC0003DMG400020985 // PGSC0003DMG400014381 // PGSC0003DMG400025398 // PGSC0003DMG400002509 // PGSC0003DMG400027045 // PGSC0003DMG400016394 // PGSC0003DMG400011319 // PGSC0003DMG400024719 // PGSC0003DMG400026510 // PGSC0003DMG400026415 // PGSC0003DMG400028243 // PGSC0003DMG400030537 // PGSC0003DMG4…
GO:0008017	F	microtubule binding	14	740	62	14317	1.7e-05	1.7e-05	// PGSC0003DMG400024505 // PGSC0003DMG400012759 // PGSC0003DMG400008836 // PGSC0003DMG400027257 // PGSC0003DMG400019264 // PGSC0003DMG400027381 // PGSC0003DMG400015544 // PGSC0003DMG400004917 // PGSC0003DMG401021929 // PGSC0003DMG400002026 // PGSC0003DMG400002539 // PGSC0003DMG400029515 // PGSC0003DMG400021781 // PGSC0003DMG400022299
GO:0005198	F	structural molecule activity	38	740	336	14317	1.8e-05	1.8e-05	// PGSC0003DMG400030185 // PGSC0003DMG400006491 // PGSC0003DMG400005192 // PGSC0003DMG400003291 // PGSC0003DMG400020985 // PGSC0003DMG400014381 // PGSC0003DMG400025398 // PGSC0003DMG400002509 // PGSC0003DMG400027045 // PGSC0003DMG400016394 // PGSC0003DMG400011319 // PGSC0003DMG400024719 // PGSC0003DMG400026510 // PGSC0003DMG400026415 // PGSC0003DMG400028243 // PGSC0003DMG400030537 // PGSC0003DMG4…
GO:0015631	F	tubulin binding	14	740	63	14317	2e-05	2e-05	// PGSC0003DMG400024505 // PGSC0003DMG400012759 // PGSC0003DMG400008836 // PGSC0003DMG400027257 // PGSC0003DMG400019264 // PGSC0003DMG400027381 // PGSC0003DMG400015544 // PGSC0003DMG400004917 // PGSC0003DMG401021929 // PGSC0003DMG400002026 // PGSC0003DMG400002539 // PGSC0003DMG400029515 // PGSC0003DMG400021781 // PGSC0003DMG400022299
GO:0008092	F	cytoskeletal protein binding	15	740	80	14317	5.7e-05	5.7e-05	// PGSC0003DMG400024505 // PGSC0003DMG400012759 // PGSC0003DMG400008836 // PGSC0003DMG400027257 // PGSC0003DMG400019264 // PGSC0003DMG400008553 // PGSC0003DMG400027381 // PGSC0003DMG400015544 // PGSC0003DMG400004917 // PGSC0003DMG401021929 // PGSC0003DMG400002026 // PGSC0003DMG400002539 // PGSC0003DMG400029515 // PGSC0003DMG400021781 // PGSC0003DMG400022299
GO:0003774	F	motor activity	12	740	60	14317	0.00018	0.00018	// PGSC0003DMG400004917 // PGSC0003DMG400024505 // PGSC0003DMG400008836 // PGSC0003DMG400031124 // PGSC0003DMG400027257 // PGSC0003DMG400019264 // PGSC0003DMG400030620 // PGSC0003DMG400015544 // PGSC0003DMG400002026 // PGSC0003DMG400016627 // PGSC0003DMG400002539 // PGSC0003DMG400019284
GO:0003777	F	microtubule motor activity	10	740	51	14317	0.00072	0.00072	// PGSC0003DMG400004917 // PGSC0003DMG400024505 // PGSC0003DMG400027257 // PGSC0003DMG400019264 // PGSC0003DMG400030620 // PGSC0003DMG400015544 // PGSC0003DMG400002026 // PGSC0003DMG400002539 // PGSC0003DMG400008836 // PGSC0003DMG400016627
GO:0016779	F	nucleotidyltransferase activity	12	740	95	14317	0.0062	0.0062	// PGSC0003DMG400010646 // PGSC0003DMG401000361 // PGSC0003DMG400011444 // PGSC0003DMG400010676 // PGSC0003DMG400027416 // PGSC0003DMG402000361 // PGSC0003DMG402013919 // PGSC0003DMG401001383 // PGSC0003DMG400017439 // PGSC0003DMG400010448 // PGSC0003DMG402001383 // PGSC0003DMG400003073
GO:0016772	F	transferase activity, transferring phosphorus-containing groups	87	740	1278	14317	0.0067	0.0067	// PGSC0003DMG400028443 // PGSC0003DMG400012659 // PGSC0003DMG400000724 // PGSC0003DMG400027689 // PGSC0003DMG400015766 // PGSC0003DMG401027271 // PGSC0003DMG402013919 // PGSC0003DMG400030492 // PGSC0003DMG400013511 // PGSC0003DMG400016126 // PGSC0003DMG400031090 // PGSC0003DMG400017186 // PGSC0003DMG400010676 // PGSC0003DMG400002870 // PGSC0003DMG401017953 // PGSC0003DMG400009114 // PGSC0003DMG4…
GO:0008097	F	5S rRNA binding	3	740	6	14317	0.0079	0.0079	// PGSC0003DMG400027667 // PGSC0003DMG400010066 // PGSC0003DMG400000893
GO:0005524	F	ATP binding	84	740	1239	14317	0.0085	0.0085	// PGSC0003DMG401013731 // PGSC0003DMG400001851 // PGSC0003DMG400024259 // PGSC0003DMG400003714 // PGSC0003DMG400013198 // PGSC0003DMG400024180 // PGSC0003DMG400011999 // PGSC0003DMG400003051 // PGSC0003DMG400015477 // PGSC0003DMG400009114 // PGSC0003DMG400007677 // PGSC0003DMG400013511 // PGSC0003DMG400006829 // PGSC0003DMG400014372 // PGSC0003DMG400005958 // PGSC0003DMG400019637 // PGSC0003DMG4…
GO:0005515	F	protein binding	159	740	2570	14317	0.0095	0.0095	// PGSC0003DMG400014246 // PGSC0003DMG400024698 // PGSC0003DMG400015726 // PGSC0003DMG400021781 // PGSC0003DMG401019457 // PGSC0003DMG400030928 // PGSC0003DMG400007559 // PGSC0003DMG400002125 // PGSC0003DMG400007123 // PGSC0003DMG400023676 // PGSC0003DMG400009919 // PGSC0003DMG400018317 // PGSC0003DMG400012776 // PGSC0003DMG401027271 // PGSC0003DMG400026247 // PGSC0003DMG400006751 // PGSC0003DMG4…
GO:0005337	F	nucleoside transmembrane transporter activity	3	740	7	14317	0.011	0.011	// PGSC0003DMG400023180 // PGSC0003DMG400028641 // PGSC0003DMG400030905
GO:0015932	F	nucleobase-containing compound transmembrane transporter activity	3	740	7	14317	0.011	0.011	// PGSC0003DMG400023180 // PGSC0003DMG400028641 // PGSC0003DMG400030905
GO:0034061	F	DNA polymerase activity	3	740	8	14317	0.015	0.015	// PGSC0003DMG400017439 // PGSC0003DMG400010676 // PGSC0003DMG402013919
GO:0003887	F	DNA-directed DNA polymerase activity	3	740	8	14317	0.015	0.015	// PGSC0003DMG400017439 // PGSC0003DMG400010676 // PGSC0003DMG402013919
GO:0060089	F	molecular transducer activity	5	740	26	14317	0.017	0.017	// PGSC0003DMG400007969 // PGSC0003DMG400029463 // PGSC0003DMG400015766 // PGSC0003DMG400014663 // PGSC0003DMG400017186
GO:0038023	F	signaling receptor activity	5	740	26	14317	0.017	0.017	// PGSC0003DMG400007969 // PGSC0003DMG400029463 // PGSC0003DMG400015766 // PGSC0003DMG400014663 // PGSC0003DMG400017186
GO:0004872	F	receptor activity	5	740	26	14317	0.017	0.017	// PGSC0003DMG400007969 // PGSC0003DMG400029463 // PGSC0003DMG400015766 // PGSC0003DMG400014663 // PGSC0003DMG400017186
GO:0035639	F	purine ribonucleoside triphosphate binding	92	740	1423	14317	0.018	0.018	// PGSC0003DMG400003051 // PGSC0003DMG400009114 // PGSC0003DMG400006829 // PGSC0003DMG400011646 // PGSC0003DMG400012167 // PGSC0003DMG400003196 // PGSC0003DMG400020257 // PGSC0003DMG400005665 // PGSC0003DMG400000724 // PGSC0003DMG400018234 // PGSC0003DMG400025058 // PGSC0003DMG400013511 // PGSC0003DMG400016126 // PGSC0003DMG400004146 // PGSC0003DMG400009295 // PGSC0003DMG400002870 // PGSC0003DMG4…
GO:0005507	F	copper ion binding	8	740	65	14317	0.026	0.026	// PGSC0003DMG400028883 // PGSC0003DMG400028958 // PGSC0003DMG402007034 // PGSC0003DMG400011019 // PGSC0003DMG400012250 // PGSC0003DMG400020345 // PGSC0003DMG400015484 // PGSC0003DMG400008898
GO:0015035	F	protein disulfide oxidoreductase activity	10	740	92	14317	0.028	0.028	// PGSC0003DMG400010765 // PGSC0003DMG400010767 // PGSC0003DMG400011357 // PGSC0003DMG400003891 // PGSC0003DMG400030105 // PGSC0003DMG400018451 // PGSC0003DMG400018819 // PGSC0003DMG400019506 // PGSC0003DMG400016030 // PGSC0003DMG400016033
GO:0015036	F	disulfide oxidoreductase activity	10	740	92	14317	0.028	0.028	// PGSC0003DMG400010765 // PGSC0003DMG400010767 // PGSC0003DMG400011357 // PGSC0003DMG400003891 // PGSC0003DMG400030105 // PGSC0003DMG400018451 // PGSC0003DMG400018819 // PGSC0003DMG400019506 // PGSC0003DMG400016030 // PGSC0003DMG400016033
GO:0016301	F	kinase activity	74	740	1141	14317	0.031	0.031	// PGSC0003DMG401013731 // PGSC0003DMG400014372 // PGSC0003DMG400021186 // PGSC0003DMG400028407 // PGSC0003DMG400013198 // PGSC0003DMG400011580 // PGSC0003DMG400024890 // PGSC0003DMG400027893 // PGSC0003DMG400029463 // PGSC0003DMG400028443 // PGSC0003DMG400003714 // PGSC0003DMG400020364 // PGSC0003DMG400011833 // PGSC0003DMG400015806 // PGSC0003DMG400025076 // PGSC0003DMG400001773 // PGSC0003DMG4…
GO:0003697	F	single-stranded DNA binding	3	740	12	14317	0.035	0.035	// PGSC0003DMG400001770 // PGSC0003DMG400008143 // PGSC0003DMG400022135
GO:0019843	F	rRNA binding	4	740	22	14317	0.037	0.037	// PGSC0003DMG400027667 // PGSC0003DMG400015968 // PGSC0003DMG400000893 // PGSC0003DMG400010066
GO:0004672	F	protein kinase activity	67	740	1035	14317	0.04	0.04	// PGSC0003DMG401013731 // PGSC0003DMG400021186 // PGSC0003DMG400028407 // PGSC0003DMG400013198 // PGSC0003DMG400011580 // PGSC0003DMG400024890 // PGSC0003DMG400027893 // PGSC0003DMG400029463 // PGSC0003DMG400028443 // PGSC0003DMG400003714 // PGSC0003DMG400020364 // PGSC0003DMG400011833 // PGSC0003DMG400015806 // PGSC0003DMG400025076 // PGSC0003DMG400001773 // PGSC0003DMG400026636 // PGSC0003DMG4…
GO:0035251	F	UDP-glucosyltransferase activity	5	740	34	14317	0.041	0.041	// PGSC0003DMG400012852 // PGSC0003DMG400013547 // PGSC0003DMG400032202 // PGSC0003DMG400003976 // PGSC0003DMG400016730
GO:0016702	F	oxidoreductase activity, acting on single donors with incorporation of molecular oxygen, incorporation of two atoms of oxygen	5	740	34	14317	0.041	0.041	// PGSC0003DMG400013248 // PGSC0003DMG400017465 // PGSC0003DMG400001313 // PGSC0003DMG400024690 // PGSC0003DMG400020999
GO:0016775	F	phosphotransferase activity, nitrogenous group as acceptor	3	740	13	14317	0.041	0.041	// PGSC0003DMG400029463 // PGSC0003DMG400015766 // PGSC0003DMG400017186
GO:0000155	F	phosphorelay sensor kinase activity	3	740	13	14317	0.041	0.041	// PGSC0003DMG400029463 // PGSC0003DMG400015766 // PGSC0003DMG400017186
GO:0004673	F	protein histidine kinase activity	3	740	13	14317	0.041	0.041	// PGSC0003DMG400029463 // PGSC0003DMG400015766 // PGSC0003DMG400017186
GO:1901505	F	carbohydrate derivative transporter activity	3	740	13	14317	0.041	0.041	// PGSC0003DMG400023180 // PGSC0003DMG400028641 // PGSC0003DMG400030905
GO:0046527	F	glucosyltransferase activity	5	740	35	14317	0.045	0.045	// PGSC0003DMG400012852 // PGSC0003DMG400013547 // PGSC0003DMG400032202 // PGSC0003DMG400003976 // PGSC0003DMG400016730
GO:0051213	F	dioxygenase activity	5	740	35	14317	0.045	0.045	// PGSC0003DMG400013248 // PGSC0003DMG400017465 // PGSC0003DMG400001313 // PGSC0003DMG400024690 // PGSC0003DMG400020999
GO:0032559	F	adenyl ribonucleotide binding	97	740	1575	14317	0.045	0.045	// PGSC0003DMG400029220 // PGSC0003DMG400003051 // PGSC0003DMG400009114 // PGSC0003DMG400006829 // PGSC0003DMG400012167 // PGSC0003DMG400003196 // PGSC0003DMG400020257 // PGSC0003DMG400005665 // PGSC0003DMG400000724 // PGSC0003DMG400018234 // PGSC0003DMG400030492 // PGSC0003DMG400013511 // PGSC0003DMG400016126 // PGSC0003DMG400004146 // PGSC0003DMG400009295 // PGSC0003DMG400002870 // PGSC0003DMG4…
GO:0030554	F	adenyl nucleotide binding	97	740	1578	14317	0.047	0.047	// PGSC0003DMG400029220 // PGSC0003DMG400003051 // PGSC0003DMG400009114 // PGSC0003DMG400006829 // PGSC0003DMG400012167 // PGSC0003DMG400003196 // PGSC0003DMG400020257 // PGSC0003DMG400005665 // PGSC0003DMG400000724 // PGSC0003DMG400018234 // PGSC0003DMG400030492 // PGSC0003DMG400013511 // PGSC0003DMG400016126 // PGSC0003DMG400004146 // PGSC0003DMG400009295 // PGSC0003DMG400002870 // PGSC0003DMG4…
GO:0003924	F	GTPase activity	6	740	49	14317	0.052	0.052	// PGSC0003DMG400001320 // PGSC0003DMG400001847 // PGSC0003DMG400030431 // PGSC0003DMG400025080 // PGSC0003DMG400025058 // PGSC0003DMG400015180
GO:0016773	F	phosphotransferase activity, alcohol group as acceptor	71	740	1127	14317	0.056	0.056	// PGSC0003DMG401013731 // PGSC0003DMG400021186 // PGSC0003DMG400025298 // PGSC0003DMG400028407 // PGSC0003DMG400013198 // PGSC0003DMG400011580 // PGSC0003DMG400024890 // PGSC0003DMG400027893 // PGSC0003DMG400029463 // PGSC0003DMG400028443 // PGSC0003DMG400003714 // PGSC0003DMG400020364 // PGSC0003DMG400011833 // PGSC0003DMG400015806 // PGSC0003DMG400025076 // PGSC0003DMG400001773 // PGSC0003DMG4…
GO:0001882	F	nucleoside binding	106	740	1767	14317	0.064	0.064	// PGSC0003DMG400029220 // PGSC0003DMG400003051 // PGSC0003DMG400009114 // PGSC0003DMG400006829 // PGSC0003DMG400011646 // PGSC0003DMG400012167 // PGSC0003DMG400003196 // PGSC0003DMG400020257 // PGSC0003DMG400005665 // PGSC0003DMG400000724 // PGSC0003DMG400018234 // PGSC0003DMG400025058 // PGSC0003DMG400013511 // PGSC0003DMG400016126 // PGSC0003DMG400004146 // PGSC0003DMG400009295 // PGSC0003DMG4…
GO:0032549	F	ribonucleoside binding	106	740	1767	14317	0.064	0.064	// PGSC0003DMG400029220 // PGSC0003DMG400003051 // PGSC0003DMG400009114 // PGSC0003DMG400006829 // PGSC0003DMG400011646 // PGSC0003DMG400012167 // PGSC0003DMG400003196 // PGSC0003DMG400020257 // PGSC0003DMG400005665 // PGSC0003DMG400000724 // PGSC0003DMG400018234 // PGSC0003DMG400025058 // PGSC0003DMG400013511 // PGSC0003DMG400016126 // PGSC0003DMG400004146 // PGSC0003DMG400009295 // PGSC0003DMG4…
GO:0034062	F	RNA polymerase activity	6	740	53	14317	0.069	0.069	// PGSC0003DMG401000361 // PGSC0003DMG400011444 // PGSC0003DMG402000361 // PGSC0003DMG400010646 // PGSC0003DMG401001383 // PGSC0003DMG402001383
GO:0032555	F	purine ribonucleotide binding	105	740	1759	14317	0.072	0.072	// PGSC0003DMG400029220 // PGSC0003DMG400003051 // PGSC0003DMG400009114 // PGSC0003DMG400006829 // PGSC0003DMG400011646 // PGSC0003DMG400012167 // PGSC0003DMG400003196 // PGSC0003DMG400020257 // PGSC0003DMG400005665 // PGSC0003DMG400000724 // PGSC0003DMG400018234 // PGSC0003DMG400025058 // PGSC0003DMG400013511 // PGSC0003DMG400016126 // PGSC0003DMG400004146 // PGSC0003DMG400009295 // PGSC0003DMG4…
GO:0032550	F	purine ribonucleoside binding	105	740	1759	14317	0.072	0.072	// PGSC0003DMG400029220 // PGSC0003DMG400003051 // PGSC0003DMG400009114 // PGSC0003DMG400006829 // PGSC0003DMG400011646 // PGSC0003DMG400012167 // PGSC0003DMG400003196 // PGSC0003DMG400020257 // PGSC0003DMG400005665 // PGSC0003DMG400000724 // PGSC0003DMG400018234 // PGSC0003DMG400025058 // PGSC0003DMG400013511 // PGSC0003DMG400016126 // PGSC0003DMG400004146 // PGSC0003DMG400009295 // PGSC0003DMG4…
GO:0001883	F	purine nucleoside binding	105	740	1759	14317	0.072	0.072	// PGSC0003DMG400029220 // PGSC0003DMG400003051 // PGSC0003DMG400009114 // PGSC0003DMG400006829 // PGSC0003DMG400011646 // PGSC0003DMG400012167 // PGSC0003DMG400003196 // PGSC0003DMG400020257 // PGSC0003DMG400005665 // PGSC0003DMG400000724 // PGSC0003DMG400018234 // PGSC0003DMG400025058 // PGSC0003DMG400013511 // PGSC0003DMG400016126 // PGSC0003DMG400004146 // PGSC0003DMG400009295 // PGSC0003DMG4…
GO:0043565	F	sequence-specific DNA binding	19	740	252	14317	0.076	0.076	// PGSC0003DMG400024783 // PGSC0003DMG400001417 // PGSC0003DMG400012436 // PGSC0003DMG400011765 // PGSC0003DMG400016270 // PGSC0003DMG400016148 // PGSC0003DMG400007962 // PGSC0003DMG400017640 // PGSC0003DMG400027562 // PGSC0003DMG400001387 // PGSC0003DMG400006211 // PGSC0003DMG400000863 // PGSC0003DMG400003160 // PGSC0003DMG400031175 // PGSC0003DMG400004493 // PGSC0003DMG400015104 // PGSC0003DMG4…
GO:0017111	F	nucleoside-triphosphatase activity	25	740	351	14317	0.077	0.077	// PGSC0003DMG400030620 // PGSC0003DMG400008836 // PGSC0003DMG400025080 // PGSC0003DMG400012167 // PGSC0003DMG400001400 // PGSC0003DMG400004917 // PGSC0003DMG400024505 // PGSC0003DMG400020257 // PGSC0003DMG400027257 // PGSC0003DMG400030431 // PGSC0003DMG400019963 // PGSC0003DMG400002026 // PGSC0003DMG400001967 // PGSC0003DMG400001847 // PGSC0003DMG400025058 // PGSC0003DMG400015544 // PGSC0003DMG4…
GO:0017076	F	purine nucleotide binding	105	740	1767	14317	0.078	0.078	// PGSC0003DMG400029220 // PGSC0003DMG400003051 // PGSC0003DMG400009114 // PGSC0003DMG400006829 // PGSC0003DMG400011646 // PGSC0003DMG400012167 // PGSC0003DMG400003196 // PGSC0003DMG400020257 // PGSC0003DMG400005665 // PGSC0003DMG400000724 // PGSC0003DMG400018234 // PGSC0003DMG400025058 // PGSC0003DMG400013511 // PGSC0003DMG400016126 // PGSC0003DMG400004146 // PGSC0003DMG400009295 // PGSC0003DMG4…
GO:0005488	F	binding	389	740	7134	14317	0.078	0.078	// PGSC0003DMG400001387 // PGSC0003DMG400011019 // PGSC0003DMG400006391 // PGSC0003DMG400021781 // PGSC0003DMG400030864 // PGSC0003DMG401019457 // PGSC0003DMG400033112 // PGSC0003DMG400000724 // PGSC0003DMG401001731 // PGSC0003DMG400017640 // PGSC0003DMG400012233 // PGSC0003DMG400027667 // PGSC0003DMG400030492 // PGSC0003DMG400009315 // PGSC0003DMG400016126 // PGSC0003DMG400030941 // PGSC0003DMG4…
GO:0003700	F	transcription factor activity, sequence-specific DNA binding	33	740	487	14317	0.08	0.08	// PGSC0003DMG400016196 // PGSC0003DMG400012181 // PGSC0003DMG400007962 // PGSC0003DMG400027562 // PGSC0003DMG400001387 // PGSC0003DMG400012087 // PGSC0003DMG400017990 // PGSC0003DMG400026461 // PGSC0003DMG400009349 // PGSC0003DMG400011765 // PGSC0003DMG400016270 // PGSC0003DMG400016148 // PGSC0003DMG400024626 // PGSC0003DMG400020807 // PGSC0003DMG400031175 // PGSC0003DMG400006211 // PGSC0003DMG4…
GO:0001071	F	nucleic acid binding transcription factor activity	33	740	487	14317	0.08	0.08	// PGSC0003DMG400016196 // PGSC0003DMG400012181 // PGSC0003DMG400007962 // PGSC0003DMG400027562 // PGSC0003DMG400001387 // PGSC0003DMG400012087 // PGSC0003DMG400017990 // PGSC0003DMG400026461 // PGSC0003DMG400009349 // PGSC0003DMG400011765 // PGSC0003DMG400016270 // PGSC0003DMG400016148 // PGSC0003DMG400024626 // PGSC0003DMG400020807 // PGSC0003DMG400031175 // PGSC0003DMG400006211 // PGSC0003DMG4…
GO:0004871	F	signal transducer activity	5	740	43	14317	0.085	0.085	// PGSC0003DMG400007969 // PGSC0003DMG400029463 // PGSC0003DMG400015766 // PGSC0003DMG400014663 // PGSC0003DMG400017186
GO:0003677	F	DNA binding	64	740	1035	14317	0.087	0.087	// PGSC0003DMG400000118 // PGSC0003DMG400012682 // PGSC0003DMG400007962 // PGSC0003DMG400002616 // PGSC0003DMG400027562 // PGSC0003DMG401001383 // PGSC0003DMG400001387 // PGSC0003DMG400015477 // PGSC0003DMG400011810 // PGSC0003DMG400005670 // PGSC0003DMG400017990 // PGSC0003DMG400026460 // PGSC0003DMG400005798 // PGSC0003DMG400007159 // PGSC0003DMG400009349 // PGSC0003DMG400011765 // PGSC0003DMG4…
GO:0032553	F	ribonucleotide binding	105	740	1777	14317	0.087	0.087	// PGSC0003DMG400029220 // PGSC0003DMG400003051 // PGSC0003DMG400009114 // PGSC0003DMG400006829 // PGSC0003DMG400011646 // PGSC0003DMG400012167 // PGSC0003DMG400003196 // PGSC0003DMG400020257 // PGSC0003DMG400005665 // PGSC0003DMG400000724 // PGSC0003DMG400018234 // PGSC0003DMG400025058 // PGSC0003DMG400013511 // PGSC0003DMG400016126 // PGSC0003DMG400004146 // PGSC0003DMG400009295 // PGSC0003DMG4…
GO:0016701	F	oxidoreductase activity, acting on single donors with incorporation of molecular oxygen	5	740	44	14317	0.091	0.091	// PGSC0003DMG400013248 // PGSC0003DMG400017465 // PGSC0003DMG400001313 // PGSC0003DMG400024690 // PGSC0003DMG400020999
GO:0097367	F	carbohydrate derivative binding	106	740	1800	14317	0.092	0.092	// PGSC0003DMG400029220 // PGSC0003DMG400003051 // PGSC0003DMG400009114 // PGSC0003DMG400006829 // PGSC0003DMG400011646 // PGSC0003DMG400012167 // PGSC0003DMG400003196 // PGSC0003DMG400020257 // PGSC0003DMG400005665 // PGSC0003DMG400000724 // PGSC0003DMG400018234 // PGSC0003DMG400025058 // PGSC0003DMG400013511 // PGSC0003DMG400016126 // PGSC0003DMG400004146 // PGSC0003DMG400009295 // PGSC0003DMG4…
GO:0008194	F	UDP-glycosyltransferase activity	9	740	102	14317	0.096	0.096	// PGSC0003DMG400012852 // PGSC0003DMG400007896 // PGSC0003DMG400012415 // PGSC0003DMG400032202 // PGSC0003DMG400016730 // PGSC0003DMG400013547 // PGSC0003DMG400030555 // PGSC0003DMG400003976 // PGSC0003DMG400024410
GO:0016884	F	carbon-nitrogen ligase activity, with glutamine as amido-N-donor	3	740	20	14317	0.1	0.1	// PGSC0003DMG400016669 // PGSC0003DMG400004170 // PGSC0003DMG400012205
GO:0046983	F	protein dimerization activity	22	740	313	14317	0.1	0.1	// PGSC0003DMG400014246 // PGSC0003DMG400007964 // PGSC0003DMG400019659 // PGSC0003DMG402027271 // PGSC0003DMG400006569 // PGSC0003DMG400007559 // PGSC0003DMG400020807 // PGSC0003DMG400002125 // PGSC0003DMG400023690 // PGSC0003DMG400009101 // PGSC0003DMG400015659 // PGSC0003DMG400009349 // PGSC0003DMG400006394 // PGSC0003DMG401007955 // PGSC0003DMG400030616 // PGSC0003DMG400004456 // PGSC0003DMG4…
GO:0051082	F	unfolded protein binding	4	740	33	14317	0.11	0.11	// PGSC0003DMG400024180 // PGSC0003DMG400016332 // PGSC0003DMG401019457 // PGSC0003DMG400019647
GO:0000166	F	nucleotide binding	114	740	1963	14317	0.11	0.11	// PGSC0003DMG400029220 // PGSC0003DMG400003051 // PGSC0003DMG400009114 // PGSC0003DMG400006829 // PGSC0003DMG400011646 // PGSC0003DMG400012167 // PGSC0003DMG400003196 // PGSC0003DMG400020257 // PGSC0003DMG400018942 // PGSC0003DMG400005665 // PGSC0003DMG400000724 // PGSC0003DMG400018234 // PGSC0003DMG400025058 // PGSC0003DMG400024294 // PGSC0003DMG400013511 // PGSC0003DMG400016126 // PGSC0003DMG4…
GO:1901265	F	nucleoside phosphate binding	114	740	1963	14317	0.11	0.11	// PGSC0003DMG400029220 // PGSC0003DMG400003051 // PGSC0003DMG400009114 // PGSC0003DMG400006829 // PGSC0003DMG400011646 // PGSC0003DMG400012167 // PGSC0003DMG400003196 // PGSC0003DMG400020257 // PGSC0003DMG400018942 // PGSC0003DMG400005665 // PGSC0003DMG400000724 // PGSC0003DMG400018234 // PGSC0003DMG400025058 // PGSC0003DMG400024294 // PGSC0003DMG400013511 // PGSC0003DMG400016126 // PGSC0003DMG4…
GO:0016462	F	pyrophosphatase activity	25	740	366	14317	0.11	0.11	// PGSC0003DMG400030620 // PGSC0003DMG400008836 // PGSC0003DMG400025080 // PGSC0003DMG400012167 // PGSC0003DMG400001400 // PGSC0003DMG400004917 // PGSC0003DMG400024505 // PGSC0003DMG400020257 // PGSC0003DMG400027257 // PGSC0003DMG400030431 // PGSC0003DMG400019963 // PGSC0003DMG400002026 // PGSC0003DMG400001967 // PGSC0003DMG400001847 // PGSC0003DMG400025058 // PGSC0003DMG400015544 // PGSC0003DMG4…
GO:0036094	F	small molecule binding	115	740	1983	14317	0.11	0.11	// PGSC0003DMG400029220 // PGSC0003DMG400003051 // PGSC0003DMG400009114 // PGSC0003DMG400006829 // PGSC0003DMG400011646 // PGSC0003DMG400012167 // PGSC0003DMG400003196 // PGSC0003DMG400020257 // PGSC0003DMG400018942 // PGSC0003DMG400005665 // PGSC0003DMG400000724 // PGSC0003DMG400018234 // PGSC0003DMG400025058 // PGSC0003DMG400024294 // PGSC0003DMG400013511 // PGSC0003DMG400016126 // PGSC0003DMG4…
GO:0016818	F	hydrolase activity, acting on acid anhydrides, in phosphorus-containing anhydrides	25	740	371	14317	0.12	0.12	// PGSC0003DMG400030620 // PGSC0003DMG400008836 // PGSC0003DMG400025080 // PGSC0003DMG400012167 // PGSC0003DMG400001400 // PGSC0003DMG400004917 // PGSC0003DMG400024505 // PGSC0003DMG400020257 // PGSC0003DMG400027257 // PGSC0003DMG400030431 // PGSC0003DMG400019963 // PGSC0003DMG400002026 // PGSC0003DMG400001967 // PGSC0003DMG400001847 // PGSC0003DMG400025058 // PGSC0003DMG400015544 // PGSC0003DMG4…
GO:0016667	F	oxidoreductase activity, acting on a sulfur group of donors	10	740	129	14317	0.15	0.15	// PGSC0003DMG400010765 // PGSC0003DMG400010767 // PGSC0003DMG400011357 // PGSC0003DMG400003891 // PGSC0003DMG400030105 // PGSC0003DMG400018451 // PGSC0003DMG400018819 // PGSC0003DMG400019506 // PGSC0003DMG400016030 // PGSC0003DMG400016033
GO:0016817	F	hydrolase activity, acting on acid anhydrides	25	740	384	14317	0.15	0.15	// PGSC0003DMG400030620 // PGSC0003DMG400008836 // PGSC0003DMG400025080 // PGSC0003DMG400012167 // PGSC0003DMG400001400 // PGSC0003DMG400004917 // PGSC0003DMG400024505 // PGSC0003DMG400020257 // PGSC0003DMG400027257 // PGSC0003DMG400030431 // PGSC0003DMG400019963 // PGSC0003DMG400002026 // PGSC0003DMG400001967 // PGSC0003DMG400001847 // PGSC0003DMG400025058 // PGSC0003DMG400015544 // PGSC0003DMG4…
GO:0004867	F	serine-type endopeptidase inhibitor activity	3	740	25	14317	0.16	0.16	// PGSC0003DMG400004064 // PGSC0003DMG400015287 // PGSC0003DMG400004548
GO:0016740	F	transferase activity	142	740	2559	14317	0.19	0.19	// PGSC0003DMG400020416 // PGSC0003DMG400016194 // PGSC0003DMG400016190 // PGSC0003DMG400027121 // PGSC0003DMG400013511 // PGSC0003DMG400012309 // PGSC0003DMG400007896 // PGSC0003DMG400012659 // PGSC0003DMG400001183 // PGSC0003DMG400017439 // PGSC0003DMG400000724 // PGSC0003DMG400009917 // PGSC0003DMG400027689 // PGSC0003DMG400023271 // PGSC0003DMG400015766 // PGSC0003DMG401027271 // PGSC0003DMG4…
GO:0003899	F	DNA-directed RNA polymerase activity	4	740	45	14317	0.22	0.22	// PGSC0003DMG401001383 // PGSC0003DMG402001383 // PGSC0003DMG400011444 // PGSC0003DMG400010646
GO:0009055	F	electron carrier activity	11	740	160	14317	0.22	0.22	// PGSC0003DMG400011357 // PGSC0003DMG400001003 // PGSC0003DMG400010767 // PGSC0003DMG400010765 // PGSC0003DMG400030105 // PGSC0003DMG400023985 // PGSC0003DMG400013271 // PGSC0003DMG400018451 // PGSC0003DMG400001038 // PGSC0003DMG400016030 // PGSC0003DMG400016033
GO:0004252	F	serine-type endopeptidase activity	8	740	111	14317	0.23	0.23	// PGSC0003DMG400004891 // PGSC0003DMG400028737 // PGSC0003DMG400006840 // PGSC0003DMG400027892 // PGSC0003DMG401011802 // PGSC0003DMG400012492 // PGSC0003DMG400021198 // PGSC0003DMG400007562
GO:0016810	F	hydrolase activity, acting on carbon-nitrogen (but not peptide) bonds	3	740	31	14317	0.23	0.23	// PGSC0003DMG400017636 // PGSC0003DMG400023115 // PGSC0003DMG400024965
GO:0004857	F	enzyme inhibitor activity	12	740	182	14317	0.25	0.25	// PGSC0003DMG400004064 // PGSC0003DMG400006633 // PGSC0003DMG400015770 // PGSC0003DMG400004735 // PGSC0003DMG400028678 // PGSC0003DMG400008460 // PGSC0003DMG400031791 // PGSC0003DMG400013553 // PGSC0003DMG400010146 // PGSC0003DMG400015287 // PGSC0003DMG400004548 // PGSC0003DMG403024767
GO:0061135	F	endopeptidase regulator activity	6	740	80	14317	0.25	0.25	// PGSC0003DMG400004064 // PGSC0003DMG400006633 // PGSC0003DMG400008460 // PGSC0003DMG400010146 // PGSC0003DMG400015287 // PGSC0003DMG400004548
GO:0061134	F	peptidase regulator activity	6	740	80	14317	0.25	0.25	// PGSC0003DMG400004064 // PGSC0003DMG400006633 // PGSC0003DMG400008460 // PGSC0003DMG400010146 // PGSC0003DMG400015287 // PGSC0003DMG400004548
GO:0004866	F	endopeptidase inhibitor activity	6	740	80	14317	0.25	0.25	// PGSC0003DMG400004064 // PGSC0003DMG400006633 // PGSC0003DMG400008460 // PGSC0003DMG400010146 // PGSC0003DMG400015287 // PGSC0003DMG400004548
GO:0030414	F	peptidase inhibitor activity	6	740	80	14317	0.25	0.25	// PGSC0003DMG400004064 // PGSC0003DMG400006633 // PGSC0003DMG400008460 // PGSC0003DMG400010146 // PGSC0003DMG400015287 // PGSC0003DMG400004548
GO:0044877	F	macromolecular complex binding	3	740	34	14317	0.27	0.27	// PGSC0003DMG400008553 // PGSC0003DMG400030941 // PGSC0003DMG400008501
GO:0008236	F	serine-type peptidase activity	11	740	171	14317	0.28	0.28	// PGSC0003DMG400004891 // PGSC0003DMG400028737 // PGSC0003DMG400003188 // PGSC0003DMG400006840 // PGSC0003DMG400027892 // PGSC0003DMG400024802 // PGSC0003DMG401011802 // PGSC0003DMG400012492 // PGSC0003DMG400029765 // PGSC0003DMG400021198 // PGSC0003DMG400007562
GO:0017171	F	serine hydrolase activity	11	740	171	14317	0.28	0.28	// PGSC0003DMG400004891 // PGSC0003DMG400028737 // PGSC0003DMG400003188 // PGSC0003DMG400006840 // PGSC0003DMG400027892 // PGSC0003DMG400024802 // PGSC0003DMG401011802 // PGSC0003DMG400012492 // PGSC0003DMG400029765 // PGSC0003DMG400021198 // PGSC0003DMG400007562
GO:0098772	F	molecular function regulator	15	740	253	14317	0.34	0.34	// PGSC0003DMG400004064 // PGSC0003DMG400006633 // PGSC0003DMG400015770 // PGSC0003DMG400004735 // PGSC0003DMG400028678 // PGSC0003DMG400018648 // PGSC0003DMG400008460 // PGSC0003DMG402006167 // PGSC0003DMG400031791 // PGSC0003DMG402000458 // PGSC0003DMG400013553 // PGSC0003DMG400010146 // PGSC0003DMG400015287 // PGSC0003DMG400004548 // PGSC0003DMG403024767
GO:0016879	F	ligase activity, forming carbon-nitrogen bonds	4	740	56	14317	0.34	0.34	// PGSC0003DMG400016669 // PGSC0003DMG400021499 // PGSC0003DMG400012205 // PGSC0003DMG400004170
GO:0030234	F	enzyme regulator activity	14	740	236	14317	0.35	0.35	// PGSC0003DMG400004064 // PGSC0003DMG400006633 // PGSC0003DMG400015770 // PGSC0003DMG400004735 // PGSC0003DMG400028678 // PGSC0003DMG400008460 // PGSC0003DMG402006167 // PGSC0003DMG400031791 // PGSC0003DMG402000458 // PGSC0003DMG400013553 // PGSC0003DMG400010146 // PGSC0003DMG400015287 // PGSC0003DMG400004548 // PGSC0003DMG403024767
GO:1901363	F	heterocyclic compound binding	216	740	4088	14317	0.37	0.37	// PGSC0003DMG400022341 // PGSC0003DMG400029220 // PGSC0003DMG400001387 // PGSC0003DMG400009114 // PGSC0003DMG400006829 // PGSC0003DMG400011646 // PGSC0003DMG400010572 // PGSC0003DMG400003196 // PGSC0003DMG400001003 // PGSC0003DMG400011765 // PGSC0003DMG400020257 // PGSC0003DMG400018942 // PGSC0003DMG400007559 // PGSC0003DMG400000724 // PGSC0003DMG400018234 // PGSC0003DMG401001731 // PGSC0003DMG4…
GO:0097159	F	organic cyclic compound binding	216	740	4088	14317	0.37	0.37	// PGSC0003DMG400022341 // PGSC0003DMG400029220 // PGSC0003DMG400001387 // PGSC0003DMG400009114 // PGSC0003DMG400006829 // PGSC0003DMG400011646 // PGSC0003DMG400010572 // PGSC0003DMG400003196 // PGSC0003DMG400001003 // PGSC0003DMG400011765 // PGSC0003DMG400020257 // PGSC0003DMG400018942 // PGSC0003DMG400007559 // PGSC0003DMG400000724 // PGSC0003DMG400018234 // PGSC0003DMG401001731 // PGSC0003DMG4…
GO:0016758	F	transferase activity, transferring hexosyl groups	26	740	467	14317	0.38	0.38	// PGSC0003DMG400016194 // PGSC0003DMG400008139 // PGSC0003DMG400010812 // PGSC0003DMG400013547 // PGSC0003DMG400024410 // PGSC0003DMG400013110 // PGSC0003DMG400012852 // PGSC0003DMG400025862 // PGSC0003DMG400013604 // PGSC0003DMG400007896 // PGSC0003DMG400032202 // PGSC0003DMG400016730 // PGSC0003DMG400030555 // PGSC0003DMG400009529 // PGSC0003DMG400009917 // PGSC0003DMG400007854 // PGSC0003DMG4…
GO:0008289	F	lipid binding	5	740	78	14317	0.39	0.39	// PGSC0003DMG400002394 // PGSC0003DMG400026460 // PGSC0003DMG400002616 // PGSC0003DMG400016180 // PGSC0003DMG400011810
GO:0043168	F	anion binding	6	740	98	14317	0.4	0.4	// PGSC0003DMG400015637 // PGSC0003DMG400007330 // PGSC0003DMG400003924 // PGSC0003DMG400020416 // PGSC0003DMG400004899 // PGSC0003DMG400014052
GO:0030170	F	pyridoxal phosphate binding	5	740	80	14317	0.41	0.41	// PGSC0003DMG400015637 // PGSC0003DMG400004899 // PGSC0003DMG400014052 // PGSC0003DMG400007330 // PGSC0003DMG400020416
GO:0008375	F	acetylglucosaminyltransferase activity	3	740	44	14317	0.41	0.41	// PGSC0003DMG400024410 // PGSC0003DMG400030555 // PGSC0003DMG400012415
GO:0016830	F	carbon-carbon lyase activity	4	740	63	14317	0.42	0.42	// PGSC0003DMG400006391 // PGSC0003DMG400014052 // PGSC0003DMG400021264 // PGSC0003DMG400028261
GO:0052689	F	carboxylic ester hydrolase activity	5	740	82	14317	0.43	0.43	// PGSC0003DMG400030191 // PGSC0003DMG400031791 // PGSC0003DMG400029964 // PGSC0003DMG400002231 // PGSC0003DMG403024767
GO:0016831	F	carboxy-lyase activity	3	740	46	14317	0.44	0.44	// PGSC0003DMG400006391 // PGSC0003DMG400014052 // PGSC0003DMG400021264
GO:0051287	F	NAD binding	3	740	50	14317	0.49	0.49	// PGSC0003DMG401000020 // PGSC0003DMG400015677 // PGSC0003DMG400002612
GO:0016798	F	hydrolase activity, acting on glycosyl bonds	16	740	303	14317	0.5	0.5	// PGSC0003DMG400007854 // PGSC0003DMG400039856 // PGSC0003DMG400009484 // PGSC0003DMG400024755 // PGSC0003DMG402009485 // PGSC0003DMG400004162 // PGSC0003DMG400008553 // PGSC0003DMG400008938 // PGSC0003DMG400003013 // PGSC0003DMG401009485 // PGSC0003DMG400012235 // PGSC0003DMG400014540 // PGSC0003DMG400012288 // PGSC0003DMG400018523 // PGSC0003DMG400033053 // PGSC0003DMG400029738
GO:0016757	F	transferase activity, transferring glycosyl groups	28	740	537	14317	0.51	0.51	// PGSC0003DMG400001183 // PGSC0003DMG400016194 // PGSC0003DMG400008139 // PGSC0003DMG400010812 // PGSC0003DMG400013547 // PGSC0003DMG400016880 // PGSC0003DMG400024410 // PGSC0003DMG400013110 // PGSC0003DMG400012852 // PGSC0003DMG400025862 // PGSC0003DMG400013604 // PGSC0003DMG400007896 // PGSC0003DMG400032202 // PGSC0003DMG400016730 // PGSC0003DMG400030555 // PGSC0003DMG400009529 // PGSC0003DMG4…
GO:0004553	F	hydrolase activity, hydrolyzing O-glycosyl compounds	15	740	287	14317	0.52	0.52	// PGSC0003DMG400007854 // PGSC0003DMG400039856 // PGSC0003DMG400009484 // PGSC0003DMG400024755 // PGSC0003DMG402009485 // PGSC0003DMG400004162 // PGSC0003DMG400008553 // PGSC0003DMG400008938 // PGSC0003DMG400003013 // PGSC0003DMG401009485 // PGSC0003DMG400012235 // PGSC0003DMG400014540 // PGSC0003DMG400012288 // PGSC0003DMG400018523 // PGSC0003DMG400029738
GO:0030246	F	carbohydrate binding	5	740	95	14317	0.55	0.55	// PGSC0003DMG400016467 // PGSC0003DMG401011794 // PGSC0003DMG401009415 // PGSC0003DMG400012288 // PGSC0003DMG400001773
GO:0015291	F	secondary active transmembrane transporter activity	6	740	115	14317	0.55	0.55	// PGSC0003DMG400021614 // PGSC0003DMG400028641 // PGSC0003DMG402025043 // PGSC0003DMG400016250 // PGSC0003DMG400027465 // PGSC0003DMG400023681
GO:0003676	F	nucleic acid binding	86	740	1693	14317	0.58	0.58	// PGSC0003DMG400001387 // PGSC0003DMG400010572 // PGSC0003DMG400011765 // PGSC0003DMG400007559 // PGSC0003DMG400031175 // PGSC0003DMG401017153 // PGSC0003DMG400028826 // PGSC0003DMG402013919 // PGSC0003DMG400015919 // PGSC0003DMG400001417 // PGSC0003DMG400019615 // PGSC0003DMG400010676 // PGSC0003DMG400009295 // PGSC0003DMG400010066 // PGSC0003DMG400003160 // PGSC0003DMG401031045 // PGSC0003DMG4…
GO:0008168	F	methyltransferase activity	11	740	225	14317	0.62	0.62	// PGSC0003DMG400027121 // PGSC0003DMG402027271 // PGSC0003DMG400026782 // PGSC0003DMG400002387 // PGSC0003DMG400026247 // PGSC0003DMG400013406 // PGSC0003DMG400020316 // PGSC0003DMG400000343 // PGSC0003DMG400012250 // PGSC0003DMG401030861 // PGSC0003DMG400003067
GO:0008135	F	translation factor activity, RNA binding	3	740	61	14317	0.62	0.62	// PGSC0003DMG400015702 // PGSC0003DMG401017153 // PGSC0003DMG400009775
GO:0008238	F	exopeptidase activity	3	740	61	14317	0.62	0.62	// PGSC0003DMG400029765 // PGSC0003DMG400020866 // PGSC0003DMG400024802
GO:0004190	F	aspartic-type endopeptidase activity	5	740	104	14317	0.63	0.63	// PGSC0003DMG400000231 // PGSC0003DMG400025293 // PGSC0003DMG400009465 // PGSC0003DMG400028911 // PGSC0003DMG400030172
GO:0070001	F	aspartic-type peptidase activity	5	740	104	14317	0.63	0.63	// PGSC0003DMG400000231 // PGSC0003DMG400025293 // PGSC0003DMG400009465 // PGSC0003DMG400028911 // PGSC0003DMG400030172
GO:0090484	F	drug transporter activity	3	740	64	14317	0.65	0.65	// PGSC0003DMG400027465 // PGSC0003DMG400023681 // PGSC0003DMG402025043
GO:0015238	F	drug transmembrane transporter activity	3	740	64	14317	0.65	0.65	// PGSC0003DMG400027465 // PGSC0003DMG400023681 // PGSC0003DMG402025043
GO:0016853	F	isomerase activity	5	740	108	14317	0.66	0.66	// PGSC0003DMG400025766 // PGSC0003DMG400006200 // PGSC0003DMG400000089 // PGSC0003DMG400028361 // PGSC0003DMG401001316
GO:0004175	F	endopeptidase activity	13	740	274	14317	0.66	0.66	// PGSC0003DMG400004891 // PGSC0003DMG400025293 // PGSC0003DMG400028737 // PGSC0003DMG400009465 // PGSC0003DMG400006840 // PGSC0003DMG400030172 // PGSC0003DMG400027892 // PGSC0003DMG400000231 // PGSC0003DMG401011802 // PGSC0003DMG400012492 // PGSC0003DMG400028911 // PGSC0003DMG400021198 // PGSC0003DMG400007562
GO:0016741	F	transferase activity, transferring one-carbon groups	11	740	234	14317	0.66	0.66	// PGSC0003DMG400027121 // PGSC0003DMG402027271 // PGSC0003DMG400026782 // PGSC0003DMG400002387 // PGSC0003DMG400026247 // PGSC0003DMG400013406 // PGSC0003DMG400020316 // PGSC0003DMG400000343 // PGSC0003DMG400012250 // PGSC0003DMG401030861 // PGSC0003DMG400003067
GO:0015297	F	antiporter activity	4	740	88	14317	0.67	0.67	// PGSC0003DMG400027465 // PGSC0003DMG400028641 // PGSC0003DMG400023681 // PGSC0003DMG402025043
GO:0016874	F	ligase activity	5	740	110	14317	0.67	0.67	// PGSC0003DMG400016669 // PGSC0003DMG400018234 // PGSC0003DMG400021499 // PGSC0003DMG400012205 // PGSC0003DMG400004170
GO:0030599	F	pectinesterase activity	3	740	67	14317	0.68	0.68	// PGSC0003DMG400030191 // PGSC0003DMG403024767 // PGSC0003DMG400031791
GO:0042626	F	ATPase activity, coupled to transmembrane movement of substances	3	740	69	14317	0.69	0.69	// PGSC0003DMG400001400 // PGSC0003DMG400012167 // PGSC0003DMG400001419
GO:0050660	F	flavin adenine dinucleotide binding	4	740	92	14317	0.7	0.7	// PGSC0003DMG400006822 // PGSC0003DMG400024294 // PGSC0003DMG400022026 // PGSC0003DMG400024289
GO:0008233	F	peptidase activity	21	740	456	14317	0.73	0.73	// PGSC0003DMG400004891 // PGSC0003DMG400025293 // PGSC0003DMG400003188 // PGSC0003DMG400020866 // PGSC0003DMG400028737 // PGSC0003DMG400028911 // PGSC0003DMG401024517 // PGSC0003DMG400009465 // PGSC0003DMG401011802 // PGSC0003DMG400006840 // PGSC0003DMG400030172 // PGSC0003DMG400027892 // PGSC0003DMG400000231 // PGSC0003DMG400007562 // PGSC0003DMG400024802 // PGSC0003DMG400003707 // PGSC0003DMG4…
GO:0032561	F	guanyl ribonucleotide binding	8	740	185	14317	0.74	0.74	// PGSC0003DMG400008738 // PGSC0003DMG400001847 // PGSC0003DMG400005258 // PGSC0003DMG400022967 // PGSC0003DMG400025080 // PGSC0003DMG400025058 // PGSC0003DMG400011646 // PGSC0003DMG400027460
GO:0005525	F	GTP binding	8	740	185	14317	0.74	0.74	// PGSC0003DMG400008738 // PGSC0003DMG400001847 // PGSC0003DMG400005258 // PGSC0003DMG400022967 // PGSC0003DMG400025080 // PGSC0003DMG400025058 // PGSC0003DMG400011646 // PGSC0003DMG400027460
GO:0048037	F	cofactor binding	15	740	335	14317	0.74	0.74	// PGSC0003DMG400015637 // PGSC0003DMG400020416 // PGSC0003DMG400007330 // PGSC0003DMG400004899 // PGSC0003DMG400015677 // PGSC0003DMG400014052 // PGSC0003DMG400002612 // PGSC0003DMG401000020 // PGSC0003DMG400033905 // PGSC0003DMG400024294 // PGSC0003DMG400022026 // PGSC0003DMG400015728 // PGSC0003DMG400013663 // PGSC0003DMG400006822 // PGSC0003DMG400024289
GO:0022804	F	active transmembrane transporter activity	9	740	208	14317	0.75	0.75	// PGSC0003DMG400001400 // PGSC0003DMG400021614 // PGSC0003DMG400028641 // PGSC0003DMG400001419 // PGSC0003DMG402025043 // PGSC0003DMG400016250 // PGSC0003DMG400027465 // PGSC0003DMG400012167 // PGSC0003DMG400023681
GO:0070011	F	peptidase activity, acting on L-amino acid peptides	20	740	440	14317	0.75	0.75	// PGSC0003DMG400004891 // PGSC0003DMG400025293 // PGSC0003DMG400020866 // PGSC0003DMG400028737 // PGSC0003DMG400003188 // PGSC0003DMG400028911 // PGSC0003DMG400009465 // PGSC0003DMG401011802 // PGSC0003DMG400006840 // PGSC0003DMG400030172 // PGSC0003DMG400027892 // PGSC0003DMG400000231 // PGSC0003DMG400007562 // PGSC0003DMG400024802 // PGSC0003DMG400003707 // PGSC0003DMG400012492 // PGSC0003DMG4…
GO:0004721	F	phosphoprotein phosphatase activity	4	740	99	14317	0.75	0.75	// PGSC0003DMG401014249 // PGSC0003DMG401017504 // PGSC0003DMG400022551 // PGSC0003DMG400026085
GO:0016614	F	oxidoreductase activity, acting on CH-OH group of donors	5	740	122	14317	0.75	0.75	// PGSC0003DMG400013663 // PGSC0003DMG400002612 // PGSC0003DMG400015728 // PGSC0003DMG400024294 // PGSC0003DMG401000020
GO:0019001	F	guanyl nucleotide binding	8	740	190	14317	0.76	0.76	// PGSC0003DMG400008738 // PGSC0003DMG400001847 // PGSC0003DMG400005258 // PGSC0003DMG400022967 // PGSC0003DMG400025080 // PGSC0003DMG400025058 // PGSC0003DMG400011646 // PGSC0003DMG400027460
GO:0016829	F	lyase activity	8	740	190	14317	0.76	0.76	// PGSC0003DMG400022114 // PGSC0003DMG400027079 // PGSC0003DMG400028261 // PGSC0003DMG403011252 // PGSC0003DMG400014052 // PGSC0003DMG400006391 // PGSC0003DMG402002721 // PGSC0003DMG400021264
GO:0015399	F	primary active transmembrane transporter activity	3	740	79	14317	0.77	0.77	// PGSC0003DMG400001400 // PGSC0003DMG400012167 // PGSC0003DMG400001419
GO:0015405	F	P-P-bond-hydrolysis-driven transmembrane transporter activity	3	740	79	14317	0.77	0.77	// PGSC0003DMG400001400 // PGSC0003DMG400012167 // PGSC0003DMG400001419
GO:0043167	F	ion binding	82	740	1709	14317	0.77	0.77	// PGSC0003DMG400015637 // PGSC0003DMG402007034 // PGSC0003DMG400011344 // PGSC0003DMG400029401 // PGSC0003DMG400020416 // PGSC0003DMG400004900 // PGSC0003DMG400025298 // PGSC0003DMG400000557 // PGSC0003DMG400013696 // PGSC0003DMG400021506 // PGSC0003DMG400024783 // PGSC0003DMG400011019 // PGSC0003DMG400012250 // PGSC0003DMG401020339 // PGSC0003DMG400029993 // PGSC0003DMG400005261 // PGSC0003DMG4…
GO:0043492	F	ATPase activity, coupled to movement of substances	3	740	80	14317	0.78	0.78	// PGSC0003DMG400001400 // PGSC0003DMG400012167 // PGSC0003DMG400001419
GO:0043169	F	cation binding	77	740	1614	14317	0.78	0.78	// PGSC0003DMG402007034 // PGSC0003DMG400011344 // PGSC0003DMG400029401 // PGSC0003DMG400007330 // PGSC0003DMG400004900 // PGSC0003DMG400025298 // PGSC0003DMG400000557 // PGSC0003DMG400013696 // PGSC0003DMG400021506 // PGSC0003DMG400011019 // PGSC0003DMG400012250 // PGSC0003DMG400029993 // PGSC0003DMG400005261 // PGSC0003DMG400024690 // PGSC0003DMG400029328 // PGSC0003DMG400030720 // PGSC0003DMG4…
GO:0016787	F	hydrolase activity	85	740	1777	14317	0.79	0.79	// PGSC0003DMG400025293 // PGSC0003DMG400008553 // PGSC0003DMG400028737 // PGSC0003DMG400002026 // PGSC0003DMG400021198 // PGSC0003DMG400019264 // PGSC0003DMG400003188 // PGSC0003DMG400026085 // PGSC0003DMG400006840 // PGSC0003DMG400003013 // PGSC0003DMG400027892 // PGSC0003DMG400008836 // PGSC0003DMG400015477 // PGSC0003DMG400031124 // PGSC0003DMG400016627 // PGSC0003DMG401014249 // PGSC0003DMG4…
GO:0004722	F	protein serine/threonine phosphatase activity	3	740	81	14317	0.79	0.79	// PGSC0003DMG401017504 // PGSC0003DMG400022551 // PGSC0003DMG400026085
GO:0016791	F	phosphatase activity	5	740	129	14317	0.79	0.79	// PGSC0003DMG400002523 // PGSC0003DMG401014249 // PGSC0003DMG401017504 // PGSC0003DMG400022551 // PGSC0003DMG400026085
GO:0016820	F	hydrolase activity, acting on acid anhydrides, catalyzing transmembrane movement of substances	3	740	83	14317	0.8	0.8	// PGSC0003DMG400001400 // PGSC0003DMG400012167 // PGSC0003DMG400001419
GO:0005506	F	iron ion binding	20	740	459	14317	0.81	0.81	// PGSC0003DMG400012669 // PGSC0003DMG400012947 // PGSC0003DMG403009622 // PGSC0003DMG400009314 // PGSC0003DMG400013629 // PGSC0003DMG400025274 // PGSC0003DMG400014271 // PGSC0003DMG400013696 // PGSC0003DMG400009315 // PGSC0003DMG400030720 // PGSC0003DMG400010415 // PGSC0003DMG400030721 // PGSC0003DMG400003608 // PGSC0003DMG400017324 // PGSC0003DMG400015220 // PGSC0003DMG400001144 // PGSC0003DMG4…
GO:0000287	F	magnesium ion binding	4	740	108	14317	0.81	0.81	// PGSC0003DMG400022114 // PGSC0003DMG403011252 // PGSC0003DMG402002721 // PGSC0003DMG400025298
GO:0046872	F	metal ion binding	76	740	1609	14317	0.81	0.81	// PGSC0003DMG402007034 // PGSC0003DMG400011344 // PGSC0003DMG400029401 // PGSC0003DMG400007330 // PGSC0003DMG400004900 // PGSC0003DMG400025298 // PGSC0003DMG400000557 // PGSC0003DMG400013696 // PGSC0003DMG400021506 // PGSC0003DMG400011019 // PGSC0003DMG400012250 // PGSC0003DMG400029993 // PGSC0003DMG400005261 // PGSC0003DMG400024690 // PGSC0003DMG400029328 // PGSC0003DMG400030720 // PGSC0003DMG4…
GO:0050662	F	coenzyme binding	9	740	224	14317	0.81	0.81	// PGSC0003DMG401000020 // PGSC0003DMG400015677 // PGSC0003DMG400002612 // PGSC0003DMG400033905 // PGSC0003DMG400024294 // PGSC0003DMG400022026 // PGSC0003DMG400013663 // PGSC0003DMG400006822 // PGSC0003DMG400024289
GO:0043531	F	ADP binding	14	740	337	14317	0.82	0.82	// PGSC0003DMG400009307 // PGSC0003DMG400015693 // PGSC0003DMG400018903 // PGSC0003DMG400020749 // PGSC0003DMG400029220 // PGSC0003DMG400012466 // PGSC0003DMG402029995 // PGSC0003DMG400016823 // PGSC0003DMG400002271 // PGSC0003DMG401030236 // PGSC0003DMG400000888 // PGSC0003DMG400026161 // PGSC0003DMG400018464 // PGSC0003DMG400011906
GO:0016835	F	carbon-oxygen lyase activity	3	740	87	14317	0.83	0.83	// PGSC0003DMG400022114 // PGSC0003DMG403011252 // PGSC0003DMG402002721
GO:0046914	F	transition metal ion binding	55	740	1208	14317	0.85	0.85	// PGSC0003DMG400028883 // PGSC0003DMG400029401 // PGSC0003DMG400002995 // PGSC0003DMG400013696 // PGSC0003DMG402007034 // PGSC0003DMG400011019 // PGSC0003DMG400012250 // PGSC0003DMG400005261 // PGSC0003DMG400029328 // PGSC0003DMG400011765 // PGSC0003DMG400013629 // PGSC0003DMG400025274 // PGSC0003DMG401020339 // PGSC0003DMG400007381 // PGSC0003DMG400028958 // PGSC0003DMG400030721 // PGSC0003DMG4…
GO:0016705	F	oxidoreductase activity, acting on paired donors, with incorporation or reduction of molecular oxygen	19	740	459	14317	0.86	0.86	// PGSC0003DMG400012669 // PGSC0003DMG400012947 // PGSC0003DMG403009622 // PGSC0003DMG400009314 // PGSC0003DMG400013629 // PGSC0003DMG400025274 // PGSC0003DMG400013696 // PGSC0003DMG400009315 // PGSC0003DMG400030720 // PGSC0003DMG400003608 // PGSC0003DMG400014271 // PGSC0003DMG400022026 // PGSC0003DMG400017324 // PGSC0003DMG400015220 // PGSC0003DMG400001144 // PGSC0003DMG400014272 // PGSC0003DMG4…
GO:0042623	F	ATPase activity, coupled	3	740	94	14317	0.86	0.86	// PGSC0003DMG400001400 // PGSC0003DMG400012167 // PGSC0003DMG400001419
GO:0020037	F	heme binding	22	740	531	14317	0.87	0.87	// PGSC0003DMG400013696 // PGSC0003DMG400005261 // PGSC0003DMG400013629 // PGSC0003DMG401001731 // PGSC0003DMG400001144 // PGSC0003DMG400003608 // PGSC0003DMG400017324 // PGSC0003DMG400025274 // PGSC0003DMG400012669 // PGSC0003DMG400012947 // PGSC0003DMG403009622 // PGSC0003DMG400009314 // PGSC0003DMG400001003 // PGSC0003DMG400009315 // PGSC0003DMG400030720 // PGSC0003DMG400015220 // PGSC0003DMG4…
GO:0003824	F	catalytic activity	318	740	6460	14317	0.88	0.88	// PGSC0003DMG400020416 // PGSC0003DMG400027121 // PGSC0003DMG400016190 // PGSC0003DMG400022341 // PGSC0003DMG400012947 // PGSC0003DMG400000011 // PGSC0003DMG400031791 // PGSC0003DMG400011019 // PGSC0003DMG400028443 // PGSC0003DMG401014249 // PGSC0003DMG400001795 // PGSC0003DMG400007231 // PGSC0003DMG400020316 // PGSC0003DMG400021264 // PGSC0003DMG400024690 // PGSC0003DMG400024289 // PGSC0003DMG4…
GO:0046906	F	tetrapyrrole binding	22	740	535	14317	0.88	0.88	// PGSC0003DMG400013696 // PGSC0003DMG400005261 // PGSC0003DMG400013629 // PGSC0003DMG401001731 // PGSC0003DMG400001144 // PGSC0003DMG400003608 // PGSC0003DMG400017324 // PGSC0003DMG400025274 // PGSC0003DMG400012669 // PGSC0003DMG400012947 // PGSC0003DMG403009622 // PGSC0003DMG400009314 // PGSC0003DMG400001003 // PGSC0003DMG400009315 // PGSC0003DMG400030720 // PGSC0003DMG400015220 // PGSC0003DMG4…
GO:0003723	F	RNA binding	11	740	291	14317	0.88	0.88	// PGSC0003DMG401017153 // PGSC0003DMG400001190 // PGSC0003DMG400015702 // PGSC0003DMG400015968 // PGSC0003DMG400022967 // PGSC0003DMG400010066 // PGSC0003DMG400025766 // PGSC0003DMG400009775 // PGSC0003DMG400027667 // PGSC0003DMG400000893 // PGSC0003DMG402016246
GO:0008234	F	cysteine-type peptidase activity	3	740	99	14317	0.88	0.88	// PGSC0003DMG400010232 // PGSC0003DMG400008004 // PGSC0003DMG400003707
GO:0042578	F	phosphoric ester hydrolase activity	5	740	150	14317	0.88	0.88	// PGSC0003DMG400002523 // PGSC0003DMG401014249 // PGSC0003DMG401017504 // PGSC0003DMG400022551 // PGSC0003DMG400026085
GO:0005215	F	transporter activity	30	740	720	14317	0.9	0.9	// PGSC0003DMG400007969 // PGSC0003DMG400021547 // PGSC0003DMG400028641 // PGSC0003DMG400014663 // PGSC0003DMG400004329 // PGSC0003DMG400029084 // PGSC0003DMG400027465 // PGSC0003DMG400012167 // PGSC0003DMG400024120 // PGSC0003DMG400026455 // PGSC0003DMG400001400 // PGSC0003DMG400003596 // PGSC0003DMG400030905 // PGSC0003DMG400022123 // PGSC0003DMG400003173 // PGSC0003DMG400022402 // PGSC0003DMG4…
GO:0022891	F	substrate-specific transmembrane transporter activity	10	740	279	14317	0.91	0.91	// PGSC0003DMG400023180 // PGSC0003DMG400007969 // PGSC0003DMG400030905 // PGSC0003DMG400021614 // PGSC0003DMG400028641 // PGSC0003DMG400014663 // PGSC0003DMG400027954 // PGSC0003DMG400016250 // PGSC0003DMG400018459 // PGSC0003DMG400030701
GO:0016616	F	oxidoreductase activity, acting on the CH-OH group of donors, NAD or NADP as acceptor	3	740	106	14317	0.91	0.91	// PGSC0003DMG400013663 // PGSC0003DMG400002612 // PGSC0003DMG401000020
GO:0016788	F	hydrolase activity, acting on ester bonds	16	740	419	14317	0.91	0.91	// PGSC0003DMG400030191 // PGSC0003DMG400033883 // PGSC0003DMG400018278 // PGSC0003DMG400026313 // PGSC0003DMG403024767 // PGSC0003DMG402013919 // PGSC0003DMG400002523 // PGSC0003DMG401017504 // PGSC0003DMG400026494 // PGSC0003DMG400026085 // PGSC0003DMG401014249 // PGSC0003DMG400002231 // PGSC0003DMG400031791 // PGSC0003DMG400029964 // PGSC0003DMG400022551 // PGSC0003DMG400007242
GO:0016491	F	oxidoreductase activity	69	740	1555	14317	0.92	0.92	// PGSC0003DMG400028883 // PGSC0003DMG403009622 // PGSC0003DMG400022341 // PGSC0003DMG400000011 // PGSC0003DMG400013696 // PGSC0003DMG400018917 // PGSC0003DMG400002612 // PGSC0003DMG402007034 // PGSC0003DMG400011019 // PGSC0003DMG400024582 // PGSC0003DMG400013663 // PGSC0003DMG400007231 // PGSC0003DMG400010441 // PGSC0003DMG400005261 // PGSC0003DMG400024690 // PGSC0003DMG400016033 // PGSC0003DMG4…
GO:0022857	F	transmembrane transporter activity	20	740	514	14317	0.92	0.92	// PGSC0003DMG400023180 // PGSC0003DMG400007969 // PGSC0003DMG400009994 // PGSC0003DMG400030905 // PGSC0003DMG400021614 // PGSC0003DMG400001400 // PGSC0003DMG400016530 // PGSC0003DMG400028641 // PGSC0003DMG400014663 // PGSC0003DMG400022123 // PGSC0003DMG400001419 // PGSC0003DMG400022402 // PGSC0003DMG402025043 // PGSC0003DMG400027954 // PGSC0003DMG400016250 // PGSC0003DMG400018459 // PGSC0003DMG4…
GO:0004601	F	peroxidase activity	3	740	114	14317	0.93	0.93	// PGSC0003DMG400022341 // PGSC0003DMG401001731 // PGSC0003DMG400001774
GO:0022892	F	substrate-specific transporter activity	11	740	320	14317	0.94	0.94	// PGSC0003DMG400023180 // PGSC0003DMG400007969 // PGSC0003DMG400003596 // PGSC0003DMG400030905 // PGSC0003DMG400021614 // PGSC0003DMG400028641 // PGSC0003DMG400014663 // PGSC0003DMG400027954 // PGSC0003DMG400016250 // PGSC0003DMG400018459 // PGSC0003DMG400030701
GO:0016684	F	oxidoreductase activity, acting on peroxide as acceptor	3	740	117	14317	0.94	0.94	// PGSC0003DMG400022341 // PGSC0003DMG401001731 // PGSC0003DMG400001774
GO:0016887	F	ATPase activity	6	740	199	14317	0.94	0.94	// PGSC0003DMG400001967 // PGSC0003DMG400020257 // PGSC0003DMG400001400 // PGSC0003DMG400011999 // PGSC0003DMG400001419 // PGSC0003DMG400012167
GO:0008270	F	zinc ion binding	26	740	671	14317	0.95	0.95	// PGSC0003DMG400029401 // PGSC0003DMG400002995 // PGSC0003DMG400005454 // PGSC0003DMG400029328 // PGSC0003DMG400011765 // PGSC0003DMG401020339 // PGSC0003DMG400007381 // PGSC0003DMG400025414 // PGSC0003DMG400012286 // PGSC0003DMG400009919 // PGSC0003DMG400030571 // PGSC0003DMG400002225 // PGSC0003DMG400031871 // PGSC0003DMG400015677 // PGSC0003DMG400027131 // PGSC0003DMG400003661 // PGSC0003DMG4…
GO:0016746	F	transferase activity, transferring acyl groups	10	740	306	14317	0.95	0.95	// PGSC0003DMG400023493 // PGSC0003DMG400015192 // PGSC0003DMG400007866 // PGSC0003DMG400000466 // PGSC0003DMG400019305 // PGSC0003DMG400024711 // PGSC0003DMG400020758 // PGSC0003DMG400015552 // PGSC0003DMG400026629 // PGSC0003DMG400031351
GO:0016747	F	transferase activity, transferring acyl groups other than amino-acyl groups	8	740	258	14317	0.95	0.95	// PGSC0003DMG400023493 // PGSC0003DMG400020758 // PGSC0003DMG400007866 // PGSC0003DMG400019305 // PGSC0003DMG400015552 // PGSC0003DMG400000466 // PGSC0003DMG400026629 // PGSC0003DMG400031351
GO:0016209	F	antioxidant activity	3	740	127	14317	0.96	0.96	// PGSC0003DMG400022341 // PGSC0003DMG401001731 // PGSC0003DMG400001774
GO:0008324	F	cation transmembrane transporter activity	4	740	179	14317	0.98	0.98	// PGSC0003DMG400016250 // PGSC0003DMG400027954 // PGSC0003DMG400021614 // PGSC0003DMG400030701
GO:0015075	F	ion transmembrane transporter activity	6	740	249	14317	0.99	0.99	// PGSC0003DMG400007969 // PGSC0003DMG400021614 // PGSC0003DMG400014663 // PGSC0003DMG400027954 // PGSC0003DMG400016250 // PGSC0003DMG400030701
GO:0043232	C	intracellular non-membrane-bounded organelle	65	740	551	14317	4.2e-09	4.2e-09	// PGSC0003DMG400030620 // PGSC0003DMG400030185 // PGSC0003DMG400006491 // PGSC0003DMG400005192 // PGSC0003DMG400003291 // PGSC0003DMG400020985 // PGSC0003DMG400020636 // PGSC0003DMG400032826 // PGSC0003DMG400002509 // PGSC0003DMG400008836 // PGSC0003DMG400003632 // PGSC0003DMG400001077 // PGSC0003DMG400027045 // PGSC0003DMG400016394 // PGSC0003DMG400002539 // PGSC0003DMG400024719 // PGSC0003DMG4…
GO:0043228	C	non-membrane-bounded organelle	65	740	551	14317	4.2e-09	4.2e-09	// PGSC0003DMG400030620 // PGSC0003DMG400030185 // PGSC0003DMG400006491 // PGSC0003DMG400005192 // PGSC0003DMG400003291 // PGSC0003DMG400020985 // PGSC0003DMG400020636 // PGSC0003DMG400032826 // PGSC0003DMG400002509 // PGSC0003DMG400008836 // PGSC0003DMG400003632 // PGSC0003DMG400001077 // PGSC0003DMG400027045 // PGSC0003DMG400016394 // PGSC0003DMG400002539 // PGSC0003DMG400024719 // PGSC0003DMG4…
GO:0043229	C	intracellular organelle	111	740	1315	14317	5.4e-07	5.4e-07	// PGSC0003DMG400002679 // PGSC0003DMG400005192 // PGSC0003DMG400003291 // PGSC0003DMG400002509 // PGSC0003DMG400027045 // PGSC0003DMG400006393 // PGSC0003DMG400030620 // PGSC0003DMG400030537 // PGSC0003DMG400009917 // PGSC0003DMG400026982 // PGSC0003DMG400028826 // PGSC0003DMG400023340 // PGSC0003DMG400019893 // PGSC0003DMG400015919 // PGSC0003DMG400013765 // PGSC0003DMG400011563 // PGSC0003DMG4…
GO:0043226	C	organelle	111	740	1315	14317	5.4e-07	5.4e-07	// PGSC0003DMG400002679 // PGSC0003DMG400005192 // PGSC0003DMG400003291 // PGSC0003DMG400002509 // PGSC0003DMG400027045 // PGSC0003DMG400006393 // PGSC0003DMG400030620 // PGSC0003DMG400030537 // PGSC0003DMG400009917 // PGSC0003DMG400026982 // PGSC0003DMG400028826 // PGSC0003DMG400023340 // PGSC0003DMG400019893 // PGSC0003DMG400015919 // PGSC0003DMG400013765 // PGSC0003DMG400011563 // PGSC0003DMG4…
GO:1990904	C	ribonucleoprotein complex	43	740	359	14317	1.3e-06	1.3e-06	// PGSC0003DMG400006784 // PGSC0003DMG400030185 // PGSC0003DMG400006491 // PGSC0003DMG400005192 // PGSC0003DMG400003291 // PGSC0003DMG400020985 // PGSC0003DMG400014381 // PGSC0003DMG400025398 // PGSC0003DMG400002509 // PGSC0003DMG400014695 // PGSC0003DMG400027045 // PGSC0003DMG400016394 // PGSC0003DMG400011319 // PGSC0003DMG400028356 // PGSC0003DMG400024719 // PGSC0003DMG400026510 // PGSC0003DMG4…
GO:0030529	C	intracellular ribonucleoprotein complex	43	740	359	14317	1.3e-06	1.3e-06	// PGSC0003DMG400006784 // PGSC0003DMG400030185 // PGSC0003DMG400006491 // PGSC0003DMG400005192 // PGSC0003DMG400003291 // PGSC0003DMG400020985 // PGSC0003DMG400014381 // PGSC0003DMG400025398 // PGSC0003DMG400002509 // PGSC0003DMG400014695 // PGSC0003DMG400027045 // PGSC0003DMG400016394 // PGSC0003DMG400011319 // PGSC0003DMG400028356 // PGSC0003DMG400024719 // PGSC0003DMG400026510 // PGSC0003DMG4…
GO:0005840	C	ribosome	38	740	311	14317	3.6e-06	3.6e-06	// PGSC0003DMG400030185 // PGSC0003DMG400006491 // PGSC0003DMG400005192 // PGSC0003DMG400003291 // PGSC0003DMG400020985 // PGSC0003DMG400014381 // PGSC0003DMG400025398 // PGSC0003DMG400002509 // PGSC0003DMG400027045 // PGSC0003DMG400016394 // PGSC0003DMG400011319 // PGSC0003DMG400024719 // PGSC0003DMG400026510 // PGSC0003DMG400026415 // PGSC0003DMG400028243 // PGSC0003DMG400030537 // PGSC0003DMG4…
GO:0015630	C	microtubule cytoskeleton	18	740	101	14317	2e-05	2e-05	// PGSC0003DMG400001320 // PGSC0003DMG400004917 // PGSC0003DMG400024505 // PGSC0003DMG400013743 // PGSC0003DMG400008836 // PGSC0003DMG400027257 // PGSC0003DMG400019264 // PGSC0003DMG400030620 // PGSC0003DMG400032826 // PGSC0003DMG400002545 // PGSC0003DMG400015544 // PGSC0003DMG401021929 // PGSC0003DMG400015180 // PGSC0003DMG400002026 // PGSC0003DMG400007577 // PGSC0003DMG400002539 // PGSC0003DMG4…
GO:0044430	C	cytoskeletal part	20	740	122	14317	2e-05	2e-05	// PGSC0003DMG400001320 // PGSC0003DMG400016627 // PGSC0003DMG400004917 // PGSC0003DMG400024505 // PGSC0003DMG400013743 // PGSC0003DMG400008836 // PGSC0003DMG400031124 // PGSC0003DMG400027257 // PGSC0003DMG400019264 // PGSC0003DMG400030620 // PGSC0003DMG400032826 // PGSC0003DMG400002545 // PGSC0003DMG400015544 // PGSC0003DMG401021929 // PGSC0003DMG400015180 // PGSC0003DMG400002026 // PGSC0003DMG4…
GO:0005856	C	cytoskeleton	20	740	132	14317	5.5e-05	5.5e-05	// PGSC0003DMG400001320 // PGSC0003DMG400016627 // PGSC0003DMG400004917 // PGSC0003DMG400024505 // PGSC0003DMG400013743 // PGSC0003DMG400008836 // PGSC0003DMG400031124 // PGSC0003DMG400027257 // PGSC0003DMG400019264 // PGSC0003DMG400030620 // PGSC0003DMG400032826 // PGSC0003DMG400002545 // PGSC0003DMG400015544 // PGSC0003DMG401021929 // PGSC0003DMG400015180 // PGSC0003DMG400002026 // PGSC0003DMG4…
GO:0044424	C	intracellular part	121	740	1639	14317	6.7e-05	6.7e-05	// PGSC0003DMG400002679 // PGSC0003DMG400005192 // PGSC0003DMG400003291 // PGSC0003DMG400002509 // PGSC0003DMG400027045 // PGSC0003DMG400028356 // PGSC0003DMG400024546 // PGSC0003DMG400030620 // PGSC0003DMG400030537 // PGSC0003DMG400018234 // PGSC0003DMG400009917 // PGSC0003DMG401017153 // PGSC0003DMG400008366 // PGSC0003DMG400028826 // PGSC0003DMG400023340 // PGSC0003DMG400019893 // PGSC0003DMG4…
GO:0044464	C	cell part	131	740	1834	14317	0.00013	0.00013	// PGSC0003DMG400002679 // PGSC0003DMG400004953 // PGSC0003DMG400005192 // PGSC0003DMG400003291 // PGSC0003DMG400031791 // PGSC0003DMG400002509 // PGSC0003DMG400027045 // PGSC0003DMG400028356 // PGSC0003DMG400003596 // PGSC0003DMG400030620 // PGSC0003DMG400030537 // PGSC0003DMG400018234 // PGSC0003DMG400009917 // PGSC0003DMG401017153 // PGSC0003DMG400008366 // PGSC0003DMG400028826 // PGSC0003DMG4…
GO:0005623	C	cell	131	740	1834	14317	0.00013	0.00013	// PGSC0003DMG400002679 // PGSC0003DMG400004953 // PGSC0003DMG400005192 // PGSC0003DMG400003291 // PGSC0003DMG400031791 // PGSC0003DMG400002509 // PGSC0003DMG400027045 // PGSC0003DMG400028356 // PGSC0003DMG400003596 // PGSC0003DMG400030620 // PGSC0003DMG400030537 // PGSC0003DMG400018234 // PGSC0003DMG400009917 // PGSC0003DMG401017153 // PGSC0003DMG400008366 // PGSC0003DMG400028826 // PGSC0003DMG4…
GO:0005875	C	microtubule associated complex	13	740	67	14317	0.00013	0.00013	// PGSC0003DMG400004917 // PGSC0003DMG400024505 // PGSC0003DMG400008836 // PGSC0003DMG400027257 // PGSC0003DMG400019264 // PGSC0003DMG400030620 // PGSC0003DMG400002545 // PGSC0003DMG400015544 // PGSC0003DMG401021929 // PGSC0003DMG400002026 // PGSC0003DMG400007577 // PGSC0003DMG400002539 // PGSC0003DMG400016627
GO:0005622	C	intracellular	123	740	1711	14317	0.00017	0.00017	// PGSC0003DMG400002679 // PGSC0003DMG400005192 // PGSC0003DMG400003291 // PGSC0003DMG400002509 // PGSC0003DMG400027045 // PGSC0003DMG400028356 // PGSC0003DMG400024546 // PGSC0003DMG400030620 // PGSC0003DMG400030537 // PGSC0003DMG400018234 // PGSC0003DMG400009917 // PGSC0003DMG401017153 // PGSC0003DMG400008366 // PGSC0003DMG400028826 // PGSC0003DMG400023340 // PGSC0003DMG400019893 // PGSC0003DMG4…
GO:0032991	C	macromolecular complex	75	740	929	14317	0.00017	0.00017	// PGSC0003DMG400006784 // PGSC0003DMG400030185 // PGSC0003DMG400006491 // PGSC0003DMG400015702 // PGSC0003DMG400003291 // PGSC0003DMG400020985 // PGSC0003DMG400014381 // PGSC0003DMG400030620 // PGSC0003DMG400002509 // PGSC0003DMG400008836 // PGSC0003DMG400003632 // PGSC0003DMG400014695 // PGSC0003DMG400027045 // PGSC0003DMG400016394 // PGSC0003DMG400006959 // PGSC0003DMG400002539 // PGSC0003DMG4…
GO:0044444	C	cytoplasmic part	54	740	648	14317	0.00071	0.00071	// PGSC0003DMG402002721 // PGSC0003DMG400030185 // PGSC0003DMG400006491 // PGSC0003DMG400015702 // PGSC0003DMG400003291 // PGSC0003DMG400020985 // PGSC0003DMG400014381 // PGSC0003DMG400025398 // PGSC0003DMG400002509 // PGSC0003DMG400006959 // PGSC0003DMG400027045 // PGSC0003DMG400016394 // PGSC0003DMG400011319 // PGSC0003DMG400001459 // PGSC0003DMG400017494 // PGSC0003DMG400024719 // PGSC0003DMG4…
GO:0005871	C	kinesin complex	10	740	51	14317	0.00072	0.00072	// PGSC0003DMG400004917 // PGSC0003DMG400024505 // PGSC0003DMG400027257 // PGSC0003DMG400019264 // PGSC0003DMG400030620 // PGSC0003DMG400015544 // PGSC0003DMG400002026 // PGSC0003DMG400002539 // PGSC0003DMG400008836 // PGSC0003DMG400016627
GO:0005737	C	cytoplasm	57	740	759	14317	0.0045	0.0045	// PGSC0003DMG402002721 // PGSC0003DMG400030185 // PGSC0003DMG400006491 // PGSC0003DMG400015702 // PGSC0003DMG400003291 // PGSC0003DMG400020985 // PGSC0003DMG400014381 // PGSC0003DMG400025398 // PGSC0003DMG400002509 // PGSC0003DMG400006959 // PGSC0003DMG400027045 // PGSC0003DMG400016394 // PGSC0003DMG400011319 // PGSC0003DMG400000132 // PGSC0003DMG400001459 // PGSC0003DMG400017494 // PGSC0003DMG4…
GO:0005634	C	nucleus	41	740	551	14317	0.017	0.017	// PGSC0003DMG400000118 // PGSC0003DMG400002679 // PGSC0003DMG400000174 // PGSC0003DMG400006595 // PGSC0003DMG400007962 // PGSC0003DMG400003632 // PGSC0003DMG400009943 // PGSC0003DMG400020807 // PGSC0003DMG400009349 // PGSC0003DMG400005041 // PGSC0003DMG400001523 // PGSC0003DMG400016270 // PGSC0003DMG400006020 // PGSC0003DMG400024626 // PGSC0003DMG400004953 // PGSC0003DMG400033079 // PGSC0003DMG4…
GO:0030684	C	preribosome	3	740	10	14317	0.023	0.023	// PGSC0003DMG400028356 // PGSC0003DMG400006784 // PGSC0003DMG400018096
GO:0005874	C	microtubule	5	740	29	14317	0.024	0.024	// PGSC0003DMG400001320 // PGSC0003DMG400030431 // PGSC0003DMG400015180 // PGSC0003DMG400013743 // PGSC0003DMG400032826
GO:0099512	C	supramolecular fiber	5	740	31	14317	0.03	0.03	// PGSC0003DMG400001320 // PGSC0003DMG400030431 // PGSC0003DMG400015180 // PGSC0003DMG400013743 // PGSC0003DMG400032826
GO:0099513	C	polymeric cytoskeletal fiber	5	740	31	14317	0.03	0.03	// PGSC0003DMG400001320 // PGSC0003DMG400030431 // PGSC0003DMG400015180 // PGSC0003DMG400013743 // PGSC0003DMG400032826
GO:0044422	C	organelle part	35	740	491	14317	0.042	0.042	// PGSC0003DMG400000174 // PGSC0003DMG400032826 // PGSC0003DMG400002545 // PGSC0003DMG400008836 // PGSC0003DMG400003632 // PGSC0003DMG400006959 // PGSC0003DMG400004917 // PGSC0003DMG400024505 // PGSC0003DMG400018096 // PGSC0003DMG400013743 // PGSC0003DMG400027257 // PGSC0003DMG400030620 // PGSC0003DMG400002026 // PGSC0003DMG400030431 // PGSC0003DMG400021611 // PGSC0003DMG400021614 // PGSC0003DMG4…
GO:0044446	C	intracellular organelle part	35	740	491	14317	0.042	0.042	// PGSC0003DMG400000174 // PGSC0003DMG400032826 // PGSC0003DMG400002545 // PGSC0003DMG400008836 // PGSC0003DMG400003632 // PGSC0003DMG400006959 // PGSC0003DMG400004917 // PGSC0003DMG400024505 // PGSC0003DMG400018096 // PGSC0003DMG400013743 // PGSC0003DMG400027257 // PGSC0003DMG400030620 // PGSC0003DMG400002026 // PGSC0003DMG400030431 // PGSC0003DMG400021611 // PGSC0003DMG400021614 // PGSC0003DMG4…
GO:0043227	C	membrane-bounded organelle	51	740	819	14317	0.11	0.11	// PGSC0003DMG400000118 // PGSC0003DMG400002679 // PGSC0003DMG400000174 // PGSC0003DMG400006595 // PGSC0003DMG400007962 // PGSC0003DMG400003632 // PGSC0003DMG400009943 // PGSC0003DMG400020807 // PGSC0003DMG400017494 // PGSC0003DMG400009349 // PGSC0003DMG400005041 // PGSC0003DMG400001523 // PGSC0003DMG400016270 // PGSC0003DMG400006020 // PGSC0003DMG400024626 // PGSC0003DMG400004953 // PGSC0003DMG4…
GO:0043231	C	intracellular membrane-bounded organelle	51	740	819	14317	0.11	0.11	// PGSC0003DMG400000118 // PGSC0003DMG400002679 // PGSC0003DMG400000174 // PGSC0003DMG400006595 // PGSC0003DMG400007962 // PGSC0003DMG400003632 // PGSC0003DMG400009943 // PGSC0003DMG400020807 // PGSC0003DMG400017494 // PGSC0003DMG400009349 // PGSC0003DMG400005041 // PGSC0003DMG400001523 // PGSC0003DMG400016270 // PGSC0003DMG400006020 // PGSC0003DMG400024626 // PGSC0003DMG400004953 // PGSC0003DMG4…
GO:0043234	C	protein complex	33	740	571	14317	0.29	0.29	// PGSC0003DMG400000174 // PGSC0003DMG400015702 // PGSC0003DMG400002545 // PGSC0003DMG400008836 // PGSC0003DMG400003632 // PGSC0003DMG400031124 // PGSC0003DMG400025217 // PGSC0003DMG400004917 // PGSC0003DMG400024505 // PGSC0003DMG401019457 // PGSC0003DMG400027257 // PGSC0003DMG400032202 // PGSC0003DMG400030620 // PGSC0003DMG400009775 // PGSC0003DMG400002026 // PGSC0003DMG402006167 // PGSC0003DMG4…
GO:0005783	C	endoplasmic reticulum	5	740	76	14317	0.37	0.37	// PGSC0003DMG400009917 // PGSC0003DMG401012477 // PGSC0003DMG400006959 // PGSC0003DMG400017494 // PGSC0003DMG400023340
GO:0030312	C	external encapsulating structure	6	740	97	14317	0.4	0.4	// PGSC0003DMG400007854 // PGSC0003DMG400030191 // PGSC0003DMG400028737 // PGSC0003DMG400024755 // PGSC0003DMG400031791 // PGSC0003DMG403024767
GO:0005618	C	cell wall	6	740	97	14317	0.4	0.4	// PGSC0003DMG400007854 // PGSC0003DMG400030191 // PGSC0003DMG400028737 // PGSC0003DMG400024755 // PGSC0003DMG400031791 // PGSC0003DMG403024767
GO:0012505	C	endomembrane system	7	740	119	14317	0.43	0.43	// PGSC0003DMG400006959 // PGSC0003DMG400021614 // PGSC0003DMG400023340 // PGSC0003DMG400009917 // PGSC0003DMG400016250 // PGSC0003DMG401012477 // PGSC0003DMG400017494
GO:0044427	C	chromosomal part	5	740	83	14317	0.44	0.44	// PGSC0003DMG400007159 // PGSC0003DMG400003632 // PGSC0003DMG400001077 // PGSC0003DMG400000174 // PGSC0003DMG400024511
GO:0044815	C	DNA packaging complex	3	740	50	14317	0.49	0.49	// PGSC0003DMG400007159 // PGSC0003DMG400003632 // PGSC0003DMG400001077
GO:0005576	C	extracellular region	3	740	51	14317	0.5	0.5	// PGSC0003DMG400007854 // PGSC0003DMG400024755 // PGSC0003DMG400007123
GO:0005694	C	chromosome	5	740	91	14317	0.51	0.51	// PGSC0003DMG400007159 // PGSC0003DMG400003632 // PGSC0003DMG400001077 // PGSC0003DMG400000174 // PGSC0003DMG400024511
GO:0098588	C	bounding membrane of organelle	3	740	60	14317	0.6	0.6	// PGSC0003DMG400016250 // PGSC0003DMG400024502 // PGSC0003DMG400021614
GO:0071944	C	cell periphery	7	740	149	14317	0.65	0.65	// PGSC0003DMG400007854 // PGSC0003DMG400030191 // PGSC0003DMG400028737 // PGSC0003DMG400024755 // PGSC0003DMG400032202 // PGSC0003DMG400031791 // PGSC0003DMG403024767
GO:0016021	C	integral component of membrane	37	740	759	14317	0.66	0.66	// PGSC0003DMG400017539 // PGSC0003DMG400028831 // PGSC0003DMG400026902 // PGSC0003DMG400028641 // PGSC0003DMG400018853 // PGSC0003DMG400018975 // PGSC0003DMG400022932 // PGSC0003DMG400024410 // PGSC0003DMG400017494 // PGSC0003DMG400024120 // PGSC0003DMG400001400 // PGSC0003DMG400009994 // PGSC0003DMG400030905 // PGSC0003DMG400008512 // PGSC0003DMG400011787 // PGSC0003DMG400008379 // PGSC0003DMG4…
GO:0031224	C	intrinsic component of membrane	37	740	771	14317	0.7	0.7	// PGSC0003DMG400017539 // PGSC0003DMG400028831 // PGSC0003DMG400026902 // PGSC0003DMG400028641 // PGSC0003DMG400018853 // PGSC0003DMG400018975 // PGSC0003DMG400022932 // PGSC0003DMG400024410 // PGSC0003DMG400017494 // PGSC0003DMG400024120 // PGSC0003DMG400001400 // PGSC0003DMG400009994 // PGSC0003DMG400030905 // PGSC0003DMG400008512 // PGSC0003DMG400011787 // PGSC0003DMG400008379 // PGSC0003DMG4…
GO:0031090	C	organelle membrane	4	740	96	14317	0.73	0.73	// PGSC0003DMG400016250 // PGSC0003DMG400026982 // PGSC0003DMG400024502 // PGSC0003DMG400021614
GO:0016020	C	membrane	76	740	1656	14317	0.87	0.87	// PGSC0003DMG400007969 // PGSC0003DMG400017539 // PGSC0003DMG400021547 // PGSC0003DMG400026455 // PGSC0003DMG400028831 // PGSC0003DMG400026902 // PGSC0003DMG400028641 // PGSC0003DMG400014663 // PGSC0003DMG400004329 // PGSC0003DMG400029084 // PGSC0003DMG400019305 // PGSC0003DMG400018975 // PGSC0003DMG400007576 // PGSC0003DMG400022932 // PGSC0003DMG400027465 // PGSC0003DMG400024410 // PGSC0003DMG4…
GO:1902494	C	catalytic complex	4	740	125	14317	0.88	0.88	// PGSC0003DMG402002721 // PGSC0003DMG400032202 // PGSC0003DMG400025217 // PGSC0003DMG400006959
GO:0044425	C	membrane part	41	740	955	14317	0.9	0.9	// PGSC0003DMG400017539 // PGSC0003DMG400028831 // PGSC0003DMG400026902 // PGSC0003DMG400028641 // PGSC0003DMG400018853 // PGSC0003DMG400018975 // PGSC0003DMG400022932 // PGSC0003DMG400024410 // PGSC0003DMG400017494 // PGSC0003DMG400024120 // PGSC0003DMG400001400 // PGSC0003DMG400003596 // PGSC0003DMG400030905 // PGSC0003DMG400008512 // PGSC0003DMG400011787 // PGSC0003DMG400032202 // PGSC0003DMG4…
GO:0044428	C	nuclear part	4	740	135	14317	0.92	0.92	// PGSC0003DMG401027913 // PGSC0003DMG400021611 // PGSC0003DMG400018096 // PGSC0003DMG400008366
GO:0098796	C	membrane protein complex	4	740	180	14317	0.98	0.98	// PGSC0003DMG400003596 // PGSC0003DMG400032202 // PGSC0003DMG400006959 // PGSC0003DMG400027954
GO_acc
GO:0009059
GO:0009987
GO:0007017
GO:0044249
GO:0006412
GO:0044260
GO:0043170
GO:0009058
GO:0043603
GO:0044271
GO:0044238
GO:0034641
GO:0010467
GO:0071704
GO:0007049
GO:0006807
GO:0022402
GO:1901566
GO:0006928
GO:0007018
GO:0044237
GO:0044267
GO:0019538
GO:1901564
GO:0032502
GO:0044763
GO:0050789

## Sheet: repressed
GO_acc	term_type	Term	queryitem	querytotal	bgitem	bgtotal	pvalue	FDR	entries
GO:0000003	P	reproduction	7	212	70	14317	0.00013	0.00013	// PGSC0003DMG400016179 // PGSC0003DMG400013887 // PGSC0003DMG401028902 // PGSC0003DMG400016180 // PGSC0003DMG400018457 // PGSC0003DMG402013876 // PGSC0003DMG400024260
GO:0044702	P	single organism reproductive process	7	212	70	14317	0.00013	0.00013	// PGSC0003DMG400016179 // PGSC0003DMG400013887 // PGSC0003DMG401028902 // PGSC0003DMG400016180 // PGSC0003DMG400018457 // PGSC0003DMG402013876 // PGSC0003DMG400024260
GO:0022414	P	reproductive process	7	212	70	14317	0.00013	0.00013	// PGSC0003DMG400016179 // PGSC0003DMG400013887 // PGSC0003DMG401028902 // PGSC0003DMG400016180 // PGSC0003DMG400018457 // PGSC0003DMG402013876 // PGSC0003DMG400024260
GO:0050789	P	regulation of biological process	33	212	1331	14317	0.0026	0.0026	// PGSC0003DMG400027149 // PGSC0003DMG400010870 // PGSC0003DMG400031337 // PGSC0003DMG400029207 // PGSC0003DMG400017990 // PGSC0003DMG402024252 // PGSC0003DMG400026332 // PGSC0003DMG400019518 // PGSC0003DMG400021365 // PGSC0003DMG400001330 // PGSC0003DMG400025129 // PGSC0003DMG400024626 // PGSC0003DMG401031196 // PGSC0003DMG400030472 // PGSC0003DMG400020608 // PGSC0003DMG402007388 // PGSC0003DMG4…
GO:0032501	P	multicellular organismal process	7	212	120	14317	0.0026	0.0026	// PGSC0003DMG400016179 // PGSC0003DMG400013887 // PGSC0003DMG401028902 // PGSC0003DMG400016180 // PGSC0003DMG400018457 // PGSC0003DMG402013876 // PGSC0003DMG400024260
GO:0009765	P	photosynthesis, light harvesting	4	212	36	14317	0.0027	0.0027	// PGSC0003DMG400007375 // PGSC0003DMG400008300 // PGSC0003DMG400014386 // PGSC0003DMG400007787
GO:0044703	P	multi-organism reproductive process	5	212	61	14317	0.0027	0.0027	// PGSC0003DMG400013887 // PGSC0003DMG401028902 // PGSC0003DMG402013876 // PGSC0003DMG400024260 // PGSC0003DMG400018457
GO:0044706	P	multi-multicellular organism process	5	212	61	14317	0.0027	0.0027	// PGSC0003DMG400013887 // PGSC0003DMG401028902 // PGSC0003DMG402013876 // PGSC0003DMG400024260 // PGSC0003DMG400018457
GO:0009875	P	pollen-pistil interaction	5	212	61	14317	0.0027	0.0027	// PGSC0003DMG400013887 // PGSC0003DMG401028902 // PGSC0003DMG402013876 // PGSC0003DMG400024260 // PGSC0003DMG400018457
GO:0008037	P	cell recognition	5	212	61	14317	0.0027	0.0027	// PGSC0003DMG400013887 // PGSC0003DMG401028902 // PGSC0003DMG402013876 // PGSC0003DMG400024260 // PGSC0003DMG400018457
GO:0048544	P	recognition of pollen	5	212	61	14317	0.0027	0.0027	// PGSC0003DMG400013887 // PGSC0003DMG401028902 // PGSC0003DMG402013876 // PGSC0003DMG400024260 // PGSC0003DMG400018457
GO:0009856	P	pollination	5	212	61	14317	0.0027	0.0027	// PGSC0003DMG400013887 // PGSC0003DMG401028902 // PGSC0003DMG402013876 // PGSC0003DMG400024260 // PGSC0003DMG400018457
GO:0051704	P	multi-organism process	5	212	65	14317	0.0035	0.0035	// PGSC0003DMG400013887 // PGSC0003DMG401028902 // PGSC0003DMG402013876 // PGSC0003DMG400024260 // PGSC0003DMG400018457
GO:0065007	P	biological regulation	33	212	1368	14317	0.0039	0.0039	// PGSC0003DMG400027149 // PGSC0003DMG400010870 // PGSC0003DMG400031337 // PGSC0003DMG400029207 // PGSC0003DMG400017990 // PGSC0003DMG402024252 // PGSC0003DMG400026332 // PGSC0003DMG400019518 // PGSC0003DMG400021365 // PGSC0003DMG400001330 // PGSC0003DMG400025129 // PGSC0003DMG400024626 // PGSC0003DMG401031196 // PGSC0003DMG400030472 // PGSC0003DMG400020608 // PGSC0003DMG402007388 // PGSC0003DMG4…
GO:2001141	P	regulation of RNA biosynthetic process	23	212	848	14317	0.0043	0.0043	// PGSC0003DMG400010870 // PGSC0003DMG400031140 // PGSC0003DMG400029207 // PGSC0003DMG400017990 // PGSC0003DMG402024252 // PGSC0003DMG400026332 // PGSC0003DMG400021365 // PGSC0003DMG400001330 // PGSC0003DMG400025129 // PGSC0003DMG400024626 // PGSC0003DMG401031196 // PGSC0003DMG400030472 // PGSC0003DMG400001223 // PGSC0003DMG402007388 // PGSC0003DMG400022011 // PGSC0003DMG400017505 // PGSC0003DMG4…
GO:0006355	P	regulation of transcription, DNA-templated	23	212	848	14317	0.0043	0.0043	// PGSC0003DMG400010870 // PGSC0003DMG400031140 // PGSC0003DMG400029207 // PGSC0003DMG400017990 // PGSC0003DMG402024252 // PGSC0003DMG400026332 // PGSC0003DMG400021365 // PGSC0003DMG400001330 // PGSC0003DMG400025129 // PGSC0003DMG400024626 // PGSC0003DMG401031196 // PGSC0003DMG400030472 // PGSC0003DMG400001223 // PGSC0003DMG402007388 // PGSC0003DMG400022011 // PGSC0003DMG400017505 // PGSC0003DMG4…
GO:1903506	P	regulation of nucleic acid-templated transcription	23	212	848	14317	0.0043	0.0043	// PGSC0003DMG400010870 // PGSC0003DMG400031140 // PGSC0003DMG400029207 // PGSC0003DMG400017990 // PGSC0003DMG402024252 // PGSC0003DMG400026332 // PGSC0003DMG400021365 // PGSC0003DMG400001330 // PGSC0003DMG400025129 // PGSC0003DMG400024626 // PGSC0003DMG401031196 // PGSC0003DMG400030472 // PGSC0003DMG400001223 // PGSC0003DMG402007388 // PGSC0003DMG400022011 // PGSC0003DMG400017505 // PGSC0003DMG4…
GO:0051252	P	regulation of RNA metabolic process	23	212	849	14317	0.0043	0.0043	// PGSC0003DMG400010870 // PGSC0003DMG400031140 // PGSC0003DMG400029207 // PGSC0003DMG400017990 // PGSC0003DMG402024252 // PGSC0003DMG400026332 // PGSC0003DMG400021365 // PGSC0003DMG400001330 // PGSC0003DMG400025129 // PGSC0003DMG400024626 // PGSC0003DMG401031196 // PGSC0003DMG400030472 // PGSC0003DMG400001223 // PGSC0003DMG402007388 // PGSC0003DMG400022011 // PGSC0003DMG400017505 // PGSC0003DMG4…
GO:0009889	P	regulation of biosynthetic process	23	212	857	14317	0.0048	0.0048	// PGSC0003DMG400010870 // PGSC0003DMG400031140 // PGSC0003DMG400029207 // PGSC0003DMG400017990 // PGSC0003DMG402024252 // PGSC0003DMG400026332 // PGSC0003DMG400021365 // PGSC0003DMG400001330 // PGSC0003DMG400025129 // PGSC0003DMG400024626 // PGSC0003DMG401031196 // PGSC0003DMG400030472 // PGSC0003DMG400001223 // PGSC0003DMG402007388 // PGSC0003DMG400022011 // PGSC0003DMG400017505 // PGSC0003DMG4…
GO:0010556	P	regulation of macromolecule biosynthetic process	23	212	857	14317	0.0048	0.0048	// PGSC0003DMG400010870 // PGSC0003DMG400031140 // PGSC0003DMG400029207 // PGSC0003DMG400017990 // PGSC0003DMG402024252 // PGSC0003DMG400026332 // PGSC0003DMG400021365 // PGSC0003DMG400001330 // PGSC0003DMG400025129 // PGSC0003DMG400024626 // PGSC0003DMG401031196 // PGSC0003DMG400030472 // PGSC0003DMG400001223 // PGSC0003DMG402007388 // PGSC0003DMG400022011 // PGSC0003DMG400017505 // PGSC0003DMG4…
GO:0031326	P	regulation of cellular biosynthetic process	23	212	857	14317	0.0048	0.0048	// PGSC0003DMG400010870 // PGSC0003DMG400031140 // PGSC0003DMG400029207 // PGSC0003DMG400017990 // PGSC0003DMG402024252 // PGSC0003DMG400026332 // PGSC0003DMG400021365 // PGSC0003DMG400001330 // PGSC0003DMG400025129 // PGSC0003DMG400024626 // PGSC0003DMG401031196 // PGSC0003DMG400030472 // PGSC0003DMG400001223 // PGSC0003DMG402007388 // PGSC0003DMG400022011 // PGSC0003DMG400017505 // PGSC0003DMG4…
GO:2000112	P	regulation of cellular macromolecule biosynthetic process	23	212	857	14317	0.0048	0.0048	// PGSC0003DMG400010870 // PGSC0003DMG400031140 // PGSC0003DMG400029207 // PGSC0003DMG400017990 // PGSC0003DMG402024252 // PGSC0003DMG400026332 // PGSC0003DMG400021365 // PGSC0003DMG400001330 // PGSC0003DMG400025129 // PGSC0003DMG400024626 // PGSC0003DMG401031196 // PGSC0003DMG400030472 // PGSC0003DMG400001223 // PGSC0003DMG402007388 // PGSC0003DMG400022011 // PGSC0003DMG400017505 // PGSC0003DMG4…
GO:0019219	P	regulation of nucleobase-containing compound metabolic process	23	212	865	14317	0.0054	0.0054	// PGSC0003DMG400010870 // PGSC0003DMG400031140 // PGSC0003DMG400029207 // PGSC0003DMG400017990 // PGSC0003DMG402024252 // PGSC0003DMG400026332 // PGSC0003DMG400021365 // PGSC0003DMG400001330 // PGSC0003DMG400025129 // PGSC0003DMG400024626 // PGSC0003DMG401031196 // PGSC0003DMG400030472 // PGSC0003DMG400001223 // PGSC0003DMG402007388 // PGSC0003DMG400022011 // PGSC0003DMG400017505 // PGSC0003DMG4…
GO:0007154	P	cell communication	12	212	340	14317	0.0056	0.0056	// PGSC0003DMG400027149 // PGSC0003DMG401028902 // PGSC0003DMG400013887 // PGSC0003DMG400017398 // PGSC0003DMG402016981 // PGSC0003DMG400030120 // PGSC0003DMG400018457 // PGSC0003DMG403016981 // PGSC0003DMG402013876 // PGSC0003DMG400024260 // PGSC0003DMG400019518 // PGSC0003DMG400018579
GO:0051171	P	regulation of nitrogen compound metabolic process	23	212	872	14317	0.0059	0.0059	// PGSC0003DMG400010870 // PGSC0003DMG400031140 // PGSC0003DMG400029207 // PGSC0003DMG400017990 // PGSC0003DMG402024252 // PGSC0003DMG400026332 // PGSC0003DMG400021365 // PGSC0003DMG400001330 // PGSC0003DMG400025129 // PGSC0003DMG400024626 // PGSC0003DMG401031196 // PGSC0003DMG400030472 // PGSC0003DMG400001223 // PGSC0003DMG402007388 // PGSC0003DMG400022011 // PGSC0003DMG400017505 // PGSC0003DMG4…
GO:0050794	P	regulation of cellular process	31	212	1300	14317	0.0061	0.0061	// PGSC0003DMG400027149 // PGSC0003DMG400010870 // PGSC0003DMG400031337 // PGSC0003DMG400029207 // PGSC0003DMG400017990 // PGSC0003DMG402024252 // PGSC0003DMG400026332 // PGSC0003DMG400019518 // PGSC0003DMG400021365 // PGSC0003DMG400001330 // PGSC0003DMG400025129 // PGSC0003DMG400024626 // PGSC0003DMG401031196 // PGSC0003DMG400030472 // PGSC0003DMG400020608 // PGSC0003DMG402007388 // PGSC0003DMG4…
GO:0010468	P	regulation of gene expression	23	212	876	14317	0.0062	0.0062	// PGSC0003DMG400010870 // PGSC0003DMG400031140 // PGSC0003DMG400029207 // PGSC0003DMG400017990 // PGSC0003DMG402024252 // PGSC0003DMG400026332 // PGSC0003DMG400021365 // PGSC0003DMG400001330 // PGSC0003DMG400025129 // PGSC0003DMG400024626 // PGSC0003DMG401031196 // PGSC0003DMG400030472 // PGSC0003DMG400001223 // PGSC0003DMG402007388 // PGSC0003DMG400022011 // PGSC0003DMG400017505 // PGSC0003DMG4…
GO:0050896	P	response to stimulus	23	212	886	14317	0.0071	0.0071	// PGSC0003DMG400027149 // PGSC0003DMG400017398 // PGSC0003DMG400024479 // PGSC0003DMG400010715 // PGSC0003DMG400015801 // PGSC0003DMG400013549 // PGSC0003DMG400015790 // PGSC0003DMG400022588 // PGSC0003DMG400026148 // PGSC0003DMG400005649 // PGSC0003DMG400019518 // PGSC0003DMG400019963 // PGSC0003DMG400030120 // PGSC0003DMG400018183 // PGSC0003DMG400016180 // PGSC0003DMG400027459 // PGSC0003DMG4…
GO:0080090	P	regulation of primary metabolic process	23	212	887	14317	0.0071	0.0071	// PGSC0003DMG400010870 // PGSC0003DMG400031140 // PGSC0003DMG400029207 // PGSC0003DMG400017990 // PGSC0003DMG402024252 // PGSC0003DMG400026332 // PGSC0003DMG400021365 // PGSC0003DMG400001330 // PGSC0003DMG400025129 // PGSC0003DMG400024626 // PGSC0003DMG401031196 // PGSC0003DMG400030472 // PGSC0003DMG400001223 // PGSC0003DMG402007388 // PGSC0003DMG400022011 // PGSC0003DMG400017505 // PGSC0003DMG4…
GO:0031323	P	regulation of cellular metabolic process	23	212	887	14317	0.0071	0.0071	// PGSC0003DMG400010870 // PGSC0003DMG400031140 // PGSC0003DMG400029207 // PGSC0003DMG400017990 // PGSC0003DMG402024252 // PGSC0003DMG400026332 // PGSC0003DMG400021365 // PGSC0003DMG400001330 // PGSC0003DMG400025129 // PGSC0003DMG400024626 // PGSC0003DMG401031196 // PGSC0003DMG400030472 // PGSC0003DMG400001223 // PGSC0003DMG402007388 // PGSC0003DMG400022011 // PGSC0003DMG400017505 // PGSC0003DMG4…
GO:0060255	P	regulation of macromolecule metabolic process	23	212	904	14317	0.0088	0.0088	// PGSC0003DMG400010870 // PGSC0003DMG400031140 // PGSC0003DMG400029207 // PGSC0003DMG400017990 // PGSC0003DMG402024252 // PGSC0003DMG400026332 // PGSC0003DMG400021365 // PGSC0003DMG400001330 // PGSC0003DMG400025129 // PGSC0003DMG400024626 // PGSC0003DMG401031196 // PGSC0003DMG400030472 // PGSC0003DMG400001223 // PGSC0003DMG402007388 // PGSC0003DMG400022011 // PGSC0003DMG400017505 // PGSC0003DMG4…
GO:0019222	P	regulation of metabolic process	23	212	910	14317	0.0095	0.0095	// PGSC0003DMG400010870 // PGSC0003DMG400031140 // PGSC0003DMG400029207 // PGSC0003DMG400017990 // PGSC0003DMG402024252 // PGSC0003DMG400026332 // PGSC0003DMG400021365 // PGSC0003DMG400001330 // PGSC0003DMG400025129 // PGSC0003DMG400024626 // PGSC0003DMG401031196 // PGSC0003DMG400030472 // PGSC0003DMG400001223 // PGSC0003DMG402007388 // PGSC0003DMG400022011 // PGSC0003DMG400017505 // PGSC0003DMG4…
GO:0019684	P	photosynthesis, light reaction	4	212	55	14317	0.011	0.011	// PGSC0003DMG400007375 // PGSC0003DMG400008300 // PGSC0003DMG400014386 // PGSC0003DMG400007787
GO:0097659	P	nucleic acid-templated transcription	23	212	949	14317	0.015	0.015	// PGSC0003DMG400010870 // PGSC0003DMG400031140 // PGSC0003DMG400029207 // PGSC0003DMG400017990 // PGSC0003DMG402024252 // PGSC0003DMG400026332 // PGSC0003DMG400021365 // PGSC0003DMG400001330 // PGSC0003DMG400025129 // PGSC0003DMG400024626 // PGSC0003DMG401031196 // PGSC0003DMG400030472 // PGSC0003DMG400001223 // PGSC0003DMG402007388 // PGSC0003DMG400022011 // PGSC0003DMG400017505 // PGSC0003DMG4…
GO:0006351	P	transcription, DNA-templated	23	212	949	14317	0.015	0.015	// PGSC0003DMG400010870 // PGSC0003DMG400031140 // PGSC0003DMG400029207 // PGSC0003DMG400017990 // PGSC0003DMG402024252 // PGSC0003DMG400026332 // PGSC0003DMG400021365 // PGSC0003DMG400001330 // PGSC0003DMG400025129 // PGSC0003DMG400024626 // PGSC0003DMG401031196 // PGSC0003DMG400030472 // PGSC0003DMG400001223 // PGSC0003DMG402007388 // PGSC0003DMG400022011 // PGSC0003DMG400017505 // PGSC0003DMG4…
GO:0032774	P	RNA biosynthetic process	23	212	950	14317	0.015	0.015	// PGSC0003DMG400010870 // PGSC0003DMG400031140 // PGSC0003DMG400029207 // PGSC0003DMG400017990 // PGSC0003DMG402024252 // PGSC0003DMG400026332 // PGSC0003DMG400021365 // PGSC0003DMG400001330 // PGSC0003DMG400025129 // PGSC0003DMG400024626 // PGSC0003DMG401031196 // PGSC0003DMG400030472 // PGSC0003DMG400001223 // PGSC0003DMG402007388 // PGSC0003DMG400022011 // PGSC0003DMG400017505 // PGSC0003DMG4…
GO:0034654	P	nucleobase-containing compound biosynthetic process	24	212	1029	14317	0.02	0.02	// PGSC0003DMG400010870 // PGSC0003DMG400031337 // PGSC0003DMG400029207 // PGSC0003DMG400017990 // PGSC0003DMG402024252 // PGSC0003DMG400026332 // PGSC0003DMG400021365 // PGSC0003DMG400001330 // PGSC0003DMG400025129 // PGSC0003DMG400024626 // PGSC0003DMG401031196 // PGSC0003DMG400030472 // PGSC0003DMG400001223 // PGSC0003DMG402007388 // PGSC0003DMG400022011 // PGSC0003DMG400017505 // PGSC0003DMG4…
GO:0006468	P	protein phosphorylation	24	212	1029	14317	0.02	0.02	// PGSC0003DMG400027149 // PGSC0003DMG401028902 // PGSC0003DMG400001368 // PGSC0003DMG400014060 // PGSC0003DMG402027811 // PGSC0003DMG400024260 // PGSC0003DMG400015790 // PGSC0003DMG400010746 // PGSC0003DMG400024258 // PGSC0003DMG400030534 // PGSC0003DMG400027968 // PGSC0003DMG400018457 // PGSC0003DMG400027966 // PGSC0003DMG401028784 // PGSC0003DMG400013887 // PGSC0003DMG400027071 // PGSC0003DMG4…
GO:0055085	P	transmembrane transport	16	212	618	14317	0.024	0.024	// PGSC0003DMG400009995 // PGSC0003DMG400028710 // PGSC0003DMG402008964 // PGSC0003DMG402017989 // PGSC0003DMG400011374 // PGSC0003DMG400018678 // PGSC0003DMG400022402 // PGSC0003DMG400001393 // PGSC0003DMG400013648 // PGSC0003DMG400006385 // PGSC0003DMG400031248 // PGSC0003DMG400011247 // PGSC0003DMG400016458 // PGSC0003DMG400025230 // PGSC0003DMG400008660 // PGSC0003DMG400024120
GO:0044699	P	single-organism process	59	212	3141	14317	0.027	0.027	// PGSC0003DMG400027149 // PGSC0003DMG400005515 // PGSC0003DMG400032821 // PGSC0003DMG400010050 // PGSC0003DMG401028902 // PGSC0003DMG400017398 // PGSC0003DMG400006945 // PGSC0003DMG400014731 // PGSC0003DMG400031062 // PGSC0003DMG402000895 // PGSC0003DMG400021406 // PGSC0003DMG400019518 // PGSC0003DMG400025230 // PGSC0003DMG400010715 // PGSC0003DMG400017570 // PGSC0003DMG402003479 // PGSC0003DMG4…
GO:0006950	P	response to stress	11	212	384	14317	0.031	0.031	// PGSC0003DMG400015790 // PGSC0003DMG400026148 // PGSC0003DMG400005649 // PGSC0003DMG400027459 // PGSC0003DMG400024479 // PGSC0003DMG400011287 // PGSC0003DMG400018183 // PGSC0003DMG400019963 // PGSC0003DMG400010715 // PGSC0003DMG400022342 // PGSC0003DMG400015801
GO:0019438	P	aromatic compound biosynthetic process	24	212	1080	14317	0.032	0.032	// PGSC0003DMG400010870 // PGSC0003DMG400031337 // PGSC0003DMG400029207 // PGSC0003DMG400017990 // PGSC0003DMG402024252 // PGSC0003DMG400026332 // PGSC0003DMG400021365 // PGSC0003DMG400001330 // PGSC0003DMG400025129 // PGSC0003DMG400024626 // PGSC0003DMG401031196 // PGSC0003DMG400030472 // PGSC0003DMG400001223 // PGSC0003DMG402007388 // PGSC0003DMG400022011 // PGSC0003DMG400017505 // PGSC0003DMG4…
GO:0018130	P	heterocycle biosynthetic process	24	212	1082	14317	0.033	0.033	// PGSC0003DMG400010870 // PGSC0003DMG400031337 // PGSC0003DMG400029207 // PGSC0003DMG400017990 // PGSC0003DMG402024252 // PGSC0003DMG400026332 // PGSC0003DMG400021365 // PGSC0003DMG400001330 // PGSC0003DMG400025129 // PGSC0003DMG400024626 // PGSC0003DMG401031196 // PGSC0003DMG400030472 // PGSC0003DMG400001223 // PGSC0003DMG402007388 // PGSC0003DMG400022011 // PGSC0003DMG400017505 // PGSC0003DMG4…
GO:0016310	P	phosphorylation	24	212	1101	14317	0.039	0.039	// PGSC0003DMG400027149 // PGSC0003DMG401028902 // PGSC0003DMG400001368 // PGSC0003DMG400014060 // PGSC0003DMG402027811 // PGSC0003DMG400024260 // PGSC0003DMG400015790 // PGSC0003DMG400010746 // PGSC0003DMG400024258 // PGSC0003DMG400030534 // PGSC0003DMG400027968 // PGSC0003DMG400018457 // PGSC0003DMG400027966 // PGSC0003DMG401028784 // PGSC0003DMG400013887 // PGSC0003DMG400027071 // PGSC0003DMG4…
GO:0000160	P	phosphorelay signal transduction system	3	212	49	14317	0.04	0.04	// PGSC0003DMG400019518 // PGSC0003DMG400030120 // PGSC0003DMG400018579
GO:1901362	P	organic cyclic compound biosynthetic process	24	212	1127	14317	0.048	0.048	// PGSC0003DMG400010870 // PGSC0003DMG400031337 // PGSC0003DMG400029207 // PGSC0003DMG400017990 // PGSC0003DMG402024252 // PGSC0003DMG400026332 // PGSC0003DMG400021365 // PGSC0003DMG400001330 // PGSC0003DMG400025129 // PGSC0003DMG400024626 // PGSC0003DMG401031196 // PGSC0003DMG400030472 // PGSC0003DMG400001223 // PGSC0003DMG402007388 // PGSC0003DMG400022011 // PGSC0003DMG400017505 // PGSC0003DMG4…
GO:0008152	P	metabolic process	113	212	6832	14317	0.061	0.061	// PGSC0003DMG400010870 // PGSC0003DMG400005515 // PGSC0003DMG400006945 // PGSC0003DMG400023115 // PGSC0003DMG402024252 // PGSC0003DMG400026332 // PGSC0003DMG400001330 // PGSC0003DMG400025129 // PGSC0003DMG401031196 // PGSC0003DMG400028897 // PGSC0003DMG400030534 // PGSC0003DMG400019963 // PGSC0003DMG402007388 // PGSC0003DMG400016619 // PGSC0003DMG402026153 // PGSC0003DMG400017505 // PGSC0003DMG4…
GO:0015979	P	photosynthesis	4	212	100	14317	0.066	0.066	// PGSC0003DMG400007375 // PGSC0003DMG400008300 // PGSC0003DMG400014386 // PGSC0003DMG400007787
GO:0006810	P	transport	23	212	1130	14317	0.078	0.078	// PGSC0003DMG400028710 // PGSC0003DMG402017989 // PGSC0003DMG402008964 // PGSC0003DMG400029242 // PGSC0003DMG400024539 // PGSC0003DMG400025230 // PGSC0003DMG400006385 // PGSC0003DMG400024120 // PGSC0003DMG400009995 // PGSC0003DMG400028369 // PGSC0003DMG400022402 // PGSC0003DMG400011247 // PGSC0003DMG400009830 // PGSC0003DMG400008660 // PGSC0003DMG400018678 // PGSC0003DMG400031248 // PGSC0003DMG4…
GO:0051234	P	establishment of localization	23	212	1135	14317	0.081	0.081	// PGSC0003DMG400028710 // PGSC0003DMG402017989 // PGSC0003DMG402008964 // PGSC0003DMG400029242 // PGSC0003DMG400024539 // PGSC0003DMG400025230 // PGSC0003DMG400006385 // PGSC0003DMG400024120 // PGSC0003DMG400009995 // PGSC0003DMG400028369 // PGSC0003DMG400022402 // PGSC0003DMG400011247 // PGSC0003DMG400009830 // PGSC0003DMG400008660 // PGSC0003DMG400018678 // PGSC0003DMG400031248 // PGSC0003DMG4…
GO:0051179	P	localization	23	212	1142	14317	0.085	0.085	// PGSC0003DMG400028710 // PGSC0003DMG402017989 // PGSC0003DMG402008964 // PGSC0003DMG400029242 // PGSC0003DMG400024539 // PGSC0003DMG400025230 // PGSC0003DMG400006385 // PGSC0003DMG400024120 // PGSC0003DMG400009995 // PGSC0003DMG400028369 // PGSC0003DMG400022402 // PGSC0003DMG400011247 // PGSC0003DMG400009830 // PGSC0003DMG400008660 // PGSC0003DMG400018678 // PGSC0003DMG400031248 // PGSC0003DMG4…
GO:0006091	P	generation of precursor metabolites and energy	4	212	113	14317	0.092	0.092	// PGSC0003DMG400007375 // PGSC0003DMG400008300 // PGSC0003DMG400014386 // PGSC0003DMG400007787
GO:0051716	P	cellular response to stimulus	9	212	381	14317	0.12	0.12	// PGSC0003DMG400027149 // PGSC0003DMG400017398 // PGSC0003DMG402016981 // PGSC0003DMG400019963 // PGSC0003DMG400011287 // PGSC0003DMG400030120 // PGSC0003DMG403016981 // PGSC0003DMG400019518 // PGSC0003DMG400018579
GO:0006796	P	phosphate-containing compound metabolic process	26	212	1374	14317	0.12	0.12	// PGSC0003DMG400027149 // PGSC0003DMG401028902 // PGSC0003DMG400001368 // PGSC0003DMG400014060 // PGSC0003DMG402027811 // PGSC0003DMG400024260 // PGSC0003DMG400015790 // PGSC0003DMG400010746 // PGSC0003DMG400029297 // PGSC0003DMG400024258 // PGSC0003DMG400027459 // PGSC0003DMG400030534 // PGSC0003DMG400027968 // PGSC0003DMG400018457 // PGSC0003DMG400027966 // PGSC0003DMG401028784 // PGSC0003DMG4…
GO:0006793	P	phosphorus metabolic process	26	212	1377	14317	0.12	0.12	// PGSC0003DMG400027149 // PGSC0003DMG401028902 // PGSC0003DMG400001368 // PGSC0003DMG400014060 // PGSC0003DMG402027811 // PGSC0003DMG400024260 // PGSC0003DMG400015790 // PGSC0003DMG400010746 // PGSC0003DMG400029297 // PGSC0003DMG400024258 // PGSC0003DMG400027459 // PGSC0003DMG400030534 // PGSC0003DMG400027968 // PGSC0003DMG400018457 // PGSC0003DMG400027966 // PGSC0003DMG401028784 // PGSC0003DMG4…
GO:0055114	P	oxidation-reduction process	26	212	1379	14317	0.12	0.12	// PGSC0003DMG400005515 // PGSC0003DMG402003479 // PGSC0003DMG402000895 // PGSC0003DMG400010715 // PGSC0003DMG400015801 // PGSC0003DMG400017570 // PGSC0003DMG400032155 // PGSC0003DMG400003936 // PGSC0003DMG400018779 // PGSC0003DMG400028897 // PGSC0003DMG401018223 // PGSC0003DMG400031062 // PGSC0003DMG400016714 // PGSC0003DMG400016616 // PGSC0003DMG400018458 // PGSC0003DMG400016619 // PGSC0003DMG4…
GO:0016070	P	RNA metabolic process	23	212	1207	14317	0.13	0.13	// PGSC0003DMG400010870 // PGSC0003DMG400031140 // PGSC0003DMG400029207 // PGSC0003DMG400017990 // PGSC0003DMG402024252 // PGSC0003DMG400026332 // PGSC0003DMG400021365 // PGSC0003DMG400001330 // PGSC0003DMG400025129 // PGSC0003DMG400024626 // PGSC0003DMG401031196 // PGSC0003DMG400030472 // PGSC0003DMG400001223 // PGSC0003DMG402007388 // PGSC0003DMG400022011 // PGSC0003DMG400017505 // PGSC0003DMG4…
GO:0036211	P	protein modification process	25	212	1370	14317	0.16	0.16	// PGSC0003DMG400027149 // PGSC0003DMG401028902 // PGSC0003DMG400001368 // PGSC0003DMG400014060 // PGSC0003DMG402027811 // PGSC0003DMG400024260 // PGSC0003DMG400015790 // PGSC0003DMG400010746 // PGSC0003DMG400029297 // PGSC0003DMG400024258 // PGSC0003DMG400027459 // PGSC0003DMG400030534 // PGSC0003DMG400027968 // PGSC0003DMG400018457 // PGSC0003DMG400027966 // PGSC0003DMG401028784 // PGSC0003DMG4…
GO:0006464	P	cellular protein modification process	25	212	1370	14317	0.16	0.16	// PGSC0003DMG400027149 // PGSC0003DMG401028902 // PGSC0003DMG400001368 // PGSC0003DMG400014060 // PGSC0003DMG402027811 // PGSC0003DMG400024260 // PGSC0003DMG400015790 // PGSC0003DMG400010746 // PGSC0003DMG400029297 // PGSC0003DMG400024258 // PGSC0003DMG400027459 // PGSC0003DMG400030534 // PGSC0003DMG400027968 // PGSC0003DMG400018457 // PGSC0003DMG400027966 // PGSC0003DMG401028784 // PGSC0003DMG4…
GO:0090304	P	nucleic acid metabolic process	25	212	1371	14317	0.17	0.17	// PGSC0003DMG400010870 // PGSC0003DMG400031337 // PGSC0003DMG400029207 // PGSC0003DMG400017990 // PGSC0003DMG402024252 // PGSC0003DMG400026332 // PGSC0003DMG400021365 // PGSC0003DMG400001330 // PGSC0003DMG400025129 // PGSC0003DMG400024626 // PGSC0003DMG401031196 // PGSC0003DMG400030472 // PGSC0003DMG400019963 // PGSC0003DMG400001223 // PGSC0003DMG402007388 // PGSC0003DMG400022011 // PGSC0003DMG4…
GO:0044710	P	single-organism metabolic process	37	212	2149	14317	0.19	0.19	// PGSC0003DMG400005515 // PGSC0003DMG400032821 // PGSC0003DMG400010050 // PGSC0003DMG400006945 // PGSC0003DMG400031062 // PGSC0003DMG402000895 // PGSC0003DMG400010715 // PGSC0003DMG400015801 // PGSC0003DMG400017570 // PGSC0003DMG402031759 // PGSC0003DMG400032155 // PGSC0003DMG400003936 // PGSC0003DMG400018779 // PGSC0003DMG400028897 // PGSC0003DMG401018223 // PGSC0003DMG400023115 // PGSC0003DMG4…
GO:0044237	P	cellular metabolic process	67	212	4105	14317	0.19	0.19	// PGSC0003DMG400027149 // PGSC0003DMG400010870 // PGSC0003DMG400007787 // PGSC0003DMG400032821 // PGSC0003DMG400028897 // PGSC0003DMG400014386 // PGSC0003DMG401028902 // PGSC0003DMG400024258 // PGSC0003DMG400000200 // PGSC0003DMG400017990 // PGSC0003DMG400001368 // PGSC0003DMG400029207 // PGSC0003DMG402024252 // PGSC0003DMG400007375 // PGSC0003DMG400014060 // PGSC0003DMG400026332 // PGSC0003DMG4…
GO:0044763	P	single-organism cellular process	27	212	1539	14317	0.2	0.2	// PGSC0003DMG400027149 // PGSC0003DMG401028902 // PGSC0003DMG400032821 // PGSC0003DMG400010050 // PGSC0003DMG400017398 // PGSC0003DMG400024539 // PGSC0003DMG400019518 // PGSC0003DMG400025230 // PGSC0003DMG400024260 // PGSC0003DMG400028897 // PGSC0003DMG400023115 // PGSC0003DMG400013857 // PGSC0003DMG400012263 // PGSC0003DMG400030120 // PGSC0003DMG400018457 // PGSC0003DMG400030713 // PGSC0003DMG4…
GO:0044700	P	single organism signaling	6	212	266	14317	0.21	0.21	// PGSC0003DMG400027149 // PGSC0003DMG402016981 // PGSC0003DMG400030120 // PGSC0003DMG400019518 // PGSC0003DMG403016981 // PGSC0003DMG400018579
GO:0007165	P	signal transduction	6	212	266	14317	0.21	0.21	// PGSC0003DMG400027149 // PGSC0003DMG402016981 // PGSC0003DMG400030120 // PGSC0003DMG400019518 // PGSC0003DMG403016981 // PGSC0003DMG400018579
GO:0023052	P	signaling	6	212	266	14317	0.21	0.21	// PGSC0003DMG400027149 // PGSC0003DMG402016981 // PGSC0003DMG400030120 // PGSC0003DMG400019518 // PGSC0003DMG403016981 // PGSC0003DMG400018579
GO:0043412	P	macromolecule modification	25	212	1417	14317	0.21	0.21	// PGSC0003DMG400027149 // PGSC0003DMG401028902 // PGSC0003DMG400001368 // PGSC0003DMG400014060 // PGSC0003DMG402027811 // PGSC0003DMG400024260 // PGSC0003DMG400015790 // PGSC0003DMG400010746 // PGSC0003DMG400029297 // PGSC0003DMG400024258 // PGSC0003DMG400027459 // PGSC0003DMG400030534 // PGSC0003DMG400027968 // PGSC0003DMG400018457 // PGSC0003DMG400027966 // PGSC0003DMG401028784 // PGSC0003DMG4…
GO:0006082	P	organic acid metabolic process	7	212	329	14317	0.22	0.22	// PGSC0003DMG400030212 // PGSC0003DMG400033126 // PGSC0003DMG400010050 // PGSC0003DMG400028897 // PGSC0003DMG400023115 // PGSC0003DMG400014731 // PGSC0003DMG400007631
GO:0035556	P	intracellular signal transduction	3	212	116	14317	0.25	0.25	// PGSC0003DMG400019518 // PGSC0003DMG400030120 // PGSC0003DMG400018579
GO:0006979	P	response to oxidative stress	3	212	118	14317	0.26	0.26	// PGSC0003DMG400010715 // PGSC0003DMG400022342 // PGSC0003DMG400015801
GO:0043436	P	oxoacid metabolic process	6	212	299	14317	0.29	0.29	// PGSC0003DMG400030212 // PGSC0003DMG400033126 // PGSC0003DMG400010050 // PGSC0003DMG400028897 // PGSC0003DMG400014731 // PGSC0003DMG400007631
GO:0044271	P	cellular nitrogen compound biosynthetic process	25	212	1499	14317	0.3	0.3	// PGSC0003DMG400010870 // PGSC0003DMG400031337 // PGSC0003DMG400029207 // PGSC0003DMG400017990 // PGSC0003DMG402024252 // PGSC0003DMG400026332 // PGSC0003DMG400021365 // PGSC0003DMG400001330 // PGSC0003DMG400025129 // PGSC0003DMG400024626 // PGSC0003DMG401031196 // PGSC0003DMG400030472 // PGSC0003DMG400001223 // PGSC0003DMG402007388 // PGSC0003DMG400022011 // PGSC0003DMG400017505 // PGSC0003DMG4…
GO:0009987	P	cellular process	78	212	4999	14317	0.31	0.31	// PGSC0003DMG400027149 // PGSC0003DMG400010870 // PGSC0003DMG400030212 // PGSC0003DMG400017763 // PGSC0003DMG400032821 // PGSC0003DMG400028897 // PGSC0003DMG400014386 // PGSC0003DMG401028902 // PGSC0003DMG400017398 // PGSC0003DMG400024258 // PGSC0003DMG400000200 // PGSC0003DMG400024539 // PGSC0003DMG400007787 // PGSC0003DMG400001368 // PGSC0003DMG400029207 // PGSC0003DMG402024252 // PGSC0003DMG4…
GO:0006139	P	nucleobase-containing compound metabolic process	26	212	1573	14317	0.31	0.31	// PGSC0003DMG400010870 // PGSC0003DMG400031337 // PGSC0003DMG400029207 // PGSC0003DMG400017990 // PGSC0003DMG402024252 // PGSC0003DMG400026332 // PGSC0003DMG400021365 // PGSC0003DMG400001330 // PGSC0003DMG400025129 // PGSC0003DMG400024626 // PGSC0003DMG401031196 // PGSC0003DMG400030472 // PGSC0003DMG400019963 // PGSC0003DMG400001223 // PGSC0003DMG402007388 // PGSC0003DMG400022011 // PGSC0003DMG4…
GO:0046483	P	heterocycle metabolic process	27	212	1639	14317	0.31	0.31	// PGSC0003DMG400010870 // PGSC0003DMG400031337 // PGSC0003DMG400029207 // PGSC0003DMG400017990 // PGSC0003DMG402024252 // PGSC0003DMG400026332 // PGSC0003DMG400021365 // PGSC0003DMG400001330 // PGSC0003DMG400025129 // PGSC0003DMG400024626 // PGSC0003DMG401031196 // PGSC0003DMG400023115 // PGSC0003DMG400030472 // PGSC0003DMG400019963 // PGSC0003DMG400001223 // PGSC0003DMG402007388 // PGSC0003DMG4…
GO:0006725	P	cellular aromatic compound metabolic process	27	212	1646	14317	0.32	0.32	// PGSC0003DMG400010870 // PGSC0003DMG400031337 // PGSC0003DMG400029207 // PGSC0003DMG400017990 // PGSC0003DMG402024252 // PGSC0003DMG400026332 // PGSC0003DMG400021365 // PGSC0003DMG400001330 // PGSC0003DMG400025129 // PGSC0003DMG400024626 // PGSC0003DMG401031196 // PGSC0003DMG400023115 // PGSC0003DMG400030472 // PGSC0003DMG400019963 // PGSC0003DMG400001223 // PGSC0003DMG402007388 // PGSC0003DMG4…
GO:1901360	P	organic cyclic compound metabolic process	27	212	1683	14317	0.36	0.36	// PGSC0003DMG400010870 // PGSC0003DMG400031337 // PGSC0003DMG400029207 // PGSC0003DMG400017990 // PGSC0003DMG402024252 // PGSC0003DMG400026332 // PGSC0003DMG400021365 // PGSC0003DMG400001330 // PGSC0003DMG400025129 // PGSC0003DMG400024626 // PGSC0003DMG401031196 // PGSC0003DMG400023115 // PGSC0003DMG400030472 // PGSC0003DMG400019963 // PGSC0003DMG400001223 // PGSC0003DMG402007388 // PGSC0003DMG4…
GO:0034645	P	cellular macromolecule biosynthetic process	24	212	1494	14317	0.37	0.37	// PGSC0003DMG400010870 // PGSC0003DMG400031140 // PGSC0003DMG400029207 // PGSC0003DMG400017990 // PGSC0003DMG402024252 // PGSC0003DMG400026332 // PGSC0003DMG400021365 // PGSC0003DMG400001330 // PGSC0003DMG400025129 // PGSC0003DMG400024626 // PGSC0003DMG401031196 // PGSC0003DMG400030472 // PGSC0003DMG400001223 // PGSC0003DMG402007388 // PGSC0003DMG400022011 // PGSC0003DMG400017505 // PGSC0003DMG4…
GO:0044260	P	cellular macromolecule metabolic process	51	212	3280	14317	0.37	0.37	// PGSC0003DMG400027149 // PGSC0003DMG400010870 // PGSC0003DMG400031337 // PGSC0003DMG401028902 // PGSC0003DMG400001368 // PGSC0003DMG400029207 // PGSC0003DMG402024252 // PGSC0003DMG400017990 // PGSC0003DMG400014060 // PGSC0003DMG400026332 // PGSC0003DMG400024260 // PGSC0003DMG400021365 // PGSC0003DMG400015790 // PGSC0003DMG400001330 // PGSC0003DMG400010746 // PGSC0003DMG400025129 // PGSC0003DMG4…
GO:0009059	P	macromolecule biosynthetic process	24	212	1496	14317	0.37	0.37	// PGSC0003DMG400010870 // PGSC0003DMG400031140 // PGSC0003DMG400029207 // PGSC0003DMG400017990 // PGSC0003DMG402024252 // PGSC0003DMG400026332 // PGSC0003DMG400021365 // PGSC0003DMG400001330 // PGSC0003DMG400025129 // PGSC0003DMG400024626 // PGSC0003DMG401031196 // PGSC0003DMG400030472 // PGSC0003DMG400001223 // PGSC0003DMG402007388 // PGSC0003DMG400022011 // PGSC0003DMG400017505 // PGSC0003DMG4…
GO:0044249	P	cellular biosynthetic process	29	212	1858	14317	0.41	0.41	// PGSC0003DMG400010870 // PGSC0003DMG400031337 // PGSC0003DMG400032821 // PGSC0003DMG400029207 // PGSC0003DMG400017990 // PGSC0003DMG402024252 // PGSC0003DMG400026332 // PGSC0003DMG400021365 // PGSC0003DMG400001330 // PGSC0003DMG400025129 // PGSC0003DMG400024626 // PGSC0003DMG401031196 // PGSC0003DMG400028897 // PGSC0003DMG400013857 // PGSC0003DMG400030472 // PGSC0003DMG400001223 // PGSC0003DMG4…
GO:0019752	P	carboxylic acid metabolic process	5	212	294	14317	0.44	0.44	// PGSC0003DMG400014731 // PGSC0003DMG400028897 // PGSC0003DMG400010050 // PGSC0003DMG400007631 // PGSC0003DMG400033126
GO:1901576	P	organic substance biosynthetic process	29	212	1890	14317	0.45	0.45	// PGSC0003DMG400010870 // PGSC0003DMG400031337 // PGSC0003DMG400032821 // PGSC0003DMG400029207 // PGSC0003DMG400017990 // PGSC0003DMG402024252 // PGSC0003DMG400026332 // PGSC0003DMG400021365 // PGSC0003DMG400001330 // PGSC0003DMG400025129 // PGSC0003DMG400024626 // PGSC0003DMG401031196 // PGSC0003DMG400028897 // PGSC0003DMG400013857 // PGSC0003DMG400030472 // PGSC0003DMG400001223 // PGSC0003DMG4…
GO:0010033	P	response to organic substance	3	212	167	14317	0.45	0.45	// PGSC0003DMG400022588 // PGSC0003DMG400017398 // PGSC0003DMG400013549
GO:0010467	P	gene expression	24	212	1569	14317	0.47	0.47	// PGSC0003DMG400010870 // PGSC0003DMG400031140 // PGSC0003DMG400029207 // PGSC0003DMG400017990 // PGSC0003DMG402024252 // PGSC0003DMG400026332 // PGSC0003DMG400021365 // PGSC0003DMG400001330 // PGSC0003DMG400025129 // PGSC0003DMG400024626 // PGSC0003DMG401031196 // PGSC0003DMG400030472 // PGSC0003DMG400001223 // PGSC0003DMG402007388 // PGSC0003DMG400022011 // PGSC0003DMG400017505 // PGSC0003DMG4…
GO:0006629	P	lipid metabolic process	6	212	373	14317	0.48	0.48	// PGSC0003DMG402031759 // PGSC0003DMG400032821 // PGSC0003DMG400028897 // PGSC0003DMG400006945 // PGSC0003DMG403020240 // PGSC0003DMG400030713
GO:0042221	P	response to chemical	4	212	240	14317	0.48	0.48	// PGSC0003DMG400016458 // PGSC0003DMG400022588 // PGSC0003DMG400017398 // PGSC0003DMG400013549
GO:0008610	P	lipid biosynthetic process	3	212	175	14317	0.48	0.48	// PGSC0003DMG400032821 // PGSC0003DMG400030713 // PGSC0003DMG400028897
GO:0006812	P	cation transport	4	212	243	14317	0.49	0.49	// PGSC0003DMG400011247 // PGSC0003DMG400025230 // PGSC0003DMG400028710 // PGSC0003DMG400017306
GO:0009058	P	biosynthetic process	30	212	1992	14317	0.49	0.49	// PGSC0003DMG400010870 // PGSC0003DMG400031337 // PGSC0003DMG400032821 // PGSC0003DMG400029207 // PGSC0003DMG400017990 // PGSC0003DMG402024252 // PGSC0003DMG400026332 // PGSC0003DMG400021365 // PGSC0003DMG400001330 // PGSC0003DMG400027276 // PGSC0003DMG400025129 // PGSC0003DMG400024626 // PGSC0003DMG401031196 // PGSC0003DMG400028897 // PGSC0003DMG400013857 // PGSC0003DMG400030472 // PGSC0003DMG4…
GO:0006811	P	ion transport	5	212	319	14317	0.51	0.51	// PGSC0003DMG400011247 // PGSC0003DMG402017989 // PGSC0003DMG400025230 // PGSC0003DMG400028710 // PGSC0003DMG400017306
GO:0006807	P	nitrogen compound metabolic process	32	212	2173	14317	0.54	0.54	// PGSC0003DMG400010870 // PGSC0003DMG400031337 // PGSC0003DMG400029207 // PGSC0003DMG400017990 // PGSC0003DMG402024252 // PGSC0003DMG400026332 // PGSC0003DMG400021365 // PGSC0003DMG400001330 // PGSC0003DMG400003936 // PGSC0003DMG400025129 // PGSC0003DMG400024626 // PGSC0003DMG401031196 // PGSC0003DMG400010050 // PGSC0003DMG400023115 // PGSC0003DMG400030472 // PGSC0003DMG400019963 // PGSC0003DMG4…
GO:0044281	P	small molecule metabolic process	8	212	537	14317	0.54	0.54	// PGSC0003DMG400030212 // PGSC0003DMG400033126 // PGSC0003DMG400008496 // PGSC0003DMG400010050 // PGSC0003DMG400028897 // PGSC0003DMG400023115 // PGSC0003DMG400014731 // PGSC0003DMG400007631
GO:0044255	P	cellular lipid metabolic process	3	212	200	14317	0.57	0.57	// PGSC0003DMG400032821 // PGSC0003DMG400030713 // PGSC0003DMG400028897
GO:0071704	P	organic substance metabolic process	71	212	4864	14317	0.58	0.58	// PGSC0003DMG400027149 // PGSC0003DMG400010870 // PGSC0003DMG400031337 // PGSC0003DMG400003188 // PGSC0003DMG400032821 // PGSC0003DMG400028897 // PGSC0003DMG401028902 // PGSC0003DMG400000200 // PGSC0003DMG400024258 // PGSC0003DMG400006945 // PGSC0003DMG400001368 // PGSC0003DMG400029207 // PGSC0003DMG402024252 // PGSC0003DMG400017990 // PGSC0003DMG400014060 // PGSC0003DMG400026332 // PGSC0003DMG4…
GO:0043170	P	macromolecule metabolic process	54	212	3714	14317	0.59	0.59	// PGSC0003DMG400027149 // PGSC0003DMG400010870 // PGSC0003DMG400031337 // PGSC0003DMG401028902 // PGSC0003DMG400001368 // PGSC0003DMG400029207 // PGSC0003DMG402024252 // PGSC0003DMG400017990 // PGSC0003DMG400014060 // PGSC0003DMG400026332 // PGSC0003DMG400024260 // PGSC0003DMG400021365 // PGSC0003DMG400015790 // PGSC0003DMG400001330 // PGSC0003DMG400010746 // PGSC0003DMG400025129 // PGSC0003DMG4…
GO:0044765	P	single-organism transport	4	212	294	14317	0.64	0.64	// PGSC0003DMG400000491 // PGSC0003DMG400024539 // PGSC0003DMG400016458 // PGSC0003DMG400025230
GO:1902578	P	single-organism localization	4	212	306	14317	0.67	0.67	// PGSC0003DMG400000491 // PGSC0003DMG400024539 // PGSC0003DMG400016458 // PGSC0003DMG400025230
GO:0044267	P	cellular protein metabolic process	26	212	1891	14317	0.69	0.69	// PGSC0003DMG400027149 // PGSC0003DMG401028902 // PGSC0003DMG400001368 // PGSC0003DMG400014060 // PGSC0003DMG402027811 // PGSC0003DMG400024260 // PGSC0003DMG400015790 // PGSC0003DMG400010746 // PGSC0003DMG400029297 // PGSC0003DMG400024258 // PGSC0003DMG400027459 // PGSC0003DMG400030534 // PGSC0003DMG400027968 // PGSC0003DMG400018457 // PGSC0003DMG400027966 // PGSC0003DMG401028784 // PGSC0003DMG4…
GO:0034641	P	cellular nitrogen compound metabolic process	28	212	2033	14317	0.69	0.69	// PGSC0003DMG400010870 // PGSC0003DMG400031337 // PGSC0003DMG400029207 // PGSC0003DMG400017990 // PGSC0003DMG402024252 // PGSC0003DMG400026332 // PGSC0003DMG400021365 // PGSC0003DMG400001330 // PGSC0003DMG400025129 // PGSC0003DMG400024626 // PGSC0003DMG401031196 // PGSC0003DMG400023115 // PGSC0003DMG400030472 // PGSC0003DMG400019963 // PGSC0003DMG400001223 // PGSC0003DMG402007388 // PGSC0003DMG4…
GO:0044711	P	single-organism biosynthetic process	5	212	404	14317	0.72	0.72	// PGSC0003DMG400032821 // PGSC0003DMG400013857 // PGSC0003DMG400028897 // PGSC0003DMG400030713 // PGSC0003DMG400008496
GO:0044238	P	primary metabolic process	65	212	4629	14317	0.72	0.72	// PGSC0003DMG400027149 // PGSC0003DMG400010870 // PGSC0003DMG400031337 // PGSC0003DMG400032821 // PGSC0003DMG400028897 // PGSC0003DMG401028902 // PGSC0003DMG400024258 // PGSC0003DMG400006945 // PGSC0003DMG400001368 // PGSC0003DMG400029207 // PGSC0003DMG402024252 // PGSC0003DMG400017990 // PGSC0003DMG400014060 // PGSC0003DMG400026332 // PGSC0003DMG400024260 // PGSC0003DMG400021365 // PGSC0003DMG4…
GO:0019538	P	protein metabolic process	29	212	2295	14317	0.85	0.85	// PGSC0003DMG400027149 // PGSC0003DMG401028902 // PGSC0003DMG400014767 // PGSC0003DMG400001368 // PGSC0003DMG400014060 // PGSC0003DMG402027811 // PGSC0003DMG400024260 // PGSC0003DMG400015790 // PGSC0003DMG400010746 // PGSC0003DMG400029297 // PGSC0003DMG400024258 // PGSC0003DMG400027459 // PGSC0003DMG400030534 // PGSC0003DMG400027968 // PGSC0003DMG400018457 // PGSC0003DMG400027966 // PGSC0003DMG4…
GO:1901564	P	organonitrogen compound metabolic process	6	212	777	14317	0.97	0.97	// PGSC0003DMG400003936 // PGSC0003DMG400008496 // PGSC0003DMG400010050 // PGSC0003DMG400023115 // PGSC0003DMG400006892 // PGSC0003DMG400033126
GO:0006508	P	proteolysis	3	212	512	14317	0.98	0.98	// PGSC0003DMG400024971 // PGSC0003DMG400014767 // PGSC0003DMG400003188
GO:0048037	F	cofactor binding	11	212	335	14317	0.013	0.013	// PGSC0003DMG400024161 // PGSC0003DMG400019825 // PGSC0003DMG400003936 // PGSC0003DMG400029330 // PGSC0003DMG400015444 // PGSC0003DMG400033126 // PGSC0003DMG400018779 // PGSC0003DMG400014731 // PGSC0003DMG400018458 // PGSC0003DMG400007631 // PGSC0003DMG400003152
GO:0001071	F	nucleic acid binding transcription factor activity	14	212	487	14317	0.015	0.015	// PGSC0003DMG400008188 // PGSC0003DMG400029207 // PGSC0003DMG400024626 // PGSC0003DMG401031196 // PGSC0003DMG400027038 // PGSC0003DMG400000211 // PGSC0003DMG400030472 // PGSC0003DMG400031140 // PGSC0003DMG400010750 // PGSC0003DMG402007388 // PGSC0003DMG400017990 // PGSC0003DMG402024252 // PGSC0003DMG400020608 // PGSC0003DMG400021365
GO:0003700	F	transcription factor activity, sequence-specific DNA binding	14	212	487	14317	0.015	0.015	// PGSC0003DMG400008188 // PGSC0003DMG400029207 // PGSC0003DMG400024626 // PGSC0003DMG401031196 // PGSC0003DMG400027038 // PGSC0003DMG400000211 // PGSC0003DMG400030472 // PGSC0003DMG400031140 // PGSC0003DMG400010750 // PGSC0003DMG402007388 // PGSC0003DMG400017990 // PGSC0003DMG402024252 // PGSC0003DMG400020608 // PGSC0003DMG400021365
GO:0004672	F	protein kinase activity	24	212	1035	14317	0.021	0.021	// PGSC0003DMG400027149 // PGSC0003DMG401028902 // PGSC0003DMG400001368 // PGSC0003DMG400014060 // PGSC0003DMG402027811 // PGSC0003DMG400024260 // PGSC0003DMG400015790 // PGSC0003DMG400010746 // PGSC0003DMG400024258 // PGSC0003DMG400030534 // PGSC0003DMG400027968 // PGSC0003DMG400018457 // PGSC0003DMG400027966 // PGSC0003DMG401028784 // PGSC0003DMG400013887 // PGSC0003DMG400027071 // PGSC0003DMG4…
GO:0004871	F	signal transducer activity	3	212	43	14317	0.029	0.029	// PGSC0003DMG400022954 // PGSC0003DMG400030120 // PGSC0003DMG400018579
GO:0016701	F	oxidoreductase activity, acting on single donors with incorporation of molecular oxygen	3	212	44	14317	0.031	0.031	// PGSC0003DMG400032155 // PGSC0003DMG402000895 // PGSC0003DMG400017570
GO:0043565	F	sequence-specific DNA binding	8	212	252	14317	0.037	0.037	// PGSC0003DMG400008188 // PGSC0003DMG400029207 // PGSC0003DMG401031196 // PGSC0003DMG400000211 // PGSC0003DMG400031140 // PGSC0003DMG402007388 // PGSC0003DMG400017990 // PGSC0003DMG400020608
GO:0016773	F	phosphotransferase activity, alcohol group as acceptor	24	212	1127	14317	0.048	0.048	// PGSC0003DMG400027149 // PGSC0003DMG401028902 // PGSC0003DMG400001368 // PGSC0003DMG400014060 // PGSC0003DMG402027811 // PGSC0003DMG400024260 // PGSC0003DMG400015790 // PGSC0003DMG400010746 // PGSC0003DMG400024258 // PGSC0003DMG400030534 // PGSC0003DMG400027968 // PGSC0003DMG400018457 // PGSC0003DMG400027966 // PGSC0003DMG401028784 // PGSC0003DMG400013887 // PGSC0003DMG400027071 // PGSC0003DMG4…
GO:0003824	F	catalytic activity	108	212	6460	14317	0.053	0.053	// PGSC0003DMG400005515 // PGSC0003DMG401029631 // PGSC0003DMG400000491 // PGSC0003DMG400023115 // PGSC0003DMG400028897 // PGSC0003DMG400030534 // PGSC0003DMG400019963 // PGSC0003DMG400025882 // PGSC0003DMG400016616 // PGSC0003DMG400031248 // PGSC0003DMG400016619 // PGSC0003DMG402026153 // PGSC0003DMG400015444 // PGSC0003DMG400018457 // PGSC0003DMG400014767 // PGSC0003DMG400016129 // PGSC0003DMG4…
GO:0050662	F	coenzyme binding	7	212	224	14317	0.053	0.053	// PGSC0003DMG400024161 // PGSC0003DMG400019825 // PGSC0003DMG400033126 // PGSC0003DMG400015444 // PGSC0003DMG400029330 // PGSC0003DMG400018458 // PGSC0003DMG400003152
GO:0016301	F	kinase activity	24	212	1141	14317	0.054	0.054	// PGSC0003DMG400027149 // PGSC0003DMG401028902 // PGSC0003DMG400001368 // PGSC0003DMG400014060 // PGSC0003DMG402027811 // PGSC0003DMG400024260 // PGSC0003DMG400015790 // PGSC0003DMG400010746 // PGSC0003DMG400024258 // PGSC0003DMG400030534 // PGSC0003DMG400027968 // PGSC0003DMG400018457 // PGSC0003DMG400027966 // PGSC0003DMG401028784 // PGSC0003DMG400013887 // PGSC0003DMG400027071 // PGSC0003DMG4…
GO:0043168	F	anion binding	4	212	98	14317	0.062	0.062	// PGSC0003DMG400014731 // PGSC0003DMG400012513 // PGSC0003DMG400007631 // PGSC0003DMG400033126
GO:0016772	F	transferase activity, transferring phosphorus-containing groups	26	212	1278	14317	0.063	0.063	// PGSC0003DMG400027149 // PGSC0003DMG401028902 // PGSC0003DMG400001368 // PGSC0003DMG400014060 // PGSC0003DMG402027811 // PGSC0003DMG400024260 // PGSC0003DMG400015790 // PGSC0003DMG400010746 // PGSC0003DMG400024258 // PGSC0003DMG400027459 // PGSC0003DMG400030534 // PGSC0003DMG400027968 // PGSC0003DMG400018457 // PGSC0003DMG400027966 // PGSC0003DMG400031261 // PGSC0003DMG401028784 // PGSC0003DMG4…
GO:0005215	F	transporter activity	16	212	720	14317	0.073	0.073	// PGSC0003DMG400028710 // PGSC0003DMG402017989 // PGSC0003DMG400022954 // PGSC0003DMG400011374 // PGSC0003DMG400022402 // PGSC0003DMG400000491 // PGSC0003DMG400001393 // PGSC0003DMG400013648 // PGSC0003DMG400004291 // PGSC0003DMG400031248 // PGSC0003DMG400011247 // PGSC0003DMG400016458 // PGSC0003DMG400029242 // PGSC0003DMG400025230 // PGSC0003DMG400008660 // PGSC0003DMG400024120
GO:0016491	F	oxidoreductase activity	30	212	1555	14317	0.082	0.082	// PGSC0003DMG400005515 // PGSC0003DMG400028897 // PGSC0003DMG402000895 // PGSC0003DMG400010715 // PGSC0003DMG400015801 // PGSC0003DMG400017570 // PGSC0003DMG400032155 // PGSC0003DMG400003936 // PGSC0003DMG400018779 // PGSC0003DMG400010050 // PGSC0003DMG401018223 // PGSC0003DMG400031062 // PGSC0003DMG400016714 // PGSC0003DMG400016616 // PGSC0003DMG402003479 // PGSC0003DMG400018458 // PGSC0003DMG4…
GO:0003677	F	DNA binding	21	212	1035	14317	0.091	0.091	// PGSC0003DMG400010870 // PGSC0003DMG400001330 // PGSC0003DMG400029207 // PGSC0003DMG400008188 // PGSC0003DMG400025129 // PGSC0003DMG400017505 // PGSC0003DMG401031196 // PGSC0003DMG400027038 // PGSC0003DMG400000211 // PGSC0003DMG400012329 // PGSC0003DMG400022011 // PGSC0003DMG400003948 // PGSC0003DMG400031140 // PGSC0003DMG400020608 // PGSC0003DMG402007388 // PGSC0003DMG400017990 // PGSC0003DMG4…
GO:0005488	F	binding	115	212	7134	14317	0.11	0.11	// PGSC0003DMG400010870 // PGSC0003DMG400005515 // PGSC0003DMG400000243 // PGSC0003DMG401029631 // PGSC0003DMG400000491 // PGSC0003DMG400003052 // PGSC0003DMG400026332 // PGSC0003DMG400001330 // PGSC0003DMG400025128 // PGSC0003DMG400025129 // PGSC0003DMG401031196 // PGSC0003DMG400028897 // PGSC0003DMG400030534 // PGSC0003DMG402010056 // PGSC0003DMG400016616 // PGSC0003DMG400031248 // PGSC0003DMG4…
GO:0043492	F	ATPase activity, coupled to movement of substances	3	212	80	14317	0.12	0.12	// PGSC0003DMG400031248 // PGSC0003DMG400000491 // PGSC0003DMG400011374
GO:0043167	F	ion binding	31	212	1709	14317	0.14	0.14	// PGSC0003DMG400005515 // PGSC0003DMG400014731 // PGSC0003DMG400003948 // PGSC0003DMG401029354 // PGSC0003DMG400029328 // PGSC0003DMG400020595 // PGSC0003DMG400032155 // PGSC0003DMG400003936 // PGSC0003DMG400025128 // PGSC0003DMG400028897 // PGSC0003DMG400031062 // PGSC0003DMG402010056 // PGSC0003DMG400016616 // PGSC0003DMG400016637 // PGSC0003DMG400008150 // PGSC0003DMG400011326 // PGSC0003DMG4…
GO:0016835	F	carbon-oxygen lyase activity	3	212	87	14317	0.14	0.14	// PGSC0003DMG400011775 // PGSC0003DMG400033070 // PGSC0003DMG400020595
GO:0022857	F	transmembrane transporter activity	11	212	514	14317	0.15	0.15	// PGSC0003DMG400028710 // PGSC0003DMG402017989 // PGSC0003DMG400022954 // PGSC0003DMG400011374 // PGSC0003DMG400022402 // PGSC0003DMG400013648 // PGSC0003DMG400031248 // PGSC0003DMG400011247 // PGSC0003DMG400016458 // PGSC0003DMG400025230 // PGSC0003DMG400008660
GO:0016829	F	lyase activity	5	212	190	14317	0.16	0.16	// PGSC0003DMG400014731 // PGSC0003DMG400020595 // PGSC0003DMG400011775 // PGSC0003DMG400007631 // PGSC0003DMG400033070
GO:0005524	F	ATP binding	23	212	1239	14317	0.16	0.16	// PGSC0003DMG400027149 // PGSC0003DMG401028902 // PGSC0003DMG400012546 // PGSC0003DMG400000243 // PGSC0003DMG401029631 // PGSC0003DMG400014060 // PGSC0003DMG402027811 // PGSC0003DMG400024260 // PGSC0003DMG400024258 // PGSC0003DMG400030534 // PGSC0003DMG400027968 // PGSC0003DMG400018457 // PGSC0003DMG400027966 // PGSC0003DMG400027071 // PGSC0003DMG400018840 // PGSC0003DMG400031248 // PGSC0003DMG4…
GO:0050660	F	flavin adenine dinucleotide binding	3	212	92	14317	0.16	0.16	// PGSC0003DMG400018458 // PGSC0003DMG400029330 // PGSC0003DMG400024161
GO:0042623	F	ATPase activity, coupled	3	212	94	14317	0.17	0.17	// PGSC0003DMG400031248 // PGSC0003DMG400000491 // PGSC0003DMG400011374
GO:0020037	F	heme binding	11	212	531	14317	0.17	0.17	// PGSC0003DMG400001003 // PGSC0003DMG400001149 // PGSC0003DMG400031062 // PGSC0003DMG400009620 // PGSC0003DMG401004779 // PGSC0003DMG400016616 // PGSC0003DMG400016621 // PGSC0003DMG400016619 // PGSC0003DMG400010715 // PGSC0003DMG400022342 // PGSC0003DMG400015801
GO:0046906	F	tetrapyrrole binding	11	212	535	14317	0.18	0.18	// PGSC0003DMG400001003 // PGSC0003DMG400001149 // PGSC0003DMG400031062 // PGSC0003DMG400009620 // PGSC0003DMG401004779 // PGSC0003DMG400016616 // PGSC0003DMG400016621 // PGSC0003DMG400016619 // PGSC0003DMG400010715 // PGSC0003DMG400022342 // PGSC0003DMG400015801
GO:0016887	F	ATPase activity	5	212	199	14317	0.18	0.18	// PGSC0003DMG400031248 // PGSC0003DMG400000491 // PGSC0003DMG400012546 // PGSC0003DMG401029631 // PGSC0003DMG400011374
GO:0042578	F	phosphoric ester hydrolase activity	4	212	150	14317	0.19	0.19	// PGSC0003DMG400019189 // PGSC0003DMG400029297 // PGSC0003DMG403001309 // PGSC0003DMG403020240
GO:0000287	F	magnesium ion binding	3	212	108	14317	0.22	0.22	// PGSC0003DMG400000491 // PGSC0003DMG400011775 // PGSC0003DMG400020595
GO:1901363	F	heterocyclic compound binding	66	212	4088	14317	0.23	0.23	// PGSC0003DMG400027149 // PGSC0003DMG400010870 // PGSC0003DMG400031337 // PGSC0003DMG400017763 // PGSC0003DMG400015702 // PGSC0003DMG401028902 // PGSC0003DMG400012546 // PGSC0003DMG400000243 // PGSC0003DMG400019677 // PGSC0003DMG400003948 // PGSC0003DMG400029207 // PGSC0003DMG402027811 // PGSC0003DMG400017990 // PGSC0003DMG400014060 // PGSC0003DMG400026332 // PGSC0003DMG400016616 // PGSC0003DMG4…
GO:0097159	F	organic cyclic compound binding	66	212	4088	14317	0.23	0.23	// PGSC0003DMG400027149 // PGSC0003DMG400010870 // PGSC0003DMG400031337 // PGSC0003DMG400017763 // PGSC0003DMG400015702 // PGSC0003DMG401028902 // PGSC0003DMG400012546 // PGSC0003DMG400000243 // PGSC0003DMG400019677 // PGSC0003DMG400003948 // PGSC0003DMG400029207 // PGSC0003DMG402027811 // PGSC0003DMG400017990 // PGSC0003DMG400014060 // PGSC0003DMG400026332 // PGSC0003DMG400016616 // PGSC0003DMG4…
GO:0004601	F	peroxidase activity	3	212	114	14317	0.24	0.24	// PGSC0003DMG400010715 // PGSC0003DMG400022342 // PGSC0003DMG400015801
GO:0016684	F	oxidoreductase activity, acting on peroxide as acceptor	3	212	117	14317	0.26	0.26	// PGSC0003DMG400010715 // PGSC0003DMG400022342 // PGSC0003DMG400015801
GO:0046872	F	metal ion binding	27	212	1609	14317	0.28	0.28	// PGSC0003DMG400005515 // PGSC0003DMG400003948 // PGSC0003DMG401029354 // PGSC0003DMG400029328 // PGSC0003DMG400020595 // PGSC0003DMG400032155 // PGSC0003DMG400003936 // PGSC0003DMG400025128 // PGSC0003DMG400028897 // PGSC0003DMG400031062 // PGSC0003DMG402010056 // PGSC0003DMG400016616 // PGSC0003DMG400016619 // PGSC0003DMG400008150 // PGSC0003DMG400011326 // PGSC0003DMG400030212 // PGSC0003DMG4…
GO:0043169	F	cation binding	27	212	1614	14317	0.28	0.28	// PGSC0003DMG400005515 // PGSC0003DMG400003948 // PGSC0003DMG401029354 // PGSC0003DMG400029328 // PGSC0003DMG400020595 // PGSC0003DMG400032155 // PGSC0003DMG400003936 // PGSC0003DMG400025128 // PGSC0003DMG400028897 // PGSC0003DMG400031062 // PGSC0003DMG402010056 // PGSC0003DMG400016616 // PGSC0003DMG400016619 // PGSC0003DMG400008150 // PGSC0003DMG400011326 // PGSC0003DMG400030212 // PGSC0003DMG4…
GO:0035639	F	purine ribonucleoside triphosphate binding	24	212	1423	14317	0.28	0.28	// PGSC0003DMG400027149 // PGSC0003DMG401028902 // PGSC0003DMG400012546 // PGSC0003DMG400000243 // PGSC0003DMG400019677 // PGSC0003DMG400014060 // PGSC0003DMG402027811 // PGSC0003DMG400024260 // PGSC0003DMG400024258 // PGSC0003DMG400030534 // PGSC0003DMG400027968 // PGSC0003DMG400018457 // PGSC0003DMG400027966 // PGSC0003DMG400027071 // PGSC0003DMG400018840 // PGSC0003DMG400031248 // PGSC0003DMG4…
GO:0016209	F	antioxidant activity	3	212	127	14317	0.3	0.3	// PGSC0003DMG400010715 // PGSC0003DMG400022342 // PGSC0003DMG400015801
GO:0016791	F	phosphatase activity	3	212	129	14317	0.3	0.3	// PGSC0003DMG400019189 // PGSC0003DMG400029297 // PGSC0003DMG403001309
GO:0000166	F	nucleotide binding	32	212	1963	14317	0.31	0.31	// PGSC0003DMG400027149 // PGSC0003DMG401028902 // PGSC0003DMG400012546 // PGSC0003DMG400000243 // PGSC0003DMG400019677 // PGSC0003DMG402027811 // PGSC0003DMG400014060 // PGSC0003DMG400024260 // PGSC0003DMG400018779 // PGSC0003DMG400024258 // PGSC0003DMG400030534 // PGSC0003DMG400027968 // PGSC0003DMG400018457 // PGSC0003DMG400027966 // PGSC0003DMG400027071 // PGSC0003DMG400018840 // PGSC0003DMG4…
GO:1901265	F	nucleoside phosphate binding	32	212	1963	14317	0.31	0.31	// PGSC0003DMG400027149 // PGSC0003DMG401028902 // PGSC0003DMG400012546 // PGSC0003DMG400000243 // PGSC0003DMG400019677 // PGSC0003DMG402027811 // PGSC0003DMG400014060 // PGSC0003DMG400024260 // PGSC0003DMG400018779 // PGSC0003DMG400024258 // PGSC0003DMG400030534 // PGSC0003DMG400027968 // PGSC0003DMG400018457 // PGSC0003DMG400027966 // PGSC0003DMG400027071 // PGSC0003DMG400018840 // PGSC0003DMG4…
GO:0032559	F	adenyl ribonucleotide binding	26	212	1575	14317	0.31	0.31	// PGSC0003DMG400027149 // PGSC0003DMG401028902 // PGSC0003DMG400012546 // PGSC0003DMG400000243 // PGSC0003DMG401029631 // PGSC0003DMG400014060 // PGSC0003DMG402027811 // PGSC0003DMG400024260 // PGSC0003DMG400024258 // PGSC0003DMG400030534 // PGSC0003DMG400027968 // PGSC0003DMG400018457 // PGSC0003DMG400027966 // PGSC0003DMG400027071 // PGSC0003DMG400018840 // PGSC0003DMG400031248 // PGSC0003DMG4…
GO:0015075	F	ion transmembrane transporter activity	5	212	249	14317	0.31	0.31	// PGSC0003DMG400011247 // PGSC0003DMG402017989 // PGSC0003DMG400025230 // PGSC0003DMG400022954 // PGSC0003DMG400028710
GO:0030554	F	adenyl nucleotide binding	26	212	1578	14317	0.31	0.31	// PGSC0003DMG400027149 // PGSC0003DMG401028902 // PGSC0003DMG400012546 // PGSC0003DMG400000243 // PGSC0003DMG401029631 // PGSC0003DMG400014060 // PGSC0003DMG402027811 // PGSC0003DMG400024260 // PGSC0003DMG400024258 // PGSC0003DMG400030534 // PGSC0003DMG400027968 // PGSC0003DMG400018457 // PGSC0003DMG400027966 // PGSC0003DMG400027071 // PGSC0003DMG400018840 // PGSC0003DMG400031248 // PGSC0003DMG4…
GO:0036094	F	small molecule binding	32	212	1983	14317	0.33	0.33	// PGSC0003DMG400027149 // PGSC0003DMG401028902 // PGSC0003DMG400012546 // PGSC0003DMG400000243 // PGSC0003DMG400019677 // PGSC0003DMG402027811 // PGSC0003DMG400014060 // PGSC0003DMG400024260 // PGSC0003DMG400018779 // PGSC0003DMG400024258 // PGSC0003DMG400030534 // PGSC0003DMG400027968 // PGSC0003DMG400018457 // PGSC0003DMG400027966 // PGSC0003DMG400027071 // PGSC0003DMG400018840 // PGSC0003DMG4…
GO:0046914	F	transition metal ion binding	20	212	1208	14317	0.34	0.34	// PGSC0003DMG400005515 // PGSC0003DMG400015678 // PGSC0003DMG400003936 // PGSC0003DMG400025128 // PGSC0003DMG400001149 // PGSC0003DMG400028897 // PGSC0003DMG400030212 // PGSC0003DMG400031062 // PGSC0003DMG400009620 // PGSC0003DMG400003948 // PGSC0003DMG401004779 // PGSC0003DMG400016616 // PGSC0003DMG400016619 // PGSC0003DMG400016621 // PGSC0003DMG400016637 // PGSC0003DMG400026181 // PGSC0003DMG4…
GO:0022892	F	substrate-specific transporter activity	6	212	320	14317	0.34	0.34	// PGSC0003DMG400022954 // PGSC0003DMG402017989 // PGSC0003DMG400028710 // PGSC0003DMG400000491 // PGSC0003DMG400011247 // PGSC0003DMG400025230
GO:0005506	F	iron ion binding	8	212	459	14317	0.37	0.37	// PGSC0003DMG400001149 // PGSC0003DMG400028897 // PGSC0003DMG400031062 // PGSC0003DMG400009620 // PGSC0003DMG401004779 // PGSC0003DMG400016616 // PGSC0003DMG400016621 // PGSC0003DMG400016619
GO:0032553	F	ribonucleotide binding	28	212	1777	14317	0.39	0.39	// PGSC0003DMG400027149 // PGSC0003DMG401028902 // PGSC0003DMG400012546 // PGSC0003DMG400000243 // PGSC0003DMG400019677 // PGSC0003DMG400014060 // PGSC0003DMG402027811 // PGSC0003DMG400024260 // PGSC0003DMG400018779 // PGSC0003DMG400024258 // PGSC0003DMG400030534 // PGSC0003DMG400027968 // PGSC0003DMG400018457 // PGSC0003DMG400027966 // PGSC0003DMG400027071 // PGSC0003DMG400018840 // PGSC0003DMG4…
GO:0022891	F	substrate-specific transmembrane transporter activity	5	212	279	14317	0.4	0.4	// PGSC0003DMG400011247 // PGSC0003DMG402017989 // PGSC0003DMG400025230 // PGSC0003DMG400022954 // PGSC0003DMG400028710
GO:0017111	F	nucleoside-triphosphatase activity	6	212	351	14317	0.42	0.42	// PGSC0003DMG400012546 // PGSC0003DMG401029631 // PGSC0003DMG400000491 // PGSC0003DMG400019963 // PGSC0003DMG400011374 // PGSC0003DMG400031248
GO:0097367	F	carbohydrate derivative binding	28	212	1800	14317	0.42	0.42	// PGSC0003DMG400027149 // PGSC0003DMG401028902 // PGSC0003DMG400012546 // PGSC0003DMG400000243 // PGSC0003DMG400019677 // PGSC0003DMG400014060 // PGSC0003DMG402027811 // PGSC0003DMG400024260 // PGSC0003DMG400018779 // PGSC0003DMG400024258 // PGSC0003DMG400030534 // PGSC0003DMG400027968 // PGSC0003DMG400018457 // PGSC0003DMG400027966 // PGSC0003DMG400027071 // PGSC0003DMG400018840 // PGSC0003DMG4…
GO:0009055	F	electron carrier activity	3	212	160	14317	0.43	0.43	// PGSC0003DMG400000621 // PGSC0003DMG400001003 // PGSC0003DMG400012263
GO:0016740	F	transferase activity	39	212	2559	14317	0.45	0.45	// PGSC0003DMG400027149 // PGSC0003DMG401028902 // PGSC0003DMG400032821 // PGSC0003DMG401004500 // PGSC0003DMG400031454 // PGSC0003DMG400001368 // PGSC0003DMG402027811 // PGSC0003DMG400014060 // PGSC0003DMG400024260 // PGSC0003DMG400015790 // PGSC0003DMG400010746 // PGSC0003DMG400024258 // PGSC0003DMG400027459 // PGSC0003DMG400020968 // PGSC0003DMG400030534 // PGSC0003DMG400025882 // PGSC0003DMG4…
GO:0032555	F	purine ribonucleotide binding	27	212	1759	14317	0.45	0.45	// PGSC0003DMG400027149 // PGSC0003DMG401028902 // PGSC0003DMG400012546 // PGSC0003DMG400000243 // PGSC0003DMG400019677 // PGSC0003DMG400014060 // PGSC0003DMG402027811 // PGSC0003DMG400024260 // PGSC0003DMG400024258 // PGSC0003DMG400030534 // PGSC0003DMG400027968 // PGSC0003DMG400018457 // PGSC0003DMG400027966 // PGSC0003DMG400027071 // PGSC0003DMG400018840 // PGSC0003DMG400031248 // PGSC0003DMG4…
GO:0032550	F	purine ribonucleoside binding	27	212	1759	14317	0.45	0.45	// PGSC0003DMG400027149 // PGSC0003DMG401028902 // PGSC0003DMG400012546 // PGSC0003DMG400000243 // PGSC0003DMG400019677 // PGSC0003DMG400014060 // PGSC0003DMG402027811 // PGSC0003DMG400024260 // PGSC0003DMG400024258 // PGSC0003DMG400030534 // PGSC0003DMG400027968 // PGSC0003DMG400018457 // PGSC0003DMG400027966 // PGSC0003DMG400027071 // PGSC0003DMG400018840 // PGSC0003DMG400031248 // PGSC0003DMG4…
GO:0001883	F	purine nucleoside binding	27	212	1759	14317	0.45	0.45	// PGSC0003DMG400027149 // PGSC0003DMG401028902 // PGSC0003DMG400012546 // PGSC0003DMG400000243 // PGSC0003DMG400019677 // PGSC0003DMG400014060 // PGSC0003DMG402027811 // PGSC0003DMG400024260 // PGSC0003DMG400024258 // PGSC0003DMG400030534 // PGSC0003DMG400027968 // PGSC0003DMG400018457 // PGSC0003DMG400027966 // PGSC0003DMG400027071 // PGSC0003DMG400018840 // PGSC0003DMG400031248 // PGSC0003DMG4…
GO:0016462	F	pyrophosphatase activity	6	212	366	14317	0.46	0.46	// PGSC0003DMG400012546 // PGSC0003DMG401029631 // PGSC0003DMG400000491 // PGSC0003DMG400019963 // PGSC0003DMG400011374 // PGSC0003DMG400031248
GO:0032549	F	ribonucleoside binding	27	212	1767	14317	0.46	0.46	// PGSC0003DMG400027149 // PGSC0003DMG401028902 // PGSC0003DMG400012546 // PGSC0003DMG400000243 // PGSC0003DMG400019677 // PGSC0003DMG400014060 // PGSC0003DMG402027811 // PGSC0003DMG400024260 // PGSC0003DMG400024258 // PGSC0003DMG400030534 // PGSC0003DMG400027968 // PGSC0003DMG400018457 // PGSC0003DMG400027966 // PGSC0003DMG400027071 // PGSC0003DMG400018840 // PGSC0003DMG400031248 // PGSC0003DMG4…
GO:0017076	F	purine nucleotide binding	27	212	1767	14317	0.46	0.46	// PGSC0003DMG400027149 // PGSC0003DMG401028902 // PGSC0003DMG400012546 // PGSC0003DMG400000243 // PGSC0003DMG400019677 // PGSC0003DMG400014060 // PGSC0003DMG402027811 // PGSC0003DMG400024260 // PGSC0003DMG400024258 // PGSC0003DMG400030534 // PGSC0003DMG400027968 // PGSC0003DMG400018457 // PGSC0003DMG400027966 // PGSC0003DMG400027071 // PGSC0003DMG400018840 // PGSC0003DMG400031248 // PGSC0003DMG4…
GO:0001882	F	nucleoside binding	27	212	1767	14317	0.46	0.46	// PGSC0003DMG400027149 // PGSC0003DMG401028902 // PGSC0003DMG400012546 // PGSC0003DMG400000243 // PGSC0003DMG400019677 // PGSC0003DMG400014060 // PGSC0003DMG402027811 // PGSC0003DMG400024260 // PGSC0003DMG400024258 // PGSC0003DMG400030534 // PGSC0003DMG400027968 // PGSC0003DMG400018457 // PGSC0003DMG400027966 // PGSC0003DMG400027071 // PGSC0003DMG400018840 // PGSC0003DMG400031248 // PGSC0003DMG4…
GO:0016818	F	hydrolase activity, acting on acid anhydrides, in phosphorus-containing anhydrides	6	212	371	14317	0.47	0.47	// PGSC0003DMG400012546 // PGSC0003DMG401029631 // PGSC0003DMG400000491 // PGSC0003DMG400019963 // PGSC0003DMG400011374 // PGSC0003DMG400031248
GO:0016746	F	transferase activity, transferring acyl groups	5	212	306	14317	0.48	0.48	// PGSC0003DMG400032821 // PGSC0003DMG400027761 // PGSC0003DMG400024138 // PGSC0003DMG400014297 // PGSC0003DMG400027212
GO:0008324	F	cation transmembrane transporter activity	3	212	179	14317	0.5	0.5	// PGSC0003DMG400011247 // PGSC0003DMG400025230 // PGSC0003DMG400028710
GO:0016817	F	hydrolase activity, acting on acid anhydrides	6	212	384	14317	0.51	0.51	// PGSC0003DMG400012546 // PGSC0003DMG401029631 // PGSC0003DMG400000491 // PGSC0003DMG400019963 // PGSC0003DMG400011374 // PGSC0003DMG400031248
GO:0016705	F	oxidoreductase activity, acting on paired donors, with incorporation or reduction of molecular oxygen	7	212	459	14317	0.52	0.52	// PGSC0003DMG400001149 // PGSC0003DMG400031062 // PGSC0003DMG400009620 // PGSC0003DMG401004779 // PGSC0003DMG400016616 // PGSC0003DMG400016621 // PGSC0003DMG400016619
GO:0016747	F	transferase activity, transferring acyl groups other than amino-acyl groups	4	212	258	14317	0.53	0.53	// PGSC0003DMG400032821 // PGSC0003DMG400027761 // PGSC0003DMG400024138 // PGSC0003DMG400014297
GO:0016788	F	hydrolase activity, acting on ester bonds	6	212	419	14317	0.59	0.59	// PGSC0003DMG403001309 // PGSC0003DMG400019189 // PGSC0003DMG400029297 // PGSC0003DMG400000200 // PGSC0003DMG403020240 // PGSC0003DMG400000293
GO:0022804	F	active transmembrane transporter activity	3	212	208	14317	0.6	0.6	// PGSC0003DMG400031248 // PGSC0003DMG400016458 // PGSC0003DMG400011374
GO:0008270	F	zinc ion binding	9	212	671	14317	0.67	0.67	// PGSC0003DMG400015678 // PGSC0003DMG400025128 // PGSC0003DMG400003948 // PGSC0003DMG402010056 // PGSC0003DMG400016637 // PGSC0003DMG400026181 // PGSC0003DMG401029354 // PGSC0003DMG400029328 // PGSC0003DMG400011326
GO:0016758	F	transferase activity, transferring hexosyl groups	6	212	467	14317	0.69	0.69	// PGSC0003DMG400011031 // PGSC0003DMG401004500 // PGSC0003DMG400031454 // PGSC0003DMG400030713 // PGSC0003DMG400024618 // PGSC0003DMG400021694
GO:0003676	F	nucleic acid binding	23	212	1693	14317	0.7	0.7	// PGSC0003DMG400010870 // PGSC0003DMG400031337 // PGSC0003DMG400015702 // PGSC0003DMG400003948 // PGSC0003DMG400029207 // PGSC0003DMG400017990 // PGSC0003DMG400026332 // PGSC0003DMG400001330 // PGSC0003DMG400025129 // PGSC0003DMG400024626 // PGSC0003DMG401031196 // PGSC0003DMG400001223 // PGSC0003DMG402007388 // PGSC0003DMG400022011 // PGSC0003DMG400017505 // PGSC0003DMG400027038 // PGSC0003DMG4…
GO:0016787	F	hydrolase activity	23	212	1777	14317	0.78	0.78	// PGSC0003DMG400014767 // PGSC0003DMG400012546 // PGSC0003DMG401029631 // PGSC0003DMG400022386 // PGSC0003DMG400001179 // PGSC0003DMG403001309 // PGSC0003DMG400019189 // PGSC0003DMG400029297 // PGSC0003DMG400023115 // PGSC0003DMG400019963 // PGSC0003DMG400031248 // PGSC0003DMG400024971 // PGSC0003DMG402019982 // PGSC0003DMG403020240 // PGSC0003DMG400003188 // PGSC0003DMG400000491 // PGSC0003DMG4…
GO:0005515	F	protein binding	34	212	2570	14317	0.79	0.79	// PGSC0003DMG400012899 // PGSC0003DMG400028421 // PGSC0003DMG400014458 // PGSC0003DMG400017398 // PGSC0003DMG400033087 // PGSC0003DMG400003052 // PGSC0003DMG400024479 // PGSC0003DMG400021406 // PGSC0003DMG400019518 // PGSC0003DMG402016981 // PGSC0003DMG400016221 // PGSC0003DMG400002910 // PGSC0003DMG400029328 // PGSC0003DMG400002906 // PGSC0003DMG400032155 // PGSC0003DMG400010746 // PGSC0003DMG4…
GO:0016757	F	transferase activity, transferring glycosyl groups	6	212	537	14317	0.81	0.81	// PGSC0003DMG400011031 // PGSC0003DMG401004500 // PGSC0003DMG400031454 // PGSC0003DMG400030713 // PGSC0003DMG400024618 // PGSC0003DMG400021694
GO:0046983	F	protein dimerization activity	3	212	313	14317	0.84	0.84	// PGSC0003DMG401024252 // PGSC0003DMG400024626 // PGSC0003DMG400033087
GO:0043531	F	ADP binding	3	212	337	14317	0.88	0.88	// PGSC0003DMG400011906 // PGSC0003DMG400018464 // PGSC0003DMG402016981
GO:0070011	F	peptidase activity, acting on L-amino acid peptides	3	212	440	14317	0.96	0.96	// PGSC0003DMG400024971 // PGSC0003DMG400014767 // PGSC0003DMG400003188
GO:0008233	F	peptidase activity	3	212	456	14317	0.97	0.97	// PGSC0003DMG400024971 // PGSC0003DMG400014767 // PGSC0003DMG400003188
GO:0016021	C	integral component of membrane	12	212	759	14317	0.45	0.45	// PGSC0003DMG400009995 // PGSC0003DMG402008964 // PGSC0003DMG400011374 // PGSC0003DMG400022402 // PGSC0003DMG400018678 // PGSC0003DMG400000491 // PGSC0003DMG400001393 // PGSC0003DMG400013648 // PGSC0003DMG400031248 // PGSC0003DMG400011247 // PGSC0003DMG400008660 // PGSC0003DMG400024120
GO:0031224	C	intrinsic component of membrane	12	212	771	14317	0.47	0.47	// PGSC0003DMG400009995 // PGSC0003DMG402008964 // PGSC0003DMG400011374 // PGSC0003DMG400022402 // PGSC0003DMG400018678 // PGSC0003DMG400000491 // PGSC0003DMG400001393 // PGSC0003DMG400013648 // PGSC0003DMG400031248 // PGSC0003DMG400011247 // PGSC0003DMG400008660 // PGSC0003DMG400024120
GO:0016020	C	membrane	24	212	1656	14317	0.58	0.58	// PGSC0003DMG400007787 // PGSC0003DMG400028710 // PGSC0003DMG400014386 // PGSC0003DMG402008964 // PGSC0003DMG400029242 // PGSC0003DMG401029631 // PGSC0003DMG400007375 // PGSC0003DMG400025230 // PGSC0003DMG400024120 // PGSC0003DMG400009995 // PGSC0003DMG402017989 // PGSC0003DMG400022402 // PGSC0003DMG400011247 // PGSC0003DMG400008660 // PGSC0003DMG400018678 // PGSC0003DMG400031248 // PGSC0003DMG4…
GO:0044425	C	membrane part	12	212	955	14317	0.76	0.76	// PGSC0003DMG400009995 // PGSC0003DMG402008964 // PGSC0003DMG400011374 // PGSC0003DMG400022402 // PGSC0003DMG400018678 // PGSC0003DMG400000491 // PGSC0003DMG400001393 // PGSC0003DMG400013648 // PGSC0003DMG400031248 // PGSC0003DMG400011247 // PGSC0003DMG400008660 // PGSC0003DMG400024120
GO:0044444	C	cytoplasmic part	4	212	648	14317	0.99	0.99	// PGSC0003DMG400015702 // PGSC0003DMG400031337 // PGSC0003DMG400006892 // PGSC0003DMG400024539
GO:0005737	C	cytoplasm	4	212	759	14317	1	1	// PGSC0003DMG400015702 // PGSC0003DMG400031337 // PGSC0003DMG400006892 // PGSC0003DMG400024539
GO:0043231	C	intracellular membrane-bounded organelle	3	212	819	14317	1	1	// PGSC0003DMG402024252 // PGSC0003DMG400024626 // PGSC0003DMG400031337
GO:0043227	C	membrane-bounded organelle	3	212	819	14317	1	1	// PGSC0003DMG402024252 // PGSC0003DMG400024626 // PGSC0003DMG400031337
GO:0032991	C	macromolecular complex	3	212	929	14317	1	1	// PGSC0003DMG400015702 // PGSC0003DMG400006892 // PGSC0003DMG400024539
GO:0005622	C	intracellular	9	212	1711	14317	1	1	// PGSC0003DMG400015702 // PGSC0003DMG400024626 // PGSC0003DMG400031337 // PGSC0003DMG400028369 // PGSC0003DMG400024539 // PGSC0003DMG402010056 // PGSC0003DMG400006892 // PGSC0003DMG402024252 // PGSC0003DMG400026181
GO:0044464	C	cell part	10	212	1834	14317	1	1	// PGSC0003DMG400015702 // PGSC0003DMG400024626 // PGSC0003DMG400031337 // PGSC0003DMG400028369 // PGSC0003DMG400024539 // PGSC0003DMG402010056 // PGSC0003DMG400006892 // PGSC0003DMG400000293 // PGSC0003DMG402024252 // PGSC0003DMG400026181
GO:0005623	C	cell	10	212	1834	14317	1	1	// PGSC0003DMG400015702 // PGSC0003DMG400024626 // PGSC0003DMG400031337 // PGSC0003DMG400028369 // PGSC0003DMG400024539 // PGSC0003DMG402010056 // PGSC0003DMG400006892 // PGSC0003DMG400000293 // PGSC0003DMG402024252 // PGSC0003DMG400026181
GO:0043229	C	intracellular organelle	4	212	1315	14317	1	1	// PGSC0003DMG402024252 // PGSC0003DMG400024626 // PGSC0003DMG400031337 // PGSC0003DMG400006892
GO:0043226	C	organelle	4	212	1315	14317	1	1	// PGSC0003DMG402024252 // PGSC0003DMG400024626 // PGSC0003DMG400031337 // PGSC0003DMG400006892
GO:0044424	C	intracellular part	6	212	1639	14317	1	1	// PGSC0003DMG400015702 // PGSC0003DMG400024626 // PGSC0003DMG400031337 // PGSC0003DMG400024539 // PGSC0003DMG400006892 // PGSC0003DMG402024252
GO_acc
GO:0000003
GO:0044702
GO:0022414
GO:0050789
GO:0032501
GO:0009765
GO:0044706
GO:0008037
GO:0051704
GO:0065007
GO:0006355
GO:0009889
GO:2000112
GO:0007154
GO:0050794
GO:0050896
GO:0019222
