# Supplementary material for: StCDF1: A ‘jack of all trades’ clock output with a central role in regulating potato nitrate reduction activity
Source: New Phytol. 2024 Nov 6;245(1):282–98. doi: 10.1111/nph.20186 (PMC11617646; doi:10.1111/nph.20186)
Supplement: Supplementary file 5 — Dataset S5 StCDF1 target genes related to nitrogen response. [file NPH-245-282-s001.xlsx]

## Sheet: sheet1
Dataset S5. StCDF1 target genes related to nitrogen response.
Downregulated target genes related to nitrogen response							Upregulated target genes related to nitrogen response
Gene ID	Gene	Log2-Ox_vs_C	Log2-Ri_vs_C	log2-Ox_vs_Ri	Reference		Gene ID	Gene	Log2-Ox_vs_C	Log2-Ri_vs_C	log2-Ox_vs_Ri	Reference
PGSC0003DMG400013962	Amino acid transporter	-1.09197	0.390345	-1.34641	Goterm Analysis		PGSC0003DMG400027079	Alliin lyase	2.02257	-1.25665	3.3741	Goterm Analysis
PGSC0003DMG400022954	Glutamate receptor 2 plant	-3.13449	2.29728	-5.30996	Goterm Analysis		PGSC0003DMG400025395	Nitrate transporter	2.42173	-1.19566	3.75898	Goterm Analysis
PGSC0003DMG400003397	Amino acid transporter	-4.77833	1.00661	-5.66462	Goterm Analysis		PGSC0003DMG400018459	Neutral amino acid transport protein	0.751194	-0.929301	1.78134	Goterm Analysis
PGSC0003DMG400004291	Oligopeptide transporter	-2.12333	0.942271	-2.93067	Goterm Analysis		PGSC0003DMG400016528	Tonoplast intrinsic protein	2.07962	-1.51446	3.74176	Goterm Analysis
PGSC0003DMG400008000	L-asparaginase	-1.1004	0.154347	-1.129	Goterm Analysis		PGSC0003DMG400017636	AMP deaminase	1.62634	0.0648223	1.65127	Goterm Analysis
PGSC0003DMG400026901	Isovaleryl-CoA dehydrogenase 1, mitochondrial	-1.71707	0.153549	-1.76037	Goterm Analysis		PGSC0003DMG400014123	Aquaporin, MIP family, NIP subfamily	0.0438945	-1.34219	1.50886	Goterm Analysis
PGSC0003DMG400003936	Primary amine oxidase	-1.13252	0.225425	-1.22974	Goterm Analysis		PGSC0003DMG400024965	Formamidase	0.969704	-0.55178	1.63651	Goterm Analysis
PGSC0003DMG400031457	Phenylalanine ammonia-lyase 1	-1.06507	1.02212	-1.97363	Goterm Analysis		PGSC0003DMG400014663	Glutamate receptor 3 plant	1.28981	-0.248402	1.60023	Goterm Analysis
PGSC0003DMG400004652	Serine-pyruvate aminotransferase	-1.07945	0.0654418	-1.01883	Goterm Analysis		PGSC0003DMG400008356	NADH-glutamate dehydrogenase	0.828133	0.101198	#N/A	Goterm Analysis
PGSC0003DMG400001393	Amino acid permease	-1.11048	0.584583	-1.55013	Goterm Analysis		PGSC0003DMG400026291	GDU1	1.06369	-0.375132	1.5945	Goterm Analysis
PGSC0003DMG400001570	Catalase isozyme 2	-0.994581	0.0812696	#N/A	Goterm Analysis		PGSC0003DMG400010528	Aspartic proteinase Asp1	1.29447	0.116426	1.29507	Goterm Analysis
PGSC0003DMG400030212	Nitrate reductase	-1.87454	0.415361	-2.14957	Goterm Analysis		PGSC0003DMG400020219	Ankyrin repeat-containing protein	3.07425	-0.294857	3.4345	Varala et al.,2018
PGSC0003DMG400007518	S-adenosylmethionine decarboxylase beta chain	-0.738793	0.257508	#N/A	Alvarez et al.,2020		PGSC0003DMG400028986	ATP binding protein	2.84508	-0.319952	3.27245	Varala et al.,2018
PGSC0003DMG400031031	Alpha-l-fucosidase	0.0867976	1.52531	-1.2993	Alvarez et al.,2020		PGSC0003DMG400003924	Amino acid binding protein	0.964929	-0.190912	1.28872	Varala et al.,2018
PGSC0003DMG400025380	Gene of unknown function	-1.37769	0.802544	-2.04749	Alvarez et al.,2020		PGSC0003DMG402022737	UDP-L-rhamnose synthase	0.995004	0.078732	1.0268	Varala et al.,2018
PGSC0003DMG400042768	Gene of unknown function	-1.23596	0.0775716	-1.19729	Alvarez et al.,2020		PGSC0003DMG400032246	Endonuclease/exonuclease/phosphatase family protein	0.67419	0.0223493	#N/A	Varala et al.,2018
PGSC0003DMG400013887	Conserved gene of unknown function	-1.56747	0.129688	-1.60029	Alvarez et al.,2020		PGSC0003DMG401024517	Protease	0.900506	-0.0645173	1.10055	Varala et al.,2018
PGSC0003DMG401016626	Dopamine beta-monooxygenase	-1.66427	0.520087	-2.03555	Alvarez et al.,2020		PGSC0003DMG400019029	Tubulin--tyrosine ligase 12	2.40167	-0.0310936	2.54115	Varala et al.,2018
PGSC0003DMG400016621	Cytochrome P450	-0.887727	0.948006	-1.73411	Alvarez et al.,2020		PGSC0003DMG400006134	ATP binding protein	4.70575	-0.236449	5.07847	Varala et al.,2018
PGSC0003DMG400033087	DNA binding protein	-3.01207	0.0306379	-2.92523	Alvarez et al.,2020		PGSC0003DMG400007123	Phytosulfokine peptide	0.554816	-0.474061	1.14735	Alvarez et al.,2020
PGSC0003DMG400030397	Isoform MYB48-1 of Transcription factor MYB48	-1.99867	0.228215	-2.07874	Alvarez et al.,2020		PGSC0003DMG400001448	UDP-glucose dehydrogenase 2	0.932343	-0.0260055	1.06611	Alvarez et al.,2020
PGSC0003DMG400020071	MYB8	-3.30772	0.750055	-3.90619	Alvarez et al.,2020		PGSC0003DMG400028004	Isoform 2 of Probable plastid-lipid-associated protein 13, chloroplastic	1.37903	-0.420992	1.91867	Alvarez et al.,2020
PGSC0003DMG400014731	Aromatic amino acid decarboxylase 2	-3.51509	1.38336	-4.75582	Alvarez et al.,2020		PGSC0003DMG401001731	Ascorbate peroxidase	2.39486	-0.819571	3.33341	Varala et al.,2018
PGSC0003DMG400008188	WRKY transcription factor	-1.87585	2.91462	-4.6559	Alvarez et al.,2020		PGSC0003DMG400011618	Patellin-6	2.34784	-0.502082	2.9332	Varala et al.,2018
PGSC0003DMG400006247	Conserved gene of unknown function	-0.759191	2.13883	-2.72395	Alvarez et al.,2020		PGSC0003DMG400030941	Cytosine-specific methyltransferase	1.30035	-0.239331	1.63283	Varala et al.,2018
PGSC0003DMG400030472	TSI1	-1.35361	0.873548	-2.08786	Alvarez et al.,2020		PGSC0003DMG400013765	ATP binding protein	2.81897	-0.25261	3.20786	Brooks et al.,2019
PGSC0003DMG400016723	Acyl:coa ligase acetate-coa synthetase	-2.84616	0.309702	-3.01229	Alvarez et al.,2020		PGSC0003DMG400001544	Conserved gene of unknown function	1.94159	-0.879467	2.89972	Varala et al.,2018
PGSC0003DMG400020697	Conserved gene of unknown function	-1.71871	2.5181	-4.06824	Alvarez et al.,2020		PGSC0003DMG400009330	Lyase	1.33717	0.053326	1.38264	Brooks et al.,2019
PGSC0003DMG400003231	Transcription factor	-1.12433	1.54111	-2.54689	Alvarez et al.,2020		PGSC0003DMG400009718	Ring finger protein	1.11232	-0.869044	2.03732	Alvarez et al.,2020
PGSC0003DMG400026155	S-locus-specific glycoprotein S6	-0.28146	2.68013	-2.76713	Alvarez et al.,2020		PGSC0003DMG400027976	Hypoxia induced protein conserved region containing protein	2.38093	0.063994	2.42044	Alvarez et al.,2020
PGSC0003DMG400031140	WRKY transcription factor	-0.900141	2.72821	-3.48209	Alvarez et al.,2020		PGSC0003DMG400015766	Phytochrome A	2.46696	-0.171943	2.73256	Alvarez et al.,2020
PGSC0003DMG400000046	GPAT	-0.733429	0.214525	#N/A	Alvarez et al.,2020		PGSC0003DMG400001498	Auxin-responsive protein IAA13	1.4089	-0.048251	1.57546	Alvarez et al.,2020
PGSC0003DMG400024479	Calmodulin-binding protein	0.278685	1.90486	-1.47494	Alvarez et al.,2020		PGSC0003DMG400033578	Transcription factor	0.787175	0.0381067	#N/A	Varala et al.,2018
PGSC0003DMG400008020	Conserved gene of unknown function	-0.65569	0.588588	-1.12098	Alvarez et al.,2020		PGSC0003DMG400019852	Translocon-associated protein, beta subunit	1.01506	0.11078	1.03589	Alvarez et al.,2020
PGSC0003DMG400027149	CBL-interacting protein kinase 1	-1.89617	0.139146	-1.89969	Alvarez et al.,2020		PGSC0003DMG400014150	Kinase family protein	1.15236	0.0128571	1.25243	Brooks et al.,2019
PGSC0003DMG400004958	Inositol-tetrakisphosphate 1-kinase 2	-0.903372	0.10682	#N/A	Alvarez et al.,2020		PGSC0003DMG400031135	Conserved gene of unknown function	1.19677	0.0787858	1.24995	Varala et al.,2018
PGSC0003DMG400017453	Oligopeptidase	-0.744306	0.238448	#N/A	Alvarez et al.,2020		PGSC0003DMG400007854	Xyloglucan endotransglucosylase-hydrolase XTH9	3.53357	0.106355	3.54664	Varala et al.,2018
PGSC0003DMG400016619	Cytochrome P450	-0.755775	0.717497	-1.37741	Alvarez et al.,2020		PGSC0003DMG400003173	Cation-chloride co-transporter	1.54643	0.0945032	1.58178	Alvarez et al.,2020
PGSC0003DMG400001688	Ethphon-induced protein	-0.159006	1.35828	-1.38927	Alvarez et al.,2020, Varala et al.,2018		PGSC0003DMG400006393	Aux/IAA protein	1.26117	0.101385	1.26412	Varala et al.,2018
PGSC0003DMG400039532	Conserved gene of unknown function	-1.58116	0.488814	-1.95272	Alvarez et al.,2020; Tiwari et al.,2020		PGSC0003DMG400013979	Transferase, transferring glycosyl groups	1.92944	-1.09092	3.13419	Alvarez et al.,2020
PGSC0003DMG400001223	NAC domain protein	-3.0027	1.73527	-4.66984	Alvarez et al.,2020;Varala et al.,2018		PGSC0003DMG401017656	Kinase	0.832616	-0.458576	1.3819	Brooks et al.,2019
PGSC0003DMG403020240	Glycerophosphodiester phosphodiesterase	-0.869512	0.850148	-1.61689	Alvarez et al.,2020;Varala et al.,2018		PGSC0003DMG400004456	Protein dimerization	1.35907	-0.112963	1.56324	Varala et al.,2018
PGSC0003DMG400019494	Beta-fructofuranosidase	-0.886859	0.265546	-1.02778	Alvarez et al.,2020;Varala et al.,2018		PGSC0003DMG400021339	Lymphoid organ expressed yellow head virus receptor protein	0.725486	0.0943746	#N/A	Varala et al.,2018
PGSC0003DMG400002366	Coatomer alpha subunit	-1.31941	0.656446	-1.8485	Alvarez et al.,2020;Varala et al.,2018		PGSC0003DMG400020655	Conserved gene of unknown function	0.798783	0.0965909	#N/A	Varala et al.,2018
PGSC0003DMG400025221	Conserved gene of unknown function	-0.357379	0.964384	-1.20162	Brooks et al.,2019		PGSC0003DMG400010528	Aspartic proteinase Asp1	1.29447	0.116426	1.29507	Alvarez et al.,2020
PGSC0003DMG400000211	WRKY transcription factor	-0.102921	1.79593	-1.78051	Brooks et al.,2019		PGSC0003DMG400021198	Subtilase family protein	1.34337	-0.406559	1.82596	Alvarez et al.,2020
PGSC0003DMG400001969	Carotenoid cleavage dioxygenase 4	-2.30772	0.421646	-2.60213	Brooks et al.,2019		PGSC0003DMG400022431	Zinc finger, Dof-type	1.04909	-0.0949453	1.28964	Varala et al.,2018
PGSC0003DMG400004345	Gene of unknown function	0.295591	4.54008	-4.08568	Brooks et al.,2019		PGSC0003DMG400003581	Conserved gene of unknown function	3.11021	-1.08447	4.2732	Brooks et al.,2019
PGSC0003DMG402030099	Prosystemin	-0.503582	0.912337	-1.29606	Brooks et al.,2019		PGSC0003DMG400026510	Conserved gene of unknown function	3.33957	-0.212386	3.6538	Varala et al.,2018
PGSC0003DMG400013857	Trehalose 6-phosphate phosphatase	-0.856505	0.395482	-1.12187	Brooks et al.,2019		PGSC0003DMG400024965	Formamidase	0.969704	-0.55178	1.63651	Varala et al.,2018
PGSC0003DMG400007169	2,4-dienoyl-CoA reductase	-4.63749	0.682604	-5.2312	Brooks et al.,2019		PGSC0003DMG400012813	Protein kinase (PK)	1.74516	-0.380207	2.21871	Varala et al.,2018
PGSC0003DMG400010870	NAC domain protein	-0.689937	2.45967	-3.01541	Brooks et al.,2019		PGSC0003DMG400005750	PIN1-like auxin transport protein	1.77624	-0.117566	1.99817	Varala et al.,2018
PGSC0003DMG400021130	GmCK3p	-1.17218	0.224906	-1.26399	Brooks et al.,2019; Alvarez et al.,2020		PGSC0003DMG400007677	Starch-granule-bound R1 protein	2.68778	0.0700866	2.74211	Varala et al.,2018
PGSC0003DMG400029570	Pentatricopeptide repeat-containing protein	-0.439797	1.4715	-1.79496	Brooks et al.,2019; Alvarez et al.,2020		PGSC0003DMG400004735	Conserved gene of unknown function	2.42282	-0.24456	2.77952	Varala et al.,2018
PGSC0003DMG400032821	Conserved gene of unknown function	-0.610357	1.11478	-1.56315	Brooks et al.,2019; Alvarez et al.,2020		PGSC0003DMG400007335	Apyrase 3	0.815841	-0.275331	1.18533	Varala et al.,2018
PGSC0003DMG400016311	Inositol-1,4,5-triphosphate-5-phosphatase	-0.826448	0.487075	-1.18159	Brooks et al.,2019; Alvarez et al.,2020		PGSC0003DMG400031351	Acyltransferase	1.38363	-1.00705	2.49352	Brooks et al.,2019
PGSC0003DMG400001801	Glutathione S-transferase T3	-0.996989	0.696418	-1.55023	Brooks et al.,2019; Alvarez et al.,2020;Varala et al., 2018		PGSC0003DMG400000776	Extensin (ext)	2.07858	0.0655141	2.11365	Varala et al.,2018
PGSC0003DMG400001368	FERONIA receptor-like kinase	-0.314057	0.921411	-1.10775	Brooks et al.,2019;Varala et al.,2018		PGSC0003DMG400005386	Conserved gene of unknown function	2.05607	-0.440042	2.57185	Varala et al.,2018
PGSC0003DMG400007334	Vacuolar sorting receptor	-0.167591	1.73628	-1.79295	Brooks et al.,2019;Varala et al.,2018		PGSC0003DMG400022778	Alpha,alpha-trehalose-phosphate synthase [UDP-forming] 6	0.728348	0.014896	#N/A	Alvarez et al.,2020
PGSC0003DMG401007615	Urea active transporter	-1.35598	1.63386	-2.85553	Varala et al 2018;Tiwari et al.,2020		PGSC0003DMG403005720	MAPKK	2.02089	-0.0318602	2.17435	Alvarez et al.,2020
PGSC0003DMG400010913	Pyruvate kinase, cytosolic isozyme	-0.569351	0.484478	#N/A	Varala et al.,2018		PGSC0003DMG400003073	16S rRNA processing protein RimM family	1.24147	-0.0390941	1.3731	Alvarez et al.,2020
PGSC0003DMG400012824	Conserved gene of unknown function	-2.36528	0.918829	-3.12336	Varala et al.,2018		PGSC0003DMG400002388	ATP binding protein	0.68169	0.0554411	#N/A	Varala et al.,2018
PGSC0003DMG400016236	Nucleic acid binding protein	-1.03218	0.520537	-1.42297	Varala et al.,2018		PGSC0003DMG400010075	Zinc finger protein	2.20451	-1.20369	3.54429	Varala et al.,2018
PGSC0003DMG400011374	Multidrug resistance-associated protein 2, 6 (Mrp2, 6), abc-transoprter	-0.585173	0.939091	-1.39826	Varala et al.,2018		PGSC0003DMG401022117	Serine/threonine protein kinase	2.25556	-0.24801	2.59973	Varala et al.,2018
PGSC0003DMG400001330	Zinc finger protein	-1.77862	2.14541	-3.84651	Varala et al.,2018		PGSC0003DMG400016270	Heat stress transcription factor A-6b	5.68639	-0.374732	6.2107	Tiwari et al.,2020
PGSC0003DMG401028784	Protein kinase	-0.481241	0.751762	-1.09966	Varala et al.,2018		PGSC0003DMG400005365	Formin 1	2.83514	-0.00911251	2.95208	Tiwari et al.,2020
PGSC0003DMG400011012	Glutathione-S-transferase	-1.28571	1.38875	-2.532	Varala et al.,2018		PGSC0003DMG400002235	Transcriptional factor TINY	0.846463	-0.246358	1.21941	Tiwari et al.,2020
PGSC0003DMG400010746	Leucine-rich repeat family protein / protein kinase family protein	0.233973	1.4027	-1.07021	Varala et al.,2018		PGSC0003DMG400025273	Multidrug resistance pump	2.44077	-1.81628	4.38993	Tiwari et al.,2020
PGSC0003DMG400009869	DNAJ	-1.41124	0.212853	-1.49801	Varala et al.,2018		PGSC0003DMG400011787	Vacuolar cation/proton exchanger 1a	1.14501	0.0772097	1.19797	Tiwari et al.,2020
PGSC0003DMG400017306	Metal ion binding protein	-2.22642	4.35559	-6.48862	Varala et al.,2018		PGSC0003DMG400016034	Glutaredoxin	1.22654	-0.354438	1.73346	Tiwari et al.,2020
PGSC0003DMG400005092	F-box and wd40 domain protein	-1.87503	1.33498	-3.01121	Varala et al.,2018		PGSC0003DMG400013966	MYB transcription factor	3.22831	-1.74934	5.0783	Tiwari et al.,2020
PGSC0003DMG400008829	Conserved gene of unknown function	-2.05575	0.422745	-2.35305	Varala et al.,2018		PGSC0003DMG400030969	Transcription factor	3.68555	-0.59389	4.33055	Tiwari et al.,2020
PGSC0003DMG400008391	DNA-binding protein 4	-2.06291	2.1865	-4.06613	Varala et al.,2018		PGSC0003DMG400028622	Acyl-protein thioesterase	2.06998	0.0583611	2.14514	Tiwari et al.,2020
PGSC0003DMG400003052	Conserved gene of unknown function	-0.804882	3.86856	-4.60458	Varala et al.,2018		PGSC0003DMG400001181	ACI19	1.34032	-0.132861	1.5543	Tiwari et al.,2020
PGSC0003DMG400001574	Conserved gene of unknown function	-0.844673	0.869184	-1.58746	Varala et al.,2018		PGSC0003DMG400010666	Flavonol synthase/flavanone 3-hydroxylase	3.01897	-0.0973581	3.23989	Tiwari et al.,2020
PGSC0003DMG400017505	Nam 11	-3.04491	1.31183	-4.25329	Varala et al.,2018		PGSC0003DMG400009672	GDU1	1.06369	-0.375132	2.15467	Tiwari et al.,2020
PGSC0003DMG400022956	Conserved gene of unknown function	-1.20648	0.602563	-1.6836	Varala et al.,2018
PGSC0003DMG400006083	CBL-interacting protein kinase 20	-1.0931	0.173343	-1.1479	Varala et al.,2018
PGSC0003DMG400027633	9-cis-epoxycarotenoid dioxygenase	-1.27091	0.0538553	-1.20206	Varala et al.,2018
PGSC0003DMG400012323	Conserved gene of unknown function	-3.19466	1.47748	-4.59492	Varala et al.,2018
PGSC0003DMG400014627	Glutathione S-transferase	-1.17035	0.373267	-1.43297	Varala et al.,2018
PGSC0003DMG400019518	Pseudo response regulator	0.705294	2.56023	-1.73985	Varala et al.,2018
PGSC0003DMG400000836	Armadillo repeat-containing protein	-0.511185	1.6951	-2.09158	Varala et al.,2018
PGSC0003DMG400020498	Inositol-1,4,5-triphosphate-5-phosphatase	-0.670519	1.1824	-1.67911	Varala et al.,2018; Tiwari et al.,2020
