# Supplementary material for: StCDF1: A ‘jack of all trades’ clock output with a central role in regulating potato nitrate reduction activity
Source: New Phytol. 2024 Nov 6;245(1):282–98. doi: 10.1111/nph.20186 (PMC11617646; doi:10.1111/nph.20186)
Supplement: Supplementary file 6 — Dataset S6 Oligonucleotides used in this study. [file NPH-245-282-s005.xlsx]

## Sheet: sheet1
Dataset S6.Oligonucleotides used in this study.
Primer name	Sequence (5'-3’)	transcript	Gene ID or region	Amplicon (bp)	usage
CDF1 fw	GCAGAAATGCAGGGTAAAGC	PGSC0003DMT400047370	PGSC0003DMG400018408	84	qpcr
CDF1 rev	GACACAAGAACCCGCTATGC	PGSC0003DMT400047370	PGSC0003DMG400018408	84	qpcr
Carotenoid cleavage dioxygenase 4 fw	GTTGATCGTCGCGATTGCAT	PGSC0003DMT400004980	PGSC0003DMG400001969	110	qpcr
Carotenoid cleavage dioxygenase 4 rev	CGTAGCCATCGTCTTCATCGA	PGSC0003DMT400004980	PGSC0003DMG400001969	110	qpcr
Catalase isozyme 2 fw	GAGGGTGGAGTGTACGCAG	PGSC0003DMT400003986	PGSC0003DMG400001570	71	qpcr
Catalase isozyme 2 rev	GCTGAGGGTCTCTCGAAAACA	PGSC0003DMT400003986	PGSC0003DMG400001570	71	qpcr
Nitrate reductase fw	GGCAAAGGAGAGACACTTGGA	PGSC0003DMT400077646	PGSC0003DMG400030212	121	qpcr
Nitrate reductase rev	GTGCTTCCTCACCTCAGACA	PGSC0003DMT400077646	PGSC0003DMG400030212	121	qpcr
NCED fw	GTACCGGAAAACCCAGTTTGC	PGSC0003DMT400071048	PGSC0003DMG400027633	163	qpcr
NCED rev	TTGAATTGAACGGCGTGAACC	PGSC0003DMT400071048	PGSC0003DMG400027633	163	qpcr
NPF3.1 fw	GGCCTTGTGCTTTATGAGCG	PGSC0003DMT400065325	PGSC0003DMG400025395	234	qpcr
NPF3.1 rev	CTGCGGAACCAACCAGAAGA	PGSC0003DMT400065325	PGSC0003DMG400025395	234	qpcr
WRKY50_ fw	ACACCACTACTAGACTCACCTGAT	PGSC0003DMT400021144	PGSC0003DMG400008188	71	qpcr
WRKY50_ rev	AGCTTGTTGAAGGGGCCAAT	PGSC0003DMT400021144	PGSC0003DMG400008188	71	qpcr
WRKY41_fw	TTCACGCCCTTTCCATTCCC	PGSC0003DMT400000598	PGSC0003DMG400000211	83	qpcr
WRKY41_rev	GGCGCCATTGAATCTGGAAAG	PGSC0003DMT400000598	PGSC0003DMG400000211	83	qpcr
Amino acid permease_fw	TGACCTGTGGTGAGATTGCTG	PGSC0003DMT400003530	PGSC0003DMG400001393	98	qpcr
Amino acid permease_rev	GCTGCCTGAATCTTGTTGGC	PGSC0003DMT400003530	PGSC0003DMG400001393	98	qpcr
Amino acid transporter_fw	GGGAAGCAACGTATGATGGCA	PGSC0003DMT400008751	PGSC0003DMG400003397	105	qpcr
Amino acid transporter_rev	TGGGCACAATAACAGAAGGCA	PGSC0003DMT400008751	PGSC0003DMG400003397	105	qpcr
promStNR_fw	GGGGACAAGTTTGTACAAAAAAGCAGGCTGGTAGGTAACTAACTAGTGG		chr11:10182740-10187159	2797	luciferase_cloning
promStNR_rev	GGGGACCACTTTGTACAAGAAAGCTGGGTCAACAGATGCCGCCATTTG		chr11:10182740-10187159	2797	luciferase_cloning
promStNPF3.1_fw	GGGGACAAGTTTGTACAAAAAAGCAGGCTTTTCGATTTGGGCGCTAAAAA		chr06:8721597-8728300	2049	luciferase_cloning
promStNPF3.1_rev	GGGGACCACTTTGTACAAGAAAGCTGGGTGGGCATTGTTTTCATTCCTCCA		chr06:8721597-8728300	2049	luciferase_cloning
*Underlined are the overhangs used to clone into the pDONR and pGWB435 vectors
PLASMIDS USED
VECTOR	GENE	FINAL CONSTRUCT	USAGE
pK7WG2	StCDF1.1	35S::StCDF1.1	transient assays
pK7WG2	StCDF1.2	35S:StCDF1.2	transient assays
pGWB435-iLUC	pStNR	pStNR::iLUC	transient assays
pGWB435-iLUC	pStNPF3.1	pStNPF3.1::iLUC	transient assays
