# Supplementary material for: StCDF1: A ‘jack of all trades’ clock output with a central role in regulating potato nitrate reduction activity
Source: New Phytol. 2024 Nov 6;245(1):282–98. doi: 10.1111/nph.20186 (PMC11617646; doi:10.1111/nph.20186)
Supplement: Supplementary file 7 — Dataset S7 Differentially expressed nitrate transporters in StCDF1ox vs StCDF1rnai RNA‐seq data set. [file NPH-245-282-s008.xlsx]

## Sheet: Sheet1
	Dataset S7. Differentially expressed nitrate transporters in StCDF1ox vs StCDF1rnai RNAseq dataset.
	Name	GeneID v4.03	GeneID v6.1	log2FoldChange	Function	Reference
	NPF3.1	PGSC0003DMG400025395	Soltu.DM.06G005440	2.56301	Nitrate and GA transport	David LC, Berquin P, Kanno Y, Seo M, Daniel-Vedele F, Ferrario-Méry S. N availability modulates the role of NPF3.1, a gibberellin transporter, in GA-mediated phenotypes in Arabidopsis. Planta. 2016 Dec;244(6):1315-1328. doi: 10.1007/s00425-016-2588-1. Epub 2016 Aug 19. PMID: 27541496.
	high affinity NRT3.1	PGSC0003DMG400018129	Soltu.DM.03G025670	2.31375	High affinity nitrate transporter, express in roots	Okamoto M, Kumar A, Li W, Wang Y, Siddiqi MY, Crawford NM, Glass AD. High-affinity nitrate transport in roots of Arabidopsis depends on expression of the NAR2-like gene AtNRT3.1. Plant Physiol. 2006 Mar;140(3):1036-46. doi: 10.1104/pp.105.074385. Epub 2006 Jan 13. PMID: 16415212; PMCID: PMC1400568.
	High-affinity NRT2.3	PGSC0003DMG400016996	Soltu.DM.05G009500	2.10466	OsNRT2.3b transporter is important for maintaining cellular pH under mixed N supplies	Luo B, Xu M, Zhao L, Xie P, Chen Y, Harwood W, Xu G, Fan X, Miller AJ. Overexpression of the High-Affinity Nitrate Transporter OsNRT2.3b Driven by Different Promoters in Barley Improves Yield and Nutrient Uptake Balance. Int J Mol Sci. 2020 Feb 15;21(4):1320. doi: 10.3390/ijms21041320. PMID: 32075298; PMCID: PMC7072886.
	NPF5.6	PGSC0003DMG400011085	Soltu.DM.10G022970	1.89355	Vacuolar nitrate efflux	Léran, S., Garg, B., Boursiac, Y. et al. AtNPF5.5, a nitrate transporter affecting nitrogen accumulation in Arabidopsis embryo. Sci Rep 5, 7962 (2015). https://doi.org/10.1038/srep07962
	NPF2.7	PGSC0003DMG400006606	Soltu.DM.06G030950	1.86074	Responsible for Nitrate efflux in plant roots	Aluko OO, Kant S, Adedire OM, Li C, Yuan G, Liu H, Wang Q. Unlocking the potentials of nitrate transporters at improving plant nitrogen use efficiency. Front Plant Sci. 2023 Feb 21;14:1074839. doi: 10.3389/fpls.2023.1074839. PMID: 36895876; PMCID: PMC9989036.
	NPF2.7-like	PGSC0003DMG400006606	Soltu.DM.06G030910	1.79407	Responsible for Nitrate efflux in plant roots	Aluko OO, Kant S, Adedire OM, Li C, Yuan G, Liu H, Wang Q. Unlocking the potentials of nitrate transporters at improving plant nitrogen use efficiency. Front Plant Sci. 2023 Feb 21;14:1074839. doi: 10.3389/fpls.2023.1074839. PMID: 36895876; PMCID: PMC9989036.
	NRT1.7	PGSC0003DMG400017637	Soltu.DM.05G006490	1.51923	Expressed in phloem and is responsible for Source-to-Sink remobilization of nitrate	Fan SC, Lin CS, Hsu PK, Lin SH, Tsay YF. The Arabidopsis nitrate transporter NRT1.7, expressed in phloem, is responsible for source-to-sink remobilization of nitrate. Plant Cell. 2009 Sep;21(9):2750-61. doi: 10.1105/tpc.109.067603. Epub 2009 Sep 4. PMID: 19734434; PMCID: PMC2768937.
	NRT1.5	PGSC0003DMG400025336	Soltu.DM.03G027330	1.40248	NRT1. 5 functions to load nitrate into the xylem to regulate nitrate long-distance transport from roots to shoots	Liu, YJ., Gao, N., Ma, QJ. et al. The MdABI5 transcription factor interacts with the MdNRT1.5/MdNPF7.3 promoter to fine-tune nitrate transport from roots to shoots in apple. Hortic Res 8, 236 (2021). https://doi.org/10.1038/s41438-021-00667-z
	High-affinity NRT2.7	PGSC0003DMG400006913	Soltu.DM.02G010460	1.35404	Encodes ATNRT2.7, a nitrate transporter that controls nitrate content in seeds. Expression is detected in reproductive organs and peaks in seeds. Localized to the vacuolar membrane	Chopin F, Orsel M, Dorbe MF, Chardon F, Truong HN, Miller AJ, Krapp A, Daniel-Vedele F. The Arabidopsis ATNRT2.7 nitrate transporter controls nitrate content in seeds. Plant Cell. 2007 May;19(5):1590-602. doi: 10.1105/tpc.107.050542. Epub 2007 May 31. PMID: 17540716; PMCID: PMC1913726.
	NPF7.3-like	PGSC0003DMG400024120	Soltu.DM.10G010160	1.11351	Auxin IBA transport and root gravitropism	Watanabe S, Takahashi N, Kanno Y, Suzuki H, Aoi Y, Takeda-Kamiya N, Toyooka K, Kasahara H, Hayashi KI, Umeda M, Seo M. The Arabidopsis NRT1/PTR FAMILY protein NPF7.3/NRT1.5 is an indole-3-butyric acid transporter involved in root gravitropism. Proc Natl Acad Sci U S A. 2020 Dec 8;117(49):31500-31509. doi: 10.1073/pnas.2013305117. Epub 2020 Nov 20. PMID: 33219124; PMCID: PMC7733822.
	NPF7.3	PGSC0003DMG400020514	Soltu.DM.08G001210	1.04671	AtNPF7.3/AtNRT1.5, which is a nitrate transporter that drives root-to-shoot transport of NO3−	Hong Li, Miao Yu, Xin-Qiao Du, Zhi-Fang Wang, Wei-Hua Wu, Francisco J. Quintero, Xue-Hua Jin, Hao-Dong Li, Yi Wang, NRT1.5/NPF7.3 Functions as a Proton-Coupled H+/K+ Antiporter for K+ Loading into the Xylem in Arabidopsis, The Plant Cell, Volume 29, Issue 8, August 2017, Pages 2016–2026, https://doi.org/10.1105/tpc.16.00972
	NPF1.2-like	PGSC0003DMG400015593	Soltu.DM.05G007860	-1.1952	NPF1.1 and NPF1.2 are involved in xylem-to-phloem transfer to enable redistribution of nitrate into developing leaves, a critical step for optimal plant growth	Hsu PK, Tsay YF. 2013. Two phloem nitrate transporters, nrt1.11 and nrt1.12, are important for redistributing xylem-borne nitrate to enhance plant growth. Plant Physiology 163, 844–856
	NPF1.2-like	PGSC0003DMG400015593	Soltu.DM.05G007850	-1.39621	NPF1.1 and NPF1.2 are involved in xylem-to-phloem transfer to enable redistribution of nitrate into developing leaves, a critical step for optimal plant growth	Hsu PK, Tsay YF. 2013. Two phloem nitrate transporters, nrt1.11 and nrt1.12, are important for redistributing xylem-borne nitrate to enhance plant growth. Plant Physiology 163, 844–857
	NPF6.4-like	PGSC0003DMG400004291	Soltu.DM.12G023520	-1.43194	NPF6.4 is a pH-dependent nonbiphasic high-affinity nitrate-specific transport protein	Wen Z, Tyerman SD, Dechorgnat J, Ovchinnikova E, Dhugga KS, Kaiser BN. Maize NPF6 Proteins Are Homologs of Arabidopsis CHL1 That Are Selective for Both Nitrate and Chloride. Plant Cell. 2017 Oct;29(10):2581-2596. doi: 10.1105/tpc.16.00724. Epub 2017 Sep 8. PMID: 28887406; PMCID: PMC5774558.
	NRT1.2	PGSC0003DMG402021183	Soltu.DM.02G013030	-1.90575	low affinity Nitrate uptake and ABA importer	Zhang L, Yu Z, Xu Y, Yu M, Ren Y, Zhang S, Yang G, Huang J, Yan K, Zheng C, Wu C. Regulation of the stability and ABA import activity of NRT1.2/NPF4.6 by CEPR2-mediated phosphorylation in Arabidopsis. Mol Plant. 2021 Apr 5;14(4):633-646. doi: 10.1016/j.molp.2021.01.009. Epub 2021 Jan 13. Erratum in: Mol Plant. 2022 Oct 3;15(10):1635. doi: 10.1016/j.molp.2022.09.014. PMID: 33453414.
	NPF1.2-like	PGSC0003DMG400015591	Soltu.DM.05G007830	-1.96519	NPF1.1 and NPF1.2 are involved in xylem-to-phloem transfer to enable redistribution of nitrate into developing leaves, a critical step for optimal plant growth	Hsu PK, Tsay YF. 2013. Two phloem nitrate transporters, nrt1.11 and nrt1.12, are important for redistributing xylem-borne nitrate to enhance plant growth. Plant Physiology 163, 844–856
	NRT1.5/NPF7.3-like	PGSC0003DMG400001671	Soltu.DM.01G029520	-2.35885	AtNPF7.3/AtNRT1.5, which is a nitrate transporter that drives root-to-shoot transport of NO3−	Shan-Hua Lin, Hui-Fen Kuo, Geneviève Canivenc, Choun-Sea Lin, Marc Lepetit, Po-Kai Hsu, Pascal Tillard, Huey-Ling Lin, Ya-Yun Wang, Chyn-Bey Tsai, Alain Gojon, Yi-Fang Tsay, Mutation of the Arabidopsis NRT1.5 Nitrate Transporter Causes Defective Root-to-Shoot Nitrate Transport , The Plant Cell, Volume 20, Issue 9, September 2008, Pages 2514–2528, https://doi.org/10.1105/tpc.108.060244
	NPF2.8-like	PGSC0003DMG400025339	Soltu.DM.03G027350	-2.4767	NPF2.8 is required for accumulation of flavonol glycosides on the pollen surface in Arabidopsis thaliana	Stephan Grunewald, Sylvestre Marillonnet, Gerd Hause, Ilka Haferkamp, H. Ekkehard Neuhaus, Astrid Veß, Thomas Hollemann, Thomas Vogt, The Tapetal Major Facilitator NPF2.8 Is Required for Accumulation of Flavonol Glycosides on the Pollen Surface in Arabidopsis thaliana, The Plant Cell, Volume 32, Issue 5, May 2020, Pages 1727–1748, https://doi.org/10.1105/tpc.19.00801
